# Supplementary material for: Preconditioning With Intermittent Hypobaric Hypoxia Attenuates Stroke Damage and Modulates Endocytosis in Residual Neurons
Source: Front Neurol. 2021 Dec 15;12:750908. doi: 10.3389/fneur.2021.750908 (PMC8715922; doi:10.3389/fneur.2021.750908)
Supplement: Supplementary file 1 [file Data_Sheet_1.ZIP]

Archive with 45 entries (29 files):
- supplementary data and figures/Behaviral assessment/
- supplementary data and figures/NeuN positive cell ratio/
- supplementary data and figures/Proteomics/
- supplementary data and figures/Supplemental Figure/
- supplementary data and figures/Supplemental Tables/
- supplementary data and figures/TTC staining calculation raw data/
- supplementary data and figures/Western blotting/
- supplementary data and figures/Behaviral assessment/behaviral assessment raw data/
- supplementary data and figures/Behaviral assessment/behaviral assessment raw data/Longa score/
- supplementary data and figures/Behaviral assessment/behaviral assessment raw data/mNSS/
- supplementary data and figures/Proteomics/figures ú¿proteomicsú⌐/
- supplementary data and figures/Proteomics/Proteomics raw data/
- supplementary data and figures/Western blotting/source data/
- supplementary data and figures/Western blotting/source data/(wb) Rabep1, Hspa2, Chmp1a, Arpc5/
- supplementary data and figures/Western blotting/source data/IL-6, caspase3, cleaved caspase3 mean gray value/
- supplementary data and figures/Western blotting/source data/NeuN mean gray value/
- supplementary data and figures/EEA 1 and  clathrin pernumbra (all data).pzfx
- supplementary data and figures/graphpad data analysis (all in this research ).pzf
- supplementary data and figures/Behaviral assessment/behaviral assessment raw data/Longa score/Longaí¬í¬raw data.csv
- supplementary data and figures/Behaviral assessment/behaviral assessment raw data/mNSS/mNSS data record.xlsx
- supplementary data and figures/NeuN positive cell ratio/NeuN positive cell ratio.pzfx
- supplementary data and figures/NeuN positive cell ratio/NeuN positive celll ratio (%).xlsx
- supplementary data and figures/Proteomics/figures ú¿proteomicsú⌐/all_go_bar.png
- supplementary data and figures/Proteomics/figures ú¿proteomicsú⌐/H6M vs M Volcano Plot.pdf
- supplementary data and figures/Proteomics/figures ú¿proteomicsú⌐/Heatmap-H6M vs M.pdf
- supplementary data and figures/Proteomics/figures ú¿proteomicsú⌐/HM vs M PPI Overview.png
- supplementary data and figures/Proteomics/figures ú¿proteomicsú⌐/Kegg.xlsx
- supplementary data and figures/Proteomics/figures ú¿proteomicsú⌐/kegg_class.png
- supplementary data and figures/Proteomics/figures ú¿proteomicsú⌐/kegg_pvalue.png
- supplementary data and figures/Proteomics/figures ú¿proteomicsú⌐/ppi.xlsx
- supplementary data and figures/Proteomics/Proteomics raw data/Identification list of peptides.xlsx
- supplementary data and figures/Proteomics/Proteomics raw data/Kegg.xlsx
- supplementary data and figures/Proteomics/Proteomics raw data/ppi.xlsx
- supplementary data and figures/Proteomics/Proteomics raw data/Protein identification.xlsx
- supplementary data and figures/Proteomics/Proteomics raw data/Protein quantification and significant difference analysis.xlsx
- supplementary data and figures/Proteomics/Proteomics raw data/summary.xlsx
- supplementary data and figures/Supplemental Figure/Supplemental Figure Legend.docx
- supplementary data and figures/Supplemental Figure/supplementary Figure 1.tif
- supplementary data and figures/Supplemental Tables/Supplemental Table 1-5.xlsx
- supplementary data and figures/Supplemental Tables/Supplemental Table 6-7.docx
- supplementary data and figures/TTC staining calculation raw data/TTC staining -raw data.xlsx
- supplementary data and figures/Western blotting/source data/(wb) Rabep1, Hspa2, Chmp1a, Arpc5/(wb) Rabep1, Hspa2, Chmp1a, Arpc5.pzfx
- supplementary data and figures/Western blotting/source data/(wb) Rabep1, Hspa2, Chmp1a, Arpc5/RAW DATA.xlsx
- supplementary data and figures/Western blotting/source data/IL-6, caspase3, cleaved caspase3 mean gray value/IL-6, caspase3, cleaved caspase3 (WB).xlsx
- supplementary data and figures/Western blotting/source data/NeuN mean gray value/NeuN ú╫ú┬ (NeuN-beta actin ratio).xlsx
