# Supplementary material for: Preconditioning With Intermittent Hypobaric Hypoxia Attenuates Stroke Damage and Modulates Endocytosis in Residual Neurons
Source: Front Neurol. 2021 Dec 15;12:750908. doi: 10.3389/fneur.2021.750908 (PMC8715922; doi:10.3389/fneur.2021.750908)
Supplement: Supplementary file 1 [file Data_Sheet_1.ZIP › supplementary data and figures/Behaviral assessment/behaviral assessment raw data/Longa score/Longaí¬í¬raw data.csv]

S	M	H2M	H6M	HpM
0	3	3	3	3
0	3	3	1	3
0	2	3	2	2
0	3	3	2	2
0	3	1	3	2
0	2	3	1	3
0	1	1	1	3
0	2	3	3	1
0	1	2	1	3
0	1	1	3	3
0	2	1	2	3
0	3	1	1	1
0	2	2	3	2
0	3	3	1	2
0	2	1	1	3
0	1		1
0	2		1
0	2		2
0	3		2
0	3		1
			1
			1
			2
			2
			3
			3
