# Supplementary material for: Preconditioning With Intermittent Hypobaric Hypoxia Attenuates Stroke Damage and Modulates Endocytosis in Residual Neurons
Source: Front Neurol. 2021 Dec 15;12:750908. doi: 10.3389/fneur.2021.750908 (PMC8715922; doi:10.3389/fneur.2021.750908)
Supplement: Supplementary file 1 [file Data_Sheet_1.ZIP › supplementary data and figures/Behaviral assessment/behaviral assessment raw data/mNSS/mNSS data record.xlsx]

## Sheet: mNSS
S	M	H2M	H6M	HpM
0	17	12	10	13
0	16	14	8	16
0	10	10	9	6
0	13	13	8	10
0	12	6	4	11
0	12	8	6	11
0	4	7	8	10
0	10	16	12	10
0	3	11	7	11
0	8	7	12	11
0	12	6	8	3
0	17	10	11	17
0	11	13	12	17
0	12	17	8	14
0	12	11	6	13
0	10		6
0	15		3
0	16		13
0	17		7
0	15		6
			5
			6
			10
			8
			13
			11
