# Supplementary material for: Preconditioning With Intermittent Hypobaric Hypoxia Attenuates Stroke Damage and Modulates Endocytosis in Residual Neurons
Source: Front Neurol. 2021 Dec 15;12:750908. doi: 10.3389/fneur.2021.750908 (PMC8715922; doi:10.3389/fneur.2021.750908)
Supplement: Supplementary file 1 [file Data_Sheet_1.ZIP › supplementary data and figures/NeuN positive cell ratio/NeuN positive celll ratio (%).xlsx]

## Sheet: Sheet1
S	Total	Ratio(%)	M	Total	Ratio(%)	H2M	Total	Ratio(%)	H6M	Total	Ratio(%)	HpM	Total	Ratio(%)
64	108	59.2593	27	91	29.6703	31	52	59.6154	56	81	69.1358	54	98	55.102
104	125	83.2	38	82	46.3415	50	66	75.7576	60	71	84.507	55	80	68.75
104	141	73.7589	48	71	67.6056	56	79	70.8861	66	109	60.5505	64	99	64.6465
165	226	73.0088	50	65	76.9231	53	97	54.6392	71	90	78.8889	53	104	50.9615
85	116	73.2759	27	56	48.2143	34	58	58.6207	55	86	63.9535	28	51	54.902
71	117	60.6838	17	34	50	69	120	57.5	42	63	66.6667	38	61	62.2951
89	130	68.4615	25	53	47.1698	32	99	32.3232	69	102	67.6471	31	90	34.4444
91	120	75.8333	27	53	50.9434	51	53	96.2264	82	106	77.3585	47	80	58.75
85	119	71.4286	45	74	60.8108	31	94	32.9787	53	70	75.7143	45	89	50.5618
73	130	56.1538	36	67	53.7313	56	58	96.5517	77	97	79.3814	47	78	60.2564
103	133	77.4436	23	45	51.1111	39	94	41.4894	97	116	83.6207	46	91	50.5495
96	126	76.1905	36	62	58.0645	59	64	92.1875	56	82	68.2927	41	98	41.8367
74	102	72.549	46	89	51.6854	55	102	53.9216	37	65	56.9231	33	54	61.1111
92	124	74.1935	24	45	53.3333	45	97	46.3918	29	40	72.5	29	56	51.7857
81	105	77.1429	18	59	30.5085	52	80	65	65	86	75.5814	37	57	64.9123
