# Supplementary material for: Preconditioning With Intermittent Hypobaric Hypoxia Attenuates Stroke Damage and Modulates Endocytosis in Residual Neurons
Source: Front Neurol. 2021 Dec 15;12:750908. doi: 10.3389/fneur.2021.750908 (PMC8715922; doi:10.3389/fneur.2021.750908)
Supplement: Supplementary file 1 [file Data_Sheet_1.ZIP › supplementary data and figures/Proteomics/figures ú¿proteomicsú⌐/ppi.xlsx]

## Sheet: Tablib Dataset
node1	node1_gene	node1_string	node2	node2_gene	node2_string	score
A0JPM9	Eif3j	10116.ENSRNOP00000022437	B5DFN1	Eif1b	10116.ENSRNOP00000025615	933
P00173	Cyb5a	10116.ENSRNOP00000020446	B2GUZ6	Rtn4ip1	10116.ENSRNOP00000000304	419
Q91Y78	Uchl3	10116.ENSRNOP00000029819	Q9R085	Usp15	10116.ENSRNOP00000034485	791
Q91Y78	Uchl3	10116.ENSRNOP00000029819	Q6P7A2	Ube4a	10116.ENSRNOP00000021321	493
Q9WTV5	Psmd9	10116.ENSRNOP00000054528	D3ZUB7	Anapc4	10116.ENSRNOP00000006093	900
Q9WTV5	Psmd9	10116.ENSRNOP00000054528	D4A567	Bub3	10116.ENSRNOP00000028020	903
B2RYT7	Hdhd3	10116.ENSRNOP00000020380	Q6V7V4	Prkag2	10116.ENSRNOP00000062361	469
D4ADD7	Glrx5	10116.ENSRNOP00000005781	D3ZYM7	Lyrm4	10116.ENSRNOP00000065815	484
B5DFN1	Eif1b	10116.ENSRNOP00000025615	B5DF60	Eif1ax	10116.ENSRNOP00000008509	690
D3ZPL1	Cpsf6	10116.ENSRNOP00000008193	D3ZBL6	Nup160	10116.ENSRNOP00000036307	461
Q6P6S0	Snap47	10116.ENSRNOP00000029215	Q9JI56	Snap29	10116.ENSRNOP00000002550	859
P34901	Sdc4	10116.ENSRNOP00000019386	P49134	Itgb1	10116.ENSRNOP00000014785	563
P34901	Sdc4	10116.ENSRNOP00000019386	Q32WR5	Bloc1s2	10116.ENSRNOP00000017006	455
P34901	Sdc4	10116.ENSRNOP00000019386	F1M8A4	Ppfia2	10116.ENSRNOP00000005862	480
Q09137	Prkaa2	10116.ENSRNOP00000010680	Q6V7V4	Prkag2	10116.ENSRNOP00000062361	990
P11654	Nup210	10116.ENSRNOP00000008888	D3ZBL6	Nup160	10116.ENSRNOP00000036307	735
D4A3M8	Nck2	10116.ENSRNOP00000023029	C0KUC5	Lims1	10116.ENSRNOP00000062647	988
Q4KM64	Jagn1	10116.ENSRNOP00000053385	Q9QYC6	Gpr37	10116.ENSRNOP00000003593	634
B0BN99	Hmgb3	10116.ENSRNOP00000066102	P86173	Actl6b	10116.ENSRNOP00000001910	566
D3ZZB0	Dip2c	10116.ENSRNOP00000020634	Q642C0	Dnajc8	10116.ENSRNOP00000017740	702
D3ZZB0	Dip2c	10116.ENSRNOP00000020634	Q5RJY4	Dhrs7b	10116.ENSRNOP00000063744	503
D3ZUB7	Anapc4	10116.ENSRNOP00000006093	D4A567	Bub3	10116.ENSRNOP00000028020	987
D4ABV0	RGD1566320	10116.ENSRNOP00000052452	F1M8A5	Hypk	10116.ENSRNOP00000021091	463
Q5XIU5	Psmf1	10116.ENSRNOP00000038926	P42930	Hspb1	10116.ENSRNOP00000032902	540
Q6MG27	Pou5f1	10116.ENSRNOP00000065216	Q62599	Mta1	10116.ENSRNOP00000051141	845
Q62599	Mta1	10116.ENSRNOP00000051141	E9PU01	Chd4	10116.ENSRNOP00000052823	985
P42930	Hspb1	10116.ENSRNOP00000032902	O88600	Hspa4	10116.ENSRNOP00000023628	866
