# Supplementary material for: Preconditioning With Intermittent Hypobaric Hypoxia Attenuates Stroke Damage and Modulates Endocytosis in Residual Neurons
Source: Front Neurol. 2021 Dec 15;12:750908. doi: 10.3389/fneur.2021.750908 (PMC8715922; doi:10.3389/fneur.2021.750908)
Supplement: Supplementary file 1 [file Data_Sheet_1.ZIP › supplementary data and figures/Proteomics/Proteomics raw data/Identification list of peptides.xlsx]

## Sheet: peptides
Sequence	Length	Missed cleavages	Mass	Proteins	Leading razor protein	Start position	End position	Gene names	Protein names	Unique (Groups)	Charges	PEP	Score	PSM C1	PSM C2	PSM C3	PSM H1	PSM H2	PSM H3	PSM HM1	PSM HM2	PSM HM3	PSM M1	PSM M2	PSM M3	PSM S1	PSM S2	PSM S3	Intensity	Intensity C1	Intensity C2	Intensity C3	Intensity H1	Intensity H2	Intensity H3	Intensity HM1	Intensity HM2	Intensity HM3	Intensity M1	Intensity M2	Intensity M3	Intensity S1	Intensity S2	Intensity S3
EHANIDAQSGSQASNPSATVSPR	23	0	2323.08	A0A0G2JWM2;Q5RJQ4	A0A0G2JWM2	348	370	Sirt2	NAD-dependent protein deacetylase sirtuin-2	yes	2;3	0	591.37	2	1	2	2	2	1	2	2	2	2	2	2	3	2	2	6075700000	274510000	247110000	313980000	405430000	536530000	484220000	239450000	306670000	477550000	500020000	364010000	711100000	363280000	351700000	500120000
QEFAQHANAFHQWIQETR	18	0	2240.05	A0A0G2JZ69;P16086;A0A0G2K1Y8;A0A0G2K1E7;C9EH87;Q63363;Q6IRK8	A0A0G2JZ69	2225	2242	Sptan1	Spectrin alpha chain, non-erythrocytic 1	no	2;3;4	0	547.91	3	2	3	3	3	3	3	2	2	3	3	3	2	3	4	9630800000	515330000	542590000	615720000	810150000	832330000	655500000	513810000	333090000	344380000	619940000	631190000	1548100000	456550000	529580000	682570000
NLHQSNFSLSGAQIDDNNPR	20	0	2226.04	Q62950	Q62950	533	552	Crmp1	Dihydropyrimidinase-related protein 1	yes	2;3	5.6556e-240	543.23	2	3	3	2	2	2	3	2	3	2	2	2	2	2	2	9024100000	637040000	469440000	719150000	892000000	864520000	606230000	345300000	572000000	539160000	578200000	457400000	691190000	463480000	581780000	607160000
HSAEVAGYQDSIGQLESDLR	20	0	2174.02	G3V8Q2;P23565	P23565	347	366	Ina	Alpha-internexin	no	2;3	5.5414e-240	522.71	2	2	2	3	5	3	3	3	5	3	3	4	2	2	3	12265000000	703470000	698040000	488780000	817500000	920280000	792950000	839170000	784290000	1011600000	862340000	910480000	1177200000	716050000	657550000	885660000
NLHQSGFSLSGAQIDDNIPR	20	0	2168.06	P47942	P47942	533	552	Dpysl2	Dihydropyrimidinase-related protein 2	yes	2;3;4	5.4086e-215	522.68	5	6	6	4	6	6	4	5	5	3	4	8	7	4	5	37808000000	2358500000	2392300000	2540900000	3695800000	2590700000	2895900000	1362000000	3118600000	2679300000	2234000000	1981100000	3434100000	2240700000	2053500000	2230100000
LTGFHETSNINDFSAGVANR	20	0	2149.02	P09606	P09606	300	319	Glul	Glutamine synthetase	yes	2;3	1.0956e-214	513.69	3	2	3	2	2	4	4	4	4	3	2	3	2	3	3	34122000000	1947700000	2339000000	2287500000	2691100000	3233200000	1842100000	2037300000	2411100000	1122100000	2869600000	1997000000	2588600000	1913600000	2322100000	2519600000
NQALNTDNYGHDLASVQALQR	21	0	2327.13	A0A0G2JZ69;P16086;A0A0G2K1Y8;A0A0G2K1E7;C9EH87;Q6IRK8	A0A0G2JZ69	1265	1285	Sptan1	Spectrin alpha chain, non-erythrocytic 1	no	2;3;4	0	502.58	2	3	3	3	4	3	2	3	2	3	3	3	2	3	2	11009000000	410380000	449610000	702660000	1044700000	1167400000	1035100000	494480000	1066900000	486340000	865860000	615080000	976060000	479470000	507690000	707590000
KQTIENSQGAYQEAFDISK	19	1	2156.04	P68255	P68255	139	157	Ywhaq	14-3-3 protein theta	yes	2;3	0	495.75	2	2	2	2	2	2	2	2	2	2	2	3	2	2	2	5209200000	338040000	323080000	400490000	388990000	382750000	262560000	287990000	386390000	342740000	454660000	285390000	385680000	406500000	311800000	252110000
HNHDLSSYQDTIQQLENELR	20	0	2439.14	P12839	P12839	351	370	Nefm	Neurofilament medium polypeptide	yes	2;3;4	1.9058e-266	495	2	2	3	3	3	3	3	3	3	3	3	3	2	2	3	10259000000	469740000	485610000	575540000	749830000	908310000	683700000	616730000	753850000	859220000	834710000	762960000	703550000	567870000	454040000	832990000
KACADATLSQITNNIDPVGR	20	1	2143.07	P54311	P54311	23	42	Gnb1	Guanine nucleotide-binding protein G(I)/G(S)/G(T) subunit beta-1	yes	2;3	0	489.24	2	2	2	2	2	2	2	2	2	2	2	2	2	2	2	16338000000	536170000	665900000	705870000	1752800000	1494900000	1341900000	503040000	1187200000	1548500000	1405000000	1104000000	1836800000	621190000	599670000	1035700000
KPYQLIAQDNEPEKPVADSETK	22	2	2499.25	A0A0G2KAS7;G3V846;P24942;A0A0G2JSU1;A0A0G2K611	A0A0G2KAS7	476	497	Slc1a3	Amino acid transporter;Excitatory amino acid transporter 1	yes	2;3;4	2.8563e-229	486.97	4	2	4	4	4	3	2	5	3	3	4	3	3	2	4	24888000000	1469600000	1160200000	973530000	1793500000	2422300000	1862400000	947440000	2004500000	1668100000	3126200000	1374500000	2640000000	1283900000	1171300000	990250000
KDLYANTVLSGGTTMYPGIADR	22	1	2342.16	P60711;A0A0G2K3K2;A1Z0K8;Q99NC6;P63259	P63259	291	312	Actb;Actg1	Actin, cytoplasmic 1;Actin, cytoplasmic 1, N-terminally processed;Actin, cytoplasmic 2;Actin, cytoplasmic 2, N-terminally processed	no	2;3	1.8868e-207	484.88	3	3	4	5	4	4	5	5	5	7	4	5	4	5	4	24254000000	1647300000	1353500000	1446200000	1407000000	1416900000	1540100000	1910600000	1851300000	1820300000	1719600000	1317400000	1964500000	1494700000	1667500000	1697200000
QLENLEQQKYDDEDISEDIK	20	1	2451.13	A0A0G2K9J2;Q5XIL1;E9PTI1	A0A0G2K9J2	317	336	Atp6v1h		yes	2;3	0	482.83	1	2	1	1	2	1	1	2	2	2	1	2	1	1	1	2302000000	168660000	155640000	149730000	108120000	138680000	121040000	130460000	141820000	162470000	170760000	121070000	201660000	151190000	160800000	219940000
SKEEQELHDIHSTR	14	1	1707.82	Q812E9;A0A1B0GWN8	Q812E9	256	269	Gpm6a	Neuronal membrane glycoprotein M6-a	yes	2;3;4;5	2.3569e-186	482.1	5	4	5	5	5	5	6	6	5	6	5	5	5	5	7	85601000000	6423400000	5099500000	5330800000	7285000000	8711900000	4598800000	5304600000	6803700000	5214100000	6981000000	4158000000	6024400000	3980900000	4499800000	5185100000
KFDVNTSAVQVLIEHIGNLDR	21	1	2367.25	F1M779;P11442	F1M779	1074	1094	Cltc	Clathrin heavy chain;Clathrin heavy chain 1	yes	2;3;4	3.4147e-206	480	4	4	3	4	4	4	3	4	4	4	4	5	4	4	3	18282000000	705650000	615810000	965380000	2167600000	1597900000	2071800000	646630000	1594600000	1420900000	1856300000	861950000	1370200000	879280000	946070000	581980000
EEASEEKEQVLEQK	14	1	1674.79	G3V7U2;A0A0G2K5C6;P34926	P34926	1501	1514	Map1a	Microtubule-associated protein 1A;MAP1A heavy chain;MAP1 light chain LC2	no	2;3	5.5629e-294	479.79	2		1	2	1	2	2	1	2	1	1	1	1		1	1317500000	125560000	0	0	207850000	72921000	181800000	150320000	80507000	188500000	74567000	71648000	72882000	34595000	0	56316000
KAEGAALSNATGAVESTSQAGDR	23	1	2190.05	Q9Z0W5;A0A0G2JWR2	Q9Z0W5	319	341	Pacsin1	Protein kinase C and casein kinase substrate in neurons protein 1	yes	2;3	9.9827e-182	477.81	2	2	2	2	2	2	2	2	2	2	2	2	2	2	2	11809000000	704220000	634950000	683030000	930600000	1017800000	927920000	383840000	765230000	795660000	604130000	732070000	1337200000	917180000	837620000	537430000
RLTGFHETSNINDFSAGVANR	21	1	2305.12	P09606	P09606	299	319	Glul	Glutamine synthetase	yes	2;3;4	2.4347e-206	471.03	2	3	4	2	4	3	3	3	3	3	3	4	3	3	4	10413000000	577120000	576970000	784450000	634190000	675040000	941980000	434960000	660220000	233370000	1292800000	698350000	1103500000	475440000	535910000	788750000
NVIIWGNHSSTQYPDVNHAK	20	0	2279.11	O88989	O88989	180	199	Mdh1	Malate dehydrogenase, cytoplasmic	yes	2;3;4	9.9491e-192	467.38	4	3	4	4	3	4	3	3	3	3	3	3	3	3	3	38637000000	2927300000	1954100000	2232400000	3357700000	3426800000	2090900000	1448600000	2467200000	2876800000	2784800000	2266100000	3879700000	2087300000	2038000000	2799000000
THNSALEYNIFEGMECR	17	0	2069.89	P47942	P47942	424	440	Dpysl2	Dihydropyrimidinase-related protein 2	yes	2;3	6.0358e-177	467.24	3	4	4	4	4	4	4	5	4	5	4	4	4	4	4	22867000000	1510500000	1206800000	1483700000	1421500000	1374000000	1266900000	1813200000	1559600000	1120500000	1507600000	1447300000	2675100000	1450600000	1555800000	1474300000
GHYTEGAELVDSVLDVVR	18	0	1957.97	G3V7C6;Q6P9T8;P69897;P85108;Q3KRE8;Q4QQV0;Q4QRB4	G3V7C6	104	121	Tubb4b;Tubb5;Tubb2a;Tubb2b;Tubb6;Tubb3	Tubulin beta-4B chain;Tubulin beta-5 chain;Tubulin beta-2A chain;Tubulin beta-2B chain;Tubulin beta-3 chain	no	2;3;4	2.5572e-280	467.15	6	10	8	14	21	17	13	15	12	17	12	20	7	7	13	148180000000	7065400000	8061300000	8396800000	13025000000	9248600000	12806000000	10627000000	8465600000	10197000000	12809000000	7795000000	12097000000	8166700000	8378700000	11046000000
VHLENMGSHDIVDGNHR	17	0	1928.89	F1MA36;Q9QWN8;A0A0G2JZY6;A0A0G2K8W9;Q6XD99;G3V6S0;A0A140UHX6;Q6XDA0	A0A0G2K8W9	128	144	Sptbn2;Sptbn1;Sptb	Spectrin beta chain, non-erythrocytic 2	no	2;3;4;5	2.2713e-298	464.47	3	3	4	3	4	2	4	4	4	3	3	2	3	3	4	7361200000	376190000	350740000	668850000	710320000	585820000	461470000	426590000	543470000	422390000	435430000	428450000	822550000	194030000	227200000	707670000
ADETKDEQFEEYVQNFK	17	1	2118.94	O08838;A0A0G2JX32;F1LPP0	O08838	31	47	Amph	Amphiphysin	yes	2;3	2.2841e-204	462.41	2	2	2	2	2	1	2	2	2	2	2	2	2	2	2	4936300000	300160000	422780000	368980000	342580000	297950000	81923000	172620000	459370000	358080000	460380000	206610000	641160000	248310000	277590000	297750000
HQVDMASYQDAIQQLDNELR	20	0	2373.1	F1LRZ7;P16884	F1LRZ7	353	372	Nefh	Neurofilament heavy polypeptide	yes	2;3	8.8731e-295	462.29	1	1	2	1	2	2	1	2	2	1	1	2	2	2	2	3992400000	175570000	244880000	211870000	277930000	404090000	252270000	200240000	317450000	279670000	198330000	303310000	431210000	220410000	205150000	270000000
AYHEQLSVAEITNACFEPANQMVK	24	0	2749.28	P68370;Q68FR8;Q5XIF6;Q6P9V9	Q6P9V9	281	304	Tuba1a;Tuba3a;Tuba4a;Tuba1b	Tubulin alpha-1A chain;Tubulin alpha-3 chain;Tubulin alpha-4A chain;Tubulin alpha-1B chain	no	2;3;4	1.9047e-188	459.77	57	63	53	58	63	66	51	62	68	60	53	61	53	55	56	70863000000	4081700000	4206200000	4357600000	5482600000	5357100000	5776300000	3527100000	5329400000	5169800000	4833900000	4527200000	6581800000	3772200000	3259000000	4601100000
EAEKLESEHPDQAQAILSR	19	1	2150.06	A0A0G2JZY6;A0A0G2K8W9;Q6XD99;G3V6S0	A0A0G2K8W9	1018	1036	Sptbn1		no	2;3;4	1.7809e-170	455.17	3	3	3	3	3	3	2	3	2	4	2	2	3	3	3	7585100000	463520000	582310000	617140000	584300000	740200000	616060000	367340000	623910000	99320000	676840000	196770000	503620000	559870000	613530000	340380000
LKDLNSQADSLMTSSAFDTSQVK	23	1	2485.2	A0A0G2JZ69;P16086;A0A0G2K1Y8;A0A0G2K1E7;C9EH87;Q6IRK8	A0A0G2JZ69	1731	1753	Sptan1	Spectrin alpha chain, non-erythrocytic 1	no	2;3	3.7051e-181	454.07	1	1	2	2	2	1	2	2	1	2	2	3	1	1	1	4097700000	209680000	191590000	239250000	345450000	291960000	267230000	213890000	339960000	170290000	350700000	352410000	462990000	189360000	210210000	262690000
LAASGEGGLQELSGHFENQK	20	0	2071	A0A0H2UHL9;Q07266;C6L8E0	A0A0H2UHL9	43	62	Dbn1	Drebrin	yes	2;3	6.5102e-267	453.54	1	2	2	2	2	2	1	2	2	2	2	2	2	2	2	8210000000	416870000	445390000	395890000	684330000	785530000	569960000	409090000	653930000	617280000	741760000	390340000	736350000	336040000	412660000	614590000
KEEEEEEEEEEGASK	15	1	1779.72	P23565	P23565	448	462	Ina	Alpha-internexin	yes	2;3	6.3445e-238	453.29	2	2	2	2	2	2	2	3	2	2	2	1	2	2	2	3629000000	247220000	399270000	267840000	213310000	138210000	265200000	96967000	422390000	165030000	193200000	247160000	95436000	333400000	307600000	236720000
KTGQAAGFSYTDANK	15	1	1557.74	D4A5L9;P62898	D4A5L9	40	54	LOC679794;Cycs	Cytochrome c, somatic	yes	2;3	3.3139e-143	452.1	1	1	2	2	2	2	1	1	2	2	1	2	1	1	1	6410200000	102800000	109600000	434440000	829310000	797020000	572080000	199560000	322070000	737490000	743360000	263330000	923410000	141760000	82706000	151310000
RGTGGVDTAATGSVFDISNLDR	22	1	2208.08	Q5BJT9	Q5BJT9	354	375	Ckmt1b		yes	2;3	1.7954e-206	450.43	3	2	3	3	3	3	2	3	3	3	2	3	3	3	3	7428500000	450130000	430820000	520850000	496520000	625970000	422150000	344210000	475970000	423000000	526220000	557770000	665270000	535230000	402910000	551500000
ADETKDEQFEQCVQNFNK	18	1	2228.96	O08839;F1LMX1;D4A4P1;Q5HZA7	O08839	36	53	Bin1	Myc box-dependent-interacting protein 1	yes	2;3	5.9286e-157	448.59	2	2	2	1	1	1	2		2	1	2	1	2	2	2	3304400000	249000000	296720000	292920000	72977000	97998000	83450000	205620000	0	221370000	114220000	345190000	184680000	324810000	379980000	435420000
YHTSQSGDEMTSLSEYVSR	19	0	2175.94	P34058;A0A0G2K793	P34058	457	475	Hsp90ab1	Heat shock protein HSP 90-beta	yes	2;3	3.3368e-266	448.57	2	3	3	3	2	2	2	2	2	2	2	2	2	3	2	4866800000	256380000	262400000	315040000	427820000	353600000	373790000	328230000	378180000	274660000	415880000	260920000	437770000	232500000	258850000	290780000
DIGAIAQVHAENGDIIAEEQQR	22	0	2376.17	P47942	P47942	190	211	Dpysl2	Dihydropyrimidinase-related protein 2	yes	2;3	1.2399e-181	446.82	3	5	4	5	6	4	5	6	5	6	3	5	6	3	4	7195200000	658640000	658350000	647390000	443670000	422070000	322570000	560700000	390820000	389450000	180030000	296090000	451340000	711200000	524690000	538250000
NEAIQAAHDSVAQEGQCR	18	0	1982.89	Q00981	Q00981	136	153	Uchl1	Ubiquitin carboxyl-terminal hydrolase isozyme L1	yes	2;3;4	5.416e-252	444.7	4	5	6	5	2	4	5	4	4	2	4	3	3	5	5	49794000000	3319100000	3515300000	3561400000	4212900000	3222600000	4566100000	3225900000	4505900000	1988300000	2619000000	1418600000	2959300000	3021000000	3535400000	4123300000
TFSHELSDFGLESTTGEIPVVAIR	24	0	2604.31	A0A0H2UHM5;P11598	A0A0H2UHM5	311	334	Pdia3	Protein disulfide-isomerase A3	yes	2;3;4	8.4887e-165	440.42	2	3	2	3	3	2	2	3	2	3	3	1	2	2	3	5521200000	280860000	317900000	310370000	460010000	402420000	416140000	342160000	414730000	389120000	378800000	388800000	393950000	304480000	301050000	420450000
NDEDQKIEQDGVKPEDK	17	2	1985.92	P07936	P07936	14	30	Gap43	Neuromodulin	yes	2;3;4	1.1064e-249	440.12	5	7	6	5	5	4	8	6	6	2	6	1	6	6	6	8576700000	722810000	825230000	678710000	446050000	399980000	253390000	695850000	1051700000	760700000	221940000	523810000	60048000	647560000	711400000	577540000
PASPALSEGSSSEATTPVISSVAER	25	0	2429.19	G3V7U2;A0A0G2K5C6;P34926	P34926	2219	2243	Map1a	Microtubule-associated protein 1A;MAP1A heavy chain;MAP1 light chain LC2	no	2;3	5.9052e-165	439.51		1		2	2		2	2	1	2	1	2	2	2	1	796120000	0	0	0	93674000	91372000	0	60545000	100990000	0	154680000	53188000	179130000	41103000	21436000	0
KLSDDNTIGQEEIQQR	16	1	1872.92	A0A0G2JZ69;P16086;A0A0G2K1Y8;A0A0G2K1E7;C9EH87;Q6IRK8	A0A0G2JZ69	1846	1861	Sptan1	Spectrin alpha chain, non-erythrocytic 1	no	2;3	8.5992e-225	436.9	2	3	2	2	2	1	1	2	3	2	1	2	2	2	2	1875500000	98699000	116390000	113610000	139340000	137860000	77962000	78957000	147390000	132980000	146650000	91586000	201680000	106300000	105230000	180910000
RIEGSGDQIDTYELSGGAR	19	1	2022.96	P21575	P21575	343	361	Dnm1	Dynamin-1	yes	2;3	2.4852e-239	432.06	2	1	2	2	2	2	2	2	2	2	2	2	2	2	2	4127500000	230900000	118450000	199770000	381180000	287480000	174340000	126100000	187860000	255570000	369360000	333050000	640050000	200770000	294250000	328420000
LQTASDESYKDPTNIQLSK	19	1	2137.05	A0A0G2JZ69;A0A0G2K1Y8	A0A0G2JZ69	1583	1601			yes	2;3	9.4373e-150	431.85	2	2	2	2	2	2	2	2	1	2	2	1	2	2	2	12495000000	734000000	760300000	773490000	918240000	829000000	874350000	871620000	919180000	583600000	1133900000	971410000	360370000	689700000	906550000	1169600000
KGIVDQSQQAYQEAFEISK	19	1	2168.07	P63102;A0A0G2JV65	P63102	139	157	Ywhaz	14-3-3 protein zeta/delta	yes	2;3	2.7117e-239	431.35	2	2	2	2	2	2	2	2	2	2	2	2	2	2	2	8701700000	494910000	462060000	680590000	678210000	700030000	541430000	374740000	514280000	583170000	775720000	596900000	739230000	490070000	543030000	527310000
ELINNELSHFLEEIKEQEVVDK	22	1	2654.34	P04631	P04631	35	56	S100b	Protein S100-B	yes	2;3;4	9.2378e-181	430.65	3	3	3	3	2	3	3	3	3	2	2	2	3	3	3	41511000000	2461700000	3231400000	2957700000	2858800000	2291600000	3670300000	2784100000	3408500000	3034400000	2174700000	2473000000	2059900000	2284700000	2184500000	3635300000
TKEQVTNVGGAVVTGVTAVAQK	22	1	2156.18	P37377	P37377	59	80	Snca	Alpha-synuclein	yes	2;3;4	3.8346e-135	428.11	3	4	4	2	3	3	1	3	3	3	3	3	4	4	4	13341000000	839820000	797420000	798490000	1087300000	983620000	1200900000	258290000	1196600000	1286700000	978770000	610330000	1175700000	672990000	714550000	739550000
KQEDFMTTMDANEEK	15	1	1815.77	A0A0G2JZY6;A0A0G2K8W9;Q6XD99;G3V6S0	A0A0G2K8W9	1210	1224	Sptbn1		no	2;3	1.637e-143	428.1	2	2	2	1	2	1	2	2	1	1	2	2	2	2	2	2401400000	106110000	148830000	159950000	117860000	311630000	87020000	187320000	72893000	69208000	144610000	259100000	254150000	91236000	162480000	228990000
HELQANCYEEVKDR	14	1	1789.81	P45592	P45592	133	146	Cfl1	Cofilin-1	yes	2;3;4	3.3492e-143	427.06	5	5	4	4	3	3	3	5	3	3	3	4	4	5	2	17349000000	972360000	895420000	1111400000	2193700000	1657900000	1441500000	894450000	1061400000	823570000	1316000000	1191600000	1659600000	836750000	314260000	978960000
NTNDANSCQIIIPQNQVNR	19	0	2198.05	P50398;P50399	P50398	310	328	Gdi1;Gdi2	Rab GDP dissociation inhibitor alpha;Rab GDP dissociation inhibitor beta	no	2;3	1.0802e-129	426.89	2	2	2	2	2	2	2	2	2	2	2	2	2	3	2	8337500000	383760000	365740000	449420000	582280000	584880000	392590000	384790000	628480000	588320000	645690000	565500000	1062600000	482020000	652950000	568510000
DFTSEQIDEILQNHTEIVFAR	21	0	2504.22	P06687	P06687	662	682	Atp1a3	Sodium/potassium-transporting ATPase subunit alpha-3	yes	2;3;4	2.4199e-157	426.26	42	42	41	34	42	37	37	37	4	32	31	35	41	42	39	17563000000	946490000	1178500000	1780600000	773700000	1121400000	1224200000	1326400000	1146400000	91954000	1245000000	1247400000	1319700000	1552100000	1230900000	1378300000
EQASHLGGAVFSGAGNIAAATGLVK	25	0	2325.21	A0A0G2JSQ1;Q63754	A0A0G2JSQ1	61	85	Sncb	Beta-synuclein	yes	2;3;4	1.6617e-165	426.21	3	3	3	3	3	3	3	3	3	3	3	3	3	2	3	31075000000	1927200000	1529300000	2494500000	2515300000	2559600000	2133600000	1284500000	2609400000	2274300000	2195600000	2018700000	2658500000	1498800000	1432000000	1944000000
KVAELEEEQSQGSSSYSDWVK	21	1	2385.1	G3V7U2;A0A0G2K5C6;Q63330;P34926	P34926	105	125	Map1a	Microtubule-associated protein 1A;MAP1A heavy chain;MAP1 light chain LC2	no	2;3	1.4332e-271	426.07	1	1	2	2	1	2	2	1	2	1	2	2	1	2	2	1428900000	68412000	50923000	102830000	74754000	69167000	98447000	104340000	61885000	118310000	77868000	128950000	199670000	79481000	87826000	106060000
NADMSEDMQQDAVDCATQAMEK	22	0	2486.97	Q78P75	Q78P75	10	31	Dynll2	Dynein light chain 2, cytoplasmic	yes	2;3	1.2996e-255	425.69	2	2	2	2	2	2	2	2	2	2	2	2	2	2	2	3765900000	234610000	254730000	277030000	296560000	237270000	318660000	146790000	242990000	299590000	283780000	177580000	399520000	183450000	205270000	208060000
HLDACETMGNATAICSDK	18	0	1992.83	D4A8B3;P11506;P11505;A0A0G2K9Q6;Q64568;Q64542	P11505	459	476	Atp2b2;Atp2b1;Atp2b3;Atp2b4	Calcium-transporting ATPase;Plasma membrane calcium-transporting ATPase 2;Plasma membrane calcium-transporting ATPase 1;Plasma membrane calcium-transporting ATPase 3;Plasma membrane calcium-transporting ATPase 4	no	2;3	8.1441e-120	425.69	2	2	3	2	2	2	2	3	3	2	2	3	2	2	2	7013500000	380280000	422050000	510810000	591420000	573330000	591640000	264340000	392320000	618330000	416890000	341930000	677210000	304300000	356470000	572170000
EAFLNTEDKGDSLDSVEALIK	21	1	2293.13	A0A0G2JZ69;P16086;A0A0G2K1Y8;A0A0G2K1E7;C9EH87;Q6IRK8	A0A0G2JZ69	1477	1497	Sptan1	Spectrin alpha chain, non-erythrocytic 1	no	2;3	9.7896e-255	425.03	3	3	3	2	3	3	2	2	2	2	3	2	2	2	2	11607000000	614380000	661640000	765150000	662290000	855930000	902520000	596210000	713700000	817810000	873150000	728990000	1225400000	550390000	650700000	989000000
KFEEFQTDLAAHEER	15	1	1848.86	A0A0G2JZ69;P16086;A0A0G2K1Y8;A0A0G2K1E7;C9EH87;Q6IRK8	A0A0G2JZ69	202	216	Sptan1	Spectrin alpha chain, non-erythrocytic 1	no	2;3;4	2.2512e-211	422.83	3	3	3	3	3	3	3	3	4	3	3	3	3	3	3	13678000000	719710000	605670000	714650000	926960000	965800000	1186200000	679380000	1199900000	1016900000	1266800000	762880000	1679000000	592590000	654530000	707140000
LGSASSSHTNIQESNK	16	0	1658.79	P13234	P13234	335	350	Camk4	Calcium/calmodulin-dependent protein kinase type IV	yes	2;3	2.8665e-224	421.73	1	2		1	1		1	2	1		1		1			659570000	36575000	138220000	0	67537000	62044000	0	73483000	124690000	100740000	0	0	0	56285000	0	0
SVTEQGAELSNEER	14	0	1547.71	P63102;A0A0G2JV65	P63102	28	41	Ywhaz	14-3-3 protein zeta/delta	yes	1;2;3	9.9279e-211	421.65	4	4	3	3	3	3	2	2	3	3	3	5	3	2	3	49314000000	2636500000	2915500000	2622000000	4375700000	4410900000	4842400000	1977300000	4243800000	3127100000	2349700000	3051900000	4301100000	2873700000	2151400000	3435000000
KGADIMYTGTVDCWR	15	1	1771.8	Q6P9Y4;Q05962	Q6P9Y4	245	259	Slc25a4	ADP/ATP translocase 1	yes	2;3	2.7069e-188	421.04	3	4	3	3	3	2	3	2	2	3	3	3	4	3	3	9164400000	638700000	516870000	546630000	752630000	783770000	390440000	436220000	434500000	199730000	728090000	607660000	1134100000	622790000	644430000	727810000
ENTEGEYSSLEHESVAGVVESLK	23	0	2492.16	Q5XIJ3;P41565	Q5XIJ3	168	190	Idh3g	Isocitrate dehydrogenase [NAD] subunit, mitochondrial;Isocitrate dehydrogenase [NAD] subunit gamma 1, mitochondrial	yes	2;3	3.056e-232	420.82	2	1	2	2	2	2	3	2	2	2	2	2	2	1	2	5127800000	244530000	252060000	312990000	350040000	369480000	426580000	323290000	428920000	384040000	448570000	285760000	487790000	282800000	197500000	333440000
TTESPSATKPDDKEQSK	17	2	1847.87	Q63560;F1LQZ9	Q63560	587	603	Map6	Microtubule-associated protein 6	yes	2;3	1.6471e-199	419.46	2	2	2	2		1		2	2		1		2	2	2	1003900000	73285000	91804000	130760000	65169000	0	28389000	0	41887000	73635000	0	58068000	0	119560000	146060000	175240000
ITAEEAISHEWISGNAASDK	20	0	2128.01	A0A0G2K1R5;Q63092	Q63092	275	294	Camkv	CaM kinase-like vesicle-associated protein	no	2;3	1.1351e-130	419.17	2	1	2	3	2	2	2	2	2	2	2	2	2	2	2	4081500000	183790000	127330000	276190000	399670000	349740000	267870000	146180000	339710000	266940000	484180000	207350000	409510000	169420000	236020000	217640000
LHDINAQMVEDQGFLDSLR	19	0	2200.06	Q3ZB97;P62944	Q3ZB97	148	166	Ap2b1	AP complex subunit beta;AP-2 complex subunit beta	yes	2;3	3.7881e-215	419	3	3	2	3	3	4	4	3	2	3	4	3	2	3	3	7471400000	396510000	443900000	520880000	565910000	619530000	670540000	446200000	613680000	273750000	543970000	458830000	644470000	320000000	396560000	556680000
RQDLEDSLQAQQYFADANEAESWMR	25	1	3000.33	A0A0G2JZ69;P16086;A0A0G2K1Y8;A0A0G2K1E7;C9EH87;Q6IRK8	A0A0G2JZ69	895	919	Sptan1	Spectrin alpha chain, non-erythrocytic 1	no	2;3	1.2864e-142	417.63	3	3	3	2	2	3	2	2	1	3	3	2	1	2	2	5182800000	266650000	332720000	356700000	384800000	470070000	424980000	306580000	376920000	108950000	378920000	388600000	521160000	218370000	298380000	348990000
QAADMILLDDNFASIVTGVEEGR	23	0	2463.2	P06685;P06686;P06687	P06687	734	756	Atp1a1;Atp1a2;Atp1a3	Sodium/potassium-transporting ATPase subunit alpha-1;Sodium/potassium-transporting ATPase subunit alpha-2;Sodium/potassium-transporting ATPase subunit alpha-3	no	2;3	1.6754e-231	417.62	21	36	33	32	43	50	36	41	50	53	40	47	28	29	38	21517000000	1129700000	1258900000	1189900000	1289200000	1272500000	1614800000	1111200000	1646100000	1367400000	1665100000	1876800000	2377300000	951330000	1180900000	1586000000
KAAAELLQSQGSQAGGSQTLK	21	1	2072.09	B5DFG5;A0A0U1RRT8	B5DFG5	400	420	2020-09-06		yes	2;3	1.3858e-116	417.43	1	2	2	1	2	2	2	2	1	2	2	2	2	1	1	2935400000	31762000	142000000	204010000	165630000	283060000	153710000	174840000	285940000	95253000	299980000	349540000	357050000	188780000	150780000	53027000
EINNAHAILTDATK	14	0	1509.78	P60905;A0A0G2JX56	P60905	59	72	Dnajc5	DnaJ homolog subfamily C member 5	yes	2;3	2.6973e-187	417.4	2	2	2	2	2	2	1	1	2	2	2	2	2	2	1	13174000000	675380000	800040000	1094700000	1312900000	1285800000	957570000	180580000	346890000	938960000	1472800000	430520000	2369200000	405150000	717020000	186740000
TATDEAYKDPSNLQGK	16	1	1736.82	A0A0G2JZ69;P16086;A0A0G2K1Y8;A0A0G2K1E7;C9EH87;Q6IRK8	A0A0G2JZ69	607	622	Sptan1	Spectrin alpha chain, non-erythrocytic 1	no	2;3	1.9765e-135	416.9	2	2	2	2	2	2	2	2	2	2	2	2	2	2	2	13253000000	600460000	644020000	674480000	938930000	1056700000	1117200000	600600000	1018600000	1212600000	873840000	964490000	1106200000	679080000	710370000	1055300000
YTEHSTVGLAQQWDQLDQLGMR	22	0	2575.21	A0A0G2JZ69;P16086;A0A0G2K1Y8;A0A0G2K1E7;C9EH87;Q6IRK8	A0A0G2JZ69	2299	2320	Sptan1	Spectrin alpha chain, non-erythrocytic 1	no	2;3	1.2808e-135	416.07	2	2	3	2	2	2	3	4	1	3	2	3	1	3	3	6305200000	328650000	278920000	431600000	484260000	549310000	479720000	309660000	602880000	229700000	500710000	396720000	701600000	278190000	322330000	410960000
LTLYDIAHTPGVAADLSHIETR	22	0	2392.24	P04636;Q0QF43	P04636	53	74	Mdh2	Malate dehydrogenase, mitochondrial;Malate dehydrogenase	yes	2;3;4	6.8695e-136	415.56	4	4	3	3	3	5	4	3	3	3	5	3	3	3	3	70631000000	3474200000	4072100000	3092800000	5736800000	5966500000	6214800000	3849900000	6474300000	4332500000	4620000000	4433200000	8035100000	3131400000	2944000000	4253100000
DHEDSSLQWSNPAQQTLYFGEK	22	0	2579.16	A0A0G2K872;Q1WIM3	A0A0G2K872	86	107	Cadm3	Cell adhesion molecule 3	yes	2;3	7.4703e-231	414.86	1	1	1	2	2	1	1	2	2	2	1	2	1	1	2	1703900000	94203000	143340000	112820000	115800000	174510000	67656000	81133000	86998000	108900000	136190000	100670000	221600000	91597000	81262000	87194000
HEALMSDLSAYGSSIQALR	19	0	2048	A0A0G2JZ69;P16086;A0A0G2K1Y8;A0A0G2K1E7;C9EH87;Q6IRK8	A0A0G2JZ69	944	962	Sptan1	Spectrin alpha chain, non-erythrocytic 1	no	2;3	1.681e-110	412.98	2	1	1	2	2	2	2	2	2	2	1	2	1	2	2	2187000000	115440000	97355000	111780000	166680000	226950000	178730000	157110000	202590000	102270000	241760000	124650000	170000000	77085000	100030000	114540000
GHYTEGAELVDAVLDVVR	18	0	1941.98	B4F7C2	B4F7C2	104	121	Tubb4a		yes	2;3;4	3.5894e-137	412.61	3	3	3	3	3	3	3	3	3	2	3	2	3	3	3	38072000000	2057700000	1528800000	2776800000	3310700000	2580800000	3627500000	2379200000	3190500000	2812800000	2586900000	2894800000	2914500000	1930400000	1583700000	1896900000
FESAFLSHVVSQHQSLLGNIR	21	0	2368.23	P15999;F1LP05	P15999	507	527	Atp5a1	ATP synthase subunit alpha, mitochondrial;ATP synthase subunit alpha	yes	2;3;4	7.1649e-181	412.54	2	2	3	3	2	3	3	3	2	3	2	2	2	2	2	12952000000	730690000	606950000	1340700000	1194300000	794810000	869120000	985400000	1491000000	400230000	794160000	834700000	774150000	492260000	877370000	765700000
NEEDATELVTLAQAVNAR	18	0	1942.96	Q5U300	Q5U300	351	368	Uba1	Ubiquitin-like modifier-activating enzyme 1	yes	2;3	3.8502e-104	412.2	2	2	2	2	2	2	2	2	2	2	2	2	2	2	2	2406700000	112480000	125830000	151610000	183400000	175070000	184210000	111210000	185860000	194410000	225830000	125160000	259750000	104010000	130230000	137630000
LTTPTYGDLNHLVSATMSGVTTCLR	25	0	2707.33	B4F7C2;G3V7C6;P69897;P85108;Q3KRE8	G3V7C6	320	344	Tubb4a;Tubb4b;Tubb5;Tubb2a;Tubb2b	Tubulin beta-5 chain;Tubulin beta-2A chain;Tubulin beta-2B chain	no	2;3;4	6.4826e-106	412.04	5	5	5	4	5	5	6	4	5	5	5	4	5	5	5	34775000000	2155000000	2222100000	3742400000	616700000	3260000000	3956500000	2842500000	910500000	1847200000	2285300000	3139500000	945070000	1666500000	2690300000	2495300000
TVNDLEDSYGQQWTYEQR	18	0	2230.98	P06687	P06687	884	901	Atp1a3	Sodium/potassium-transporting ATPase subunit alpha-3	yes	2;3	5.0515e-201	411.83	2	2	2	2	2	3	2	3	2	3	4	3	3	2	2	7985200000	442820000	679270000	501390000	484490000	458140000	522540000	471410000	590550000	524950000	477260000	418130000	791630000	616370000	501090000	505140000
KFVEVMSEYNATQSDYR	17	1	2065.94	A0A1E1ERK2;P32851;Q9QXG3	A0A1E1ERK2	126	142	Stx1a	Syntaxin-1A	yes	2;3	5.437e-103	411.06	2	2	2	2	2	2	2	2	2	2	2	2	2	3	3	4321900000	280290000	262290000	271780000	240970000	319510000	229730000	290530000	256370000	240680000	327440000	291860000	370320000	311320000	326960000	301870000
EVAAFAQFGSDLDAATQQLLSR	22	0	2337.16	P15999;F1LP05;A0A0G2K099	P15999	442	463	Atp5a1	ATP synthase subunit alpha, mitochondrial;ATP synthase subunit alpha	yes	2;3;4	5.8171e-136	410.51	7	14	14	15	19	21	10	18	11	24	17	26	14	8	13	25385000000	1204400000	1210000000	1716500000	2413700000	1978800000	2128700000	1258600000	1659300000	805500000	1837300000	1915400000	2526800000	1342300000	1248400000	2139400000
FNTSDVSAIEKDKEGIQNAK	20	2	2193.09	P05708	P05708	334	353	Hk1	Hexokinase-1	yes	2;3;4	1.2253e-213	410.36	1	1	1	2	1	2			1	1	2	2	1	1	1	1314200000	93875000	44387000	54878000	129340000	135390000	116960000	0	0	53977000	102550000	73196000	268280000	39772000	66259000	135380000
SSSEVGALSHETGLSSLEIATK	22	0	2202.1	A0A0G2K7Y2;A0A0G2JYS1;A0A0G2KAL4;A0A0G2JZ50;Q4V8B0	A0A0G2K7Y2	401	422	Oxr1	Oxidation resistance protein 1	yes	2;3	2.3077e-158	409.77	2	2	1	2	2	2	2	2	2	2	2	2	1	2	2	2252500000	119150000	138300000	83419000	145680000	243320000	103170000	84844000	160170000	157950000	154760000	210840000	211000000	103890000	120600000	215370000
HATALEELSEQLEQAK	16	0	1795.9	G3V9Y1;Q9JLT0	G3V9Y1	1201	1216	Myh10	Myosin-10	yes	2;3	1.161e-199	407.76	1	2	2	2	2	2	2	2	2	2	2	2	2	2	2	2048800000	74960000	118860000	110040000	149740000	172690000	151220000	113850000	191670000	188530000	140640000	113150000	266730000	76432000	74284000	106040000
SADESGQALLAAGHYASDEVR	21	0	2145.99	A0A0G2JZ69;P16086;A0A0G2K1Y8;A0A0G2K1E7;C9EH87;Q6IRK8	A0A0G2JZ69	431	451	Sptan1	Spectrin alpha chain, non-erythrocytic 1	no	2;3	1.9763e-135	407.54	2	2	2	2	2	2	2	2	2	2	2	2	2	2	2	18316000000	932170000	856560000	968920000	1605000000	1248100000	1607400000	927970000	1666400000	1782100000	1371600000	1090300000	1600800000	830620000	816430000	1011400000
HDAATCFVDAGNAFK	15	0	1622.71	P54921	P54921	79	93	Napa	Alpha-soluble NSF attachment protein	yes	2;3	4.2019e-187	407.37	2	2	2	2	2	2	2	2	2	2	2	2	2	2	2	3784400000	189360000	202320000	236190000	255050000	384070000	222020000	189960000	238290000	277360000	285020000	322250000	413450000	170760000	207930000	190420000
HYFQNTQGLIFVVDSNDR	18	0	2152.03	P84083;P61751;A0A0G2JV81;A0A0G2K9H8;P61206;A0A0G2K4Q4;P84082;P84079	A0A0G2JV81	80	97	Arf5;Arf4;Arf3;Arf2;Arf1	ADP-ribosylation factor 5;ADP-ribosylation factor 4;ADP-ribosylation factor 3;ADP-ribosylation factor 2;ADP-ribosylation factor 1	no	2;3	1.8425e-119	407.09	3	3	4	7	10	9	6	7	6	11	4	7	3	2	1	4115600000	299110000	241060000	291320000	302410000	505340000	277590000	277850000	336940000	203080000	285450000	281540000	148620000	230360000	240750000	194170000
RADQLADESLESTR	14	1	1589.76	P60881	P60881	17	30	Snap25	Synaptosomal-associated protein 25	yes	2;3	1.7358e-186	407.01	2	2	2	2	2	2	2	2	2	3	2	2	2	2	2	20647000000	1231400000	1360300000	1308300000	1330800000	1121400000	1452600000	1148000000	2085100000	1720000000	1446300000	1605000000	1506400000	880860000	1190900000	1259300000
TTGIVMDSGDGVTHTVPIYEGYALPHAILR	30	0	3182.61	P60711;A0A0G2K3K2;A1Z0K8;P63259	P63259	148	177	Actb;Actg1	Actin, cytoplasmic 1;Actin, cytoplasmic 1, N-terminally processed;Actin, cytoplasmic 2;Actin, cytoplasmic 2, N-terminally processed	no	2;3;4;5	2.3714e-282	406.71	11	10	10	10	11	10	11	12	12	10	11	15	7	8	10	115830000000	5901200000	5561400000	6996500000	9728600000	8940400000	7691500000	5218700000	7843700000	7408300000	8439600000	7324700000	13210000000	5186100000	7129600000	9250400000
DSAQKDDMIFEDCGSMPSEPK	21	1	2385.98	P07340;A0A096MJI9	P07340	114	134	Atp1b1	Sodium/potassium-transporting ATPase subunit beta-1	yes	2;3	6.9294e-135	406.55	1	3	3	3	3	3	3	2	2	2	3	2	3	2	4	5751200000	284580000	267900000	424380000	447800000	504570000	369940000	401400000	426730000	345250000	449860000	432580000	534280000	191660000	281820000	388470000
NKEDQYEHLDAADMTK	16	1	1906.84	F1LRV4;O88600	F1LRV4	718	733	Hspa4	Heat shock 70 kDa protein 4	no	2;3	5.7938e-199	405.81	1	1	1	1	1		2	2		2	2	2	1	2	1	1734500000	107140000	92468000	92065000	0	58033000	0	143250000	199980000	0	229550000	176950000	337110000	116690000	102770000	78528000
KQEELTDEEKEIINR	15	2	1872.94	F1LPB9;P47709	F1LPB9	42	56	Rph3a	Rabphilin-3A	yes	2;3;4	2.7182e-142	405.63	3	3	3	3	4	2	2	3	3	3	3	3	2	3	3	3792200000	176290000	226450000	266940000	332270000	252770000	171680000	183790000	404850000	259440000	289020000	270820000	367440000	138480000	172650000	279300000
KNDEVSSLDAFLDLIR	16	1	1833.95	P31596;A0A159KIL2;A0A159KIH4;Q8K5B5	P31596	158	173	Slc1a2	Excitatory amino acid transporter 2;Amino acid transporter	no	2;3;4	2.4657e-199	405.59	2	2	3	3	3	4	3	4	4	4	2	4	3	3	4	30424000000	1424600000	1419100000	1691700000	2710800000	2138900000	2567900000	1257200000	2423800000	2400100000	2809000000	1506700000	2742500000	1465500000	1791700000	2074700000
NADMSEEMQQDSVECATQALEK	22	0	2513.04	P63170	P63170	10	31	Dynll1	Dynein light chain 1, cytoplasmic	yes	2;3	1.5798e-115	405.31	2	2	2	2	2	2	2	2	3	2	1	2	2	2	2	2622300000	168620000	183000000	189730000	155720000	196980000	199370000	122100000	186550000	197490000	207690000	113690000	223340000	147010000	138730000	192300000
ENTEGEYSGIEHVIVDGVVQSIK	23	0	2501.23	F1LNF7;Q99NA5	F1LNF7	163	185	Idh3a	Isocitrate dehydrogenase [NAD] subunit, mitochondrial;Isocitrate dehydrogenase [NAD] subunit alpha, mitochondrial	yes	2;3;4	5.7896e-136	402.14	4	3	3	4	4	3	4	3	4	3	4	3	4	4	3	16718000000	962210000	976230000	1096900000	1216200000	1328700000	1173600000	973860000	970570000	989260000	1182700000	1304000000	1746100000	873650000	818020000	1105700000
ASLSHSSHSSQSSSK	15	0	1515.69	A0A0G2K104;Q62976;F1LNC7	A0A0G2K104	942	956	Kcnma1	Calcium-activated potassium channel subunit alpha-1	yes	2;3	1.3593e-124	402.11		2	2	2	2	2	1	2	2	2	2	2		1	2	1878500000	0	210510000	123950000	176220000	149410000	159560000	135130000	154850000	111910000	132290000	55310000	189840000	0	51120000	228360000
HGGGIVADLSQQSLK	15	0	1508.79	Q5HZV9	Q5HZV9	35	49	Ppp1r7	Protein phosphatase 1 regulatory subunit 7	yes	2;3	1.4103e-165	402.1	2	2	2	2	2	2	2	2	2	2	1	2	2	2	2	1838000000	116530000	103900000	121560000	123070000	141030000	143530000	102260000	95461000	51505000	233180000	54517000	226340000	102440000	92432000	130270000
SGGASHSELIHNLR	14	0	1476.74	P22062	P22062	5	18	Pcmt1	Protein-L-isoaspartate(D-aspartate) O-methyltransferase	yes	2;3;4	1.7782e-106	400.68	3	3	3	3	3	3	3	3	3	3	2	3	3	3	3	11189000000	754780000	798670000	848100000	1031600000	580270000	521100000	1005100000	983930000	579240000	822060000	325240000	556230000	591330000	688600000	1103000000
YHEQLSTQSLIELFESFK	18	0	2198.09	F1M779;P11442	F1M779	689	706	Cltc	Clathrin heavy chain;Clathrin heavy chain 1	yes	2;3	1.5342e-119	400.55	2	2	3	3	4	2	3	2	3	2	3	4	2	2	2	8715000000	313330000	319860000	647690000	817940000	739980000	669680000	488820000	633590000	602500000	853650000	609380000	768630000	312450000	446800000	490660000
QAFDDAIAELDTLNEDSYK	19	0	2156.97	P68511;A0A0G2K2B8	P68511	199	217	Ywhah	14-3-3 protein eta	yes	2;3	6.3932e-192	400.06	3	3	3	2	4	3	4	4	3	4	3	3	2	3	3	8223000000	403960000	399270000	532150000	230630000	629380000	866580000	556450000	913550000	578240000	718650000	525920000	796910000	186000000	417290000	467980000
AETFTFHSDICTLPDKEK	18	1	2138	A0A0G2JSH5;P02770	A0A0G2JSH5	528	545	Alb	Serum albumin	no	2;3;4	6.2408e-119	399.34	2	3	3	3	3	3	6	3	3	5	6	5	3	2	2	24685000000	333610000	817470000	905260000	1011100000	1118400000	952450000	4255400000	1308100000	1470100000	2604400000	3666800000	4417800000	813130000	657070000	353970000
VGSHITGGDIYGIVNENSLIK	21	0	2185.14	D4A133	D4A133	143	163	Atp6v1a		yes	2;3	1.428e-135	399.14	2	2	2	2	2	2	2	2	2	2	2	2	2	2	2	18514000000	887590000	946110000	864270000	1420500000	1293200000	1371900000	1130600000	1324400000	1467700000	1948000000	1099300000	1711400000	899370000	1027000000	1122400000
HVIQSISAQQEK	12	0	1366.72	P19511	P19511	222	233	Atp5f1	ATP synthase F(0) complex subunit B1, mitochondrial	yes	2;3	1.7404e-143	398.72	2	2	2	2	2	2	2	2	2	2	2	2	2	2	2	23749000000	939040000	1047900000	1457300000	1750100000	2018900000	2141900000	1158100000	1714500000	1704500000	1522300000	1530200000	2178500000	1381500000	1615000000	1588900000
ACADATLSQITNNIDPVGR	19	0	2014.97	P54311	P54311	24	42	Gnb1	Guanine nucleotide-binding protein G(I)/G(S)/G(T) subunit beta-1	yes	2;3	1.115e-191	397.72	2	2	2	2	2	2	2	2	2	2	2	2	2	2	2	10885000000	482570000	546130000	454780000	1002800000	926400000	986280000	546530000	960420000	920490000	971820000	489390000	1133000000	495470000	516530000	452750000
AATESFASDPILYRPVAVALDTK	23	1	2434.27	Q6P7S0;A0A0G2JVG3;P11980	P11980	93	115	Pkm	Pyruvate kinase;Pyruvate kinase PKM	no	2;3;4	2.2157e-135	397.65	4	3	4	3	4	3	3	4	2	4	3	3	3	4	4	40102000000	2374100000	2290300000	2983400000	2610500000	3226300000	3006500000	2111800000	3234200000	1157500000	2969600000	2599800000	4123300000	2384400000	2455200000	2575500000
FQSSHHSTDITSLDQYVER	19	0	2249.03	A0A0A0MY09;Q66HD0;A0A0G2K4I4	A0A0A0MY09	512	530	Hsp90b1	Endoplasmin	yes	2;3;4	1.1948e-191	397.32	2	2	2	4	3	2	3	3	3	3	3	3	3	3	2	5454900000	213600000	233050000	243470000	370420000	289370000	341880000	390450000	552310000	306430000	564490000	396630000	683160000	263740000	303390000	302470000
KAEGAGTEEEGTQK	14	1	1433.66	A0A0G2K1L8;Q05175	A0A0G2K1L8	25	38	Basp1	Brain acid soluble protein 1	no	2;3	1.3712e-99	397.13	1	1	2	2	2	2	2	2	2	1	2	1	1	1	1	16568000000	545340000	1284500000	1692600000	454560000	801420000	854530000	2380100000	1629300000	1764300000	638410000	2306200000	0	1137900000	497050000	581500000
GPGDGAEEDESNTGGR	16	0	1546.61	B7X6I3;Q5FVI4	B7X6I3	99	114	Cend1	Cell cycle exit and neuronal differentiation protein 1	yes	2	4.7955e-177	396.65	1	1	1	1	1	1	1	1	1	1	2	1	1	2	1	3517500000	237470000	185100000	221860000	283630000	269050000	194560000	259170000	261220000	185960000	203690000	230860000	289060000	256820000	195590000	243500000
EIVHLQAGQCGNQIGAK	17	0	1821.92	B4F7C2;G3V7C6;Q6P9T8	G3V7C6	3	19	Tubb4a;Tubb4b	Tubulin beta-4B chain	no	2;3	2.5147e-177	396.55	4	4	4	3	3	2	4	4	3	2	4	2	4	5	4	147860000000	9016800000	9467500000	13234000000	13414000000	8140900000	8074300000	8246300000	10072000000	9380500000	7123500000	10499000000	10772000000	9641600000	11216000000	9561500000
PLSDISSQTQSIYIPR	16	0	1803.94	D4A133;A0A1W2Q6N0	D4A133	105	120	Atp6v1a		yes	2;3	5.338e-177	395.9	2	2	2	1	2	2	2	2	2	2	2	2	2	2	2	2653900000	142440000	177400000	130860000	171040000	208120000	300110000	155020000	211790000	246050000	197160000	151900000	239090000	95585000	119180000	108210000
AGEASAESTGAADGAPQEEGEAK	23	0	2131.91	Q05175	Q05175	123	145	Basp1	Brain acid soluble protein 1	yes	2;3	3.4002e-207	395.76	8	8	7	5	5	8	7	6	6	5	7	7	8	7	9	21483000000	1244900000	1278100000	1074900000	1579800000	569560000	1759200000	1603100000	1857500000	1456400000	1834500000	1515500000	2081300000	1300900000	1078900000	1248700000
KEEDQATEILQR	12	1	1458.73	A0A0G2JSJ3;A0A0G2JVB0;A0A0G2JX37;Q07647;Q6P506	A0A0G2JSJ3	217	228	Slc2a3	Solute carrier family 2, facilitated glucose transporter member 3	yes	2;3	5.3311e-143	395.71	2	2	2	2	2	2	2	2	2	2	2	2	2	2	2	4675600000	288850000	280830000	334150000	291040000	254690000	209310000	349790000	518850000	118280000	336560000	387040000	444800000	202800000	283220000	375370000
HMALDMGNEIDTQNR	15	0	1743.77	P60881;F8WG75;A0A0G2K3F2;D4A5W9	P60881	162	176	Snap25	Synaptosomal-associated protein 25;Synaptosomal-associated protein	yes	2;3	9.8068e-165	395.42	6	4	4	5	4	6	2	4	4	5	3	5	4	4	5	9073200000	664310000	512490000	516920000	744330000	661870000	665600000	393590000	717330000	682790000	554180000	488370000	853220000	459570000	617540000	541080000
GAALDVHESEPFSFSQGPLK	20	0	2115.03	F7FG31;Q6AZ26;A0A0H2UI20;Q9Z2F5	F7FG31	286	305	Ctbp1	C-terminal-binding protein 1	yes	2;3	7.0939e-192	394.56	2	1	2	2	2	2	1	2	2	2	2	2	1	2	2	3775500000	136150000	146560000	175070000	322910000	363770000	291210000	155910000	315170000	310300000	342280000	215900000	416950000	147670000	183300000	252370000
HLYTLDGGDIINALCFSPNR	20	0	2275.11	P63245;A0A0G2JZE6	P63245	226	245	Gnb2l1	Guanine nucleotide-binding protein subunit beta-2-like 1;Guanine nucleotide-binding protein subunit beta-2-like 1, N-terminally processed	yes	2;3	1.1902e-110	394.5	1	1	2	2	2	2	1	2	2	2	1	2	1	1	1	1222800000	49391000	41887000	92622000	129250000	123260000	99625000	55790000	95945000	64153000	63789000	95365000	132360000	43913000	54299000	81123000
YKDSAQKDDMIFEDCGSMPSEPK	23	2	2677.13	P07340;A0A096MJI9	P07340	112	134	Atp1b1	Sodium/potassium-transporting ATPase subunit beta-1	yes	2;3;4	6.2677e-116	394.45	4	4	2	4	4	4	4	3	6	4	4	5	3	4	4	9644700000	511010000	401810000	439490000	917320000	676290000	717620000	237180000	538190000	896490000	849790000	608810000	1084400000	523210000	525190000	717910000
EGSSHNWQHITDQIGMFCFTGLKPEQVER	29	1	3430.58	P00507	P00507	365	393	Got2	Aspartate aminotransferase, mitochondrial	yes	3;4;5	6.7732e-224	394.3	2	4	4	4	3	3	2	4	2	3	4	4	2	3	3	7616100000	267420000	311540000	642410000	933500000	761540000	439910000	277170000	585580000	296960000	495390000	693940000	800320000	236190000	358130000	516090000
ENEMDENLEQVSGIIGNLR	19	0	2159.02	P60881;F8WG75;A0A0G2K3F2;D4A5W9	P60881	143	161	Snap25	Synaptosomal-associated protein 25;Synaptosomal-associated protein	yes	2;3;4	1.8157e-191	394.26	5	6	5	4	4	5	6	6	7	5	6	6	4	5	4	14430000000	640390000	700590000	1026700000	897550000	1018000000	1182800000	695670000	1361400000	1130300000	857140000	1107100000	1339700000	708590000	665450000	1098800000
NVDKNDEAEYVCIAENK	17	1	2009.9	A0A0G2K0M8;F1LNY3;P13596;F1LUV9;Q3T1H3	A0A0G2K0M8	159	175	Ncam1	Neural cell adhesion molecule 1	no	2;3	1.487e-176	394.2	2	2	2	2	2	2	2	2	2	2	2	1	2	2	2	9117600000	591540000	660920000	517330000	804250000	709460000	526710000	731630000	672860000	575160000	828380000	506420000	424770000	584700000	565280000	418230000
TDEFQLHTNVNDGTEFGGSIYQK	23	0	2599.18	Q9Z2L0	Q9Z2L0	175	197	Vdac1	Voltage-dependent anion-selective channel protein 1	yes	2;3	5.1603e-158	394.12	12	11	9	10	15	16	9	11	15	17	13	15	7	12	8	7321800000	670230000	638050000	536850000	421010000	263550000	619400000	474120000	386100000	318240000	290390000	608400000	508350000	437180000	599760000	550140000
QASHAQLGDAYDQEIR	16	0	1800.84	P12839;G3V7S2	P12839	139	154	Nefm	Neurofilament medium polypeptide	yes	2;3	1.4279e-102	393.95	2	2	2	2	2	1	2	2	2	2	2	2	2	2	2	11335000000	562200000	522150000	598910000	626240000	924480000	494990000	625530000	548640000	899510000	1220700000	1145200000	1333000000	417540000	491220000	924370000
TIHQEDELIEIQSDTGTWYQR	21	0	2561.2	Q02563	Q02563	399	419	Sv2a	Synaptic vesicle glycoprotein 2A	yes	2;3	1.7548e-220	393.18	2	1	1	1	2	1	1	1	1		1	1	1	1	1	1934700000	194830000	233970000	161790000	100620000	128880000	175860000	117060000	162050000	39638000	0	102080000	0	195300000	174690000	147890000
EHINLGCDVDFDIAGPSIR	19	0	2127.01	Q9Z2L0	Q9Z2L0	121	139	Vdac1	Voltage-dependent anion-selective channel protein 1	yes	2;3	2.1698e-191	392.51	7	8	9	17	15	15	9	17	17	18	11	25	8	9	12	10919000000	667100000	810330000	737990000	964170000	762650000	589310000	553160000	591360000	577710000	774350000	722120000	1103500000	663260000	813590000	588880000
SPPTSASVSTVIDGPTQILVR	21	0	2124.14	A0A096MJE6;F1LQ63	A0A096MJE6	493	513	Tnr		yes	2;3	1.8559e-115	391.4	2	2	2	2	3	2	2	2	2	2	3	2	2	2	2	2539900000	119000000	136470000	148930000	182720000	173630000	182600000	157270000	173290000	204130000	224860000	194620000	229990000	137710000	137200000	137480000
KESESCDCLQGFQLTHSLGGGTGSGMGTLLISK	33	1	3454.62	P85108;Q3KRE8	P85108	122	154	Tubb2a;Tubb2b	Tubulin beta-2A chain;Tubulin beta-2B chain	no	3;4	2.318e-235	390.86	3	3	3	3	2	2	2	3	3	2	2	4	3	2	3	14108000000	849700000	735270000	1175200000	857270000	1034900000	619070000	557410000	814000000	768970000	1054600000	1266400000	1605600000	771150000	865460000	1132700000
EGAAHAFAQYNLDQFTPVK	19	0	2106.02	Q3T1K5	Q3T1K5	48	66	Capza2	F-actin-capping protein subunit alpha-2	yes	2;3	2.5641e-191	390.56	2	2	2	2	2	2	2	2	2	2	2	2	2	2	2	5354600000	269510000	321780000	400740000	495720000	492100000	444700000	299140000	524190000	525620000	376350000	331980000	292550000	301370000	43641000	235210000
SSHTWVALSHIAGLCNR	17	0	1907.94	P06687	P06687	404	420	Atp1a3	Sodium/potassium-transporting ATPase subunit alpha-3	yes	2;3;4	4.7767e-177	390.56	2	3	3	3	3	3	3	3	2	3	3	2	3	3	2	6772000000	305100000	240160000	652270000	548500000	439460000	541570000	610540000	604350000	286010000	692190000	601650000	367760000	288970000	427450000	166010000
AIAHYEQSADYYKGEESNSSANK	23	1	2561.13	F8WFM2;P54921	F8WFM2	141	163	Napb;Napa	Alpha-soluble NSF attachment protein	no	2;3;4	2.5264e-206	390.55	3	1	2	2	2	3	2	4	2	3	2	3	3	2	2	8208800000	550560000	149300000	517240000	628600000	352240000	432690000	502200000	990830000	447140000	928790000	309170000	365950000	718830000	705460000	609800000
LVQDVANNTNEEAGDGTTTATVLAR	25	0	2559.24	A0A482IDN3;P63039	A0A482IDN3	97	121	Hspd1	60 kDa heat shock protein, mitochondrial	yes	2;3	1.575e-104	390.4	2	2	2	2	2	3	3	2	1	2	2	4	2	2	2	7204300000	390190000	462590000	574410000	548280000	631850000	823120000	329230000	649880000	68961000	687990000	447740000	606170000	395170000	121440000	467300000
AHQSVAATGSPSSTQSAVSK	20	0	1899.93	Q5RJN0	Q5RJN0	28	47	Ndufs7		yes	2;3	1.1039e-191	389.74	2	2	2	2	2	2	2	2	2	2	2	1	1	2	2	3852300000	202800000	173320000	203090000	320060000	293440000	313040000	210140000	351040000	359370000	227230000	209770000	305430000	164180000	235230000	284150000
ECCHGDLLECADDRAELAK	19	1	2260.95	A0A0G2JSH5;P02770	A0A0G2JSH5	268	286	Alb	Serum albumin	no	2;3;4	1.2278e-190	389.36	2	2	2	4	2	1	4	1	2	3	3	4	2	2	2	11934000000	265520000	253270000	529590000	548660000	592740000	120430000	1970100000	290500000	623100000	1180100000	1620500000	3029000000	262900000	309800000	338100000
SNEKEQLQGLNDR	13	1	1529.74	P12839;G3V7S2	P12839	98	110	Nefm	Neurofilament medium polypeptide	yes	2;3	3.7271e-81	388.54	2	2	2	2	2	2	2	2	2	2	2	2	2	2	2	5851600000	329290000	265100000	339080000	358950000	543990000	216870000	281850000	285320000	344390000	465990000	517510000	819600000	293290000	281370000	508950000
IANDHSLNHEYLPILGLAEFR	21	0	2421.24	P13221	P13221	61	81	Got1	Aspartate aminotransferase, cytoplasmic	yes	2;3;4	5.2191e-123	387.72	4	3	4	3	4	3	3	4	3	5	5	5	3	4	3	13160000000	726830000	635220000	833860000	1202900000	1044700000	915890000	831680000	1056700000	710600000	887470000	1116900000	989300000	622620000	663810000	921640000
DATNVGDEGGFAPNILENSEALELVK	26	0	2701.31	P07323	P07323	203	228	Eno2	Gamma-enolase	yes	2;3	1.6166e-104	387.24	3	2	2	2	2	3	3	3	3	2	3		3	2	2	13916000000	827150000	840170000	1107600000	881270000	1149900000	984990000	951410000	812520000	1139100000	1290600000	1133200000	0	874000000	826620000	1097600000
KGTDFQLNQLQGK	13	1	1475.77	P12346	P12346	122	134	Tf	Serotransferrin	no	2;3	6.5063e-153	387.07	2	1	2	2	2	2	2	2	2	2	2	2	1	1	2	2858100000	65372000	53960000	55450000	149930000	150110000	137460000	498510000	160010000	225360000	346530000	359720000	496940000	48173000	35629000	74974000
SFGSEHYLCSASSYR	15	0	1749.74	G3V8Q2;P23565	P23565	2	16	Ina	Alpha-internexin	no	2	5.6003e-165	386.59	1	1	1	1	1	1	1	1	1	1	1	1	1	1	1	9568800000	476940000	629230000	513740000	885290000	959070000	815710000	199060000	873810000	656800000	699780000	446150000	752440000	551850000	502650000	606260000
FIEAGQYNSHLYGTSVQSVR	20	0	2255.1	P31016;A0A0G2K7F5	P31016	598	617	Dlg4	Disks large homolog 4	yes	2;3	1.3705e-191	386.49	1	2	2	2	2	2	2	2	2	2	2	2	2	1	2	3753500000	135210000	198210000	170940000	363550000	256620000	294810000	192260000	341080000	287010000	352500000	285750000	304510000	179310000	179010000	212690000
AADKDNCFATEGPNLVAR	18	1	1947.91	A0A0G2JSH5;P02770	A0A0G2JSH5	585	602	Alb	Serum albumin	no	2;3	4.8835e-89	386.35	2	2	3	2	2	2	2	2	2	2	2	2	2	2	2	19443000000	474500000	479270000	596260000	932910000	1164600000	630400000	3270100000	1250300000	1016300000	2343600000	2114100000	3986700000	395160000	355490000	433140000
KYNTDCVQGLTHSK	14	1	1649.78	P06687	P06687	44	57	Atp1a3	Sodium/potassium-transporting ATPase subunit alpha-3	yes	2;3;4	8.7496e-164	385.95	3	3	2	3	3	3	2	3	3	3	3	3	3	3	3	27978000000	1543300000	1207000000	968010000	2288500000	3275000000	2800800000	1228800000	1804700000	1765000000	2103500000	742630000	3440600000	1440400000	1655800000	1714100000
KAGQVFLEELGNHK	14	1	1568.83	P13233;A0A097BVJ5	P13233	203	216	Cnp	2,3-cyclic-nucleotide 3-phosphodiesterase	yes	2;3;4	8.8619e-164	385.73	4	4	4	3	3	3	4	3	3	3	4	3	4	2	4	25472000000	1268400000	1623800000	1480600000	1540100000	1565700000	1854800000	1302800000	1739700000	1725400000	2446100000	1526400000	2699000000	1670600000	1019900000	2009200000
EGNDLYHEMIESGVINLK	18	0	2059.99	G3V6D3;P10719;Q0QEP3	G3V6D3	242	259	Atp5b	ATP synthase subunit beta;ATP synthase subunit beta, mitochondrial	no	2;3	3.3944e-104	385.37	3	5	3	2	2	4	5	4	4	2	4	7	4	5	2	21575000000	1330700000	1597900000	1483800000	1419700000	1405400000	1708600000	1665100000	1573500000	1332500000	1170800000	1524400000	1689100000	1192500000	1363700000	1117300000
AVGLISHVLEQNQEGDAAYR	20	0	2169.08	F1LU71	F1LU71	226	245	Auh		yes	2;3	1.4622e-191	385.37	2	2	2	1	2	2	2	2		1	2	2	2	2	2	3980800000	301690000	268220000	279850000	73648000	460170000	471390000	303510000	121700000	0	106370000	320530000	494630000	234760000	241780000	302540000
TFHETLNCCGSNTLTTLTTTVLR	23	0	2639.27	Q6P9V1	Q6P9V1	149	171	Cd81	Tetraspanin	yes	2;3;4	6.593e-116	385.12	1	3	2	2	3	2	3	3	2	3	3	3	2	2	3	13285000000	592320000	750200000	728700000	917760000	967980000	1000300000	652650000	981130000	771670000	1077600000	828730000	2010000000	569730000	528340000	907590000
YALTFAEAQEACHLSSATIAAPR	23	0	2477.2	G3V8R2;P55067	G3V8R2	170	192	Ncan	Neurocan core protein;150 kDa adult core glycoprotein	yes	2;3;4	8.2519e-207	385.12	2	2	1	3	1	1	1	2	1	2	2	3	1	1	2	2863600000	101490000	222860000	120480000	352200000	229570000	163420000	124260000	297130000	138960000	195590000	211430000	341040000	87120000	119130000	158930000
NESSHGGEFGCSMEELR	17	0	1924.77	D4A8B3;P11506	P11506	16	32	Atp2b2	Calcium-transporting ATPase;Plasma membrane calcium-transporting ATPase 2	no	2;3	6.1686e-157	383.95	1	2	2	2	2	2	2	2	2	2	2	2	2	2	2	3621400000	164310000	152420000	252180000	258870000	258980000	236640000	171950000	293090000	224830000	359400000	232450000	483920000	218470000	125350000	188580000
LYTDFDEIRQEIENETER	18	1	2299.06	O35303	O35303	113	130	Dnm1l	Dynamin-1-like protein	yes	2;3	3.8495e-157	383.76	2	2	2	2	2	2	2	2	2	2	2	2	2	2	2	3061700000	168290000	172140000	227700000	208220000	246030000	247090000	155300000	246700000	195790000	207860000	194810000	295960000	131350000	204810000	159660000
DQEGQDVLLFIDNIFR	16	0	1920.96	G3V6D3;P10719;Q0QEP3	G3V6D3	295	310	Atp5b	ATP synthase subunit beta;ATP synthase subunit beta, mitochondrial	no	2;3	1.2427e-88	383.46	2	3	4	4	3	3	2	2	4	6	5	3	3	3	3	27719000000	1163900000	1547000000	2995900000	2194000000	1480000000	1640900000	1814700000	1828400000	1766400000	2391600000	1321000000	1992900000	1680500000	1866900000	2034900000
ITSEELHYFVQNHFTSAR	18	0	2178.05	P32551	P32551	199	216	Uqcrc2	Cytochrome b-c1 complex subunit 2, mitochondrial	yes	2;3;4	1.2901e-157	383.23	2	2	3	3	3	3	2	3	3	3	3	3	2	2	2	10773000000	549960000	587480000	562610000	696730000	1102500000	747200000	529980000	734750000	791510000	785430000	832390000	1165700000	483340000	497160000	706230000
KNVLGHMQQGGSPTPFDR	18	1	1967.96	Q52KS1;A0A0G2KBC7	Q52KS1	656	673	Pfkm	ATP-dependent 6-phosphofructokinase	yes	2;3;4	2.4085e-157	383.2	1		2	3	2	3	1	3	3	3	2	3		1	3	2229500000	49156000	0	126790000	208030000	165700000	222920000	0	222360000	292140000	170630000	125810000	397190000	0	61666000	187110000
IGEHTPSSLAIMENANVLAR	20	0	2122.08	P05065	P05065	154	173	Aldoa	Fructose-bisphosphate aldolase A	yes	2;3	2.1009e-110	383.2	5	4	5	9	8	5	6	6	1	7		6		5	3	19609000000	1117500000	2463000000	1207200000	2217500000	3154000000	958330000	1697100000	1199800000	14580000	1523500000	0	1275000000	0	1400100000	1381200000
QTQTFTTYSDNQPGVLIQVYEGER	24	0	2773.32	D4A4S3;A0A0G2JVI3;P63018;M0RCB1;F1LZI1;M0R8M9;P0DMW1;P0DMW0	P63018	424	447	Hspa8;LOC102549957;LOC680121;Hspa1a	Heat shock cognate 71 kDa protein;Heat shock 70 kDa protein 1B;Heat shock 70 kDa protein 1A	no	2;3	4.5938e-104	383.14	2	2	2	4	2	3	3	3	3	3	2	3	2	4	2	4141900000	289550000	291880000	400100000	288090000	254180000	256930000	224590000	239570000	235640000	277660000	226670000	322020000	239130000	302230000	293620000
ELAGHTGYLSCCR	13	0	1522.67	P54311;Q45QL8	P54311	138	150	Gnb1;Gnb4	Guanine nucleotide-binding protein G(I)/G(S)/G(T) subunit beta-1	yes	2;3	3.8723e-133	382.39	2	2	2	2	2	2	2	2	2	2	2	2	2	2	2	28853000000	1597900000	1731200000	2315300000	2699800000	2293200000	2149300000	1218600000	2917300000	571120000	1418500000	1022600000	2908300000	1758900000	1913200000	2337300000
QIDPDLGSQEDFKDLLQSAK	20	1	2246.11	A0A0H2UHQ0;Q794F9	A0A0H2UHQ0	211	230	Slc3a2	4F2 cell-surface antigen heavy chain	yes	2;3	5.9485e-170	380.06	2	1	1	2	2	2	1	1	2	2	2	2	2	2	2	4262800000	318700000	219800000	351940000	324260000	325540000	236870000	201600000	209660000	226600000	373510000	286570000	354370000	223440000	272880000	337110000
ELIEQLQNKPSDLGTK	16	1	1811.96	O35814	O35814	154	169	Stip1	Stress-induced-phosphoprotein 1	yes	2;3	2.8097e-155	379.76	2	2	2	2	2	2	2	2	2	2	2	2	2	2	2	6205600000	321530000	286990000	256450000	494570000	550540000	401450000	327200000	442140000	334310000	589370000	411800000	755820000	359490000	333360000	340550000
DLKQEDFQLLCPDGTK	16	1	1905.91	P12346	P12346	572	587	Tf	Serotransferrin	no	2;3	5.3532e-102	379.44	1	1	2	2	2	2	2	2	2	2	2	2	1	1	1	2324900000	46057000	53493000	75283000	177350000	118950000	106190000	338090000	121200000	89887000	221640000	350040000	483330000	54020000	46007000	43353000
TTNDLEDSYGQEWTYEQR	18	0	2233.94	P06686	P06686	891	908	Atp1a2	Sodium/potassium-transporting ATPase subunit alpha-2	yes	2;3	4.2756e-157	379.37	2	2	1	1	2	1	1	1	1	1	1	1	2	2	1	1446800000	93695000	138020000	86020000	126200000	92911000	112570000	113810000	88131000	71801000	78262000	117780000	88766000	83371000	59381000	96112000
LSELDDRADALQAGASQFETSAAK	24	1	2493.2	P63025;Q19LA7;Q9WUW2;P63045	Q9WUW2	60	83	Vamp3;Vamp2	Vesicle-associated membrane protein 3;Vesicle-associated membrane protein 2	no	2;3	7.3765e-122	379.31	2	1	4	3	1	2	2	3	3	3	4	4	1	2	4	6881100000	318100000	123680000	466300000	608480000	423620000	193140000	93415000	228600000	339280000	316610000	652130000	1367600000	295040000	464910000	990170000
RFDEILEASDGIMVAR	16	1	1820.91	P11980	P11980	279	294	Pkm	Pyruvate kinase PKM	yes	2;3	6.4609e-103	379.01	8	8	9	15	15	16	12	15	4	17	12	15	7	9	9	12371000000	687530000	768900000	835420000	841110000	877030000	943250000	773770000	993240000	180080000	1217200000	977680000	1190400000	656550000	689830000	739460000
SQTEEDCTEELFDFLHAR	18	0	2225.95	Q5M9I5	Q5M9I5	59	76	Uqcrh	Cytochrome b-c1 complex subunit 6, mitochondrial	yes	2;3	4.853e-157	378.62	2	2	2	2	2	3	3	2	2	2	3	2	2	2	3	9949500000	546520000	461810000	608350000	700380000	663500000	836500000	693260000	1027000000	189580000	657820000	594250000	1165300000	688620000	546900000	569740000
LLEAHEEQNSEAYTEAVK	18	0	2059.97	F8WFM2;P85969	F8WFM2	247	264	Napb	Beta-soluble NSF attachment protein	yes	2;3	7.465e-104	377.85	2	2	2	2	2	2	2	2	2	2	2	2	2	2	2	4420100000	238520000	248000000	326120000	248180000	288040000	450680000	329150000	353380000	303690000	288170000	237660000	388330000	241380000	179930000	298930000
DTELAEELLQWFLQEEK	17	0	2120.03	F1M779;P11442	F1M779	1546	1562	Cltc	Clathrin heavy chain;Clathrin heavy chain 1	yes	2;3	1.3257e-102	377.71	2	2	3	2	2	2	1	1	2	2	2	2	2	2	2	5691600000	314030000	267930000	532510000	543820000	283380000	433800000	316840000	454790000	400460000	501110000	298290000	249700000	488500000	314410000	292020000
ELFSPLHALNFGIGGDTTR	19	0	2044.04	O35264	O35264	61	79	Pafah1b2	Platelet-activating factor acetylhydrolase IB subunit beta	yes	2;3	2.1498e-95	377.44	1	1	2	2	2	2	2	2	2	2	1	2	1	1	2	5489700000	210880000	185230000	244290000	591750000	409940000	411070000	350400000	601060000	426040000	430390000	291910000	635680000	186140000	230690000	284200000
QFYDQALQQAVMDDDANNAK	20	0	2284.01	Q6P9V1;Q62745	Q6P9V1	125	144	Cd81	Tetraspanin;CD81 antigen	yes	2;3	4.6912e-93	376.77	2	2	3	2	2	2	2	2	3	2	2	2	2	2	2	4480100000	211840000	216440000	255570000	336890000	335800000	368010000	161880000	327760000	278540000	398460000	247020000	571040000	215860000	247360000	307630000
DLYANTVLSGGTTMYPGIADR	21	0	2214.06	P60711;A0A0G2K3K2;A1Z0K8;Q99NC6;P63259	P63259	292	312	Actb;Actg1	Actin, cytoplasmic 1;Actin, cytoplasmic 1, N-terminally processed;Actin, cytoplasmic 2;Actin, cytoplasmic 2, N-terminally processed	no	2;3	2.6971e-123	376.71	20	18	17	39	43	38	21	37	54	36	35	53	8	8	25	38364000000	2946400000	2914200000	2765000000	2191700000	2848100000	2390800000	1972700000	2712200000	2488200000	2371800000	2761900000	2668800000	2110000000	2367200000	2854800000
NLEGYVGFANLPNQVYR	17	0	1952.97	A2VCW8;F1LMC7;D4A0F5;A0A0G2JZT5;Q9WVC0	A2VCW8	26	42	2020-09-07	Septin-7	yes	2;3	5.6281e-156	376.2	2	2	2	2	2	2	2	2	2	2	3	2	1	2	2	6099800000	271690000	321680000	406290000	503300000	443920000	394740000	364680000	438880000	369070000	531180000	559990000	528400000	65190000	323850000	576920000
QLADHLGFEFFEASAK	16	0	1808.87	P63012	P63012	152	167	Rab3a	Ras-related protein Rab-3A	yes	2;3	1.2109e-155	375.22	3	4	4	5	6	4	3	7	6	7	6	8	5	3	4	20192000000	946750000	944030000	1117400000	1627500000	1680100000	1424700000	708770000	1439800000	1393300000	2087800000	1089100000	2756600000	1048800000	970090000	957130000
HSSLAGCQIINYR	13	0	1517.74	F1M779;P11442	F1M779	145	157	Cltc	Clathrin heavy chain;Clathrin heavy chain 1	yes	2;3	1.5341e-132	374.95	2	2	2	2	2	1	2	2	3		2	2	2	2	2	9434800000	681820000	722530000	596210000	366290000	284590000	571750000	733630000	907580000	352460000	0	647140000	1493000000	553260000	773320000	751230000
EAFSLFDKDGDGTITTK	17	1	1843.88	P0DP31;P0DP30;P0DP29;D4ABV5	P0DP31	15	31	Calm2		yes	2;3	3.0179e-155	374.23	5	5	5	8	6	7	6	7	7	8	6	7	5	5	6	140130000000	7054600000	7510600000	7700200000	11322000000	9159600000	11237000000	7918900000	11696000000	10988000000	10708000000	10046000000	12748000000	6859500000	7039800000	8140500000
NLHQSGFSLSGTQVDEGVR	19	0	2029.98	Q62952	Q62952	532	550	Dpysl3	Dihydropyrimidinase-related protein 3	yes	2;3	4.5579e-92	374.06	2	1	2	2	2	2	2	1	2	2	2	2	1	2	2	3486400000	219340000	139140000	270590000	354340000	278190000	358250000	156810000	97208000	282970000	224000000	197750000	241820000	198950000	203020000	263990000
SPPLIGSESAYEDFLSADDK	20	0	2139.98	P15205	P15205	1393	1412	Map1b	Microtubule-associated protein 1B;MAP1B heavy chain;MAP1 light chain LC1	yes	2	4.5562e-92	373.64	1	1	1	1	1	1		1	1	1		1	1	1	1	598890000	40871000	42721000	37495000	50771000	43262000	57400000	0	62756000	47632000	54550000	0	72997000	28734000	31167000	28536000
ESNSNQCVYAAHNSVVIDECK	21	0	2423.05	P31596;A0A159KIL2;A0A159KIH4;I1T7F1;Q6PUA8	P31596	530	550	Slc1a2	Excitatory amino acid transporter 2;Amino acid transporter	no	2;3	4.518e-97	373.42	2	2	3	3	2	2	2	2	2	2	3	2	2	4	2	5731200000	392730000	366090000	522930000	471920000	582300000	268650000	175890000	238700000	238460000	309520000	160710000	601020000	509560000	532200000	360490000
VETLHDFEAANSDELTLQR	19	0	2187.04	O08838;A0A0G2JX32;F1LPP0;A0A0G2K5Z4	O08838	615	633	Amph	Amphiphysin	yes	2;3	7.4157e-182	372	2	1	3	2	2	1	2	2	1	3	2	3	2	2	2	2792100000	118800000	150360000	137060000	217130000	187090000	131200000	213510000	151140000	166550000	391680000	170330000	311730000	121470000	149920000	174090000
VDQDQNVVHPQLLSLTSQLK	20	0	2261.2	Q63633;D3ZGI9;F1LNP4	Q63633	703	722	Slc12a5	Solute carrier family 12 member 5	yes	2;3	2.4455e-110	371.39	2	2	2	2	2	3	2	2	2	2	3	2	2	2	2	10651000000	609300000	554150000	803080000	849490000	936270000	836790000	508650000	751520000	754230000	645500000	777160000	852030000	503280000	538230000	730950000
KEAESCDCLQGFQLTHSLGGGTGSGMGTLLISK	33	1	3438.62	B4F7C2;G3V7C6;Q6P9T8;P69897	G3V7C6	122	154	Tubb4a;Tubb4b;Tubb5	Tubulin beta-4B chain;Tubulin beta-5 chain	no	3;4	1.5256e-209	371.24	2	3	2	2	2	3	3	2	2	2	4	4	3	2	3	10321000000	613720000	536300000	676860000	723500000	808560000	474820000	493090000	586210000	433320000	769720000	911360000	1111900000	673470000	646510000	861400000
KGTDIMYTGTLDCWR	15	1	1815.83	Q09073	Q09073	245	259	Slc25a5	ADP/ATP translocase 2;ADP/ATP translocase 2, N-terminally processed	yes	2;3	5.7375e-77	371.17	3	2	2	2	2	2	1	3	1	2	2	4	3	3	2	6306500000	345690000	350030000	532420000	473590000	232010000	357600000	217250000	463190000	127500000	697040000	185970000	1113000000	403460000	452490000	355270000
HTGPNSPDTANDGFVR	16	0	1683.76	A0A0G2JTG7;Q8VHV7;G3V9Q3;Q499R8;Q6AY09	A0A0G2JTG7	99	114	Hnrnph1;Hnrnph2	Heterogeneous nuclear ribonucleoprotein H;Heterogeneous nuclear ribonucleoprotein H, N-terminally processed;Heterogeneous nuclear ribonucleoprotein H2	no	2;3	1.719e-155	371.17	3	3	3	1	2	3	3	2	3	2	2	2	2	2	4	4923700000	294340000	296670000	365860000	233300000	399830000	292810000	284280000	362370000	366730000	393710000	237350000	533040000	215050000	265460000	382860000
EAEAQAAMEANSEGSLTRPK	20	1	2088.97	P63041	P63041	79	98	Cplx1	Complexin-1	yes	2;3	2.1426e-109	370.98	2	2	2	2	2	2	2	3	1	2	3	2	2	3	2	3292200000	123710000	159070000	185000000	333620000	327350000	295860000	178340000	193170000	92082000	215840000	157600000	494020000	127500000	173750000	235280000
QTTAAAAATFSEQVGGGSGGAGR	23	0	2050.97	P09951	P09951	86	108	Syn1	Synapsin-1	yes	2;3	1.3907e-181	370.86	4	3	3	4	5	6	3	5	3	4	4	5	4	2	2	4878600000	344020000	357840000	386510000	318420000	278660000	286520000	236620000	395680000	181400000	391440000	236260000	602820000	331150000	251250000	280000000
EAINQGMDEELERDEK	16	1	1904.84	A0A0G2KAM3;P49432	A0A0G2KAM3	101	116	Pdhb	Pyruvate dehydrogenase E1 component subunit beta, mitochondrial	yes	2;3	8.1144e-102	370.42	3	2	3	2	2	2	3	3	1	2	2	2	3	4	2	5933200000	378470000	370460000	354260000	642900000	312020000	170360000	287980000	575560000	332170000	493870000	421110000	644960000	150150000	349290000	449640000
NDANPETHAFVTSPEIVTALAIAGTLK	27	0	2779.44	Q9ER34	Q9ER34	480	506	Aco2	Aconitate hydratase, mitochondrial	yes	2;3;4	2.3789e-197	370.36	4	3	3	4	4	4	3	6	4	5	3	4	3	4	5	15431000000	713810000	521410000	1054300000	1339400000	1245000000	1285800000	864410000	1358900000	1189200000	1337400000	956980000	1535700000	570090000	584610000	874110000
NALISHLDGTTPVCEDIGR	19	0	2067.01	Q68FY0	Q68FY0	397	415	Uqcrc1	Cytochrome b-c1 complex subunit 1, mitochondrial	yes	2;3	1.0133e-169	370.34	3	4	3	3	3	4	4	4	4	4	4	4	4	3	3	15664000000	747430000	981360000	969820000	1483900000	1313700000	1335500000	762380000	1249100000	1061900000	1060400000	886680000	1390000000	771670000	714570000	935450000
KHEALMSDLSAYGSSIQALR	20	1	2176.09	A0A0G2JZ69;P16086;A0A0G2K1Y8;A0A0G2K1E7;C9EH87;Q6IRK8	A0A0G2JZ69	943	962	Sptan1	Spectrin alpha chain, non-erythrocytic 1	no	2;3;4	7.1184e-92	370.3	3	3	2	2	3	2	2	3	2	2	1	2	3	2	3	5371300000	407040000	332990000	255660000	404670000	505000000	293500000	222970000	505910000	260670000	392970000	138630000	551670000	290390000	345510000	463780000
VQAQHDYTATDTDELQLK	18	0	2074.98	O08839;F1LMX1;D4A4P1;Q5HZA7	O08839	520	537	Bin1	Myc box-dependent-interacting protein 1	yes	2;3	1.3314e-103	370.26	2	2	2	2	1	2	2	2	2	1	1	1	2	2	1	3409900000	247710000	304590000	280220000	289490000	59760000	353630000	399280000	297570000	243720000	149510000	56610000	105590000	285260000	290080000	46906000
GPGLGSTQGQTIALPAQGLIEFR	23	0	2310.23	F1LPS8;P86252	F1LPS8	160	182	Pura	Transcriptional activator protein Pur-alpha	yes	2;3	9.0599e-98	369.76	2	2	2	2	2	2	2	2	2	1	2	2	2	2	2	4477500000	160180000	223690000	266040000	429230000	335780000	341740000	244060000	453660000	321680000	177580000	380130000	484560000	203450000	224210000	231530000
LASGGPVDTGPEYQQEVDR	19	0	2016.94	P21571	P21571	55	73	Atp5j	ATP synthase-coupling factor 6, mitochondrial	yes	2;3	3.4672e-76	368.9	1	1	2	2	1	2	2	2	1	1	2	2	1	2	2	4496100000	144030000	202340000	280780000	392440000	199560000	474050000	404150000	550010000	239360000	449470000	215230000	386390000	133200000	174430000	250700000
LAELEEFINGPNNAHIQQVGDR	22	0	2463.21	F1M779;P11442	F1M779	1183	1204	Cltc	Clathrin heavy chain;Clathrin heavy chain 1	yes	2;3	4.2189e-181	368.64	2	2	2	2	2	2	2	2	2	2	2	2	2	2	3	11927000000	551860000	665150000	672060000	950200000	839340000	929770000	558490000	878030000	875820000	833140000	724100000	1257500000	664090000	600990000	926160000
APGDEEAQVENLITTNAAEPQK	22	0	2324.11	Q91XV6	Q91XV6	70	91	Fxyd6	FXYD domain-containing ion transport regulator 6	yes	2;3	4.2606e-181	368.47		1	2	2	2	2	1	2	2	3	1	2	1		1	681360000	0	0	17620000	126450000	72490000	122420000	53299000	76323000	102940000	37890000	32557000	0	0	0	39386000
VNPVEIGAESLASLLIVYPWTQR	23	0	2554.38	A0A0G2JTW9;Q63011;Q6PDU6	Q63011	18	40	Hbb-b1		no	2;3;4	1.4472e-97	368.44	1	1	1	3	2	3	2	3	1	3	2	3	1	1	1	5311900000	113280000	68420000	410750000	873910000	143590000	226690000	457690000	980290000	170920000	301550000	76535000	786440000	145800000	92095000	463910000
VKVDNQHDFQDIASVVALTK	20	1	2226.16	P09951	P09951	280	299	Syn1	Synapsin-1	yes	2;3;4	4.7535e-126	368.44	2	3	2	4	3	3	3	4	3	3	4	3	3	3	3	13185000000	627810000	674700000	657760000	1204600000	882260000	803960000	383050000	1057900000	978220000	1006400000	830650000	1810900000	576760000	607880000	1082500000
QQAAMGSQGNLSAEVEQATR	20	0	2074.97	Q8R2H0;Q811A7	Q8R2H0	59	78	Atp6v1g2;Atp6G		yes	2;3	8.1566e-76	367.69	1	3	2	2	1	2	2	2	2	2	1	1	2	2	2	2225100000	24917000	83476000	163880000	158690000	125730000	193710000	141510000	157270000	226140000	236990000	110730000	176170000	132590000	124630000	168660000
HNLCGETEEER	11	0	1372.57	A0A0G2K4U2;F1LXL7;D3ZVQ8;B6DYQ2;P08010;A0A0G2K6L4;A0A0G2JZ09;P08009	P08009	84	94	Gstm6l;Gstm6;Gstm2;Gstm3	Glutathione S-transferase Mu 2;Glutathione S-transferase Yb-3	no	2	2.027e-122	367.27	1	1	1	1	1	1	1	1	1	1	1	1	1	1	1	2272100000	155740000	144800000	130740000	160860000	156570000	226490000	170290000	146930000	127510000	129290000	183200000	121470000	141300000	105090000	171800000
FDGALNVDLTEFQTNLVPYPR	21	0	2408.2	P68370;Q68FR8;Q5XIF6;Q6AY56;Q6P9V9	Q6P9V9	244	264	Tuba1a;Tuba3a;Tuba4a;Tuba8;Tuba1b	Tubulin alpha-1A chain;Tubulin alpha-3 chain;Tubulin alpha-4A chain;Tubulin alpha-8 chain;Tubulin alpha-1B chain	no	2;3;4	7.5507e-181	367.22	39	51	55	64	73	57	57	58	58	65	67	53	38	47	45	97259000000	3876600000	4521500000	6111800000	7954300000	7190000000	6583600000	5196900000	7001700000	6139600000	6634700000	8507000000	10327000000	5510300000	5533500000	6169900000
LASTLVHLGEYQAAVDGAR	19	0	1970.02	F1M779;P11442	F1M779	1227	1245	Cltc	Clathrin heavy chain;Clathrin heavy chain 1	yes	2;3;4	2.6887e-110	367.11	5	4	3	5	6	6	6	5	6	5	5	6	5	5	5	36000000000	1700800000	1711800000	2002800000	2848100000	3046700000	3151200000	1414400000	3121900000	2727600000	3727400000	2406800000	4110000000	1022800000	759410000	2248100000
KLENLLQGGEVEEVILQAEK	20	1	2238.21	Q63362	Q63362	67	86	Ndufa5	NADH dehydrogenase [ubiquinone] 1 alpha subcomplex subunit 5	yes	2;3	3.6772e-92	367.07	2	2	2	2	2	2	2	2	2	2	2	2	2	2	2	6027900000	301350000	337680000	450980000	487160000	394380000	453490000	359480000	379870000	304520000	170600000	402040000	740450000	328730000	331360000	585860000
LEAVSHTSDMHCGYGDSPSK	20	0	2176.92	Q08163	Q08163	18	37	Cap1	Adenylyl cyclase-associated protein 1	yes	2;3;4	3.1314e-92	367.05	3	3	3	3	2	1	2	3	3	2	2	3	2	2	3	5426900000	307580000	253080000	313800000	481100000	359690000	299250000	192410000	351360000	546050000	384280000	331110000	643850000	270330000	262000000	431050000
SSLATMAHAQSLVEAQPNVDK	21	0	2196.08	Q5XI78	Q5XI78	102	122	Ogdh	2-oxoglutarate dehydrogenase, mitochondrial	yes	2;3	2.5324e-97	366.95	1	1	1	2	2	2	1	2	2	2	2	2	1	1	2	2246100000	77337000	88992000	85772000	171470000	188930000	241830000	92785000	184500000	176110000	270550000	181690000	253410000	61472000	62880000	108360000
VDSILLTHIGDDNLPGINSMLQR	23	0	2520.3	P15205	P15205	304	326	Map1b	Microtubule-associated protein 1B;MAP1B heavy chain;MAP1 light chain LC1	yes	2;3	2.4467e-81	366.95	1	1	1	1	2			1	1	1		2	1	1	1	1776000000	121190000	161130000	137330000	236440000	283300000	0	0	15144000	4407600	11519000	0	383840000	110180000	122830000	188700000
QATVGDVNTDRPGLLDLK	18	1	1911.01	P11030;Q6TXF3	P11030	34	51	Dbi	Acyl-CoA-binding protein;Triakontatetraneuropeptide;Octadecaneuropeptide	yes	2;3	1.3536e-89	366.6	2	2	2	2	2	2	2	2	2	2	2	2	2	2	2	18892000000	819300000	829690000	1156600000	1281600000	1567900000	1445500000	940220000	1560200000	1051200000	1485800000	1548800000	2122600000	1039000000	955120000	1088800000
EHHLSEVQNMASEEK	15	0	1766.79	Q68FX0	Q68FX0	82	96	Idh3B	Isocitrate dehydrogenase [NAD] subunit beta, mitochondrial	yes	2;3;4	1.4648e-135	366.59	2	3	3	2	2	2	3	3	3	3	1	2	2	3	2	3904000000	74781000	332590000	312200000	186590000	161880000	280270000	430910000	380850000	320870000	437160000	127470000	205260000	211410000	276910000	164860000
KFVEVMTEYNATQSK	15	1	1773.86	P61265	P61265	125	139	Stx1b	Syntaxin-1B	yes	2;3	3.7906e-77	366.5	2	2	2	2	2	2	2	2	2	2	2	2	2	2	2	6132900000	292790000	280600000	335760000	389390000	293670000	298670000	408900000	383310000	361030000	731860000	401140000	888350000	298590000	405620000	363240000
SPSSEEVQGENAGR	14	0	1445.64	P10687;F1M084	P10687	1197	1210	Plcb1	1-phosphatidylinositol 4,5-bisphosphate phosphodiesterase beta-1;Phosphoinositide phospholipase C	yes	2	3.9186e-77	366.39	1		1	1	1	1	1	1	1	1	1	1			1	517300000	0	0	51374000	50524000	52152000	33035000	55069000	79477000	31542000	0	80756000	33992000	0	0	49384000
HSAILASPNPDEK	13	0	1377.69	A0A1E1ERK2;P32851;Q9QXG3	A0A1E1ERK2	58	70	Stx1a	Syntaxin-1A	yes	2;3	2.2575e-115	366.39	2	2	2	2	2	3	2	2	2	2	2	3	1	2	3	8898100000	450040000	488340000	521420000	753140000	1446900000	495580000	497430000	503160000	604030000	707840000	799350000	482050000	159470000	370480000	618850000
AGVLSQADYLNLVQCETLEDLK	22	0	2478.23	Q5M7T6	Q5M7T6	25	46	Atp6v0d1		yes	2;3	1.1011e-80	366.02	2	2	2	2	2	2	2	2	2	2	2	2	2	2	2	8624000000	298940000	384170000	641880000	673360000	752540000	726080000	520060000	677940000	643350000	570950000	568700000	566080000	528450000	418370000	653130000
TAFDEAIAELDTLNEESYKDSTLIMQLLR	29	1	3328.64	P35213	P35213	196	224	Ywhab	14-3-3 protein beta/alpha;14-3-3 protein beta/alpha, N-terminally processed	yes	3;4	1.4917e-175	365.61	2	4	2			2	1	1	1	3		2	3	4	2	2452800000	139020000	358610000	121600000	0	0	14246000	2708100	7690200	0	201720000	0	325490000	350120000	649240000	282340000
DSQEEEKTEALTSAK	15	1	1664.77	Q68FP1	Q68FP1	712	726	Gsn	Gelsolin	yes	2;3	5.613e-84	365.6	2	2	2	2	2	1	2	2	1	2	2	2	2	2	2	1967600000	93432000	103160000	118600000	133470000	197430000	53042000	110870000	154670000	93195000	178810000	189080000	126630000	102180000	94095000	218880000
LNFSHGTHEYHAETIK	16	0	1882.9	Q6P7S0;A0A0G2JVG3;M0RD14;P11980	P11980	74	89	Pkm	Pyruvate kinase;Pyruvate kinase PKM	no	2;3;4;5	4.2415e-137	365.28	4	4	4	4	4	5	4	5	4	4	5	5	4	5	4	75125000000	2942000000	3944100000	3998800000	4111500000	4730600000	8461700000	3329500000	6827700000	5532900000	6251300000	4878600000	8055700000	3237700000	3707700000	5115300000
RPLIDQVVQTALSETQDPEEVSVTVK	26	1	2880.51	F1M779;P11442	F1M779	968	993	Cltc	Clathrin heavy chain;Clathrin heavy chain 1	yes	2;3;4;5	3.0451e-104	364.92	2	3	4	4	3	4	4	5	4	4	4	4	3	3	4	16601000000	680740000	774080000	1408900000	1296900000	962900000	939430000	1140100000	962760000	967860000	1312200000	1278700000	1480800000	1084600000	1015400000	1295800000
KACGDSTLTQITAGLDPVGR	20	1	2059.04	P54313;Q45QL6	P54313	23	42	Gnb2	Guanine nucleotide-binding protein G(I)/G(S)/G(T) subunit beta-2	yes	2;3	4.1629e-130	364.38	1	2	2	2	2	2	1	2	2	2	3	2	1	1	2	7469500000	383190000	496890000	561450000	616800000	702060000	514970000	226190000	435660000	546520000	599960000	547580000	554290000	340450000	380980000	562530000
RDGVLDSVTDQDSK	14	1	1533.73	F1LTN6;F1M229;A0A0G2JZW1;A0A0H2UI36;B2RZB2;Q4KM66;P01835;A0A142BM04	F1LTN6	170	183	LOC500183	Ig kappa chain C region, B allele	yes	2;3	2.2344e-90	364.34			1		1		3				1					609320000	0	0	36795000	0	37291000	0	489580000	0	0	0	45657000	0	0	0	0
HGGEDYVFSLLTGYCEPPTGVSLR	24	0	2653.25	D3ZFQ8	D3ZFQ8	206	229	Cyc1		yes	2;3	1.1194e-103	364.2	2	2	2	2	2	2	3	2	2	2	2	2	3	2	1	5091000000	269850000	256900000	348900000	438130000	386590000	377170000	289030000	425220000	280030000	386270000	412250000	426430000	201420000	265470000	327340000
ATDCEGHDVASLLR	14	0	1542.71	M0RAQ6;P05708	P05708	625	638	Hk1	Hexokinase;Hexokinase-1	no	2;3	1.2206e-124	363.91	2	2	2	2	2	2	2	2	2	2	2	2	2	2	2	12274000000	829420000	1006700000	920250000	550720000	786740000	655330000	804000000	833940000	252540000	906990000	905360000	1397400000	770710000	610530000	1043300000
TYFSCTSAHTSTGDGTAMVTR	21	0	2249.97	Q920L2;Q0QF18	Q920L2	254	274	Sdha	Succinate dehydrogenase [ubiquinone] flavoprotein subunit, mitochondrial	yes	2;3	5.5786e-158	363.68		1	1	2	2	1	1	2	3	2	1	2		1	1	1229500000	0	17888000	32748000	116650000	238920000	110490000	0	153430000	148430000	181340000	0	161380000	0	24862000	43338000
LDKDNLSYIEHIFEISR	17	1	2091.06	Q5U318	Q5U318	55	71	Pea15	Astrocytic phosphoprotein PEA-15	yes	2;3;4	5.9007e-102	363.68	3	4	3	4	3	5	5	4	5	4	4	3	3	4	3	8532300000	475940000	469840000	621380000	739970000	826080000	665300000	450130000	551410000	409070000	612220000	678890000	632510000	422350000	482630000	494590000
GTGGVDTAAVGGVFDVSNADR	21	0	1963.92	P07335	P07335	321	341	Ckb	Creatine kinase B-type	yes	2;3	6.1775e-158	363.37	4	2	5	9	6	8	4	7	7	10	7	12	4	4	5	14683000000	1357900000	1016000000	772840000	345490000	1165900000	1628000000	829590000	1173700000	1410500000	243780000	136100000	1576600000	1124500000	1115900000	785690000
HQAFEAEVQANSGAIVK	17	0	1797.9	A0A0G2JZ69;P16086;A0A0G2K1Y8;A0A0G2K1E7;C9EH87;Q6IRK8	A0A0G2JZ69	97	113	Sptan1	Spectrin alpha chain, non-erythrocytic 1	no	2;3	5.0028e-73	362.62	3	3	4	2	2	4	2	2	2	3	2	2	3	2	2	3969700000	249590000	255050000	246560000	248820000	174190000	256250000	241560000	329450000	234320000	357840000	263750000	407370000	232520000	232890000	239540000
ILDLGITGPEGHVLSRPEEVEAEAVNR	27	1	2899.5	P47942	P47942	212	238	Dpysl2	Dihydropyrimidinase-related protein 2	yes	2;3;4	2.5726e-130	362.59	3	3	2	5	3	4	2	3	2	5	3	4	3	2	4	58194000000	3130500000	4342000000	3653400000	5041300000	3983800000	4243000000	2667800000	4795900000	1835900000	4195000000	3228000000	6349700000	3527700000	3203300000	3997200000
QTAASAGLVDAPAPSAASR	19	0	1739.88	G3V733;Q63537	G3V733	94	112	Syn2	Synapsin-2	yes	2;3	1.4411e-150	362.51	3	3	4	1	3	3	3	3	2	1	2		3	3	2	10391000000	624120000	693000000	1022700000	80164000	1257300000	1088500000	614670000	918740000	253910000	0	1029200000	0	746940000	956120000	1105800000
HQQLLDLAQDHFSSVSQVYEEDAVPSITPCR	31	0	3568.69	Q68FY0	Q68FY0	239	269	Uqcrc1	Cytochrome b-c1 complex subunit 1, mitochondrial	yes	3;4	1.1405e-185	362.06	2	1	2	2	2	2	2	1		2	2	2	2	2	2	6019500000	508710000	118810000	596780000	479880000	475530000	588030000	343050000	119280000	0	452720000	437500000	562310000	472080000	391860000	472970000
TVEEVLGHFGVNESTGLSLEQVK	23	0	2471.25	P11507	P11507	8	30	Atp2a2	Sarcoplasmic/endoplasmic reticulum calcium ATPase 2	yes	2;3	1.1945e-97	362.02	1	1	1	2	2	1	1	1	1	2	1		1	1	1	1332000000	58939000	75780000	95371000	111920000	110560000	96037000	100500000	65306000	91453000	97110000	106970000	0	96135000	83872000	142060000
TQLEELEDELQATEDAK	17	0	1960.91	G3V9Y1;Q9JLT0;G3V6P7;Q62812;E9PTU4;A0A0G2K6S9;Q63862	G3V9Y1	1546	1562	Myh10;LOC100911597;Myh9;Myh11	Myosin-10;Myosin-9;Myosin-11	no	2;3	7.7837e-137	361.96	2	2	1	1	2	2	2	2	1	1	1	1	1	2	1	941860000	72709000	89688000	45629000	52955000	66867000	98411000	50684000	103780000	55801000	45217000	45930000	57952000	58102000	61459000	36677000
LPSSFAEPLDKEETEFK	17	1	1965.96	F1MAQ5;A0A0U1RRX4;F1LNK0;P15146;Q64715	F1LNK0	249	265	Map2	Microtubule-associated protein;Microtubule-associated protein 2	no	2;3	2.4784e-87	361.96	2	2	2	2	2	2	2	2	2	2	2	2	2	2	3	10354000000	407900000	668320000	781720000	1158400000	863720000	1252500000	175430000	1145200000	686620000	826670000	249110000	841330000	436100000	570640000	289840000
AVTEQGAELSNEER	14	0	1531.71	P68255	P68255	28	41	Ywhaq	14-3-3 protein theta	yes	2;3	2.3217e-124	361.51	2	2	1	2	2	2	1	2	2	3	1	2	2	2	1	17471000000	1068800000	968350000	768630000	969330000	1318000000	1746700000	893440000	1304000000	1419800000	1402000000	1054800000	1930900000	789130000	805810000	1031800000
KHGCAFLVDEVQTGGGCTGK	20	1	2119.98	P50554	P50554	318	337	Abat	4-aminobutyrate aminotransferase, mitochondrial;4-aminobutyrate aminotransferase, brain isoform;4-aminobutyrate aminotransferase, liver isoform	yes	2;3;4	1.4058e-150	361.23	2	3	2	3	3	1	2	2	2	3	2	3	2	2	2	2756100000	141680000	135130000	175560000	251110000	280370000	0	175630000	157800000	133920000	327270000	224460000	273970000	153860000	191590000	133730000
HVEDGNVTVQHAALSALR	18	0	1915.99	A0A0G2K1D2;F1M7Y3	A0A0G2K1D2	289	306	Rap1gds1		no	2;3;4	5.4604e-161	360.34	2	3	3	2	1	3	1	3	2	2	5	2	4	3	4	6262400000	226100000	232740000	369280000	423110000	406680000	520600000	183800000	618470000	207930000	675790000	423300000	980820000	265580000	238990000	489190000
QLELACETQEEVDSWK	16	0	1963.88	P21575;Q7M077	P21575	602	617	Dnm1	Dynamin-1	yes	2;3	2.0409e-136	360.32	2	3	2	1	4	4	2	3	3	3	3	2	2	2	3	2659100000	163470000	209730000	197430000	102810000	207060000	181390000	178100000	112890000	214830000	182110000	171840000	185040000	194340000	158550000	199490000
TSTEEATEPQKDEVLR	16	1	1831.88	G3V7U2;A0A0G2K5C6;Q63330;P34926	P34926	1112	1127	Map1a	Microtubule-associated protein 1A;MAP1A heavy chain;MAP1 light chain LC2	no	2;3	9.096e-136	360.2	2	2	2	2	2	2	2	2	2	2	2	2	2	2	2	9388100000	387350000	499910000	488290000	790000000	620780000	1199200000	499460000	679110000	558220000	541020000	616950000	990650000	449640000	494390000	573120000
QLEALGLAEKPQLVTR	16	1	1765.01	D4ABN3;Q62910	D4ABN3	405	420	Synj1	Synaptojanin-1	yes	2;3	9.096e-136	360.2	2	2	2	2	2	2	3	1	1	2	2	2	2	2	2	3762000000	151240000	126020000	196620000	396510000	359660000	289770000	256060000	69523000	49271000	402270000	288560000	327970000	186520000	249440000	412570000
TVNLNLWDTAGQEEYDR	17	0	2022.93	A0A096MJM1;Q32PX6;A0A096MK75	A0A096MJM1	50	66	Rhog		yes	2	1.0836e-136	360.15	1	1			1	1	1	1	1	1		1	1	1		564970000	28686000	45371000	0	0	61057000	58841000	31393000	65359000	76253000	73414000	0	45736000	40068000	38791000	0
NQTAEKEEFEHQQK	14	1	1744.8	D4A4S3;A0A0G2JVI3;P63018;M0RCB1;F1LZI1;M0R8M9	P63018	584	597	Hspa8;LOC102549957;LOC680121	Heat shock cognate 71 kDa protein	no	2;3;4	1.3322e-123	359.92	3	3	2	3	3	3	3	3	3	3	3	3	3	3	3	37840000000	2944500000	2219100000	2144600000	2731900000	2951000000	2408400000	2865600000	2767400000	2051600000	2515500000	2612100000	2459000000	2268400000	2592800000	2307900000
LQVASDENYKDPTNLQGK	18	1	2018.99	A0A0G2JZ69;P16086;A0A0G2K1Y8;A0A0G2K1E7;C9EH87;Q6IRK8	A0A0G2JZ69	76	93	Sptan1	Spectrin alpha chain, non-erythrocytic 1	no	2;3	4.8835e-89	359.59	2	2	2	2	3	2	3	3	2	2	2	2	2	3	2	13033000000	598770000	753550000	1056100000	885660000	963470000	1112000000	896260000	1017500000	718890000	983560000	641350000	776860000	798010000	849000000	982370000
KPEQPYQWLSYQEVAK	16	1	1992.99	A0A0A6YYM0	A0A0A6YYM0	138	153	Acsl6		no	2;3	4.1836e-136	359.59	1	1	1	2	2	2	1	2	2	2	2	2	2	2	2	1945800000	85306000	41886000	60192000	223600000	116540000	182180000	97000000	302930000	150070000	220630000	66815000	211570000	72419000	0	114700000
TPALSPQRPLTTQQPQSGTLK	21	1	2248.22	G3V733;Q63537	G3V733	422	442	Syn2	Synapsin-2	yes	2;3	2.3542e-96	359.1	2	2	2	2	2	2	2	2	2	2	2	2	2	2	3	10497000000	574510000	694640000	889220000	655960000	769470000	1043400000	947600000	640600000	483610000	939610000	388870000	759830000	688780000	531260000	489490000
HSLDASQGTATGPR	14	0	1396.67	A0A0G2JZH8;Q5BJX2;Q7TQ85	A0A0G2JZH8	196	209	Pdhx		yes	2;3	3.5706e-124	358.78	1	1	1	1	1	1	1	1	2	1	1	2	2	2	1	1938200000	79182000	71537000	75901000	129080000	125180000	138120000	79176000	107140000	237690000	186130000	87135000	180340000	175820000	143620000	122150000
HHATYVNNLNVTEEK	15	0	1767.85	P07895;C8CHS6	P07895	54	68	Sod2	Superoxide dismutase [Mn], mitochondrial	yes	2;3;4	4.936e-77	358.67	2	2	2	2	2	2	2	2	2	2	2	2	3	3	3	6527600000	252250000	216180000	406830000	594630000	538920000	519330000	359860000	366530000	459910000	373410000	452520000	469660000	532470000	478480000	506610000
KPTEFIGGVSSTTQSWVQK	19	1	2079.06	A0A0G2K1Q9;Q9JMB3;G3V874;Q9JMB2	A0A0G2K1Q9	641	659	Epb41l3		no	2;3	2.177e-91	358.02	2	2	1		2	1	2	3	2	2	1	2	2	1	2	1747800000	191760000	118450000	92742000	0	84820000	63797000	128060000	21837000	127190000	225570000	105650000	181140000	187810000	101720000	117220000
AASVAENCINYQQGTPNK	18	0	1963.91	Q64361	Q64361	14	31	Lxn	Latexin	yes	2;3	1.7288e-137	357.99	1	2	1	2	2	2	2	2	1	2	1	1	2	2	2	1583700000	51906000	86867000	43778000	174740000	140010000	133020000	102940000	148700000	67872000	187660000	66639000	98635000	80520000	101320000	99116000
QGQYSPMAIEEQVAVIYAGVR	21	0	2308.15	P15999;F1LP05;A0A0G2K099	P15999	473	493	Atp5a1	ATP synthase subunit alpha, mitochondrial;ATP synthase subunit alpha	yes	2;3	6.5158e-97	357.91	7	8	9	9	10	11	7	9	10	9	9	8	8	7	9	10426000000	428430000	443950000	653800000	828150000	1022300000	856100000	555950000	794510000	819550000	873090000	800200000	749700000	449240000	470410000	680530000
KLEVEANNAFDQYR	14	1	1695.82	Q5XI32;A0A0G2JYB1	Q5XI32	95	108	Capzb	F-actin-capping protein subunit beta	yes	2;3	7.3358e-124	357.85	2	2	2	2	2	2	2	2	2	2	2	2	2	2	2	6416400000	286850000	349290000	328430000	574140000	501960000	515530000	442860000	477180000	294080000	498870000	385150000	720310000	212690000	363270000	465760000
VIHDNFGIVEGLMTTVHAITATQK	24	0	2594.35	P04797;M0R590;D3ZGY4;M0R660;Q0QEU1	P04797	161	184	Gapdh;LOC685186;Gapdh-ps2;RGD1565368;GAPDH	Glyceraldehyde-3-phosphate dehydrogenase	yes	2;3;4	2.4058e-104	357.67	9	9	10	10	11	12	11	12	10	12	10	11	9	9	8	57246000000	3125900000	1847200000	3178900000	2763000000	4095900000	5384800000	3785900000	6720100000	3543200000	2388500000	4981200000	6659200000	1766700000	2695600000	4309600000
TTTNVLGDSLGAGIVEHLSR	20	0	2039.06	A0A0G2KAS7;G3V846;P24942;A0A0G2JSU1;A0A0G2K611	A0A0G2KAS7	435	454	Slc1a3	Amino acid transporter;Excitatory amino acid transporter 1	yes	2;3	1.3413e-150	357.22	3	3	3	2	2	3	3	2	2	2	3	1	3	3	3	28741000000	1590800000	1781400000	2345900000	2122600000	2346600000	2413700000	1805400000	2015800000	289610000	2511200000	2575100000	1248700000	1657500000	1911300000	2125300000
ETAIQQLEADILDVNQIFK	19	0	2187.14	A0A0G2JVB6;G3V7P1;A0A0G2K4U8	A0A0G2JVB6	185	203	Stx12	Syntaxin-12	yes	2;3	3.4351e-150	356.89	2	2	2	2	2	2	1	1	1	2	2	2		1	2	2422600000	102310000	117110000	252360000	421320000	59292000	128670000	0	142380000	137010000	231860000	152950000	185760000	0	170540000	321060000
FQGWEKPSLENTFIHNTGK	19	1	2232.1	Q62656;F1LMY3	Q62656	82	100	Ptprz1	Receptor-type tyrosine-protein phosphatase zeta;Protein-tyrosine-phosphatase	yes	2;3;4	3.778e-75	356.37	2	2	2	2	2	3	2	3	2	2	2	3	2	2	2	7110900000	330980000	418460000	429720000	628730000	584540000	667400000	314610000	658360000	433110000	586410000	530860000	665430000	242470000	289660000	330150000
KAEGAGTEEEGTQKESEPQAAADATEVK	28	2	2860.32	A0A0G2K1L8;Q05175	A0A0G2K1L8	25	52	Basp1	Brain acid soluble protein 1	no	3;4	5.7232e-174	356.2	2	2	2	2	2	2	1	2	2	1	2	2	2	2	2	5336000000	226050000	263470000	351190000	343470000	252110000	214250000	62378000	267330000	410090000	185140000	401660000	975440000	221590000	498600000	663250000
MPFPVNHGASSEDSLLQDAAK	21	0	2213.04	Q00981	Q00981	179	199	Uchl1	Ubiquitin carboxyl-terminal hydrolase isozyme L1	yes	2;3	5.0813e-81	356.01	4	3	4	4	4	3	5	3	4	3	3	3	3	4	3	10552000000	1025700000	943900000	709120000	731200000	422930000	602890000	452170000	789540000	465580000	720360000	486200000	1226000000	507630000	635270000	833150000
DTDSEEEIREAFR	13	1	1595.71	P0DP31;P0DP30;P0DP29;Q5U206	P0DP31	79	91	Calml3	Calmodulin-like protein 3	no	2;3	5.5502e-113	355.96	3	2	2	2	2	2	2	2		3	2	2	2	2	2	20498000000	1474000000	855440000	1565000000	1684500000	1571600000	700240000	537420000	1143500000	0	1263700000	1475100000	3442700000	1131100000	1599000000	2054300000
HVSIAASEVEQNPASFSK	18	0	1899.93	A0A0A0MY13;D4A6L0	A0A0A0MY13	1028	1045	Gpr158	Probable G-protein coupled receptor 158	yes	2;3	2.1833e-137	355.74	1	2	3		2				1		2		2	1	1	807910000	71950000	70044000	104500000	0	196120000	0	0	0	34605000	0	118650000	0	71635000	59358000	81058000
GHVFEESQVAGTPMFVVK	18	0	1960.97	P05197;Q8K1G4	P05197	768	785	Eef2	Elongation factor 2	yes	2;3	2.2021e-137	355.64	2	1	2	2	2	2	1	2	2	2	1	2	2	2	1	3891800000	230500000	109650000	79774000	393510000	205580000	348370000	149050000	412710000	301050000	524910000	89485000	574120000	156150000	200560000	116370000
NLDIERPTYTNLNR	14	1	1717.87	P68370;Q68FR8;Q5XIF6;Q6AY56;Q6P9V9	Q6P9V9	216	229	Tuba1a;Tuba3a;Tuba4a;Tuba8;Tuba1b	Tubulin alpha-1A chain;Tubulin alpha-3 chain;Tubulin alpha-4A chain;Tubulin alpha-8 chain;Tubulin alpha-1B chain	no	2;3	2.3175e-123	355	3	2	4	5	3	3	4	2	6	3	3	4	4	4	3	147020000000	10026000000	9103600000	10002000000	10991000000	12999000000	10003000000	9424900000	10674000000	4323800000	9471600000	8699200000	12822000000	9628300000	8386000000	10463000000
LQNLDALSNLTVLSMQSNR	19	0	2116.09	Q5HZV9;R9PXV7	Q5HZV9	223	241	Ppp1r7	Protein phosphatase 1 regulatory subunit 7	yes	2;3	1.3745e-91	354.99	1	1	1	2	1	2	2	2	1	2	2	2	1	1		630440000	0	16192000	40085000	78128000	21461000	76244000	49068000	66164000	26988000	58792000	55145000	98638000	15445000	28096000	0
DAAGLESQLQDTQELLQEETR	21	0	2373.13	G3V9Y1;Q9JLT0	G3V9Y1	1309	1329	Myh10	Myosin-10	yes	2;3	2.2298e-157	354.99	1	2	2	2	1	1	1	2	2	2	2	2	1	1	2	976550000	33217000	50512000	73234000	115060000	24218000	33704000	14985000	77866000	69609000	115290000	74608000	134670000	44555000	39375000	75644000
QLENVLDDLDPESATLPAGFR	21	0	2299.13	P70566	P70566	31	51	Tmod2	Tropomodulin-2	yes	2;3	8.1673e-81	354.81	1	2	2	2	3	2	1	2		2		3	3	1	3	1590700000	33314000	41972000	206490000	60076000	228640000	242450000	43031000	71396000	0	62843000	0	329710000	29740000	43013000	197980000
AEDADMRNELEEMQR	15	1	1835.78	P60881	P60881	2	16	Snap25	Synaptosomal-associated protein 25	yes	2;3	7.7988e-125	354.5	4	3	3	4	4	2	4	5	4	5	4	4	4	3	4	9200700000	563460000	263290000	296650000	1063500000	657780000	770090000	377340000	693320000	612550000	1022400000	552030000	974210000	477560000	379520000	496900000
GPAVGIDLGTTYSCVGVFQHGK	22	0	2262.11	D4A4S3;P63018;M0RCB1;F1LZI1;M0R8M9	P63018	4	25	Hspa8;LOC102549957;LOC680121	Heat shock cognate 71 kDa protein	no	2;3	3.3472e-67	354.47	2	2	2	3	2	2	2	2	2	3	3	3	1	3	1	6965000000	337780000	387490000	511360000	605950000	380300000	606420000	347930000	826760000	377470000	356610000	548420000	656990000	275650000	422630000	323250000
NLHQSGFSLSGSQADDHIAR	20	0	2139.01	F1LNT0;Q62951	F1LNT0	533	552	Dpysl4	Dihydropyrimidinase-related protein 4	yes	2;3;4	1.7471e-150	354.39	2	2	2	2	2	3	2	3	3	3	2	2	1	2	2	6483200000	340030000	326420000	432920000	530830000	466160000	666730000	246420000	628730000	511950000	898850000	377040000	365930000	118210000	285370000	287640000
QETFDAGLQAFQQEGIANITALK	23	0	2492.25	A0A0G2JZ69;P16086;A0A0G2K1Y8;A0A0G2K1E7;C9EH87;Q63363;Q6IRK8	A0A0G2JZ69	2035	2057	Sptan1	Spectrin alpha chain, non-erythrocytic 1	no	2;3	5.9723e-81	354.12	3	3	3	3	2	3	2	3	3	3	3	3	3	2	3	5226700000	224300000	240760000	389890000	374180000	519550000	357430000	248450000	422980000	359660000	346690000	397490000	443300000	248280000	240040000	413690000
DCVGSEVENACANPAAGTVILLENLR	26	0	2771.32	P16617	P16617	98	123	Pgk1	Phosphoglycerate kinase 1	yes	2;3;4	8.5265e-88	354.1	3	4	4	3	3	3	5	4	4	4	3	3	4	4	3	11433000000	507920000	583160000	777890000	816430000	1043000000	838960000	557830000	883490000	879920000	588320000	666430000	1290400000	622030000	635440000	741920000
QVELALWDTAGQEDYDR	17	0	2007.92	P62747;P61589;O35791;Q5XIM3;Q80WN4	P61589	52	68	Rhob;Rhoa;RSA-14-44	Rho-related GTP-binding protein RhoB;Transforming protein RhoA	no	2;3	2.1292e-136	353.96	2	1	4	2	2	1	1	1	2	2	2	2	1	3	1	1541700000	74172000	68052000	193620000	123560000	109530000	80032000	85923000	58887000	104740000	120830000	118940000	140410000	70109000	119370000	73558000
SESEVEEAAAIIAQRPDNPR	20	1	2181.07	A0A0H2UHL9;Q07266;C6L8E0	A0A0H2UHL9	272	291	Dbn1	Drebrin	yes	2;3;4	5.9666e-161	352.62	1	1	2	2	1	3	1	3		2	1	2	1	2	1	3201300000	153490000	171290000	224490000	252750000	226760000	248180000	190230000	342370000	0	326790000	188530000	394220000	141590000	165040000	175610000
LEGLSENTDYTVLLQAAQEATR	22	0	2421.2	A0A096MJE6;F1LQ63;Q05546	A0A096MJE6	1096	1117	Tnr	Tenascin-R	yes	2;3	8.0501e-81	352.47	2	2	2	2	2	2	2	2	2	2	2	2	2	2	2	2971600000	108820000	153320000	167580000	249460000	238860000	224880000	185260000	215380000	191200000	269470000	225500000	217260000	187060000	151680000	185880000
SIQEIQELDKDDESLRK	17	2	2045.03	Q5XI73	Q5XI73	34	50	Arhgdia	Rho GDP-dissociation inhibitor 1	yes	2;3;4	4.3929e-135	352.27	3	3	3	3	3	3	2	3	2	3	3	3	3	3	3	14645000000	883620000	712620000	1147900000	1266200000	1392300000	895870000	759660000	927380000	623200000	1036500000	800570000	1328600000	831680000	934420000	1104300000
QIEELKGQEVSPK	13	1	1483.79	Q00981	Q00981	66	78	Uchl1	Ubiquitin carboxyl-terminal hydrolase isozyme L1	yes	2;3	3.4792e-55	352.27	2	2	3	2	2	2	2	3	2	2	2	2	2	2	2	24888000000	1075700000	1327800000	1589100000	1706200000	2123500000	1575200000	774750000	1171000000	2179700000	2235300000	1629000000	3032400000	1062400000	1333100000	2072400000
EADYVAHATQLR	12	0	1372.67	B4F7C7	B4F7C7	141	152	Hebp1		yes	2;3	5.4723e-105	352.2	2	2	2	2	2	2	2	2	2	2	2	1	2	2	2	3232700000	109060000	118750000	173260000	323020000	312820000	276410000	157110000	372980000	159890000	317930000	160330000	206530000	111670000	150030000	282910000
DNLTLWTSDMQGDGEEQNK	19	0	2179.93	P62260	P62260	226	244	Ywhae	14-3-3 protein epsilon	yes	2	6.0459e-84	352.08	1	1	1	1	1	1	1	1	1	1	1	1	1	1	1	682530000	59290000	63978000	42984000	59185000	0	78065000	62840000	55334000	50154000	35251000	39305000	53241000	41982000	0	40925000
SPDFTNENPLETR	13	0	1518.7	P06685	P06685	228	240	Atp1a1	Sodium/potassium-transporting ATPase subunit alpha-1	yes	2	8.3814e-56	351.94	1	1	1	1	1	1	1	1	1	1	1	1	1	1	1	10282000000	378890000	659050000	562160000	729160000	641690000	700800000	610550000	886780000	748550000	760100000	719510000	966160000	628200000	556870000	733350000
NEVNTMLGQSTEELR	15	0	1719.81	Q6PAH0;Q65ZS7;A0A0G2K151;P02650	Q6PAH0	130	144	Apoe	Apolipoprotein E	yes	2;3	5.8759e-77	351.63	2	1	2	1	2	1	2	2	2	2	2	2	2	2	2	2952600000	129890000	81531000	175000000	180460000	235670000	215100000	220080000	275780000	226640000	68052000	261680000	382590000	183550000	141990000	174530000
DGLNEAWADLLELIDTR	17	0	1942.96	A0A0G2JZY6;A0A0G2K8W9;Q6XD99;G3V6S0	A0A0G2K8W9	1776	1792	Sptbn1		no	2;3	2.5249e-136	351.61	2	2		2	2	1	1	2	2		2	1	2	2	2	2419400000	143940000	74229000	0	592700000	466810000	207850000	48904000	86433000	10566000	0	82625000	174160000	312230000	79130000	139860000
NVLGHMQQGGSPTPFDR	17	0	1839.87	Q52KS1;A0A0G2KBC7	Q52KS1	657	673	Pfkm	ATP-dependent 6-phosphofructokinase	yes	2;3	2.5988e-72	351.52	2	2	2	2	2	2	2	2	2	2	2	2	2	2	2	4944700000	328640000	268080000	328740000	315220000	460530000	227140000	218880000	316020000	329930000	446490000	294590000	489020000	286640000	272620000	362190000
CITGDQLGALYQDFVR	16	0	1854.89	P07323	P07323	270	285	Eno2	Gamma-enolase	yes	2;3	7.0939e-88	350.96	3	3	3	3	4	3	3	3	4	4	4	3	3	3	3	21461000000	979890000	1000300000	1322000000	2131800000	1548700000	1551000000	1137100000	1618900000	1603300000	1736400000	1750200000	2115300000	901500000	1016900000	1048000000
KGDQELHGDQTR	12	1	1382.65	A0A0G2K872;Q1WIM3	A0A0G2K872	199	210	Cadm3	Cell adhesion molecule 3	yes	2;3	1.0925e-104	350.93	2	2	2	2	1	2	2	2	1	2	2	1	2	2	2	5334200000	380150000	559130000	621630000	340940000	97174000	470700000	638530000	256530000	0	0	0	413030000	550200000	508680000	497530000
SHNASIIDMGEESENQLSK	19	0	2087.94	Q62717;F1LLX6	Q62717	371	389	Cadps	Calcium-dependent secretion activator 1	no	2;3	7.434e-161	350.92	2	1	1	2	2	1		1	2	2	1	2	1	1	1	1000800000	51758000	66675000	69362000	125260000	63126000	0	0	94382000	113520000	156390000	43735000	114090000	0	34141000	68326000
DVTCDVHYENYR	12	0	1569.65	D3ZDH8;D3ZT07;Q9JJM9	D3ZDH8	306	317	2020-09-05	Septin-5	no	2;3	5.9575e-105	350.92	2	2	2	2	2	2	2	2	2	2	2	2	2	2	2	9689300000	407650000	502110000	560390000	959770000	877540000	752260000	498160000	829370000	643810000	615630000	539570000	900800000	465640000	503440000	633120000
AQLEGHTVQSTLQSEEWFR	19	0	2245.08	F1LRZ7;P16884	F1LRZ7	276	294	Nefh	Neurofilament heavy polypeptide	yes	2;3	9.4125e-92	350.88	2	2	3	2	2	2	2	2	2	1	2	2	2	2	2	4469800000	300720000	336190000	235850000	330880000	450450000	279420000	199000000	372710000	163200000	139300000	349130000	473750000	269270000	247590000	322360000
TCAYTNHTVLPEALER	16	0	1873.9	G3V6Y6;P53534;G3V8V3;B1WBU9;P09812	P53534	372	387	Pygb;Pygm	Alpha-1,4 glucan phosphorylase;Glycogen phosphorylase, brain form;Glycogen phosphorylase, muscle form	no	2;3	5.4021e-136	350.02	2	2	2	2	2	2	4	2	1	3	2	2	1	1	2	3748200000	225670000	209590000	227800000	384110000	347220000	359760000	156810000	339290000	94155000	359890000	187050000	380310000	123610000	105120000	247810000
FWEVISDEHGIDPSGNYVGDSDLQLER	27	0	3076.41	Q4QRB4	Q4QRB4	20	46	Tubb3	Tubulin beta-3 chain	yes	2;3;4	6.6153e-92	349.91	2	3	3	4	4	5	3	2	2	4	3	2	3	2	4	10320000000	692630000	925060000	793280000	715020000	572080000	801160000	699940000	646500000	380680000	631300000	533320000	668520000	721800000	683980000	854430000
VGKDELFALEQSCAQVVLQAANER	24	1	2674.34	A0A0G2KAM4;P85845	P85845	248	271	Fscn1	Fascin	no	2;3;4	2.1574e-86	349.91	2	4	5	4	6	5	3	3	3	4	3	4	4	3	3	6798000000	353530000	359040000	601260000	447830000	516430000	421370000	387920000	321830000	393450000	358040000	593770000	479400000	509780000	421080000	633300000
KGDECELLGHNK	12	1	1398.66	P85834	P85834	286	297	Tufm	Elongation factor Tu, mitochondrial	yes	2;3	4.4184e-59	349.14	2	2	2	2	2	2	2	2	2	2	2	2	2	3	2	3574300000	192270000	232830000	284630000	249390000	268760000	364010000	161070000	276080000	225570000	208920000	140620000	382630000	204090000	149320000	234180000
HNEETGDNVGPLIIK	15	0	1634.83	B0K020	B0K020	90	104	Cisd1	CDGSH iron-sulfur domain-containing protein 1	yes	2;3	3.6509e-124	349.06	2	2	2	3	2	2	2	1	2	2	2	2	2	2	2	8946200000	524300000	414360000	487120000	735450000	765710000	657620000	395420000	408660000	711350000	750410000	483750000	1156500000	404270000	487850000	563370000
TNTGSAMLEQIAMSDR	16	0	1723.79	P09951;G3V733;Q63537	P09951	337	352	Syn1;Syn2	Synapsin-1;Synapsin-2	no	2;3	5.7846e-136	348.85	5	6	5	5	5	4	6	6	5	5	5	4	5	6	6	21068000000	1239000000	1289000000	1592000000	1316200000	1561000000	1463300000	1390900000	1457300000	1598900000	1604200000	1396800000	1498900000	982150000	1247800000	1430800000
ADRDQYELLCLDNTR	15	1	1880.87	P12346	P12346	237	251	Tf	Serotransferrin	no	2;3	1.9005e-76	348.81	2	1	1	2	1	2	3	2	2	2	2	2	2	2	2	3261800000	74721000	85615000	71871000	171870000	90869000	160450000	737070000	214890000	207290000	325190000	361350000	536510000	78421000	90321000	55322000
NQQITHANNTVSSFK	15	0	1687.83	Q66HA8	Q66HA8	54	68	Hsph1	Heat shock protein 105 kDa	yes	2;3	3.7098e-124	348.78	2	2	2	2	2	2	2	2	2	1	2	1	2	2	2	3806100000	156000000	123650000	226740000	362910000	316110000	406390000	196190000	355350000	379750000	138040000	297660000	207000000	177660000	178880000	283730000
HQEHKGEIDAHEDSFK	16	1	1905.86	A0A0G2JZ69;P16086;A0A0G2K1Y8;A0A0G2K1E7;C9EH87;Q6IRK8	A0A0G2JZ69	415	430	Sptan1	Spectrin alpha chain, non-erythrocytic 1	no	2;3;4	1.285e-71	348.73	2	2	2	1	3				1	1	2	3	2	2	3	2499300000	167880000	140050000	215050000	176650000	233600000	0	0	0	88932000	121040000	134110000	333060000	280660000	203590000	404640000
TPASETLSQLGQTLQSLK	18	0	1901.01	P47971;A0A0H2UHC1	P47971	124	141	Nptx1	Neuronal pentraxin-1	yes	2;3	3.6401e-137	348.5	2	1	1	1	1		1	1	1	1	1	1	2	1		409050000	54380000	21657000	12331000	58531000	7211900	0	14065000	11900000	0	65255000	14207000	74377000	50042000	25096000	0
DLTSDDVQQLQNMLGCELR	19	0	2234.03	F8WFW5;Q01062;A0A0G2K876	F8WFW5	305	323	Pde2a	cGMP-dependent 3,5-cyclic phosphodiesterase	yes	2;3	6.4064e-150	348.5	2	2	2	2	2	2	2	2	2	2	2	2	2	2	2	946880000	49987000	37001000	75911000	74714000	79857000	69052000	38627000	70159000	66292000	61994000	58289000	104800000	44170000	45905000	70128000
GPGTSFEFALAIVEALSGK	19	0	1892.99	O88767	O88767	157	175	Park7	Protein deglycase DJ-1	yes	2;3	1.6947e-131	348	2	2	2	2	2	2	2	2	2	2	2	2	2	2	2	6520000000	147490000	226820000	1053000000	877970000	507090000	708070000	482670000	304300000	143730000	373240000	280260000	573350000	150190000	280020000	411860000
DHIIEVVGSSMPLIGDHQDEDK	22	0	2433.15	P09951	P09951	382	403	Syn1	Synapsin-1	yes	2;3;4	2.1566e-80	347.99	2	2	3	3	2	3	3	3	2	2	1	1	2	2	1	2689300000	198990000	302940000	275260000	91335000	83457000	171680000	308100000	477170000	123370000	243460000	53167000	39884000	45678000	195640000	79208000
EADIDGDGQVNYEEFVQMMTAK	22	0	2489.07	P0DP31;P0DP30;P0DP29;D4ABV5	P0DP31	128	149	Calm2		yes	2;3	2.5456e-80	347.65	14	22	22	33	34	34	21	38	41	29	19	48	18	16	14	18093000000	867700000	1052400000	1311300000	983020000	1064800000	1053000000	1156100000	1071300000	1183000000	1176000000	1586100000	2255300000	1186300000	1146700000	999980000
EQSGEYECSASNDVAAPVVR	20	0	2166.95	G3V964;Q62718	Q62718	194	213	Ntm	Neurotrimin	no	2;3	4.4973e-62	347.6	2	1	2	2	2	2	2	2	2	2	2	2	2	2	2	3833800000	177380000	109800000	166260000	347800000	198160000	338870000	216350000	305600000	284140000	364320000	293600000	430670000	149690000	206270000	244860000
LLEAHEEQNVDSYTESVK	18	0	2089.98	P54921	P54921	247	264	Napa	Alpha-soluble NSF attachment protein	yes	2	3.4149e-89	347.6	1	1	1	1	1	1	1	1	1	1			1	1	1	481900000	29807000	28350000	35889000	56661000	43813000	35054000	44308000	0	49657000	66595000	0	0	27776000	34629000	29360000
KEDQGIYTCVATNILGK	17	1	1908.96	D3ZW56;D3ZNW5;P97685	P97685	493	509	Nfasc	Neurofascin	no	2;3	8.7505e-88	347.54	1	1	1	1	2	2	1	2	2	2	2	2	1	1	2	1678500000	77100000	73134000	68709000	101270000	169820000	137580000	88687000	145870000	74232000	91935000	161820000	191330000	55835000	99176000	141980000
VDTVNHMADDLINSGHSDAATIAEWK	26	0	2809.3	A0A0G2JZY6;A0A0G2K8W9;Q6XD99;G3V6S0	A0A0G2K8W9	1750	1775	Sptbn1		no	3;4	3.1891e-145	347.53	2	2	2	2	2	2	2	3	2	2	2	2	2	2	2	4735300000	219290000	244310000	315020000	330900000	313740000	405200000	222520000	339270000	286850000	356440000	250540000	615870000	310360000	255090000	269960000
QDEGKEDPEADQEHA	15	1	1696.68	P07936	P07936	212	226	Gap43	Neuromodulin	yes	2;3	1.0817e-65	347.26	2	2	2	2	2	1	1	2	2	2	1	2	2	2	2	3975500000	277950000	297740000	352830000	294250000	220380000	170330000	107830000	370870000	280700000	222410000	133550000	266340000	341520000	320260000	318500000
NKGDEEEEEEKLEEK	15	2	1833.81	P35565	P35565	536	550	Canx	Calnexin	yes	2;3	1.1823e-63	347.24	1	1	2	2		2	2	1	1	2	1	1	1	1	1	1609200000	94371000	119700000	75608000	73241000	0	29301000	316950000	154250000	143780000	213980000	36894000	91678000	124350000	70988000	64126000
QAFDDAIAELDTLNEDSYKDSTLIMQLLR	29	1	3327.62	P68511;A0A0G2K2B8	P68511	199	227	Ywhah	14-3-3 protein eta	yes	3;4;5	3.0165e-153	347.08	5	4	5	4	3	6	3	5		7	5	6	5	6	6	3786500000	157860000	109290000	315830000	319640000	114700000	152990000	99330000	287030000	0	451440000	183970000	726740000	228700000	245740000	393220000
IVADKDYSVTANSK	14	1	1509.77	P42123	P42123	78	91	Ldhb	L-lactate dehydrogenase B chain	yes	2;3	6.9119e-64	347.01	2	2	3	2	2	2	2	2	2	2	2	2	2	2	2	36028000000	1866000000	1675600000	2353900000	1196500000	3000900000	2171300000	1952400000	2816100000	2614600000	2724100000	2936100000	4454100000	1560400000	1788900000	2916700000
QASEQNWANYSAEQNR	16	0	1894.82	P08050	P08050	304	319	Gja1	Gap junction alpha-1 protein	yes	2;3	1.9851e-57	346.92	1	1	1	1	1	1	1	1	1	1	1	1	2	1	1	1529400000	86926000	110410000	85014000	117870000	165940000	120630000	34191000	109550000	75463000	135990000	59850000	121270000	100440000	94419000	111400000
HMMAFIEQEANEK	13	0	1576.7	G3V7L8;Q6PCU2;D3ZJ78	G3V7L8	14	26	Atp6v1e1;Atp6v1e2	V-type proton ATPase subunit E 1	yes	2;3	1.9374e-97	346.92	2	2	2	2	2	2	2	2	2	2	2	2	2	2	2	3086500000	156740000	190450000	139930000	216750000	210460000	280030000	270870000	304610000	258010000	198700000	138830000	206870000	228790000	156180000	129300000
KLTEIINTQHENVK	14	1	1665.9	O35077	O35077	49	62	Gpd1	Glycerol-3-phosphate dehydrogenase [NAD(+)], cytoplasmic	yes	2;3;4	1.5635e-76	346.78	3	2	2	2	2	2	3	2	2	2	3	2	2	3	2	6287100000	283240000	244030000	190650000	682350000	446430000	488250000	429450000	160670000	431120000	553090000	428830000	903490000	468170000	257590000	319780000
LPEGTTYEEYLGAEYLQAVGNIR	23	0	2585.26	P12346	P12346	660	682	Tf	Serotransferrin	no	2;3	5.4897e-137	346.57	2	1	2	2	2	2	2	2	2	2	2	2	1	1	2	2465400000	19975000	21243000	74447000	105920000	145740000	140680000	633110000	158120000	133770000	248310000	327120000	356330000	16436000	17926000	66244000
HTALAANTQSQQSIHTTTLAR	21	0	2249.15	Q9ERH3	Q9ERH3	1279	1299	Wdr7	WD repeat-containing protein 7	yes	3;4	5.9331e-137	346.18	2	2	2	2	1	2	2	2	1	1	1	1	2	2	2	1837700000	87092000	103740000	112750000	237540000	72252000	156900000	120320000	169780000	84616000	108270000	60122000	122160000	140530000	66940000	194680000
GGTPPQQQQQQQQQPGASPPAAPGPK	26	0	2607.28	P13264	P13264	86	111	Gls	Glutaminase kidney isoform, mitochondrial;Glutaminase kidney isoform 68 kDa chain;Glutaminase kidney isoform 65 kDa chain	yes	2;3	2.9371e-72	346.18	1	1	1	1				1			1	2	2	1		400280000	81887000	45108000	34012000	40497000	0	0	0	0	0	0	65308000	33964000	61376000	38131000	0
MTDIMTEGITIVEDINKR	18	1	2078.04	P61765	P61765	47	64	Stxbp1	Syntaxin-binding protein 1	yes	2;3	1.6661e-72	345.64	5	4	4	4	5	5	3	4	5	5	5	6	4	3	5	7281700000	647700000	446290000	363060000	500890000	576800000	550620000	322650000	684800000	354160000	324190000	516050000	594050000	335730000	379190000	685490000
AVTEQGHELSNEER	14	0	1597.73	P35213	P35213	30	43	Ywhab	14-3-3 protein beta/alpha;14-3-3 protein beta/alpha, N-terminally processed	yes	2;3	4.2283e-107	345.64	2	2	2	2	2	2	2	2	2	2	2	2	2	2	2	36592000000	1819300000	1780100000	2243700000	3161200000	2587800000	2308300000	2148100000	2424200000	2509000000	2333300000	2136500000	2807600000	2481200000	3078100000	2773400000
KKELEEEVSNFQK	13	2	1606.82	A0A0G2JUL7;B3GNI6	A0A0G2JUL7	385	397	2020-09-11	Septin-11	yes	2;3	8.0289e-66	345.64	2	2	2	1	1	1	1	1	1	1	1	2	1	1	2	1223600000	115960000	98345000	110280000	62051000	70800000	51122000	48429000	74590000	40945000	71890000	35526000	237560000	85917000	79155000	41017000
EQQHFLQDCQELK	13	0	1701.78	F1MA36;Q9QWN8	F1MA36	1279	1291	Sptbn2	Spectrin beta chain, non-erythrocytic 2	yes	2;3	3.9028e-97	345.57	2	2	2	2	2	2	2	2	2	2	2	2	2	2	2	3596800000	224720000	277160000	263100000	277850000	273050000	240150000	170390000	208510000	194670000	337040000	172950000	306150000	221710000	192830000	236590000
VAEEELDAEDRPAWNSK	17	1	1957.9	P31662	P31662	50	66	Slc6a17	Sodium-dependent neutral amino acid transporter SLC6A17	yes	2;3	2.3279e-128	345.15	1	3	2	2	2	2	2	1	2	2	2	2	2	1	2	2232100000	90260000	114580000	159570000	129840000	172720000	99866000	92378000	171200000	141580000	212750000	186670000	289760000	127380000	120040000	123470000
CLELFTELAEDKENYKK	17	2	2129.04	P82995	P82995	421	437	Hsp90aa1	Heat shock protein HSP 90-alpha	yes	2;3;4	1.122e-86	344.86	2	2	3	2	2	3	2	3	2	3	3	3	2	3	3	8759500000	534920000	546350000	672760000	629130000	717900000	483410000	315460000	553580000	392340000	391550000	701990000	1264900000	483690000	545110000	526350000
SGLGLGAASGSTSGSGPADSVMR	23	0	2020.95	Q63560;F1LQZ9	Q63560	98	120	Map6	Microtubule-associated protein 6	yes	2;3	1.2608e-136	344.38	2	1	2	2	1	1	1	1	1	1	1	1	1	2	2	1291200000	48612000	61760000	83478000	139700000	97543000	77844000	54435000	136990000	67164000	107850000	67269000	109950000	59912000	79964000	98734000
FWEVISDEHGIDPTGTYHGDSDLQLER	27	0	3115.42	B4F7C2;G3V7C6;Q6P9T8	G3V7C6	20	46	Tubb4a;Tubb4b	Tubulin beta-4B chain	no	2;3;4	9.0704e-81	343.84	6	4	4	3	5	6	5	6	4	5	4	5	4	6	4	32968000000	2402800000	3136700000	2600600000	1390200000	1844900000	1926800000	2529900000	2050200000	1133900000	2567700000	1701100000	2850500000	2250800000	2135300000	2447000000
HGESAWNLENR	11	0	1311.6	P25113	P25113	11	21	Pgam1	Phosphoglycerate mutase 1	yes	2;3	7.3659e-88	343.77	2	2	2	2	2	2	2	2	2	2	2	2	2	2	2	26388000000	1573200000	1711500000	1313800000	2437700000	1962700000	1513400000	1702600000	2433600000	2211500000	1402800000	1809600000	2759900000	715650000	1384800000	1455100000
KIQVLQQQADDAEER	15	1	1769.89	Q63610	Q63610	13	27	Tpm3	Tropomyosin alpha-3 chain	yes	2;3	6.0808e-107	343.75	2	2	2	2	2	2	2	2	2	2	1	1	2	2	2	4622100000	313530000	293310000	342310000	271840000	181250000	270560000	462390000	473460000	422370000	275260000	185440000	153210000	230840000	281570000	464750000
YLATASTMDHAR	12	0	1335.62	I7EFB0;Q5XFW1;I7FKL4;P02688	I7FKL4	15	26	Mbp	Myelin basic protein	no	1;2;3	1.1824e-37	343.71	12	14	14	10	10	12	11	9	11	9	10	9	14	13	14	279440000000	12959000000	12593000000	11480000000	19329000000	28829000000	23519000000	12446000000	20351000000	15274000000	24993000000	23338000000	29137000000	16953000000	12723000000	15515000000
VPTANLEDVLPLAEDLTEILSR	22	0	2407.28	Q68FY4;P04276	Q68FY4	243	264	Gc	Vitamin D-binding protein	yes	2;3	1.9782e-80	343.55	1						2	1		2	2	2	1	1		1785800000	19557000	0	0	0	0	0	283300000	51952000	0	490740000	151860000	727110000	30319000	30916000	0
HITMDDLSTALEENR	15	0	1743.81	Q99JD5;P54690	Q99JD5	323	337	Bcat1	Branched-chain-amino-acid aminotransferase;Branched-chain-amino-acid aminotransferase, cytosolic	yes	2;3	7.1291e-65	343.09	2	2	2	2	2	2	1	2	2	2	2	2	2	1	2	2824200000	141460000	170070000	67084000	283590000	177950000	245920000	148130000	255370000	214710000	237050000	259230000	259520000	70618000	77201000	216350000
DQLQTFSEEHPVLLTEAPLNPR	22	0	2533.28	P85515	P85515	97	118	Actr1a	Alpha-centractin	yes	2;3	4.6919e-97	342.76	1	1	1	1	1	1	1	2	1	2	1	2	1	1	1	2450800000	136540000	107860000	139370000	145320000	144390000	178140000	126520000	179900000	195910000	254420000	158620000	362970000	109000000	93848000	117980000
TAFDDAIAELDTLNEDSYKDSTLIMQLLR	29	1	3300.61	P61983	P61983	199	227	Ywhag	14-3-3 protein gamma;14-3-3 protein gamma, N-terminally processed	yes	2;3;4	9.2524e-113	342.76	6	4	8	2	4	7	5	5		8	7	10	6	6	10	7383900000	107630000	134430000	214370000	64692000	85924000	183390000	223760000	60474000	0	244680000	140710000	871300000	265130000	1199100000	3588300000
TMLELLNQLDGFEATK	16	0	1821.92	P62198	P62198	272	287	Psmc5	26S protease regulatory subunit 8	yes	2;3	9.9744e-119	342.62	1	1	2	2	2	2	2	2	2	2	2	2	2	2	1	848860000	35529000	35402000	66514000	71892000	63741000	62110000	57615000	65341000	58539000	73177000	67861000	74782000	47856000	57199000	11302000
QLVDIREPETQPVCFFR	17	1	2133.07	D4A435	D4A435	86	102	Icam5		yes	2;3	2.2694e-118	342.58	1	1	1	1	1		1	1		1	1	2	1	1	1	905640000	66745000	48049000	93605000	79037000	67610000	0	0	35718000	0	63386000	44525000	206120000	63291000	73357000	64198000
TDFDKVVDEYSLNSGK	16	1	1815.85	M0RAQ6;P05708	P05708	723	738	Hk1	Hexokinase;Hexokinase-1	no	2	6.2445e-87	342.43	1	1	1	1	1	1	1	1	1	1	1	1	1	1	1	920670000	26971000	32023000	72710000	73626000	104020000	44824000	0	49427000	39520000	69958000	66975000	191470000	33046000	48242000	67860000
SEEITTGSAWFSFLESHNK	19	0	2169	Q5U318	Q5U318	36	54	Pea15	Astrocytic phosphoprotein PEA-15	yes	2;3	3.2283e-75	342.36	2	2	2	2	2	2	2	2	2	2	2	2	2	2	3	4910400000	260650000	292170000	328280000	459270000	425430000	381000000	285020000	446840000	364250000	240940000	322480000	396580000	232220000	269750000	205530000
EEQELHDIHSTR	12	0	1492.69	Q812E9;A0A1B0GWN8	Q812E9	258	269	Gpm6a	Neuronal membrane glycoprotein M6-a	yes	2;3;4	3.8262e-48	342.24	3	3	3	3	3	3	3	3	3	3	3	3	3	3	3	16793000000	601520000	896220000	986570000	1372700000	910030000	1452500000	1368000000	1257000000	1560600000	1217300000	1078600000	1251300000	939680000	770630000	1130300000
YESLELCRPVLQQGR	15	1	1846.94	F1M779;P11442	F1M779	430	444	Cltc	Clathrin heavy chain;Clathrin heavy chain 1	yes	2;3	2.0775e-106	341.79	2	2	2	2	2	2	2	2	2	2	2	2	2	2	2	13747000000	934840000	837630000	1149500000	962800000	842170000	863620000	743840000	976140000	300050000	1180100000	898710000	1358400000	794070000	958280000	947000000
AAAQLLQSQAQQSGAQQTK	19	0	1956	A0A0G2JUL7;B3GNI6	A0A0G2JUL7	400	418	2020-09-11	Septin-11	yes	2;3	5.0142e-61	341.59	2	2	2	2	2	2	2	2	2	2	2	2	2	2	2	9285100000	470920000	517970000	584420000	629530000	749640000	543350000	532570000	827950000	690830000	1065100000	577780000	683180000	416720000	469650000	525540000
TETIETEVEPTPHPQPLSTEK	21	0	2362.15	A0A0G2K1Q9;Q9JMB3;A3E0T0;G3V874;Q9JMB2	A0A0G2K1Q9	664	684	Epb41l3		no	2;3	2.0737e-80	341.56	2	2	1	2	2	2	1	1	2	2	1	2	2	3	1	3129900000	202320000	120790000	148250000	225420000	211990000	142520000	130960000	229990000	266170000	292370000	191840000	415170000	163460000	193050000	195560000
SIQFVDWCPTGFK	13	0	1583.74	Q5XIF6;Q6P9V9	Q6P9V9	340	352	Tuba4a;Tuba1b	Tubulin alpha-4A chain;Tubulin alpha-1B chain	no	1;2;3	3.3684e-96	341.51	3	4	4	3	4	4	4	3	5	4	4	4	3	4	3	73657000000	3734200000	4122100000	4372600000	5372400000	5450500000	5804200000	4226700000	5797800000	5144700000	4859500000	5332400000	7411000000	3375200000	3886300000	4767100000
HQSGGNFFEPTLLSNVTR	18	0	2002.99	G3V945;P51650	G3V945	401	418	Aldh5a1	Succinate-semialdehyde dehydrogenase, mitochondrial	yes	2;3	7.6051e-120	341.29	2	2	2	3	2	2	2	2	2	2	2	2	2	2	2	4823900000	173410000	188760000	217470000	543680000	318940000	461260000	247750000	539730000	326920000	484610000	227010000	477370000	207130000	196620000	213190000
ASSHSSQSQGGGSVTK	16	0	1503.69	G3V8L3;P48679;P70482;A0A0G2JTC5;Q6P6U3;A0A0G2K3R2;A0A1B0GWU9	G3V8L3	402	417	Lmna;C2.1	Prelamin-A/C;Lamin-A/C	yes	2;3	1.2353e-118	341.27				2	1				2			1		1		264930000	0	0	0	0	0	0	0	0	149810000	0	0	115120000	0	0	0
TAFDEAIAELDTLNEDSYK	19	0	2143.98	P68255	P68255	194	212	Ywhaq	14-3-3 protein theta	yes	2;3	9.862e-61	341.16	2	2	2	4	4	4	3	4	4	4	3	3	2	2	2	9400400000	393430000	552010000	524980000	707820000	563530000	1028900000	584780000	997620000	661450000	780230000	505930000	771610000	489700000	408450000	429880000
EAEAAEPEQPEQPEQPAAEEPR	22	0	2431.08	F1LMW7;P30009	F1LMW7	220	241	Marcks	Myristoylated alanine-rich C-kinase substrate	yes	2;3	2.7183e-66	341.07	2	2	2	1	5	2	2	2	2	2	2	1	2	2	2	2838100000	191510000	233750000	152220000	62485000	179220000	157000000	308700000	311050000	234880000	186160000	154900000	146180000	175260000	138910000	205850000
LTVHEGQELALGCLAQTK	18	0	1967.01	A0A140TAA1	A0A140TAA1	172	189			yes	2;3	7.8565e-120	341.06	2	1	2	2	2	2	1	2	2	2	2	2	2	1	1	3300700000	177730000	216490000	182420000	310250000	214530000	252580000	129770000	177960000	268450000	341340000	216280000	425940000	167010000	85176000	134760000
KVESLEEEIQFLR	13	1	1618.86	P47819;A1E251	P47819	187	199	Gfap	Glial fibrillary acidic protein	yes	2;3	3.3843e-55	340.93	2	2	2	2	2	2	2	2	2	2	2	2	2	2	2	9869500000	449870000	692320000	533860000	612250000	787450000	730190000	668640000	695390000	314900000	836830000	565850000	1187700000	632530000	660120000	501610000
MHESLMLFDSICNNK	15	0	1837.82	P59215;Q8R4R4;Q8R4R5	P59215	244	258	Gnao1	Guanine nucleotide-binding protein G(o) subunit alpha	yes	2;3	5.4828e-107	340.8	3	3	3	4	3	3	3	3	4	2	4	3	3	2	3	2704100000	337880000	327320000	220650000	169190000	116780000	107310000	220370000	191350000	129600000	94711000	193440000	106100000	224470000	87484000	177430000
PGGLLLGDEAPNFEANTTIGHIR	23	0	2391.22	O35244	O35244	2	24	Prdx6	Peroxiredoxin-6	yes	2;3;4	3.1257e-104	340.73	3	2	3	2	1	1	2	2	2	4	2	3	2	2	2	11960000000	726060000	590500000	571230000	1076300000	959150000	845860000	553490000	721680000	772570000	1195100000	815590000	1176800000	597650000	677850000	680570000
DMGEMVTQGQTDAQYMFLR	19	0	2219.97	A0A0G2JZY6;A0A0G2K8W9;Q6XD99;G3V6S0	A0A0G2K8W9	1123	1141	Sptbn1		no	2;3	7.4805e-62	340.57	2	2	2	1	2	2	2	2	2	2	2	2	2	2	2	1415700000	81561000	72200000	106500000	68245000	108790000	124490000	85406000	99588000	23541000	121430000	117090000	149690000	74585000	80560000	102040000
AIYHTLNLCNIDVTQK	16	0	1901.97	Q2I6B2;Q2I6B5;P25286;Q2I6B3;Q2I6B4	Q2I6B2	302	317	Atp6v0a1	V-type proton ATPase subunit a;V-type proton ATPase 116 kDa subunit a isoform 1	yes	2;3	6.4542e-72	340.53	2	1	2	2	2	1	1	2	2	1	1	2	2	2	2	4775100000	327610000	39071000	349550000	565040000	442250000	89083000	39153000	535680000	450220000	77807000	53506000	775720000	337220000	289690000	403540000
DQLQTFSEEHPVLLTEAPLNPSK	23	0	2592.31	B2RYJ7	B2RYJ7	97	119	Actr1b		yes	2;3	2.9487e-83	340.27	1	1	1	1	1	1	1	1	2	3	2	2	1	1	1	1781000000	111610000	140690000	63733000	116740000	127210000	104400000	100900000	113860000	117280000	185710000	104700000	170950000	118450000	98876000	105890000
QGTFHSQQALEYGTK	15	0	1693.81	A0A0H2UHE1;P13086;P70631	A0A0H2UHE1	81	95	Suclg1	Succinyl-CoA ligase [ADP/GDP-forming] subunit alpha, mitochondrial	yes	2;3	6.023e-107	340.06	2	2	2	2	2	2	3	2	2	1	2	2	2	2	2	4868700000	280940000	366920000	241340000	605110000	377790000	402320000	244470000	623420000	416370000	79962000	109750000	348460000	389150000	261690000	121030000
SELDQLRQEAEQLK	14	1	1685.86	P54311	P54311	2	15	Gnb1	Guanine nucleotide-binding protein G(I)/G(S)/G(T) subunit beta-1	yes	2;3	7.4754e-78	339.87	1	1	1	2	2	2	1	2	2	2	1	2	1	1	1	17190000000	1035200000	702510000	1076800000	1362800000	1343200000	1001300000	510730000	1073900000	976600000	1473000000	897410000	2551200000	940050000	924960000	1320600000
DALLSALSIQNYHLECNETK	20	0	2318.12	A0A0G2JZY6;A0A0G2K8W9;Q6XD99;G3V6S0	A0A0G2K8W9	949	968	Sptbn1		no	2;3	2.3383e-130	339.31	2	2	1	2	2	2	1	2	3	2	2	3	1	1	2	3999100000	239850000	260540000	250370000	309450000	399010000	325590000	196370000	299200000	237570000	277640000	206900000	410130000	160280000	148000000	278210000
QADVPAAVTDAAATTPAAEDAAK	23	0	2154.04	P07936	P07936	158	180	Gap43	Neuromodulin	yes	2;3	3.0355e-136	338.91	2	3	3	4	5	5	3	2	3	2	2	2	3	2	2	4956000000	206020000	166470000	264460000	308900000	437940000	334780000	315330000	381180000	412530000	428770000	412460000	782600000	120120000	113420000	271070000
GIEQAVQSHAVAEEEAR	17	0	1822.88	A0A0G2JVH4;A0A140TAG5;Q3KR86	A0A0G2JVH4	532	548	Immt	MICOS complex subunit Mic60	yes	2;3	8.6643e-119	338.78	1	1	2	2	1	1	1	2	1	1	2	2	1	1	2	6197100000	288140000	280330000	432480000	505240000	388090000	356880000	283380000	579820000	360660000	488990000	475430000	798160000	269370000	249470000	440630000
AEGAGTEEEGTQKESEPQAAADATEVK	27	1	2732.23	A0A0G2K1L8;Q05175	A0A0G2K1L8	26	52	Basp1	Brain acid soluble protein 1	no	2;3	3.1104e-95	338.58	1	1	2	2	2	2	1	1	1	2	2	2	1	2	2	3770700000	271150000	174060000	317490000	303940000	145420000	149380000	125680000	171520000	154920000	242430000	199050000	446580000	225350000	385710000	458070000
IGGHGGEYGEEALQR	15	0	1571.73	A0A0G2JSV6;B1H216;P01946	B1H216	18	32	Hba1	Hemoglobin subunit alpha-1/2	no	2;3	7.2517e-107	338.39	5	2	4	7	6	4	7	4	3	5	5	11	6	5	4	120250000000	4862200000	5023800000	5627900000	10838000000	8872800000	11210000000	10192000000	11815000000	7431500000	8038700000	6802300000	11850000000	5254200000	5670000000	6759100000
HLNLAENSSYIHVYR	15	0	1814.91	Q9Z0W5;A0A0G2JWR2	Q9Z0W5	252	266	Pacsin1	Protein kinase C and casein kinase substrate in neurons protein 1	yes	2;3;4	7.5502e-107	337.99	1	1	2	3	3	4	3	5	1	5	3	4	2	1	3	10800000000	610460000	483620000	1014000000	606480000	475400000	907160000	658020000	783160000	85208000	783340000	728000000	1802200000	545990000	423860000	893250000
GKEDEGEEAASPMLQIQR	18	1	1986.93	M0R9X8;F1LRT9;P38650	M0R9X8	2398	2415	Dync1h1	Cytoplasmic dynein 1 heavy chain 1	yes	2;3	4.0233e-72	337.9		1	2	1	1	2	1	2			1	2	1	1	1	992860000	0	32933000	59857000	89161000	71407000	115900000	31207000	180990000	0	0	81338000	161260000	65820000	38727000	64252000
KDDPVTNLNNAFEVAEK	17	1	1902.93	A0A0G2K5U9;Q9QXQ0;A0A0G2K013;Q62744	A0A0G2K5U9	217	233	Actn4	Alpha-actinin-4	yes	2;3	1.7397e-118	337.89	1	1	3	1	2	1	1	2	3	2	2	2	1	1	2	1237100000	54714000	0	94060000	55513000	126400000	0	58998000	127570000	120770000	173070000	70867000	151360000	75468000	49600000	78704000
TAHSFEQVLTDITDAIK	17	0	1887.96	A0A3Q9WS43;A0A1W2Q6Q2;A0A0G2KB92	A0A3Q9WS43	209	225			yes	2;3	6.8197e-72	337.85	2	2	3	2	1	2	2	2	2	1	2	2	2	2	1	3530100000	199510000	201000000	253800000	426860000	50056000	358320000	183320000	353080000	359040000	103390000	246580000	383010000	184510000	170150000	57427000
SELEQLRQEAEQLR	14	1	1727.88	O35353;A0A0G2K8M9;P54313	O35353	2	15	Gnb4;Gnb2	Guanine nucleotide-binding protein subunit beta-4;Guanine nucleotide-binding protein G(I)/G(S)/G(T) subunit beta-2	no	2;3	5.4601e-107	337.34	1	1	1	2	2	1	1	1	1	1	2	2	2	2	2	4009900000	270510000	134270000	248610000	245110000	325820000	112650000	95318000	144030000	139930000	251880000	311870000	642250000	259800000	273760000	554100000
SSLSSAQADFNQLAELDR	18	0	1950.93	A0A0G2JZ69;P16086;A0A0G2K1Y8;A0A0G2K1E7;C9EH87;Q63363;Q6IRK8	A0A0G2JZ69	2155	2172	Sptan1	Spectrin alpha chain, non-erythrocytic 1	no	2;3	6.7198e-60	337.25	2	2	2	3	2	2	2	2	3	2	2	2	2	2	3	9849400000	523900000	539680000	530340000	920320000	808530000	785190000	463530000	782920000	882570000	675420000	611050000	728890000	488090000	429760000	679170000
VADGQISTEVSEAPVASDKPK	21	1	2127.07	P23978	P23978	8	28	Slc6a1	Sodium- and chloride-dependent GABA transporter 1	yes	2;3	6.8725e-135	337.03	3	3	3	3	2	4	5	3	3	4	4	4	3	2	3	11571000000	673260000	513550000	486200000	997180000	638520000	1290700000	678350000	963560000	970680000	1179000000	769930000	581360000	659190000	520740000	648730000
EAIVTSEELGQDLEHVEVLQK	21	0	2365.2	A0A0G2JZ69;P16086;A0A0G2K1Y8;A0A0G2K1E7;C9EH87;Q6IRK8	A0A0G2JZ69	181	201	Sptan1	Spectrin alpha chain, non-erythrocytic 1	no	2;3;4	4.1098e-140	337.03	2	3	2	3	2	2	2	3	2	2	2	2	2	2	1	5816500000	319630000	415670000	379130000	315450000	368650000	592540000	391380000	537160000	456750000	539940000	338580000	551350000	292980000	264580000	52716000
HAAYSVGWEMAPAGAPGPGR	20	0	1980.93	A0A140TAA1	A0A140TAA1	336	355			yes	2;3	1.0158e-83	336.68	1	2	1	1	2	2	1	1	1	2	1	1	1	2	2	1222800000	75298000	71137000	52223000	108800000	81748000	96829000	73431000	102010000	93757000	97620000	71816000	108440000	66562000	64417000	58689000
SDAAPAASDSKPSSAEPAPSSK	22	1	2056.95	A0A0G2K1L8	A0A0G2K1L8	156	177			yes	2;3	4.1256e-52	336.59	3	4	2	2	1	2	4	2	2	2	2	2	2	5	3	45880000000	2917800000	3042500000	2022800000	3240600000	1765000000	3817200000	3466500000	2873400000	2928100000	3550700000	3133600000	2761000000	3532300000	3777700000	3051000000
YFDRVDENNPEYLR	14	1	1828.84	A0A0G2JSM7;D3ZZ99;Q63028	Q63028	24	37	Add1	Alpha-adducin	no	2;3	2.8638e-76	336.5	1	2	2	2	2	2	2	2	1	2	2	2	2	2	2	3450500000	70770000	101450000	231260000	421600000	294570000	219650000	107050000	239510000	81850000	306130000	210320000	479460000	116270000	214570000	356030000
DSYVGDEAQSK	11	0	1197.52	A0A068F1Y2;A0A0G2K4M6;B0BMT0;P62738;P63269;P60711;A0A0G2K3K2;P63259;P68035;P68136	P63259	51	61	Actb;Acta2;Actg2;Actg1;Actc1;Acta1	Actin, aortic smooth muscle;Actin, gamma-enteric smooth muscle;Actin, cytoplasmic 1;Actin, cytoplasmic 1, N-terminally processed;Actin, cytoplasmic 2;Actin, cytoplasmic 2, N-terminally processed;Actin, alpha cardiac muscle 1;Actin, alpha skeletal muscle	no	1;2	6.7101e-87	336.4	4	4	4	4	4	3	4	4	4	4	4	5	4	4	3	92066000000	5799200000	6395300000	4678800000	6652200000	6206100000	5304500000	6100400000	6468700000	5259900000	6226100000	4898800000	9065700000	6489500000	6599600000	5921000000
APTSDEIHITVGEAR	15	0	1594.8	P63319	P63319	167	181	Prkcg	Protein kinase C gamma type	yes	2;3	8.8927e-107	336.16	1	2	2	3	2	2	2	2	1	2	2	3	2	2	2	3665600000	143290000	211680000	209830000	376220000	231410000	476280000	184210000	311000000	190880000	352340000	190390000	209140000	145800000	151680000	281480000
HIDCASVYGNETEIGEALK	19	0	2104.97	P51635	P51635	43	61	Akr1a1	Alcohol dehydrogenase [NADP(+)]	yes	2;3	7.0322e-142	336.13	2	2	2	3	2	2	2	1	1	2	2	2	1	1	2	1458600000	136150000	119490000	129620000	103050000	86453000	108610000	101730000	48581000	48432000	117470000	50490000	130360000	73193000	66792000	138170000
IRVDILENQLMDNR	14	1	1727.9	A0A0G2K4U2;P08009	P08009	95	108	Gstm3	Glutathione S-transferase Yb-3	no	2;3	8.5858e-106	336.1	3	3	2	2	2	2	2	2	2	2	2	2	2	2	2	2727600000	214680000	167840000	196220000	259890000	248370000	192020000	92696000	152570000	155400000	209040000	163570000	201440000	136600000	152900000	184340000
TYFSHIDVSPGSAQVK	16	0	1734.86	A0A0G2JSV6;B1H216;P01946	B1H216	42	57	Hba1	Hemoglobin subunit alpha-1/2	no	2;3	7.9275e-72	336.07	5	3	5	6	5	4	5	4	6	4	4	4	3	2	3	130990000000	6753500000	7480600000	7221500000	10051000000	9603200000	12251000000	11658000000	10853000000	9925800000	8031200000	9075200000	9234400000	5415800000	5922600000	7509200000
HLYSANTVDDFNR	13	0	1550.71	F1LMR7;P46101	F1LMR7	451	463	Dpp6	Dipeptidyl aminopeptidase-like protein 6	yes	2;3	1.8044e-96	335.81	2	1	1	1	2	2	2	1	1	1	1	2	1	1	1	1301900000	126080000	53736000	70913000	49113000	138600000	143620000	141220000	51046000	52529000	75550000	58829000	186140000	41015000	47347000	66174000
GTFAHLSELHCDK	13	0	1513.7	A0A1K0FUA6;P11517;P02091;A0A0G2JSW3	P02091	84	96	Hbb	Hemoglobin subunit beta-2;Hemoglobin subunit beta-1	no	2;3;4	1.8095e-96	335.78	4	5	5	5	4	9	8	5	6	4	3	4	5	4	4	113610000000	5830800000	5299300000	5643300000	8756100000	8583800000	8489600000	11887000000	8045700000	9184500000	9099600000	10437000000	7127200000	5115000000	4399500000	5708900000
RGTGGVDTAAVGGVFDVSNADR	22	1	2120.02	P07335	P07335	320	341	Ckb	Creatine kinase B-type	yes	2;3	3.5552e-80	335.46	3	4	4	6	5	5	5	4	4	4	3	4	3	3	4	15110000000	928320000	794370000	785110000	1129200000	1290600000	930450000	976710000	1009600000	953570000	1112600000	912550000	1197700000	1126500000	853530000	1109300000
SGCQQAASEHGLVVIAPDTSPR	22	0	2279.1	B0BNE5	B0BNE5	65	86	Esd	S-formylglutathione hydrolase	yes	2;3	1.8159e-80	335.46	1	1	2	1	1	1	1	1	1	1	1	2	1	1	1	1470600000	67897000	57296000	77994000	110560000	122480000	72430000	77755000	111470000	104710000	147210000	63950000	232120000	77583000	66400000	80701000
DLTAVSNNAGVDNFGLGLLLR	21	0	2158.14	B2GV06	B2GV06	84	104	Oxct1	Succinyl-CoA:3-ketoacid coenzyme A transferase 1, mitochondrial	yes	2;3	2.6896e-66	335.45	2	2	2	2	2	2	2	3	2	2	2	2	2	2	3	2287900000	85287000	88082000	164790000	200030000	143810000	153420000	122970000	147910000	122680000	205670000	218650000	172780000	99656000	129560000	232600000
TPIGSFLGSLASQPATK	17	0	1673.9	P17764	P17764	47	63	Acat1	Acetyl-CoA acetyltransferase, mitochondrial	yes	2;3	3.3645e-58	335.2	2	2	2	2	3	2	3	2	3	2	3	2	2	2	2	2486100000	81784000	123620000	111580000	231480000	145980000	240080000	121430000	230390000	188220000	316030000	161060000	273620000	76443000	89174000	95237000
AIVFETGEAGSNLGAGTLPGEVR	23	0	2244.14	P34926	P34926	1089	1111	Map1a	Microtubule-associated protein 1A;MAP1A heavy chain;MAP1 light chain LC2	yes	2;3	4.276e-136	335.1	2	2	1		2	2	2		2	2	1		2	2	2	1524600000	137430000	111010000	117940000	0	139290000	121680000	101680000	0	133470000	245280000	62375000	0	93457000	141890000	119090000
VPSTETEALASNLMGMFEK	19	0	2053.97	P50398;Q5BK95	P50398	119	137	Gdi1	Rab GDP dissociation inhibitor alpha	yes	2;3	2.3041e-75	335.07	4	6	5	5	3	6	4	5	6	6	6	6	6	3	5	12168000000	509690000	468120000	502520000	988680000	913320000	973310000	484220000	955100000	891420000	995680000	1020900000	1797600000	577750000	419180000	670150000
TAEQKDETLKEDK	13	2	1533.75	G3V7U2;A0A0G2K5C6;P34926	P34926	1531	1543	Map1a	Microtubule-associated protein 1A;MAP1A heavy chain;MAP1 light chain LC2	no	2;3	3.5268e-95	334.9	2	2	2	2	3	2	2	2	2	1	2	1	2	2	2	3937800000	233150000	313830000	503490000	339410000	238950000	212840000	267200000	219500000	146310000	0	193210000	227750000	454960000	267210000	319990000
LGESQTLQQFSR	12	0	1392.7	A0A0G2JZ69;P16086;A0A0G2K1Y8;A0A0G2K1E7;Q6IRK8	A0A0G2JZ69	1559	1570	Sptan1	Spectrin alpha chain, non-erythrocytic 1	no	2	9.0905e-40	334.79	1	1	1	1	1	1	1	1	1	1	1	1	1	1	1	6929600000	380190000	377440000	373800000	531530000	581690000	378090000	343220000	320530000	355290000	725500000	408580000	745240000	342860000	500540000	565060000
LPCVEDYLSAILNR	14	0	1661.84	A0A0G2JSH5;P02770	A0A0G2JSH5	470	483	Alb	Serum albumin	no	2;3	3.2962e-54	334.79	2	2	2	2	2	2	2	2	2	2	2	2	2	2	2	6528600000	96203000	86464000	144560000	379900000	253330000	298560000	1646300000	405610000	148780000	707260000	961110000	1024400000	107290000	134330000	134500000
GAEDAPDADTAIINAEGSQVNAEEKK	26	1	2642.23	A0A0G2K5U6;A0A0A0MY16;Q1WIM2	A0A0G2K5U6	345	370	Cadm2	Cell adhesion molecule 2	yes	2;3	5.1058e-72	334.43	1	1	1	1	1		1	1	1	1	1	2	1	1	1	1294200000	96209000	67343000	115450000	73628000	72457000	0	75049000	53588000	122090000	85450000	72216000	252720000	82561000	64845000	60579000
EAESCDCLQGFQLTHSLGGGTGSGMGTLLISK	32	0	3310.53	B4F7C2;G3V7C6;Q6P9T8;P69897	G3V7C6	123	154	Tubb4a;Tubb4b;Tubb5	Tubulin beta-4B chain;Tubulin beta-5 chain	no	2;3;4	6.2515e-90	334.15	5	5	5	4	6	7	4	7	6	7	7	10	5	6	6	41511000000	2598100000	2290200000	3020700000	3179800000	3109400000	2763500000	1654100000	2876800000	2735700000	2786100000	3057600000	3678500000	2423100000	2661900000	2675300000
EQPLDEEMKEAFQNAYLELGGLGER	25	1	2865.35	P06687	P06687	517	541	Atp1a3	Sodium/potassium-transporting ATPase subunit alpha-3	yes	2;3;4	2.7446e-142	334.03	5	5	5	4	4	5	3	4	5	4	5	5	5	5	4	22859000000	1222300000	862650000	1055400000	1900300000	1245600000	1367700000	924940000	1763400000	1364600000	2126400000	1577300000	3539100000	990750000	1394200000	1524200000
EVTHNIHYETYR	12	0	1560.73	F1LMH0;Q9WU34	F1LMH0	314	325	2020-09-03	Neuronal-specific septin-3	yes	2;3;4	3.6598e-88	333.88	1	2	2	3	3	3	1	3	2	2	3	3	1	3	2	7509400000	88290000	220360000	196770000	921720000	733360000	955570000	115950000	578240000	258510000	667500000	824440000	1110100000	43625000	461200000	333730000
QNADISAMQDTINKLENELR	20	1	2302.12	P19527	P19527	341	360	Nefl	Neurofilament light polypeptide	yes	2;3	7.8745e-92	333.71	1	1	1	2	2	2	2	2	2	2	2	2	1	2	2	5496400000	278940000	233430000	248600000	409970000	523840000	387290000	232810000	403390000	416190000	492760000	544350000	539740000	249770000	200000000	335380000
ALGAHLTSICTPEEQDFVNDR	21	0	2372.11	G3V8G4;P55068	G3V8G4	694	714	Bcan	Brevican core protein	yes	2;3	1.5526e-85	333.47	1	2	2	2	2	2	2	2	1	3	1	2	1	2	2	4480000000	226030000	337890000	293940000	366710000	277500000	392700000	198090000	298750000	187950000	301280000	253940000	529120000	277610000	317880000	220590000
DHSYQEEAAVELK	13	0	1517.7	Q6MFX9;Q63345	Q6MFX9	129	141	Mog	Myelin-oligodendrocyte glycoprotein	yes	2;3	2.6438e-55	333.38	3	2	2	2	4	1	3	2	3	6	3	3	2	3	3	2054500000	139950000	208040000	125880000	64669000	164050000	50694000	187620000	90381000	28560000	136370000	96039000	218120000	129860000	209340000	204880000
CLELFTELAEDKENYK	16	1	2000.94	P82995	P82995	421	436	Hsp90aa1	Heat shock protein HSP 90-alpha	yes	2;3	1.9038e-127	333.38	1	1	1	2	2	2	1	2	2	2	2	2	1	1	1	1706200000	45448000	68713000	147180000	103470000	201580000	159440000	123440000	185560000	149170000	122690000	150570000	81279000	45104000	56557000	65964000
SPDCTHDNPLETR	13	0	1540.66	P06687	P06687	218	230	Atp1a3	Sodium/potassium-transporting ATPase subunit alpha-3	yes	2;3	2.1565e-96	333.38	3	2	2	2	2	2	2	2	2	2	2	2	2	2	2	24246000000	1345000000	1472900000	1459900000	1735100000	2109800000	1719600000	1105800000	1702700000	1992400000	1745700000	1453700000	2274100000	922390000	1417800000	1788900000
QLEYQQFEDDKLSQK	15	1	1897.91	A0A0G2K1Q9;Q9JMB3;A3E0T0;G3V874;Q9JMB2	A0A0G2K1Q9	79	93	Epb41l3		no	2;3	4.78e-106	333.38	1	1	2	2	2	2	1	2	1	1	2	2	1	2	1	1745400000	90162000	92416000	140260000	147720000	158180000	206840000	0	145890000	30271000	127640000	100840000	149160000	92010000	143440000	120520000
GPVVLAEDFLDIMGQPINPQCR	22	0	2468.22	P62815	P62815	142	163	Atp6v1b2	V-type proton ATPase subunit B, brain isoform	yes	2;3	1.097e-65	333.32	3	2	2	3	2	2	3	2	2	2	2	3	4	3	3	3158100000	162630000	133940000	183400000	325270000	248800000	295430000	182750000	225370000	44243000	320010000	195910000	391840000	136540000	134010000	177940000
LQLEQIQQLQQQLQQQLEEQK	21	0	2620.38	G3V984;O88778;A0A0G2K1X6	G3V984	2443	2463	Bsn	Protein bassoon	yes	2;3	7.253e-66	333.11	2	1	2	2	2	2	1	2	2	2	2	2	1	1	2	3543800000	145480000	155580000	206080000	317990000	307750000	233810000	148970000	259640000	238260000	371100000	206570000	446690000	128420000	124920000	252550000
DLNSQADSLMTSSAFDTSQVK	21	0	2244.02	A0A0G2JZ69;P16086;A0A0G2K1Y8;A0A0G2K1E7;C9EH87;Q6IRK8	A0A0G2JZ69	1733	1753	Sptan1	Spectrin alpha chain, non-erythrocytic 1	no	2;3	2.1792e-135	332.7	2	2	2	2	2	2	2	2	2	2	2	2	2	2	2	2751500000	145390000	160110000	231080000	174310000	137610000	227210000	136380000	195600000	203130000	218260000	213130000	281770000	101860000	136000000	189670000
NPEISHLLNNPDIMR	15	0	1761.88	D4AA63	D4AA63	230	244	Ubqln2		yes	2	7.3379e-65	332.56					1	1	1	1		1	1	1			1	345610000	0	0	0	0	42464000	45086000	0	56214000	0	46819000	49353000	59691000	0	0	45984000
TCAWIHDSSLSASCK	15	0	1721.75	Q6P7A4;F7EPE0;P10960	Q6P7A4	93	107	Psap	Sulfated glycoprotein 1	yes	2;3	1.1561e-106	332.53	2	2	2	2	1	1	2	2	2	2	2	1	2	2	2	4837700000	327770000	339570000	354760000	349770000	157950000	159550000	319890000	305350000	203300000	621810000	378140000	200770000	349570000	281980000	487470000
TNEKEQLQGLNDR	13	1	1543.76	G3V8Q2;P23565	P23565	92	104	Ina	Alpha-internexin	no	2;3	1.3318e-54	332.53	2	1	2	1	1	1	2	2	2	2	1	2	2	1	2	8206200000	896590000	225360000	941210000	325640000	355080000	171940000	579550000	349740000	550650000	502140000	401840000	948900000	1029600000	182040000	745900000
QASALIDRPAPFFER	15	1	1716.89	D4A9L5;D3ZMI4;A0A0G2K0F3;Q9WTP0;A0A0G2K0B2;D4ACZ4	D4A9L5	405	419	Epb41l1	Band 4.1-like protein 1	yes	2;3	5.0933e-106	332.41	2	2	2	2	2	2	2	2	2	2	2	2	2	2	2	4048100000	191680000	282180000	398470000	263330000	236320000	256130000	161230000	264590000	207270000	354570000	346730000	439000000	136230000	193830000	316550000
LIKDDFLQQNGYTPYDR	17	1	2085.02	D4A133	D4A133	514	530	Atp6v1a		yes	2;3	6.4741e-118	332.06	1	1	1	2	2	2	2	2	1	2	1	2	1	1	2	2283100000	74664000	107900000	115940000	138350000	213040000	270130000	87619000	206740000	128050000	183440000	116500000	297010000	82732000	76575000	184350000
AADHVEDLPGALSTLSDLHAHK	22	0	2296.14	A0A0G2JSV6;B1H216;P01946	B1H216	70	91	Hba1	Hemoglobin subunit alpha-1/2	no	2;3;4;5	1.3363e-80	332.02	9	8	10	12	11	13	17	10	13	9	9	6	8	10	8	224840000000	10357000000	13278000000	11716000000	16238000000	14253000000	15892000000	25730000000	12544000000	11235000000	14809000000	18659000000	28271000000	10187000000	9881300000	11792000000
YALNHPDTVEGLVLINIDPNAK	22	0	2405.26	A0A0G2JSU4;A0A0G2JSV0;Q8VBU2	A0A0G2JSV0	155	176	Ndrg2	Protein NDRG2	no	2;3	1.3962e-135	331.84	2	3	2	2	2	2	2	1	2	2	2	3	1	2	2	3298400000	195760000	227610000	317420000	344210000	84108000	308260000	228400000	196110000	171910000	274720000	269220000	243360000	156320000	244730000	36237000
DHADSNIVIMLVGNK	15	0	1624.82	O35509;A0A0G2JZR4;P62494	O35509	111	125	Rab11b;Rab11a	Ras-related protein Rab-11B;Ras-related protein Rab-11A	no	2;3	1.2099e-106	331.8	2	2	2	2	2	2	1	2	2	1	2	2	2	2	2	1809400000	125970000	145970000	121650000	171640000	145470000	123430000	48891000	141600000	91127000	73355000	128330000	100590000	127180000	153780000	110450000
ESSKDEEPQKDK	12	2	1418.65	F1MAQ5;A0A0U1RRX4;F1LNK0;P15146;Q64715	F1LNK0	447	458	Map2	Microtubule-associated protein;Microtubule-associated protein 2	no	2;3;4	7.6574e-87	331.73	2	3	3	3	3	3	2	3	3	3	3	2	3	2	2	19998000000	1182600000	1166100000	1458900000	1783500000	1807800000	1524700000	876660000	1741000000	1343100000	1173300000	1048800000	691460000	471450000	1770500000	1958100000
FPAEDEFPDLSSHNNHMAK	19	0	2184.95	P07335	P07335	14	32	Ckb	Creatine kinase B-type	yes	2;3;4	1.0705e-129	331.7	6	5	4	4	6	3	4	4	4	6	5	3	3	5	3	18709000000	983160000	1119500000	1094300000	1739200000	1387800000	1766500000	852290000	1790600000	1153900000	1675500000	1041300000	1332400000	746710000	906920000	1119000000
MHTTFEHDIQALGTQVR	17	0	1982.96	A0A0G2JZY6;Q99MI4;A0A0G2K8W9;Q6XD99;G3V6S0	A0A0G2K8W9	1840	1856	Sptbn1		no	2;3;4	1.5135e-118	331.7	2	2	2	3	2	4		4	4	4	1	2	2	2	2	2710100000	167780000	150910000	59996000	210930000	170340000	275510000	0	302660000	396640000	335920000	92227000	257480000	46046000	94185000	149500000
RLDEDLAGYCR	11	1	1366.63	P13233;A0A097BVJ5	P13233	102	112	Cnp	2,3-cyclic-nucleotide 3-phosphodiesterase	yes	2;3	4.9941e-87	331.69	2	2	2	2	2	2	2	2	2	2	2	2	2	2	2	12205000000	766350000	858550000	915320000	543280000	808440000	722700000	635540000	666050000	152080000	672920000	1114600000	1584000000	945160000	693770000	1126200000
EALSSWLQDGVDGFQVR	17	0	1905.92	A0A0H2UHQ0;Q794F9	A0A0H2UHQ0	265	281	Slc3a2	4F2 cell-surface antigen heavy chain	yes	2;3	1.5338e-118	331.48	2	2	2	3	2	3	3	3	2	3	3	3	2	2	2	2624600000	118740000	124390000	176140000	206980000	200690000	178200000	138690000	206280000	199330000	202620000	184730000	262200000	129820000	144000000	151830000
GDTDQASNILASFGLSAR	18	0	1821.89	A0A0G2JSR7;P43244;B5DEM0;Q6P6H1	A0A0G2JSR7	103	120	Matr3	Matrin-3	yes	2;3	1.8122e-58	331.48	2	2	2	2	2	2	2	2	2	2	2	2	1	2	1	1611500000	82373000	85093000	112720000	172690000	189130000	115950000	92143000	137530000	95414000	112370000	129630000	138200000	21435000	93952000	32834000
QVDTEEAGVVTAATASNVK	19	0	1888.94	F1SW39;Q812D1;Q566D6	F1SW39	156	174	Psip1	PC4 and SFRS1-interacting protein	yes	2	1.089e-129	331.42	1	1	1		1			1			1		1			90062000	24510000	0	0	0	46789000	0	0	0	0	0	18762000	0	0	0	0
TSIDAYDNFDNISLAQR	17	0	1941.91	F1M779;P11442	F1M779	1482	1498	Cltc	Clathrin heavy chain;Clathrin heavy chain 1	yes	2;3	1.545e-57	331.25	3	3	4	3	2	5	3	3	1	4	6	5	2	3	3	11394000000	630360000	762650000	889420000	927580000	818610000	856860000	645230000	868600000	150960000	898830000	783080000	1085200000	747270000	657160000	672340000
ELQNLIQELLQAR	13	0	1566.87	P07171	P07171	35	47	Calb1	Calbindin	yes	2;3	1.3829e-45	330.9	2	2	2	2	2	2	2	2	2	2	2	2	2	2	2	3221400000	129540000	110300000	194090000	292630000	247050000	264150000	177560000	249980000	203220000	353380000	205270000	337580000	120630000	159700000	176300000
SGEEDFESLASQFSDCSSAK	20	0	2179.89	B0BNL2	B0BNL2	100	119	LOC364561		yes	2;3	4.5388e-130	330.9	1	1	1	1	1	2	1	1	1	1	1	1	1	1	1	1192800000	52278000	53344000	62592000	102570000	91672000	130100000	61841000	114740000	85613000	106090000	52347000	96964000	65644000	47062000	69959000
HIDCAQVYQNEK	12	0	1503.68	P07943	P07943	42	53	Akr1b1	Aldose reductase	yes	2;3	4.4706e-88	330.69	2	2	2	1	2	2	2	2	1	2	2	2	2	2	2	2318000000	151170000	174570000	133350000	48222000	160860000	167120000	205710000	144730000	71250000	163870000	231610000	274680000	158710000	136830000	95271000
RLPASDGLDLSQAAAR	16	1	1639.86	G3V8Q2;P23565	P23565	68	83	Ina	Alpha-internexin	no	2;3	2.3351e-71	330.68	2	3	3	2	2	5	3	3	4	3	4	5	4	3	3	8926500000	390830000	465800000	542570000	329520000	410770000	492850000	552150000	589620000	324710000	782390000	717870000	1427800000	641420000	594210000	663920000
GTGGVDTAATGSVFDISNLDR	21	0	2051.98	Q5BJT9	Q5BJT9	355	375	Ckmt1b		yes	2;3	2.5216e-135	330.26	3	2	2	2	3	2	2	2	3	1	2	2	2	2	2	10043000000	615720000	673460000	650760000	835190000	924050000	781270000	511900000	847370000	741410000	151710000	834090000	668070000	585660000	526970000	695750000
VTLLDGSEYGCDVDKR	16	1	1825.85	A0A0G2K1Q9;Q9JMB3;A3E0T0;G3V874;Q9JMB2	A0A0G2K1Q9	117	132	Epb41l3		no	2;3	5.8776e-118	330.14	2	2	2	2	2	2	2	2	3	3	2	3	2	2	2	4875000000	296250000	265670000	223760000	611440000	378350000	317490000	67149000	321390000	330330000	488790000	109280000	600860000	355280000	304990000	203970000
IIVDELKQEVISTSSK	16	1	1787.99	P63245	P63245	265	280	Gnb2l1	Guanine nucleotide-binding protein subunit beta-2-like 1;Guanine nucleotide-binding protein subunit beta-2-like 1, N-terminally processed	yes	2;3	1.4094e-117	330.03	1	2	2	2	2	2	1	2	2	2	3	2	1	1	2	4147200000	67315000	248720000	263120000	456050000	307900000	378270000	55182000	494980000	350910000	616950000	191700000	526250000	64669000	50670000	74482000
ECLQALEFLHSNQVIHR	17	0	2093.05	P35465	P35465	371	387	Pak1	Serine/threonine-protein kinase PAK 1	yes	2;3;4	1.667e-118	330.03	2	1	2	2	2	2	2	2	2	2	2	3	2	2	2	3583500000	255250000	135930000	241720000	241530000	215680000	130660000	210170000	185590000	216880000	287170000	208680000	555710000	204070000	234350000	260140000
SMIDDTYQCLTAVAGTPR	18	0	1997.92	O35095	O35095	150	167	Ncdn	Neurochondrin	yes	2;3	1.9905e-119	330.03	2	2	2	2	2	2	2	2	2	2	2	2	2	2	2	2680900000	154070000	137220000	206350000	230020000	210440000	165750000	114990000	167300000	182190000	234980000	181590000	303360000	98643000	128720000	165290000
TALLDAAGVASLLTTAEAVVTEIPKEEK	28	1	2839.54	A0A482IDN3;P63039	A0A482IDN3	527	554	Hspd1	60 kDa heat shock protein, mitochondrial	yes	2;3;4	2.9337e-79	329.97	5	2	2	4	3	4	3	4	4	4	4	4	4	2	4	31224000000	1072400000	1523300000	1822800000	2670300000	2030700000	3317100000	3031000000	2906600000	2673000000	2042800000	1872500000	2898400000	1539400000	875770000	948100000
YADLTEDQLPSCESLKDTIAR	21	1	2424.15	P25113	P25113	142	162	Pgam1	Phosphoglycerate mutase 1	yes	2;3	1.8857e-122	329.82	2	2	2	3	2	2	2	3	2	2	2	2	3	2	2	7849400000	538510000	418000000	603480000	537630000	610860000	284660000	347070000	307790000	331290000	605820000	599270000	930620000	477290000	530470000	726590000
SENKNEGQDAMMYCK	15	1	1803.72	P97546	P97546	245	259	Nptn	Neuroplastin	yes	2;3	4.2034e-92	329.67	2	2	2	3	2	2	1	2	2	2	2	2	2	2	2	4203100000	54955000	132290000	186090000	543800000	322420000	341880000	55064000	402940000	263860000	314240000	144470000	632150000	224640000	206870000	377500000
VDNQHDFQDIASVVALTK	18	0	1999	P09951	P09951	282	299	Syn1	Synapsin-1	yes	2;3;4	2.5874e-105	329.65	2	4	4	4	4	5	5	5	5	5	5	5	3	3	4	36230000000	1586400000	1939500000	1912900000	3052300000	3045000000	2936200000	2119500000	3064000000	2706600000	3141500000	2453600000	3097800000	1398500000	1499500000	2276900000
ISGETIFVTAPHEATAGIIGVNR	23	0	2352.24	F1M779;P11442	F1M779	298	320	Cltc	Clathrin heavy chain;Clathrin heavy chain 1	yes	2;3;4	2.2481e-117	329.4	3	3	3	3	3	3	3	5	3	5	4	3	3	4	5	18851000000	927950000	885960000	963120000	1387800000	1207100000	1398300000	861850000	1502900000	1788100000	1475500000	1334200000	1947000000	893290000	894270000	1383600000
ITAAQHSVTGSAVSK	15	0	1455.77	A0A0G2JUQ5;Q498N4;A0A0G2JTT2;O55012;Q66WT9;Q66SY1	A0A0G2JUQ5	10	24	Picalm	Phosphatidylinositol-binding clathrin assembly protein	no	2;3	1.4757e-55	329.38	1	1	1	1	2	1		1	2	2	1	2	1		1	1197500000	39332000	49451000	60224000	80144000	147640000	64173000	0	68799000	198170000	219890000	29191000	131490000	44357000	0	64648000
HDSATSFVDAGNAYK	15	0	1581.71	F8WFM2;P85969	F8WFM2	79	93	Napb	Beta-soluble NSF attachment protein	yes	2;3	1.5162e-61	329.37	1	1	2								1		2	1		585680000	0	305490000	0	0	0	0	0	0	0	0	0	0	280190000	0	0
HFVALSTNTDK	11	0	1231.62	Q6P6V0	Q6P6V0	242	252	Gpi	Glucose-6-phosphate isomerase	yes	2;3	3.3099e-73	329.27	2	3	3	2	2	2	3	3	2	2	2	2	3	3	2	18673000000	762160000	694830000	812660000	1652500000	1504600000	1402100000	893910000	1747400000	1482800000	1746900000	1133400000	1644300000	1077000000	771740000	1346400000
DPELWGSVLLESNPYR	16	0	1873.92	F1M779;P11442	F1M779	952	967	Cltc	Clathrin heavy chain;Clathrin heavy chain 1	yes	2;3	1.1591e-103	329.15	2	2	2	2	2	2	3	2	2	2	2	1	2	2	3	953400000	55060000	52858000	79959000	72365000	71823000	52078000	101350000	49130000	59207000	70278000	67505000	45002000	60606000	50774000	65406000
EDQTEYLEER	10	0	1310.56	P34058;A0A0G2K793;P82995	P82995	192	201	Hsp90ab1;Hsp90aa1	Heat shock protein HSP 90-beta;Heat shock protein HSP 90-alpha	no	1;2	4.5765e-41	329.07	1	2	1	2	2	1	2	2	2	2	1	1	1	1	1	14038000000	736310000	809080000	711540000	1026400000	1236400000	1095500000	802380000	1408700000	1251600000	1125400000	854770000	1097500000	650370000	564150000	667440000
RPSANCDPYAVTEAIVR	17	1	1917.94	P09606	P09606	341	357	Glul	Glutamine synthetase	yes	2;3	7.3295e-72	328.73	2	2	2	3	2	3	1	2	2	2	2	2	2	2	2	28818000000	1184900000	1230100000	1627300000	1972000000	2761600000	2154000000	463830000	1957300000	2106000000	2008100000	2063900000	3922000000	1263900000	1741600000	2361000000
MTVAHMWFDNQIHEADTTEDQSGTSFDK	28	0	3240.38	P06687	P06687	376	403	Atp1a3	Sodium/potassium-transporting ATPase subunit alpha-3	yes	3;4	1.4557e-132	328.41	3	3	2	1		2	2	2		1	3	2	2	4	2	2808100000	479530000	387020000	248570000	37615000	0	129270000	154090000	220050000	0	103490000	230260000	176680000	125280000	244570000	271690000
QEAIDVLLLGNTLNSDLADK	20	0	2141.12	D4ABN3;Q62910	D4ABN3	476	495	Synj1	Synaptojanin-1	yes	2;3	5.9412e-61	328.3	1	3	3	2	2	2	3	2	3	2	2	3	3	2	2	1252300000	32375000	76698000	97731000	93680000	87872000	94080000	73493000	91171000	92261000	91877000	104800000	103780000	75411000	55777000	81297000
VIESTQDLGNDLAGVMALQR	20	0	2129.08	A0A0G2JZY6;A0A0G2K8W9;Q6XD99;G3V6S0	A0A0G2K8W9	977	996	Sptbn1		no	2;3	6.3581e-49	328.29	2	2	2	2	2	2	2	2	2	2	2	2	2	2	2	6251200000	271520000	386180000	327890000	547860000	565670000	518000000	327930000	540460000	165640000	377450000	448260000	687320000	290270000	346700000	450020000
AAHVFFTDSCPDALFNELVK	20	0	2280.09	P61765	P61765	101	120	Stxbp1	Syntaxin-binding protein 1	yes	2;3;4	3.689e-111	328.14	2	3	4	6	5	7	5	5	4	7	5	6	4	3	4	43754000000	2036500000	2061100000	2809000000	4209000000	3400300000	3306300000	2219700000	3160200000	2695100000	4121900000	2365100000	4304500000	2201000000	2094100000	2770100000
ESAEEKPKDAADGEAK	16	2	1673.77	A0A0G2K1L8;Q05175	A0A0G2K1L8	53	68	Basp1	Brain acid soluble protein 1	no	2;3	5.3206e-102	327.94	3	3	2	3	1	2	4	2	3	2	3	1	6	3	4	3636500000	275120000	373650000	114750000	446740000	137860000	55894000	174100000	297310000	242360000	109410000	414840000	95707000	323570000	198470000	376710000
LASGGPVDTGPEYQQEVDRELFK	23	1	2534.23	P21571	P21571	55	77	Atp5j	ATP synthase-coupling factor 6, mitochondrial	yes	2;3	2.8362e-70	327.83	2	1	1	2	1	1	1	2	1	2	2	2	1	2	1	6639800000	481080000	321910000	439550000	364630000	701690000	292170000	319290000	352330000	282280000	588340000	382540000	850390000	392520000	429370000	441720000
VADPDHDHTGFLTEYVATR	19	0	2143	P63086	P63086	171	189	Mapk1	Mitogen-activated protein kinase 1	yes	2;3;4	1.1974e-110	327.57	2	3	3	3	3	3	2	3	3	3	4	4	3	3	2	8413000000	390910000	458780000	446140000	942630000	891840000	525890000	319820000	623870000	642080000	574840000	475230000	918380000	421330000	428310000	352990000
NIILEEGKEILVGDVGQTVDDPYTTFVK	28	1	3091.6	P45592	P45592	46	73	Cfl1	Cofilin-1	yes	2;3;4;5	1.0299e-66	327.31	4	3	5	4	5	6	4	4	6	7	4	8	3	3	4	34786000000	1824600000	1570900000	2386000000	2272000000	3051400000	2474400000	1986200000	2556700000	2409800000	2359500000	2456400000	3000000000	1786400000	1904500000	2747300000
NKQELDINNISTYK	14	1	1678.85	P07171	P07171	222	235	Calb1	Calbindin	yes	2;3	9.124e-91	327.3	2	1	2	2	2	2	1	2	2	2	2	1	2	2	2	2132600000	170210000	34059000	188330000	148850000	170100000	111380000	65076000	169070000	211190000	170120000	155930000	105680000	110840000	149540000	172240000
FATVEVTDKPVDEALR	16	1	1788.93	B4F7C7	B4F7C7	41	56	Hebp1		yes	2;3	1.6875e-102	327.3	2	2	2	2	2	2	2	2	2	2	2	2	2	2	2	4371700000	199470000	222090000	289620000	330170000	266750000	341520000	236010000	382640000	217410000	376700000	336900000	449810000	210250000	250440000	261910000
ARFEELNADLFR	12	1	1479.75	D4A4S3;A0A0G2JVI3;P63018;M0RCB1;F1LZI1;M0R8M9;P14659;A0A0G2JUT0	P63018	300	311	Hspa8;LOC102549957;LOC680121;Hspa2	Heat shock cognate 71 kDa protein;Heat shock-related 70 kDa protein 2	no	2;3	8.8308e-73	327.29	2	2	2	2	2	2	2	3	2	2	2	2	2	2	2	14357000000	847460000	592350000	1176000000	1165800000	1206700000	574840000	527050000	672020000	545960000	1371500000	1030100000	1585500000	1045700000	1049500000	966890000
MDENQFVAVTSTNAAK	16	0	1724.8	Q62950;P47942;Q62952	P47942	375	390	Crmp1;Dpysl2;Dpysl3	Dihydropyrimidinase-related protein 1;Dihydropyrimidinase-related protein 2;Dihydropyrimidinase-related protein 3	no	2;3	4.7511e-103	327.18	4	3	3	3	3	3	3	3	3	3	3	4	3	4	4	22145000000	1451400000	1408800000	948250000	1916000000	1447900000	2032900000	374680000	2067800000	1902400000	2385500000	783310000	2283000000	792530000	1071200000	1279000000
GQIEEAGWSYVGGWTGQGGSK	21	0	2152.98	P47858;Q52KS1;A0A0G2KBC7	Q52KS1	446	466	Pfkm	ATP-dependent 6-phosphofructokinase, muscle type;ATP-dependent 6-phosphofructokinase	no	2;3	5.3343e-116	327	1	1		1	1	1	1	2	2	1	2		1	1	2	973730000	61382000	65722000	0	73475000	77285000	80371000	71454000	120310000	70613000	73787000	95145000	0	48607000	51467000	84114000
EVVAASHELGQDYEHVTMLR	20	0	2283.1	F1MA36;Q9QWN8	F1MA36	1714	1733	Sptbn2	Spectrin beta chain, non-erythrocytic 2	yes	3;4	1.2513e-111	326.94	2	1	1	2	2	1	1	2		2	1	2	1	1	1	2330000000	204430000	78772000	138340000	254770000	284310000	61385000	111350000	194940000	0	246610000	85433000	286270000	89101000	113850000	180490000
NPYYGGESSSITPLEELYK	19	0	2146.01	P50398;Q5BK95	P50398	36	54	Gdi1	Rab GDP dissociation inhibitor alpha	yes	2;3	1.5413e-110	326.89	2	2	2	2	2	2	2	3	2	2	2	3	2	2	2	9599200000	425930000	465840000	572350000	682980000	733410000	676620000	569850000	826260000	662600000	782310000	822610000	926300000	429940000	396670000	625570000
SIEIPAGLTELLQGFTVEVLR	21	0	2284.27	P12369	P12369	2	22	Prkar2b	cAMP-dependent protein kinase type II-beta regulatory subunit	yes	2;3	1.4789e-116	326.89	2	1	2	1		1		1		2	2	2	2	2	2	1976500000	99124000	48036000	248700000	225250000	0	17661000	0	102590000	0	85156000	91343000	81400000	211840000	218500000	546930000
GQCDLELINVCNENSLFK	18	0	2151.99	F1M779;P11442	F1M779	924	941	Cltc	Clathrin heavy chain;Clathrin heavy chain 1	yes	2;3	1.4377e-58	326.81	2	2	2	2	2	2	2	2	2	2	2	2	2	2	2	8358800000	461980000	631870000	546590000	665450000	549090000	608430000	490540000	481180000	521790000	531130000	548080000	703980000	526570000	543090000	549040000
VSGNQHEELQNVR	13	0	1508.73	Q6PST4	Q6PST4	242	254	Atl1	Atlastin-1	yes	2;3	1.8149e-81	326.69	2	2	2	2	2	2	2	2	2	2	2	2	2	2	2	4956700000	202580000	209060000	371130000	433520000	325170000	281860000	279090000	458040000	352090000	308430000	227160000	477110000	235900000	417670000	377930000
SGETEDTFIADLVVGLCTGQIK	22	0	2352.15	Q5BJ93;M0R5J4;P04764;P07323	Q5BJ93	373	394	Eno1;Eno2	Alpha-enolase;Gamma-enolase	no	2;3	4.1048e-116	326.21	19	35	38	39	38	32	28	38	42	27	36	31	30	31	33	9923400000	402540000	541360000	661170000	879310000	612580000	765610000	444120000	585070000	685520000	649740000	694940000	879590000	651670000	674780000	795390000
LLQYSDALEHLLSTGQGVVLER	22	0	2440.3	Q561S0;A0A1W2Q6F8;Q6P6W6	Q561S0	140	161	Ndufa10	NADH dehydrogenase [ubiquinone] 1 alpha subcomplex subunit 10, mitochondrial	yes	2;3;4	5.9955e-67	326.18	4	2	3	3	3	3	2	3	3	3	3	3	2	2	3	8410700000	401000000	308690000	479520000	828150000	791370000	594520000	586330000	646720000	428100000	525240000	773660000	736610000	295280000	340040000	675500000
PHSYPALSAEQK	12	0	1326.66	P09117	P09117	2	13	Aldoc	Fructose-bisphosphate aldolase C	yes	2;3	6.0969e-48	326.07	3	2	2	4	2	3	2	4	2	2	2	5	2	4	3	6447800000	388610000	377390000	334490000	437600000	587830000	235450000	275070000	384940000	353180000	627590000	481350000	880450000	273270000	345410000	465120000
LTESLHEVYEPDWYGR	16	0	1992.92	O08838;A0A0G2JX32;F1LPP0;A0A0G2K5Z4	O08838	77	92	Amph	Amphiphysin	yes	2;3	5.8644e-103	325.93	1	2	2	3	2	2	2	2	2	2	2	1	2	2	2	3675000000	106890000	258510000	247620000	296410000	284740000	365770000	296440000	297300000	201170000	247990000	267680000	65748000	239320000	250800000	248630000
IIAEGANGPTTPEADKIFLER	21	1	2241.16	P10860	P10860	400	420	Glud1	Glutamate dehydrogenase 1, mitochondrial	yes	2;3	2.7022e-122	325.79	1	2	1	2	2	2	1	2	2	2	2	2	2	1	2	6368100000	277260000	304640000	372730000	752820000	575590000	483490000	181660000	422280000	449380000	484190000	373060000	945330000	202480000	208420000	334780000
LDETGNLMISEGHFASETIR	20	0	2219.05	A0A0G2JZ69;P16086;A0A0G2K1Y8;A0A0G2K1E7;C9EH87;Q6IRK8	A0A0G2JZ69	114	133	Sptan1	Spectrin alpha chain, non-erythrocytic 1	no	2;3	8.529e-111	325.77	4	2		3	2	3	4	3	3	1	3	2	3	3	1	4115200000	500360000	445850000	0	360970000	102390000	101060000	369460000	496150000	550140000	52838000	383440000	134920000	310030000	307600000	0
VNHALSEGLGVIACIGEK	18	0	1865.97	P48500;A0A0G2JWJ4;A0A0G2JWU1;Q6SA19	P48500	114	131	Tpi1;LOC500959	Triosephosphate isomerase	yes	2;3;4	4.0461e-104	325.46	4	4	3	5	6	5	4	6	5	5	4	10	5	2	6	15154000000	713530000	857350000	1113700000	986940000	1066100000	1037200000	674720000	978910000	1223600000	1256300000	957100000	2040800000	653090000	718380000	876280000
VLQYYQECEKPEDLGSANVQK	21	1	2497.18	B0BN52;A0A0G2K459;A0A0G2K7P7	B0BN52	91	111	Mtch2		yes	2;3	5.6085e-65	325.46	2	2	2	2	1	2	2	1	2	2	1	2	2	1	2	3293300000	280380000	225440000	213410000	335200000	176770000	290410000	153510000	185960000	198460000	254400000	131290000	283530000	248240000	175620000	140710000
ACGDSTLTQITAGLDPVGR	19	0	1930.94	P54313;Q45QL6	P54313	24	42	Gnb2	Guanine nucleotide-binding protein G(I)/G(S)/G(T) subunit beta-2	yes	2;3	2.352e-110	325.29	2	2	2	1	2	2	2	2	1	1	2	1	2	2	2	7027300000	243300000	353710000	368210000	504310000	649450000	711670000	473780000	681040000	497720000	580660000	405170000	509460000	332310000	301850000	414650000
VHAELADVLTEAVVDSILAIR	21	0	2233.23	Q3MHS9	Q3MHS9	160	180	Cct6a		yes	2;3;4	1.6662e-65	325.24	1	2	1	2	2	2	1	3		2	2	1	1	3	2	8171200000	258290000	282570000	107890000	531470000	1604700000	892310000	726300000	235530000	0	892010000	345150000	137200000	682040000	537230000	938490000
AEYGTLLQDLTNNITLEDLEQLK	23	0	2633.34	Q5U318	Q5U318	2	24	Pea15	Astrocytic phosphoprotein PEA-15	yes	2;3	5.1276e-54	325.09	1	1	1		1	1			1	3	2	1	1	1	1	5480200000	128450000	355670000	812350000	0	240370000	913510000	0	0	287630000	786260000	126960000	346210000	768720000	25037000	688990000
KNNHHEENISSK	12	1	1435.68	A0A0G2JZ69;P16086;A0A0G2K1Y8;A0A0G2K1E7;C9EH87;Q63363;Q6IRK8	A0A0G2JZ69	1956	1967	Sptan1	Spectrin alpha chain, non-erythrocytic 1	no	2;3;4	6.8907e-73	325.02	3	3	3	3	4	3	3	4	3	3	3	2	3	3	2	8487700000	738090000	620700000	676430000	939650000	320600000	346200000	605520000	224610000	304120000	352560000	391590000	281490000	1162200000	1046300000	477700000
LVTSIGDVVNHDPVVGDR	18	0	1890.98	G3V6Y6;P53534	P53534	623	640	Pygb	Alpha-1,4 glucan phosphorylase;Glycogen phosphorylase, brain form	no	2;3	4.5148e-104	324.94	3	2	3	2	2	2	2	2	2	2	1	2	2	2	2	9218300000	330990000	409250000	476180000	980000000	852760000	822580000	450410000	866110000	770200000	760050000	296650000	870650000	342850000	536030000	453600000
VAIQLNDTHPALSIPELMR	19	0	2117.13	G3V6Y6;P53534	P53534	334	352	Pygb	Alpha-1,4 glucan phosphorylase;Glycogen phosphorylase, brain form	no	2;3	2.5318e-110	324.94	1	1	1	3	2	2	1	2	1	3	2	2	1	1	1	3607900000	166060000	106630000	169510000	292090000	399120000	341670000	126010000	403120000	78359000	269330000	221550000	488100000	144710000	185300000	216340000
HEEAPGHRPTTNPNASK	17	1	1841.88	P47875	P47875	92	108	Csrp1	Cysteine and glycine-rich protein 1	yes	2;3;4	1.6523e-102	324.94	3	3	2	2	3	2	2	3	2	2	2	1	3	2	3	4911900000	330520000	522330000	212340000	250410000	533350000	327700000	281640000	351220000	255350000	288230000	269490000	114430000	539350000	236520000	399020000
GEMMDLQHGSLFLQTPK	17	0	1930.93	P42123	P42123	61	77	Ldhb	L-lactate dehydrogenase B chain	yes	2;3	4.1316e-103	324.48	3	2	3	3	4	4	4	4	4	4	3	4	4	3	4	10139000000	617550000	472860000	604080000	727060000	828930000	789660000	573330000	740270000	799690000	902960000	541410000	923840000	478540000	515210000	623570000
MCINTEWGAFGDDGSLEDIR	20	0	2284.97	M0RAQ6;P05708	P05708	255	274	Hk1	Hexokinase;Hexokinase-1	no	2;3	1.1174e-110	324.48	2	2	2	1	1	1	1	2	2	2	2	1	2	2	2	769310000	60933000	62589000	76613000	36563000	0	59911000	49196000	74204000	42877000	37563000	53146000	37231000	62737000	60418000	55325000
AGSDYEYSEGTLVFKPGETQK	21	1	2305.07	A0A0G2JZK7;F1M9A2;P48768	A0A0G2JZK7	440	460	Slc8a2	Sodium/calcium exchanger 2	yes	2;3	1.7697e-122	324.48		2	2	1	2	1	2	2	1	2	2	2	1	2	2	2150900000	0	136720000	152800000	133810000	149130000	0	209020000	225160000	119750000	188190000	106830000	242600000	152910000	165110000	168830000
EKEPIVGSTDYGKDEDSAEALLK	23	2	2493.21	A0A0G2JZ69;P16086;A0A0G2K1Y8;A0A0G2K1E7;C9EH87;Q6IRK8	A0A0G2JZ69	920	942	Sptan1	Spectrin alpha chain, non-erythrocytic 1	no	2;3;4	7.7472e-81	324.43	3	2	2	2	3	3	2	2	2	2	2	3	3	2	2	7923100000	581200000	480690000	579740000	518390000	502760000	656360000	444560000	494480000	387310000	539170000	483360000	715050000	545920000	446120000	547980000
QEAFLLNEDLGDSLDSVEALLK	22	0	2418.22	A0A0G2JZ69;P16086;A0A0G2K1Y8;A0A0G2K1E7;C9EH87;Q6IRK8	A0A0G2JZ69	498	519	Sptan1	Spectrin alpha chain, non-erythrocytic 1	no	2;3	1.5256e-65	324.38	2	2	2	3	2	2	2	2	2	2	2	2	2	2	3	4013300000	139390000	159870000	362930000	256510000	104230000	242170000	158470000	184270000	162730000	406560000	263680000	773420000	225420000	175020000	398660000
EDTEEHHLR	9	0	1164.52	F1LNF1;A7VJC2;F1LM82;F1M6C7;Q6P6G9;Q5I0M7;P04256;A0A0G2K3G4	F1LNF1	120	128	Hnrnpa2b1;Hnrnpa1;Hnrpa1	Heterogeneous nuclear ribonucleoproteins A2/B1;Heterogeneous nuclear ribonucleoprotein A1;Heterogeneous nuclear ribonucleoprotein A1, N-terminally processed	no	2;3	1.4747e-58	324.22	3	4	2	1	1	2	2	2	2	2	3	2	2	3	2	15758000000	1149100000	1525600000	926880000	951730000	627320000	1048600000	1086200000	995670000	509550000	770730000	1443000000	965090000	1391000000	1073100000	1294400000
NLYGTQSLELPFQGAHR	17	0	1929.97	G3V9B3;Q6LBV1;P07722	G3V9B3	492	508	Mag	Myelin-associated glycoprotein	no	2;3	4.4111e-103	324.11	2	3	2	2	2	2	2	2	2	3	2	2	2	2	2	4063400000	128310000	182080000	272940000	229040000	355580000	341710000	168550000	339790000	299860000	338410000	355540000	432410000	227040000	193000000	199090000
LREDENAEPVGTTYQK	16	1	1848.89	A0A0H2UHL9;Q07266;C6L8E0	A0A0H2UHL9	150	165	Dbn1	Drebrin	yes	2;3	1.5175e-56	323.88	2	1	2	2	2	2	2	2	2	2	1	2	1	1	2	5026100000	242140000	86373000	366790000	456780000	341370000	605830000	229880000	456440000	467050000	434300000	136710000	545790000	87119000	59551000	509970000
QLFALSCAAEEQGMLPEDLSGVIR	24	0	2633.28	Q45QN0;P04897;Q5EEY4;Q5EEY3	Q45QN0	106	129	Gnai2	Guanine nucleotide-binding protein G(i) subunit alpha-2	yes	2;3	8.8847e-123	323.77	1	3	2	2	2	3	1	2	1	2	2	1	2	2	2	1212600000	38515000	51661000	85818000	146070000	110120000	130730000	6706000	119870000	99045000	86276000	81748000	30025000	64268000	64289000	97454000
TAFDEAIAELDTLNEESYK	19	0	2158	P35213	P35213	196	214	Ywhab	14-3-3 protein beta/alpha;14-3-3 protein beta/alpha, N-terminally processed	yes	2;3	3.1799e-110	323.66	2	2	2	1	2	2	2	2	2	2	2	2	2	2	1	11647000000	503960000	714980000	788190000	457950000	684130000	1093000000	820460000	1448900000	1047200000	934030000	756410000	940660000	627170000	549800000	280480000
MKDTDSEEEIREAFR	15	2	1854.84	P0DP31;P0DP30;P0DP29;Q5U206	P0DP31	77	91	Calml3	Calmodulin-like protein 3	no	2;3;4	5.1344e-64	323.66	3	1	2	2	3			1		4	3	5	3	3	4	4430900000	324250000	51352000	99973000	210740000	601860000	0	0	67020000	0	503480000	143330000	1549000000	94377000	228820000	556700000
KDHADVSNQLYACYAIGK	18	1	2051.97	P62815	P62815	413	430	Atp6v1b2	V-type proton ATPase subunit B, brain isoform	yes	2;3;4	3.9876e-58	323.59	2	2	1	1	1		2	1	1	2	1	1	2	2	2	1251800000	77192000	90620000	61842000	130780000	98442000	0	49316000	62515000	0	99357000	107310000	40047000	207510000	85471000	141370000
QAASAASTSVKPIFSR	16	1	1619.86	D4A3V2	D4A3V2	10	25	Ndufa6	NADH dehydrogenase [ubiquinone] 1 alpha subcomplex subunit 6	yes	2;3	4.1563e-102	323.44	2	2	2	2	2	2	2	2	2	2	2	2	2	2	2	5589300000	312950000	322250000	305060000	65373000	406250000	435100000	357870000	427150000	415320000	511580000	336830000	853450000	330220000	236040000	273850000
APGDEEAQVENLITTNAAEPQKAEN	25	1	2638.24	Q91XV6	Q91XV6	70	94	Fxyd6	FXYD domain-containing ion transport regulator 6	yes	2;3	3.2898e-57	323.02		1	1			1			1		1	1		1	1	275500000	0	36081000	44498000	0	0	21625000	0	0	46832000	0	62425000	0	0	27498000	36537000
AVFVDLEPTVIDEVR	15	0	1700.9	P68370;Q6P9V9	Q6P9V9	65	79	Tuba1a;Tuba1b	Tubulin alpha-1A chain;Tubulin alpha-1B chain	no	1;2;3	1.7248e-54	322.9	12	9	10	12	11	15	11	11	14	15	12	11	7	7	13	187810000000	8485500000	10248000000	10746000000	15183000000	14936000000	13883000000	12987000000	13147000000	12995000000	14966000000	12968000000	15555000000	9135900000	9287700000	13285000000
HVLSGTLGVPEHTYR	15	0	1664.86	P01830	P01830	61	75	Thy1	Thy-1 membrane glycoprotein	yes	2;3;4	2.5356e-91	322.9	3	3	3	3	3	3	3	3	3	4	3	3	3	3	3	61617000000	2961200000	2558700000	2639400000	5000900000	5907700000	5000400000	3828500000	3785800000	3999300000	4964500000	3898300000	7953800000	2290800000	3843500000	2984100000
DRFQLTDSQIYEVLSVIR	18	1	2181.14	P47942	P47942	172	189	Dpysl2	Dihydropyrimidinase-related protein 2	yes	2;3	2.7824e-103	322.89	1	2	2	2	1	2	1	2	2	3	3	3	1	3		1847700000	15661000	120820000	273350000	67082000	30658000	248500000	20871000	189340000	188740000	57289000	237440000	198030000	8820300	191110000	0
SCASQLVLGDNSPALR	16	0	1686.84	P13221	P13221	82	97	Got1	Aspartate aminotransferase, cytoplasmic	yes	2;3	1.0488e-102	322.77	2	2	2	2	2	2	2	2	2	3	2	2	2	2	2	17396000000	1072700000	1054800000	938890000	1331800000	1400800000	1158300000	1026100000	1121400000	1009900000	1565400000	1149400000	1289700000	1072500000	900440000	1303900000
STAGDTHLGGEDFDNR	16	0	1690.72	D4A4S3;Q7M081;P63018;M0RCB1;F1LZI1;M0R8M9;P14659;A0A0G2JUT0	P63018	221	236	Hspa8;LOC102549957;LOC680121;Hspa2	Heat shock cognate 71 kDa protein;Heat shock-related 70 kDa protein 2	no	2;3	1.0777e-102	322.57	5	4	5	6	4	6	8	7	6	5	5	5	3	5	4	41511000000	2775500000	3138900000	2637300000	2446000000	1635100000	2476900000	3158800000	3069200000	2751100000	2865400000	2104200000	3257400000	3115400000	2912400000	3167700000
GITNLCVIGGDGSLTGADTFR	21	0	2123.03	P47858;Q52KS1;A0A0G2KBC7	Q52KS1	109	129	Pfkm	ATP-dependent 6-phosphofructokinase, muscle type;ATP-dependent 6-phosphofructokinase	no	2;3	1.3765e-115	322.35	2	2	3	1	3	3	3	1	2	1	2	2	2	2	2	3006600000	219550000	199340000	260650000	175060000	249570000	212170000	189000000	133870000	238560000	185940000	163150000	252230000	178310000	189000000	160200000
EYYSEADASHCIQQILEAVLHCHQMGVVHR	30	0	3579.64	Q63094;F1LNI8;G3V9G3;F1LUE2;P08413;P11275;F1LZG4;A0A0G2JUV8	G3V9G3	106	135	Camk2b;Camk2g;Camk2a	Calcium/calmodulin-dependent protein kinase type II subunit beta;Calcium/calmodulin-dependent protein kinase type II subunit alpha	no	3;4;5;6	2.0222e-132	322.29	7	7	6	9	7	7	10	8	8	8	6	8	7	6	7	24253000000	1527500000	784420000	2567800000	3088100000	2503700000	1648500000	1701000000	1714200000	858210000	2003100000	1132300000	737520000	1264200000	1435100000	1287400000
NKDDQITLDEFK	12	1	1464.71	P62762;Q56A29	P62762	161	172	Vsnl1	Visinin-like protein 1	yes	2;3	2.558e-72	322.27	2	2	2	2	2	2	2	2	2	2	1	2	2	2	2	13270000000	526020000	617600000	724650000	1223400000	982830000	868790000	757600000	1094400000	1140600000	1256500000	276650000	1930400000	567650000	665770000	637590000
VYVGNASVAQDITQLQK	17	0	1832.96	B5DFF7;G3V9L3;A0A0G2K3I9	B5DFF7	37	53	Dusp3		yes	2	1.9561e-57	322.24	1	1	1	1	1	1	1	1	1	1	1	1	1	1	1	2281300000	95417000	123910000	145050000	215990000	169780000	185260000	105220000	199980000	178340000	195960000	192700000	143640000	106260000	95538000	128240000
VDNDENEHQLSLR	13	0	1567.72	P13084;D3ZXI2;D3ZP59	P13084	33	45	Npm1	Nucleophosmin	yes	2;3	4.3036e-81	322.23	2	2	2	2	2	2	2	2	2	2	2	2	2	2	2	4740700000	295240000	289170000	389940000	308140000	307410000	545030000	242820000	457370000	110870000	361340000	77867000	490430000	147040000	282370000	435690000
SPSDSSTASTPITEQIER	18	0	1904.9	A0A0H2UHL9;Q07266;C6L8E0	A0A0H2UHL9	383	400	Dbn1	Drebrin	yes	2;3	1.2883e-58	322.23	1	1	2	1	1	1	1	1	1	1	1	1	2	1	2	1949800000	108890000	79984000	163730000	179870000	177090000	159070000	57253000	197120000	160070000	119900000	96392000	99400000	109710000	68303000	173060000
GRLEEVGNQAR	11	1	1227.63	Q6PAH0;Q65ZS7;A0A0G2K151;P02650	Q6PAH0	226	236	Apoe	Apolipoprotein E	yes	2;3	1.6722e-71	322.18	2	2	2	2	2	2	2	2	2	2	2	2	1	2	2	4926700000	168390000	234200000	196300000	646660000	426020000	402380000	216800000	482490000	266250000	487940000	333320000	516300000	62754000	191480000	295400000
AFEDWLNDDLGSYQGAQENR	20	0	2327.01	Q3S4A5;Q3S4A4;Q62848;Q6IRJ8	Q3S4A5	163	182	Arfgap1	ADP-ribosylation factor GTPase-activating protein 1	yes	2	1.588e-110	322.18				1		1										79668000	0	0	0	35892000	0	43776000	0	0	0	0	0	0	0	0	0
HEQNIDCGGGYVK	13	0	1475.65	P18418	P18418	99	111	Calr	Calreticulin	yes	2;3	3.5799e-55	322.07	2	2	2	2	2	2	2	2	2	2	2	2	2	2	3	6462300000	285320000	377470000	531050000	421090000	548900000	302740000	526280000	382130000	371250000	403350000	739700000	465020000	449570000	355980000	302490000
CEVQHGIDDSSDAVEVK	17	0	1886.83	G3V8G4;P55068;A0A0G2JYH8	G3V8G4	136	152	Bcan	Brevican core protein	yes	2;3	5.9556e-103	322.07	2	2	2	2	2	2	1	2	2	2	2	2	1	2	3	1979900000	117310000	111820000	122790000	167410000	146490000	118030000	97580000	122240000	115740000	131700000	142530000	196030000	63954000	100780000	225440000
LQENLQQFQHSTNQLAK	17	0	2026.02	A0A0G2JVB6;G3V7P1;A0A0G2K4U8	A0A0G2JVB6	59	75	Stx12	Syntaxin-12	yes	2;3	7.788e-72	321.78	2	1	1	2	2	2	2	2	2	2	2	2	1	2	2	2772300000	192190000	133050000	110910000	283070000	306800000	121220000	162480000	179020000	172820000	196260000	160720000	267070000	138190000	178880000	169660000
VDHGAEIITQSPSR	14	0	1508.76	F1MAQ5;A0A0U1RRX4;Q78DZ1;F1LNK0;P15146;Q64715	F1LNK0	1887	1900	Map2	Microtubule-associated protein;Microtubule-associated protein 2	no	2;3	6.515e-91	321.71	2	2	2	1	2	2	2	3	2	1	2	1	2	3	2	4683500000	526970000	113530000	145480000	216160000	624220000	376640000	289010000	647720000	236290000	135970000	412840000	234260000	381710000	133720000	209000000
LHLQSTDYGNFLANEASPLTVSVIDDK	27	0	2946.46	Q5M7T6	Q5M7T6	47	73	Atp6v0d1		yes	2;3	7.9879e-67	321.68	2	2	1	2	2	2	2	2	1	2	2	2	2	2	1	7329500000	476460000	414040000	509390000	491990000	565720000	485040000	457010000	442760000	364430000	416140000	589470000	433510000	506830000	561950000	614740000
GSYLTHEASGLDEQGEAR	18	0	1918.87	F1M7V6;Q1WIM1	F1M7V6	347	364	Cadm4	Cell adhesion molecule 4	yes	2;3	6.8335e-83	321.67	1	1	2	1	2	2	1	2	1	2		1		1	2	1096600000	66693000	56870000	98196000	104870000	72357000	126320000	50955000	96677000	71519000	140440000	0	43753000	0	65838000	102120000
SEEQLKEEGVEFK	13	1	1550.75	Q6P6R2	Q6P6R2	405	417	Dld	Dihydrolipoyl dehydrogenase, mitochondrial	yes	2;3	2.1739e-80	321.03	2	1	2	2	2	2	2	2	2	2	2	2	2	2	2	15456000000	830590000	309410000	852370000	1140700000	1351100000	1102800000	836800000	1416000000	1147900000	1195800000	976840000	1637100000	881820000	775010000	1001800000
DLQSAEKEEQEK	12	1	1432.67	P21707	P21707	261	272	Syt1	Synaptotagmin-1	yes	2;3	2.9978e-72	320.96	2	2	2	2	2	2	2	2	2	2	2	2	2	2	3	26805000000	1383100000	1418600000	1740100000	2017000000	1306600000	1757900000	2350400000	1261000000	1458500000	2200600000	1473100000	2685200000	2041300000	1633000000	2078900000
NNLSFIETSALDSTNVEEAFK	21	0	2328.11	O35509	O35509	146	166	Rab11b	Ras-related protein Rab-11B	yes	2;3	1.6999e-115	320.56	2	2	2	2	2	2	2	2	2	2	2	2	2	2	2	1809800000	80355000	89483000	105190000	140430000	121560000	148240000	102370000	142110000	102030000	142820000	87074000	214000000	113570000	109340000	111230000
KTETVCTFTDGALVQHQK	18	1	2062.02	P55053;Q2XTA4	P55053	82	99	Fabp5	Fatty acid-binding protein, epidermal	yes	2;3;4	4.144e-95	319.91	1	2	2	3	2	2	2	3	3	2	2	2	2	2	2	3181600000	40121000	166480000	215170000	405760000	216980000	207360000	95400000	391620000	309570000	278840000	193890000	136570000	109040000	186220000	228570000
SLSLGGHVGFDSLPDQLVSK	20	0	2055.06	A0A0G2K7G7;G3V9Z6;B0BNF1;A0A0G2JVY6	A0A0G2K7G7	18	37	2020-09-08	Septin-8	yes	2;3	1.6859e-61	319.91	2	2	2	2	1	1	2	2	2	1	2	2	2	2	2	4106600000	332770000	225590000	279020000	301820000	59665000	176070000	255080000	343360000	304850000	316340000	332740000	340540000	249770000	304410000	284580000
QTFLQDSEDDGETAAGGR	18	0	1895.81	Q5GFD9	Q5GFD9	228	245	Impact	Protein IMPACT	yes	2	3.5979e-109	319.89	1	1	1	1	1	1	1	1	1	1	1	1	1	1	1	859650000	56819000	50591000	66805000	59914000	66200000	80970000	38793000	83548000	69535000	72906000	43076000	67183000	53287000	50026000	0
YQLSIHETEDPNDNR	15	0	1829.82	P06687	P06687	478	492	Atp1a3	Sodium/potassium-transporting ATPase subunit alpha-3	yes	2;3	3.65e-91	319.81	2	3	2	3	2	3	4	4	2	4	2	4	3	2	2	25360000000	1986400000	1413400000	2008600000	1897600000	2053200000	1846900000	1525800000	1476200000	1723000000	1761400000	1205800000	2098800000	1681100000	1364500000	1317400000
EGEHVIDQGDDGDNFYVIDR	20	0	2291.99	P12369;Q4KLG5;A0A0G2K5G0	P12369	175	194	Prkar2b	cAMP-dependent protein kinase type II-beta regulatory subunit	yes	2;3	2.0746e-110	319.8	2	2	2	1	1	2	2	2	1	2	1	2	2	2	2	2247600000	197790000	189960000	140670000	112090000	80100000	235540000	100240000	167110000	133670000	185990000	65725000	186470000	184530000	173300000	94389000
ATAGDTHLGGEDFDNR	16	0	1674.72	P0DMW1;P0DMW0	P0DMW1	221	236	Hspa1a	Heat shock 70 kDa protein 1B;Heat shock 70 kDa protein 1A	no	2;3	4.2049e-45	319.78				1			2	2	2	2	2	2		1	1	1073800000	0	0	0	25664000	0	0	60055000	378440000	218180000	144630000	63110000	122050000	0	36482000	25180000
ASPALGSGPDGSGDSLEMSSLDR	23	0	2204.99	Q75Q39;R9PXR4	Q75Q39	93	115	Tomm70a	Mitochondrial import receptor subunit TOM70	yes	2;3	1.1794e-123	319.74	1	1	1	1	1	1			1	2	1	2	1	1	2	656710000	26108000	0	0	52138000	68284000	72410000	0	0	47341000	123440000	49642000	93471000	28162000	40276000	55445000
VDATEESDLAQQYGVR	16	0	1779.83	P04785	P04785	84	99	P4hb	Protein disulfide-isomerase	yes	2	1.509e-102	319.63				2	1	1		1	1	1	1	1			1	420870000	0	0	0	41209000	47527000	37694000	0	68270000	54319000	0	67993000	59052000	0	0	44804000
QVGNVTKPTVIISQEGGK	18	1	1854.02	P55051	P55051	32	49	Fabp7	Fatty acid-binding protein, brain	yes	2;3	4.208e-103	319.29	2	2	1	2	2	2	2	3	2	3	1	2	1	2	3	2311300000	136790000	195250000	117740000	238130000	195540000	64215000	169580000	132980000	183160000	79692000	115360000	322370000	69519000	182490000	108460000
AHVTLGCAADVQPVQTGLDLLEILQQVK	28	0	3015.61	P13233;A0A097BVJ5	P13233	328	355	Cnp	2,3-cyclic-nucleotide 3-phosphodiesterase	yes	2;3;4;5	3.0022e-67	319.29	4	4	7	6	2	7	5	6	5	7	7	7	6	6	4	27862000000	1113600000	1075000000	1844700000	1839100000	1620700000	2157200000	1492500000	1555500000	1484200000	2386900000	1740700000	4126300000	1817200000	1626600000	1981500000
IGPILDNSTLQSEVKPILEK	20	1	2193.23	Q5XI34;O35511	Q5XI34	547	566	Ppp2r1a;PP2A ARa		yes	2;3	9.5353e-110	319.28	1	2	2	2	2	2	2	2	2	2	2	2	2	2	2	14753000000	568320000	679730000	874040000	1197100000	1181100000	1237300000	814400000	903940000	1186800000	1424200000	1167600000	1597200000	548810000	523910000	848600000
QLASEDISHITPTQGFNIK	19	0	2098.07	P37996;F8WG91	P37996	36	54	Arl3	ADP-ribosylation factor-like protein 3	yes	2;3	5.5639e-110	318.95		1	1	2	2	2	1	1	1	1	1	2	1	1	2	1385100000	0	80742000	47771000	137300000	92349000	81284000	59791000	128470000	110710000	100410000	86914000	238050000	60972000	80183000	80192000
YSQKEDKYEEEIK	13	2	1687.79	A0A0G2JX64;Q91XN6;A0A0G2K7F7;P04692;Q923Z2;A0A0G2JSQ4;Q91XN7;A0A140TAF0;Q63610	Q63610	178	190	Tpm1;Tpm3	Tropomyosin alpha-1 chain;Tropomyosin alpha-3 chain	no	2;3;4	1.1206e-79	318.92	3	3	3	3	3	3	3	3	3	2	3	3	3	3	3	11382000000	1046200000	535480000	534680000	1131500000	1291600000	995300000	564510000	581970000	630750000	575560000	929960000	728380000	697730000	493170000	645380000
FQLTDSQIYEVLSVIR	16	0	1910.01	P47942	P47942	174	189	Dpysl2	Dihydropyrimidinase-related protein 2	yes	2;3	1.6143e-102	318.91	5	8	14	29	20	27	15	23	26	35	19	28	6	8	8	26739000000	1237200000	1276200000	1535000000	2444300000	1693700000	2289900000	1627800000	2318000000	1754300000	2431700000	1756900000	2083400000	1241700000	1551800000	1497100000
ELSDQAGSDFENSDVR	16	0	1767.75	D3ZC55	D3ZC55	183	198	Hspa12a		yes	2	1.6143e-102	318.91	1	1	1	1	1	1	1	1	1	1	1	1	1	1	1	3115000000	160280000	225320000	170150000	225480000	202370000	275470000	188600000	262630000	222500000	223250000	188340000	272890000	129440000	183330000	184980000
EYQLNDSAAYYLNDLDR	17	0	2061.93	P10824	P10824	145	161	Gnai1	Guanine nucleotide-binding protein G(i) subunit alpha-1	yes	2;3	2.2136e-57	318.88	2	2	2	1	1	1	1	2	2	1	1	1	2	2	1	1610700000	131260000	139580000	116230000	146640000	88970000	98981000	68690000	130480000	113110000	97708000	68820000	110340000	99067000	102040000	98730000
NTAEETWMVIHGR	13	0	1542.72	P04166	P04166	32	44	Cyb5b	Cytochrome b5 type B	yes	2;3	6.25e-81	318.75	2	2	2	2	2	2	2	1	2	2	2	2	2	2	2	3951400000	147250000	178460000	239590000	316440000	344290000	390280000	238070000	228200000	307600000	359770000	222120000	480680000	112390000	148850000	237460000
ALVTTHHLMVHGNER	15	0	1713.87	A0A0G2K0B6;F1LRK0;Q05140	A0A0G2K0B6	78	92	Snap91	Clathrin coat assembly protein AP180	no	2;3;4;5	4.0713e-91	318.64	1	4	2	6	3	2	3	6	4	4	5	3	3	3	4	10926000000	107690000	618840000	238520000	1289900000	999780000	313850000	571640000	788210000	776210000	1841000000	1093200000	778970000	591820000	493070000	423820000
KIEDLGAAMEEALILDNK	18	1	1972.02	A0A0G2JZ69;P16086;A0A0G2K1Y8;A0A0G2K1E7;C9EH87;Q6IRK8	A0A0G2JZ69	2281	2298	Sptan1	Spectrin alpha chain, non-erythrocytic 1	no	2;3	3.8203e-58	318.62	2	2	3	3	2	3	2	2	2	2	2	2	2	2	2	5457200000	295900000	281550000	383490000	393980000	427150000	422490000	311000000	426520000	359790000	320710000	415740000	458780000	290450000	298840000	370780000
EHTEFTDHELQEWYK	15	0	1990.87	P62749	P62749	18	32	Hpcal1	Hippocalcin-like protein 1	yes	2;3;4	2.6954e-99	318.57	2	1		1	1	1	1	3		1		2	2	2	1	907330000	89129000	60665000	0	53984000	53288000	43969000	47010000	108540000	0	73856000	0	130210000	80335000	106710000	59642000
HPDEPVLLEEPVVLALAEK	19	0	2097.14	P51635	P51635	222	240	Akr1a1	Alcohol dehydrogenase [NADP(+)]	yes	2;3	5.8091e-110	318.46	2	1	2	2	2	2	2	2	2	2	2	2	2	1	2	1519000000	94043000	76456000	127880000	93784000	92304000	108610000	101820000	119280000	89057000	80078000	118350000	109260000	73303000	91852000	142880000
EANMEGIVTIMGLKPETR	18	1	1988.01	A0A0G2K0M8;F1LNY3;P13596;F1LUV9;Q3T1H3	A0A0G2K0M8	447	464	Ncam1	Neural cell adhesion molecule 1	no	2;3	4.5325e-103	318.46	2	3	2	4	3	4	3	3	3	3	3	3	3	3	3	9292800000	391700000	425770000	478110000	761360000	839270000	879060000	440070000	778930000	368030000	783180000	551900000	1155200000	414270000	394870000	631040000
LQQELDDLTVDLDHQR	16	0	1936.95	G3V9Y1;Q9JLT0	G3V9Y1	1425	1440	Myh10	Myosin-10	yes	2;3	1.0728e-44	318.32	1	2	2	1	2	2	1	2	2	2	1	2	1	2	1	2432000000	77134000	170640000	158410000	187290000	230730000	219980000	116150000	152490000	89054000	235350000	154480000	265210000	123750000	131530000	119790000
NMGGPYGGGNYGPGGSGGSGGYGGR	25	0	2188.9	F1LNF1;A7VJC2;F1LM82;B2GV69	F1LNF1	325	349	Hnrnpa2b1	Heterogeneous nuclear ribonucleoproteins A2/B1	yes	2;3	1.0913e-122	318.32	3	1	1	2	2	1	1	1	1	1	1	1	1	2	1	1321300000	61942000	53812000	59073000	181940000	126340000	103720000	40649000	131450000	80778000	107540000	76890000	130060000	37331000	72255000	57505000
HDTSASTQSTPASSR	15	0	1531.69	A0A0G2JZY6;Q5D002;A0A0G2K8W9;Q6XD99;G3V6S0	A0A0G2K8W9	2305	2319	Sptbn1		no	2;3	4.1842e-91	318.32			2	1		2	1	1	1				1	2	1	374010000	0	0	42061000	28832000	0	57836000	51535000	57911000	31138000	0	0	0	23309000	51492000	29895000
ATENDIYNFFSPLNPVR	17	0	1995.97	A0A0G2JTG7;Q8VHV7;G3V9Q3;Q794E4	A0A0G2JTG7	300	316	Hnrnph1;Hnrnpf	Heterogeneous nuclear ribonucleoprotein H;Heterogeneous nuclear ribonucleoprotein H, N-terminally processed;Heterogeneous nuclear ribonucleoprotein F;Heterogeneous nuclear ribonucleoprotein F, N-terminally processed	no	2;3	8.7901e-103	318.32	2	2	2	2	2	2	2	2	2	2	3	2	2	2	2	1766300000	97724000	93453000	116920000	136370000	150230000	118220000	96316000	112950000	96723000	142950000	142160000	158410000	80068000	93750000	130080000
TEGHEEKPLPPAQSQTQEGGPAAGK	25	1	2543.23	Q63560;F1LQZ9	Q63560	248	272	Map6	Microtubule-associated protein 6	yes	2;3;4	4.848e-122	318.13	6	6	7	6	7	3	8	6	4	6	9	5	5	4	3	12123000000	804820000	1042300000	820840000	1236000000	811050000	455240000	602150000	1247400000	261690000	625280000	834720000	1060200000	673920000	929140000	718850000
GSMAGSTGVHDTVVNQLLSK	20	0	2000	F1LQ81;A0A0G2K6U1;Q9QUL6;O88975	F1LQ81	338	357	Nsf	Vesicle-fusing ATPase	yes	2;3	2.0208e-69	317.91	4	4	3	3	4	4	3	4	4	4	4	4	3	3	4	16501000000	877820000	747880000	765140000	1237400000	1235100000	1227200000	620020000	1587900000	1177400000	1522000000	1036900000	1891900000	790730000	825380000	957910000
FWEVISDEHGIDPTGSYHGDSDLQLER	27	0	3101.4	P85108;Q3KRE8	P85108	20	46	Tubb2a;Tubb2b	Tubulin beta-2A chain;Tubulin beta-2B chain	no	2;3;4	9.2905e-113	317.83	4	2	6	4	6	7	4	7	3	5	3	7	3	6	6	35092000000	2568500000	2573200000	2592400000	2472800000	1381800000	2406600000	2192800000	2565100000	1303300000	3633100000	1846900000	2740500000	2101000000	2559600000	2154600000
QEYDESGPSIVHR	13	0	1515.7	P60711;A0A0G2K3K2;Q99NC6;P63259	P63259	360	372	Actb;Actg1	Actin, cytoplasmic 1;Actin, cytoplasmic 1, N-terminally processed;Actin, cytoplasmic 2;Actin, cytoplasmic 2, N-terminally processed	no	2;3	6.797e-81	317.77	2	2	2	2	2	3	2	3	2	2	3	2	3	2	3	90130000000	3596800000	3789600000	6072100000	8784600000	8111100000	8130400000	2865700000	8851400000	3498200000	7903000000	4357500000	7854000000	4841900000	5798700000	5675300000
EAINVEQAFQTIAR	14	0	1588.82	P09527;A0A0G2K930	P09527	158	171	Rab7a	Ras-related protein Rab-7a	yes	2;3	9.6423e-91	317.75	2	2	2	2	2	2	2	2	2	2	2	2	2	2	2	3638700000	204410000	194760000	210840000	233340000	330730000	276870000	236500000	262740000	221480000	307040000	245450000	315120000	181440000	172640000	245350000
LPSPTAAPQQSASQATPMTQGQGR	24	0	2409.17	P09951	P09951	506	529	Syn1	Synapsin-1	yes	2;3	1.8183e-122	317.31	2	2	2	2	2	2	2	2	2	2	3	2	2	2	2	3022900000	202450000	210180000	174960000	285080000	143060000	360540000	138400000	155590000	248760000	165130000	111570000	240200000	162460000	165950000	258570000
TPIIEEEQNNSANTQK	16	0	1814.86	A0A0G2K7Y2	A0A0G2K7Y2	44	59			yes	2	1.8891e-60	317.31	1	1	1	1					2		1	1	1	1		184950000	21055000	19977000	0	0	0	0	0	0	39806000	0	25268000	60659000	18184000	0	0
AEDFQLHTHVNDGTEFGGSIYQR	23	0	2620.19	A0A0G2JSR0;Q9R1Z0	A0A0G2JSR0	175	197	Vdac3	Voltage-dependent anion-selective channel protein 3	yes	2;3;4	1.6086e-70	317.31	2	1	2	1	2	1	1	2			2	1	1	2	2	2493400000	116840000	133000000	101290000	89305000	574150000	74540000	180860000	316610000	0	0	356760000	136760000	94315000	110580000	208360000
QLQELEDKQNADISAMQDTINK	22	1	2531.22	P19527	P19527	333	354	Nefl	Neurofilament light polypeptide	yes	2;3	1.696e-139	317.26	1	1			1	1	1	1	1	1	1	2	2	1	1	1318000000	91769000	70351000	0	0	82097000	80693000	57815000	78499000	88465000	161100000	124320000	149930000	77187000	115550000	140230000
GLGSDLDSSLASLVGNLGISGTTSK	25	0	2348.21	A0A0G2K0B6;F1LRK0;Q05140	A0A0G2K0B6	746	770	Snap91	Clathrin coat assembly protein AP180	no	2;3	8.8876e-60	317.26	2	2	2	2	2	2	2	2	2	2	2	2	2	2	2	6294100000	183400000	179120000	292310000	687690000	231320000	574760000	161370000	450170000	435830000	705360000	427620000	1039900000	257890000	261900000	405460000
VYSPHVLNLTLVDLPGMTK	19	0	2096.13	P21575	P21575	124	142	Dnm1	Dynamin-1	yes	2;3	6.4626e-110	317.17	2	1	2	3	3	3	2	3	3	3	3	3	2	2	2	6343300000	308230000	227180000	351640000	546100000	367470000	422460000	317630000	742900000	463620000	335950000	624810000	684400000	284530000	382910000	283500000
DTTINEIEDTFR	12	0	1452.67	P50408;B2GUW7	P50408	42	53	Atp6v1f;LOC501979	V-type proton ATPase subunit F	yes	2	9.8572e-73	317.03	1	1	1	1	1	1	1	1	1	1	1	1	1	1	1	3642700000	202380000	209320000	162170000	285770000	321120000	330190000	201820000	278090000	272290000	303170000	204060000	293950000	193600000	182610000	202150000
ADQELLMYSHDNIICGITSVAFSR	24	0	2739.3	P54313;Q45QL6;Q91XL4	P54313	257	280	Gnb2	Guanine nucleotide-binding protein G(I)/G(S)/G(T) subunit beta-2	yes	2;3;4	8.3443e-72	317.01	2	2	4	4	5	4	3	5	3	4	5	5	2	4	4	5369900000	257940000	221500000	339850000	489970000	458970000	404000000	314480000	296460000	140670000	420810000	507860000	607430000	245400000	335950000	328600000
HYQQLLQSLEQGEQEESR	18	0	2201.03	Q6S399;Q6S3A3;Q6S3A4;F7F9U6;Q6S398;Q6S395;Q6S396;Q6S3A5;Q6S3A0;Q6S3A1;A0A0G2K1J5;P30427;Q6ZYE7	Q6S399	930	947	Plec	Plectin	yes	2;3	1.8161e-124	316.76	1	1	2	1			1		1		2		1	2	1	415170000	43018000	42981000	41229000	29511000	0	0	42985000	0	24546000	0	57192000	0	40698000	48373000	44633000
NIELICQENEGENDPVLQR	19	0	2269.06	Q66HR2	Q66HR2	223	241	Mapre1	Microtubule-associated protein RP/EB family member 1	yes	2	1.0754e-124	316.65			1							1						0	0	0	0	0	0	0	0	0	0	0	0	0	0	0	0
DASVAEAWLLGQEPYLSSR	19	0	2091.03	A0A0G2JZY6;Q5D002;A0A0G2K8W9;Q6XD99;G3V6S0	A0A0G2K8W9	2020	2038	Sptbn1		no	2;3	6.7486e-110	316.61	2	2	2	2	2	2	2	2	2	2	2	2	2	2	2	4108400000	209410000	222240000	283570000	277910000	362260000	244420000	232210000	276390000	275630000	310250000	328180000	445470000	215810000	172020000	252640000
GLFGGGAQSLDREELFGESSSGK	23	1	2327.1	Q9WU70	Q9WU70	1051	1073	Stxbp5	Syntaxin-binding protein 5	yes	2;3	2.4554e-115	316.58	1		1	1	2	1	1	1				2	1	1	1	605430000	49456000	0	73621000	0	83781000	38323000	44328000	52659000	0	0	0	100810000	50204000	39536000	72712000
DDDGANVVCSVNHESLK	17	0	1857.82	A0A0G2K872;Q1WIM3	A0A0G2K872	233	249	Cadm3	Cell adhesion molecule 3	yes	2;3	1.8134e-57	316.42	2	2	2	2	2	2	2	2	2	2	2	2	2	2	2	4996300000	309220000	310030000	261100000	396730000	385850000	451430000	262880000	392990000	287070000	540560000	227380000	335580000	208750000	247250000	379510000
QTTVSNSQQAYQEAFEISK	19	0	2158.02	P35213	P35213	141	159	Ywhab	14-3-3 protein beta/alpha;14-3-3 protein beta/alpha, N-terminally processed	yes	2;3	2.9377e-48	316.32	2	2	1	2	3	2	2	2	2	2	2	2	1	2	2	8839000000	432180000	334470000	388950000	741400000	782260000	707940000	432870000	670000000	674210000	829740000	632380000	909070000	270660000	375320000	657530000
AGTQIENIEEDFRDGLK	17	1	1933.94	Q6T487;Q6GMN8;Q9Z1P2	Q6T487	48	64	Actn1	Alpha-actinin-1	yes	2;3	4.5652e-102	316.14	2	3	1	2	2	2	1	2	2	1	2	1	1	2	2	2762800000	152480000	136240000	176300000	246920000	289580000	168000000	93085000	252270000	215480000	172710000	182560000	222170000	100080000	152420000	202510000
EFEGEEEYLEILGITR	16	0	1925.93	Q5M960;Q62813;A0A0H2UHY3;A0A0H2UHW7	Q5M960	174	189	Lsamp	Limbic system-associated membrane protein	yes	2;3	2.0238e-102	316.11	2	2	1	2	2	2	2	2	2	2	2	2	2	2	2	2610300000	132680000	159130000	51477000	223740000	180100000	254320000	168910000	219020000	225110000	156860000	207750000	172600000	147210000	179940000	131500000
EEEIAALVIDNGSGMCK	17	0	1834.84	P63259	P63259	2	18	Actg1	Actin, cytoplasmic 2;Actin, cytoplasmic 2, N-terminally processed	yes	2;3	2.8031e-103	316.11	3	5	3	5	3	4	3	3	5	3	5	4	4	3	5	16861000000	675280000	761570000	948000000	1453400000	1772800000	1185500000	734460000	1249800000	1348900000	1160600000	989750000	1826500000	834930000	782990000	1136500000
FIEAGQYNDNLYGTSVQSVR	20	0	2260.08	Q63622;F1M907	Q63622	726	745	Dlg2	Disks large homolog 2	yes	2;3	1.186e-48	316.1	1	3	2	1	2	1	2	2	1	1	1	1	2	2	2	953520000	34625000	53452000	81413000	56102000	112750000	59131000	56908000	55243000	0	52748000	36240000	84307000	79214000	89623000	101760000
NSSYFVEWIPNNVK	14	0	1695.83	B4F7C2;G3V7C6;Q6P9T8;P69897;P85108;Q3KRE8;Q4QQV0;Q4QRB4	G3V7C6	440	453	Tubb4a;Tubb4b;Tubb5;Tubb2a;Tubb2b;Tubb6;Tubb3	Tubulin beta-4B chain;Tubulin beta-5 chain;Tubulin beta-2A chain;Tubulin beta-2B chain;Tubulin beta-3 chain	no	1;2;3	3.7874e-90	316.05	2	3	3	5	4	3	3	5	4	6	5	5	3	3	4	71639000000	3652600000	3810400000	4446200000	5747200000	5638600000	5218400000	3533600000	5673000000	5393500000	5227000000	4463300000	6092700000	3642000000	4100900000	4999200000
SNHEEEVADLLAQIQASHITVER	23	0	2588.28	P12839;G3V7S2	P12839	235	257	Nefm	Neurofilament medium polypeptide	yes	2;3;4	1.5212e-81	315.94	2	2	2	2	3	2	2	2	2	3	2	2	2	2	2	11957000000	616460000	832390000	612960000	717020000	812460000	866470000	886910000	576750000	589420000	1127000000	941880000	1163300000	762070000	521110000	930500000
AELQEVQITEEKPLLPGQTPEAAK	24	1	2618.38	A0A0G2JSU4;A0A0G2JSV0;Q8VBU2	A0A0G2JSV0	2	25	Ndrg2	Protein NDRG2	no	2;3	6.2434e-123	315.94	2	2	2	2	2	2	2	2	2	2	2	2	2	2	2	8594100000	462020000	500370000	540770000	601760000	698750000	698050000	479290000	703880000	524910000	885790000	445020000	724090000	408400000	499380000	421580000
CPTDELSLSNCAVVNEK	17	0	1934.87	F1LQ81;A0A0G2K6U1;Q9QUL6	F1LQ81	11	27	Nsf	Vesicle-fusing ATPase	yes	2;3	2.2136e-57	315.43	1	1	1	1		1	1	1	1	1	1	1	2	2	2	899000000	54240000	61835000	64165000	0	0	57399000	54473000	91048000	54432000	40538000	29981000	54514000	133810000	132660000	69900000
FSGWYDADLSPAGHEEAK	18	0	1978.87	P25113	P25113	22	39	Pgam1	Phosphoglycerate mutase 1	yes	2;3	1.3132e-103	315.41	2	2	2	2	3	2	2	3	2	2	2	2	2	2	2	9663800000	805160000	877330000	717730000	617790000	471310000	635980000	658710000	748160000	660350000	756090000	449350000	766200000	525290000	491030000	483290000
SGGRPEEYEGEYQCFAR	17	1	2033.85	D3ZW56;D3ZNW5;P97685	P97685	105	121	Nfasc	Neurofascin	no	2;3	4.8469e-102	315.29	3	1	2	2	2	2	2	1	1	2	2	2	1	2	2	2983600000	177240000	111060000	205390000	182400000	248450000	163540000	163490000	212970000	46583000	252870000	188660000	431910000	124450000	226740000	247820000
HTQGAQPGLADQAAK	15	0	1491.74	Q9QXY2	Q9QXY2	156	170	Srcin1	SRC kinase signaling inhibitor 1	yes	2;3	5.3073e-91	315.21	2	1		2		1	2	2	1	1	1	1	2	1	2	1245900000	87848000	65135000	0	174530000	0	108300000	73507000	153830000	67040000	129030000	0	105340000	84744000	31141000	165420000
DHFMDEFFEQVEEIR	15	0	1969.85	P61265	P61265	26	40	Stx1b	Syntaxin-1B	yes	2;3	5.3412e-91	315.11	2	3	3	2	2	2	3	3	2	3	2	2	2	2	2	2309100000	120910000	178130000	141230000	211340000	133260000	283280000	274830000	250120000	129710000	194800000	89189000	70006000	109780000	82475000	39986000
EKIEAELQDICSDVLELLDK	20	1	2359.18	P35213	P35213	86	105	Ywhab	14-3-3 protein beta/alpha;14-3-3 protein beta/alpha, N-terminally processed	yes	2;3;4	1.3503e-109	314.85	4	2	4	2	4	2	3	4	3	3	3	2	4	3	3	6402600000	381520000	301190000	691040000	523790000	197860000	457040000	294450000	288040000	366820000	425110000	394600000	539070000	407430000	407910000	726740000
FSLSCTETLMSELGNIAK	18	0	1999.96	Q9JKB7;Q9WTT6	Q9JKB7	214	231	Gda	Guanine deaminase	yes	2;3	9.9393e-46	314.78	2	2	2	2	2	2	2	2	2	2	2	2	2	2	2	4875000000	190350000	152110000	410970000	426260000	345910000	389750000	254770000	382120000	393470000	441730000	349130000	466620000	181900000	228630000	261260000
CTLTQDSQCSDGLCCK	16	0	1931.75	F1M542;M0R5P8	F1M542	346	361	Adam22		yes	2	1.62e-95	314.63		1	1		1		1				1	1		1		146110000	0	23458000	20970000	0	25701000	0	12635000	0	0	0	0	47723000	0	15627000	0
HQILEQAVEDYAETVHQLSK	20	0	2337.16	A0A0G2JZY6;A0A0G2K8W9;Q6XD99;G3V6S0	A0A0G2K8W9	1629	1648	Sptbn1		no	2;3	4.2768e-61	314.61	1	1	1	1	1	2	1	1	1	2	1	1	1	1	1	7266700000	350330000	391590000	349600000	588240000	615400000	482450000	447730000	661230000	453110000	638710000	502240000	535440000	389320000	357590000	503690000
SLLHGDFDALSSSSGLFSYVR	21	0	2257.1	A0A0H2UHQ0;Q794F9	A0A0H2UHQ0	468	488	Slc3a2	4F2 cell-surface antigen heavy chain	yes	2;3	2.7905e-115	314.55	1	1		2	2	2	2	2	2	2	2	2	1	1	1	1804900000	89309000	56734000	0	197530000	174870000	127380000	125700000	172320000	96725000	131810000	171930000	144410000	58107000	121160000	136900000
NLSLSGHVGFDSLPDQLVNK	20	0	2139.1	A0A0G2JUL7;B3GNI6	A0A0G2JUL7	15	34	2020-09-11	Septin-11	yes	2;3	3.1583e-110	314.51	2	2	2	3	3	2	2	3	2	2	2	3	2	2	2	3640900000	228470000	257280000	344680000	296510000	131530000	227460000	248230000	239070000	145660000	223550000	274580000	260690000	199470000	259020000	304700000
VNPDDVGGEALGR	13	0	1297.63	P02091;A0A0G2JSW3	P02091	19	31	Hbb	Hemoglobin subunit beta-1	yes	1;2;3	3.051e-80	314.08	5	5	5	5	5	5	6	5	5	5	5	5	4	4	5	100520000000	3435700000	4078300000	4508800000	7680200000	785460000	11582000000	13016000000	8032400000	7378000000	7938500000	10235000000	11546000000	292640000	3653800000	6356700000
ELSHLETTISSK	12	0	1343.69	P97710;Q499T3	P97710	192	203	Sirpa	Tyrosine-protein phosphatase non-receptor type substrate 1	no	2;3	1.2254e-72	313.89	2	2	2	2	2	3	2	2	2	2	2	2	2	2	2	9509000000	612470000	529830000	522780000	482110000	519380000	695780000	681930000	1012100000	795650000	589310000	653680000	822760000	415890000	569140000	606200000
VATLEQSYEALCELAATR	18	0	2023.99	F1MA36;Q9QWN8	F1MA36	616	633	Sptbn2	Spectrin beta chain, non-erythrocytic 2	yes	2;3	3.9487e-59	313.88	2	2	2	2	2	2	2	2	2	2	2	2	1	2	2	3205900000	171090000	140710000	248890000	259690000	291920000	212960000	223710000	221510000	245580000	281230000	233560000	127470000	120340000	210660000	216610000
SCCDYSLHVDITEWHK	16	0	2048.87	P47942	P47942	131	146	Dpysl2	Dihydropyrimidinase-related protein 2	yes	2;3;4	2.3514e-102	313.87	3	4	2	4	4	3	4	3	4	4	3	4	3	3	3	17187000000	1364100000	1193500000	838940000	1214900000	1259600000	1106400000	991370000	1209300000	855710000	733520000	1402100000	1309400000	1566300000	1264300000	877700000
IHEGCEEPATHNALAK	16	0	1775.83	F1M779;P11442	F1M779	866	881	Cltc	Clathrin heavy chain;Clathrin heavy chain 1	yes	2;3;4	2.604e-57	313.87	3	3	3	3	3	2	3	3	3	3	3	3	3	3	3	36184000000	1828400000	1927900000	2778300000	2289100000	2645200000	1544900000	2029500000	2888300000	2334100000	2682500000	2958800000	4111300000	1487400000	2393600000	2285000000
LFEDELTLDNLTRPQLVALCK	21	1	2487.3	Q5XIN6	Q5XIN6	310	330	Letm1	LETM1 and EF-hand domain-containing protein 1, mitochondrial	yes	2;3	5.7439e-65	313.54	1	1	1	2	1	2	2	2		2	2	2	2	1	2	2322700000	130490000	152060000	151570000	226640000	32650000	192850000	107290000	160220000	0	193360000	157770000	262360000	154160000	155120000	246180000
VPSAPGQESPVPDTESTAPMR	21	0	2152.01	G3V7U2;A0A0G2K5C6;P34926	P34926	1776	1796	Map1a	Microtubule-associated protein 1A;MAP1A heavy chain;MAP1 light chain LC2	no	2;3	2.1541e-69	313.54	2	2	2	1	2	2	2	2	2	1	2	1	2	1	2	1446500000	65955000	62045000	79993000	145980000	79954000	140390000	55574000	166550000	66216000	56963000	150000000	134540000	73256000	41766000	127310000
AADISQWAGPLSLQEVDEPPQHALR	25	0	2727.36	P31044	P31044	2	26	Pebp1	Phosphatidylethanolamine-binding protein 1;Hippocampal cholinergic neurostimulating peptide	yes	2;3;4	1.0523e-59	313.54	3	3	3	3	3	3	2	3	2	3	4	3	4	3	3	22722000000	988830000	1011300000	1646300000	1726200000	2540500000	1875800000	1024300000	2242100000	266600000	1585700000	1523800000	2453300000	1247300000	1096100000	1494200000
TREGNDLYHEMIESGVINLK	20	1	2317.14	G3V6D3;P10719;Q0QEP3	G3V6D3	240	259	Atp5b	ATP synthase subunit beta;ATP synthase subunit beta, mitochondrial	no	2;3;4	3.4773e-83	313.54	3	2	3	3	3	2	3	2	2	3	3	3	3	3	3	5066000000	370960000	266440000	395130000	399720000	360240000	122890000	139710000	117970000	285920000	447160000	358520000	554470000	310320000	373500000	563060000
SAADHSGSASASPALR	16	0	1483.7	Q9ERH3	Q9ERH3	958	973	Wdr7	WD repeat-containing protein 7	yes	2;3	2.4264e-102	313.36	1	1	1	1	2	1	1	2	1	1	2	2	2	2	2	2108600000	105460000	66031000	94434000	64369000	304550000	121950000	113530000	253020000	130440000	184790000	86309000	185000000	151660000	130170000	116910000
LSQIGVENTEENRR	14	1	1643.82	P09117;A0A0G2K3Q6;Q6PCU3;A0A0G2QC57	P09117	44	57	Aldoc	Fructose-bisphosphate aldolase C;Fructose-bisphosphate aldolase	yes	2;3	2.4072e-90	313.36	2	2	2	2	2	2	3	2	2	3	2	2	2	2	2	29699000000	1432500000	1338100000	1193000000	2434800000	3210200000	2413600000	1283600000	2187500000	2260200000	2521800000	1956900000	3332900000	1268700000	1490100000	1375400000
KAWGNNQDGVVASQPAR	17	1	1796.89	P60881;F8WG75;A0A0G2K3F2;D4A5W9	P60881	103	119	Snap25	Synaptosomal-associated protein 25;Synaptosomal-associated protein	yes	2;3	2.3075e-102	313.32	2	2	2	1	2	2	1	2	2	2	2	2	2	2	2	1777400000	102230000	98700000	112640000	63380000	166610000	201330000	0	89567000	171760000	174590000	122730000	196850000	72305000	93513000	111150000
IDQLEGDHQLIQEALIFDNK	20	0	2338.18	Q6T487;Q6GMN8;Q9Z1P2	Q6T487	685	704	Actn1	Alpha-actinin-1	yes	2;3	3.459e-110	313.04	2	2	1	1	3	2	3	1	1	1	2	2	2	2	2	3249000000	211380000	276740000	247060000	117150000	203860000	140770000	248370000	127020000	104410000	252940000	234680000	399920000	171890000	246810000	266010000
TQDENPVVHFFK	12	0	1459.71	I7EFB0;I7FKL4;P02688	I7FKL4	104	115	Mbp	Myelin basic protein	no	1;2;3	4.2088e-37	313.04	6	6	6	8	6	8	7	8	8	6	6	11	5	6	6	165720000000	8513100000	10702000000	8861900000	10560000000	14659000000	10068000000	7116700000	10579000000	9078100000	16081000000	10448000000	19613000000	9297200000	8286500000	11856000000
KADGVKPQTNSTK	13	2	1372.73	Q63094;F1LNI8;G3V9G3;F1LUE2;P08413	G3V9G3	348	360	Camk2b;Camk2g	Calcium/calmodulin-dependent protein kinase type II subunit beta	no	2;3	1.7268e-79	312.95	2	2	1	2	1	2	3	2	2	2	1	2	2	2	2	11365000000	811420000	593120000	1047300000	768080000	363650000	544100000	641970000	580770000	803510000	878680000	824540000	810500000	693330000	927240000	1076400000
KYEEIDNAPEER	12	1	1491.68	P85834	P85834	91	102	Tufm	Elongation factor Tu, mitochondrial	yes	2;3	9.4456e-38	312.81	2	2	2	2	2	2	2	2	2	1	2	2	2	2	2	2982100000	142190000	179100000	196150000	248640000	183570000	290390000	194770000	143400000	145860000	129410000	264320000	331110000	125310000	128010000	279850000
FCTLLGGTTADAMCPILEFEADRR	24	1	2743.28	Q5M7T6	Q5M7T6	196	219	Atp6v0d1		yes	2;3;4	7.7211e-105	312.78	2	1	3	3	3	3	2	4	3	2	4	4		1	2	7594000000	337150000	267680000	546190000	828580000	713900000	524770000	381090000	517810000	402910000	529570000	622370000	1012600000	0	393600000	515790000
EREIQSITDESR	12	1	1461.71	Q63633	Q63633	950	961	Slc12a5	Solute carrier family 12 member 5	yes	2;3	2.7242e-37	312.69	2	2	2	2	2	1	1	2	2	2	2	2	2	2	2	1948700000	97950000	89391000	117580000	214240000	128370000	86255000	35822000	181000000	155250000	168960000	136040000	232140000	81606000	108080000	116050000
ECCHGDLLECADDR	14	0	1748.66	A0A0G2JSH5;P02770	A0A0G2JSH5	268	281	Alb	Serum albumin	no	2;3	1.3654e-90	312.69	2	2	2	2	2	2	2	2	2	2	2	2	1	2	2	6016800000	97940000	148280000	134940000	240900000	263900000	384340000	1793100000	394110000	358360000	570310000	585960000	681900000	95929000	101460000	165360000
EVVAGSHELGQDYEHVTMLQER	22	0	2526.18	A0A0G2K8W9;Q6XD99;G3V6S0	A0A0G2K8W9	1713	1734	Sptbn1		yes	2;3;4	3.9046e-116	312.58	4	4	3	3	3	5	3	3	3	3	3	3	4	3	2	8801300000	510250000	493480000	448500000	560750000	719030000	710980000	571920000	723750000	433170000	717510000	510150000	991950000	356650000	439980000	613250000
GFFDPNTHENLTYLQLLER	19	0	2306.13	Q6S399;Q6S3A3;Q6S3A4;F7F9U6;Q6S398;Q6S395;Q6S396;Q6S3A5;Q6S3A0;Q6S3A1;A0A0G2K1J5;P30427;Q6ZYE7	Q6S399	2818	2836	Plec	Plectin	yes	2;3	7.6299e-61	312.49	2	1	2	2	2	1	2	2	2	2	2	2	1	1	2	2433000000	146760000	135910000	242360000	238240000	262220000	30051000	182030000	156190000	123980000	198020000	219300000	179510000	14059000	126070000	178350000
VHSDSETDDIGFIPSK	16	0	1745.81	P31016;A0A0G2K7F5	P31016	476	491	Dlg4	Disks large homolog 4	yes	2;3	3.0283e-57	312.48	2	1		2	2	2	2	2	2	2	2	1	2	1	2	2460900000	94144000	73948000	0	271420000	226490000	206760000	139380000	232540000	289080000	309250000	186910000	255200000	78787000	61701000	35318000
IVSSNDVGHDEYSTQSLVK	19	0	2077	A0A0G2JZY6;A0A0G2K8W9;Q6XD99;G3V6S0	A0A0G2K8W9	766	784	Sptbn1		no	2;3	1.5544e-60	312.39	2	2	2	2	2	2	2	2	2	2	3	2	2	2	2	12301000000	541240000	687750000	534930000	1275000000	747170000	832160000	684580000	1128000000	722930000	1356700000	845140000	1068400000	445570000	622390000	809400000
SCSGVEFSTSGSSNTDTGK	19	0	1906.79	P81155	P81155	47	65	Vdac2	Voltage-dependent anion-selective channel protein 2	yes	2	9.058e-110	312.05	1	1	2	2	2	2	1	3	2	3	4	3	2	2	2	1404900000	57803000	62634000	107790000	113620000	54984000	95117000	57843000	36769000	55070000	118710000	165370000	149150000	114600000	95368000	120100000
AAAELLQSQGSQAGGSQTLK	20	0	1943.99	B5DFG5;A0A0U1RRT8	B5DFG5	401	420	2020-09-06		yes	2;3	3.6817e-110	311.95	2	2	2	2	2	2	1	2	2	2	2	2	2	2	2	3535900000	163110000	172180000	161400000	297840000	324060000	297410000	108290000	285720000	347290000	352640000	205480000	284250000	217690000	132690000	185880000
SLDLFNCEVTNLNAYR	16	0	1927.91	Q5PPH9;F7EL36;P49911;A0A0G2K7X0	Q5PPH9	117	132	Anp32a	Acidic leucine-rich nuclear phosphoprotein 32 family member A	yes	2;3	2.6435e-102	311.88	1	2	2	1	2	2	2	2	1	1	2	1	1	1	2	1621900000	93246000	94455000	137920000	130690000	163210000	126150000	104390000	98127000	35209000	124350000	112130000	125580000	76156000	94278000	106050000
CNEIISWLDKNQTAEKEEFEHQQK	24	2	3003.4	D4A4S3;A0A0G2JVI3;P63018;M0RCB1;F1LZI1;M0R8M9	P63018	574	597	Hspa8;LOC102549957;LOC680121	Heat shock cognate 71 kDa protein	no	3;4;5	7.013e-123	311.77	2	2	1	3	3	1	2	2	2	2	3	3	2	3	3	4087200000	189880000	157780000	111680000	452910000	363010000	50071000	75371000	178600000	203720000	213990000	387570000	614280000	228380000	258220000	601760000
FEDGDLTLYQSNAILR	16	0	1853.92	B6DYQ7;P04906	B6DYQ7	56	71	Gstp1	Glutathione S-transferase P	no	2;3	2.6608e-102	311.76	1	2	1	1	2	1	1	1	3	1	1	3	1	2	2	2931500000	141670000	219300000	146380000	216720000	252520000	194360000	133310000	158860000	179800000	233540000	195720000	291470000	143800000	243040000	180960000
EIELLCQEHGQENDDLVQR	19	0	2324.07	M0R8A4;M0R7M8;Q3B8Q0	M0R8A4	194	212	Mapre2;LOC100911918	Microtubule-associated protein RP/EB family member 2	yes	2;3	1.5866e-83	311.64	1	1	1			1	2	1	1	1		1	2	1	1	680770000	65424000	84664000	44649000	0	0	45360000	59510000	50870000	43611000	47998000	0	59417000	89069000	50910000	39288000
ISLCHGNPTFSSETK	15	0	1676.78	D4AA52;A0A0G2K926;P14046	P14046	266	280	Cpamd8;A1i3	Alpha-1-inhibitor 3	no	2;3	2.7437e-54	311.54	1	1	1	2	2	1	1	2	1	2	2	2		1	1	1981700000	45725000	59913000	0	125340000	168550000	75492000	208900000	94473000	100720000	315020000	406020000	278710000	0	42843000	59986000
HGAGAEISTVNPEQYSK	17	0	1786.85	O88377;Q9R0I8;F1LX22	O88377	389	405	Pip4k2b;Pip4k2a	Phosphatidylinositol 5-phosphate 4-kinase type-2 beta;Phosphatidylinositol 5-phosphate 4-kinase type-2 alpha	no	2;3	6.871e-45	311.54	2	2	1	2	2	2	2	2	2	3	2	2	2	2	3	2082100000	107020000	121310000	62462000	159960000	198180000	55503000	98648000	175630000	149470000	256170000	103710000	319470000	68647000	79426000	126520000
LGTEEFPLIDQTFYPNHK	18	0	2148.05	P09951	P09951	239	256	Syn1	Synapsin-1	yes	2;3	7.8807e-46	311.49	1	1	3	4	2	3	4	2	2	3	3	2	1	1	3	3089800000	41018000	38686000	58380000	102420000	123350000	141590000	43562000	180920000	932880000	160220000	120030000	149740000	39763000	49708000	907590000
TSMGGTQQQFVEGVR	15	0	1623.77	A0A0G2JT93;Q9WU82	A0A0G2JT93	551	565	Ctnnb1	Catenin beta-1	yes	2	9.7214e-79	311.31	1	1	1	1	1	1	1	1	1	1	1	1	1	1	1	1028900000	34782000	47512000	57938000	82044000	82616000	85785000	49163000	69298000	87916000	101900000	77913000	113130000	43256000	45608000	50032000
AFVHWYVGEGMEEGEFSEAR	20	0	2329.01	P68370;Q68FR8;Q5XIF6;Q6AY56;Q6P9V9	Q6P9V9	403	422	Tuba1a;Tuba3a;Tuba4a;Tuba8;Tuba1b	Tubulin alpha-1A chain;Tubulin alpha-3 chain;Tubulin alpha-4A chain;Tubulin alpha-8 chain;Tubulin alpha-1B chain	no	2;3	1.8931e-92	311.21	61	67	50	66	66	72	63	69	68	68	66	61	60	55	59	48810000000	2286000000	2803800000	2717300000	4405500000	4443600000	3850900000	3101400000	4216800000	3101700000	2962600000	3354500000	4200600000	2265400000	2583200000	2516500000
NLKPIKPMQFLGDEETVR	18	2	2114.12	P25113;F1M1Y1	P25113	223	240	Pgam1	Phosphoglycerate mutase 1	yes	2;3;4	4.3571e-57	311.21	4	3	4	5	4	3	3	4	3	5	4	5	2	5	3	23616000000	1096300000	981510000	1341000000	1877600000	1874800000	1811100000	744460000	2234000000	2038800000	2509600000	1066800000	2901700000	918210000	917740000	1302200000
SPEFTHENPLETR	13	0	1555.73	P06686	P06686	226	238	Atp1a2	Sodium/potassium-transporting ATPase subunit alpha-2	yes	2;3	1.7177e-68	311.02	2	2	2	1	2	2	1	1	2	1	2	2	2	2	2	10041000000	705870000	687450000	717970000	465880000	821620000	1169100000	203440000	326970000	718410000	737700000	739240000	571420000	644840000	754530000	776680000
SQSLTNAFNLPEPAPPRPSLSQDEVK	26	1	2821.42	P09951	P09951	662	687	Syn1	Synapsin-1	yes	2;3	9.4888e-59	310.97	1	1	2	2	1	2	1	2	1	1	1	2	1	1	1	5748700000	348000000	369870000	502920000	595890000	460610000	456390000	239590000	482050000	379460000	327790000	312790000	364370000	257960000	256190000	394850000
IYLTADNLVLNLQDESFTR	19	0	2224.14	Q5XIH7;A0A0G2KB63	Q5XIH7	271	289	Phb2	Prohibitin-2	yes	2;3	1.3438e-47	310.9	2	2	2	2	2	2	2	2	2	2	2	2	2	2	2	2178600000	71583000	116230000	168720000	172130000	136120000	153060000	127560000	118590000	102410000	191680000	159230000	259190000	141410000	126230000	134470000
AILVDLEPGTMDSVR	15	0	1614.83	P69897;P85108;Q3KRE8;Q4QRB4	P85108	63	77	Tubb5;Tubb2a;Tubb2b;Tubb3	Tubulin beta-5 chain;Tubulin beta-2A chain;Tubulin beta-2B chain;Tubulin beta-3 chain	no	1;2;3	8.5195e-44	310.85	5	8	8	9	8	8	9	9	9	7	9	7	7	6	6	138170000000	6484200000	7465100000	8522500000	12494000000	10186000000	11769000000	6780300000	10905000000	10572000000	10738000000	8140300000	12872000000	6865500000	6502000000	7869200000
SQKQEEENPAEETGEEKQDTQEK	23	2	2690.18	P60841	P60841	2	24	Ensa	Alpha-endosulfine	yes	3	2.8258e-99	310.49					1									1		109790000	0	0	0	0	54686000	0	0	0	0	0	0	0	0	55101000	0
HDADGQATLLNLLLR	15	0	1648.89	Q5U2S7	Q5U2S7	238	252	Psmd3		yes	2;3	4.0945e-78	310.34	2	1	3	3	3	3	2	3	3	3	3	3	1	1	1	654770000	44778000	24631000	56317000	59464000	60470000	45111000	30465000	41896000	14466000	43051000	59177000	49584000	33237000	50329000	41793000
AAELIANSLATAGDGLIELR	20	0	1997.08	P67779;D3ZFH6	P67779	220	239	Phb;Phb-ps1	Prohibitin	yes	2;3	3.7694e-48	310.29	2	2	2	2	3	1	4	2	1	3	2	2	2	2	3	2096600000	129200000	142840000	153810000	188010000	143300000	91920000	126720000	167060000	65278000	136350000	164830000	189120000	115130000	117590000	165500000
TAFDEAIAELDTLSEESYK	19	0	2130.98	P63102;A0A0G2JV65	P63102	194	212	Ywhaz	14-3-3 protein zeta/delta	yes	2;3	1.0454e-92	310.29	4	2	2	4	3	6	4	5	4	3	3	3	2	2	4	54794000000	2549100000	2929200000	2808000000	3979600000	3402900000	5665600000	3254600000	4617400000	3641500000	4425300000	3087700000	6349600000	2652300000	2838700000	2592300000
ELDFTEEQIHQIR	13	0	1656.81	A0A0G2JZ56;A0A0G2K6R9;A0A0G2KAS9;A0A0G2KBB9;F1M9N9	A0A0G2K6R9	3580	3592	Ank2		no	2;3	4.0262e-68	310.21	2	1	2	2	2	2	2	1	2	2	2	2	2	2	2	4356200000	212230000	176900000	221850000	316510000	299320000	333170000	259120000	227640000	282350000	400530000	213390000	677050000	223720000	170190000	342260000
VFDKDGNGYISAAELR	16	1	1753.86	P0DP31;P0DP30;P0DP29	P0DP31	92	107			yes	2;3	5.0863e-88	310.14	4	5	4	7	7	6	5	5	5	5	4	5	5	4	5	53174000000	2196800000	2754900000	3231500000	4255400000	4123200000	4468800000	2985100000	5109900000	3788300000	3848600000	2876400000	6423000000	2123500000	2193500000	2795200000
LEEEGQSLKEEMAR	14	1	1647.78	P47819;A1E252;A0A1W2Q6C8	P47819	329	342	Gfap	Glial fibrillary acidic protein	yes	2;3	7.7764e-43	309.86	2	2	2	2	2	2	2	2	2	2	2	2	2	2	2	11735000000	461060000	537920000	523390000	777450000	842930000	810630000	630520000	982420000	848880000	1185900000	550450000	1808600000	401070000	656870000	716820000
GFCHLCDGQEACCVGLEAGINPTDHLITAYR	31	0	3533.56	F7FKI5;Q4FZZ4;A0A0G2JW90;D4A5G8;P26284	F7FKI5	89	119	Pdha1;LOC100365902;Pdha1l1	Pyruvate dehydrogenase E1 component subunit alpha;Pyruvate dehydrogenase E1 component subunit alpha, somatic form, mitochondrial	yes	3;4	5.7291e-124	309.78	3	3	2	2	2	2	3	2		2	2	3	3	3	2	6159800000	492760000	542900000	523490000	299490000	315620000	338940000	438990000	307060000	0	390600000	334680000	770260000	500780000	464690000	439570000
ELVSCSNCTDYQAR	14	0	1701.71	A0A0G2JZG7;Q6P799	A0A0G2JZG7	391	404	Sars	Serine--tRNA ligase, cytoplasmic	yes	2	1.3036e-77	309.77	1	1	1	1	1	1	1	1	1	1	1	1	1	1	1	703250000	26225000	27729000	45363000	76989000	62593000	51548000	45823000	55411000	40160000	76125000	55274000	66195000	0	40965000	32850000
KFQSEQAAGSVSK	13	1	1365.69	P84817	P84817	20	32	Fis1	Mitochondrial fission 1 protein	yes	2;3	6.0908e-45	309.68	2	2	2	2	1	2	2	2	2	2		2	2	2	1	2305300000	146750000	172900000	194130000	97931000	96232000	173660000	178490000	191410000	125210000	127720000	0	300630000	195650000	177690000	126900000
HQAFEAELSANQSR	14	0	1586.74	A0A0G2JZ69;P16086;A0A0G2K1Y8;A0A0G2K1E7;C9EH87;Q6IRK8	A0A0G2JZ69	626	639	Sptan1	Spectrin alpha chain, non-erythrocytic 1	no	2;3	1.599e-77	309.35	3	2	3	4	4	4	2	2	4	2	2	2	2	2	2	7491500000	387520000	421440000	470210000	728010000	622640000	513960000	407280000	706500000	501530000	491640000	544050000	437260000	357100000	426790000	475570000
RGTVEGSVQQVQEEK	15	1	1672.84	A0A292G0W2	A0A292G0W2	45	59			yes	2;3	3.081e-44	309.26	2	2	2	1	2	1	2	2	2	2	2	2	2	2	2	4309100000	240410000	234890000	252190000	150950000	402470000	292750000	267240000	283140000	148690000	465020000	303290000	494790000	174590000	259070000	339630000
IQYQLVDISQDNALRDEMR	19	1	2306.13	B2RZ27	B2RZ27	33	51	Sh3bgrl3		yes	2;3	7.3744e-60	309.23	1	1	2	1	1	2	1	1	1	2	1	1	1	1	1	2545500000	158560000	154170000	203450000	229720000	226010000	179020000	98915000	179850000	88925000	193090000	126650000	267840000	136930000	180490000	121890000
GVVPLAGTDGETTTQGLDGLLER	23	0	2298.17	P09117;A0A0G2K3Q6	P09117	112	134	Aldoc	Fructose-bisphosphate aldolase C	yes	2;3	2.6472e-98	309.17	5	5	4	7	4	5	4	6	6	5	6	5	4	5	4	14106000000	650980000	840680000	765050000	1218200000	994610000	1096200000	579160000	1096400000	1041600000	1226500000	725850000	1688100000	658580000	713600000	809930000
LGESVQDLSSFDEYSSELK	19	0	2131.98	A0A0G2K9J2	A0A0G2K9J2	342	360			yes	2;3	2.0347e-92	309.04	2	1	2	1	2	1	1	1	2	1	1	1	2	2	2	2867800000	147440000	158460000	150050000	210030000	201210000	249490000	144510000	259200000	258180000	205560000	145230000	221710000	172540000	142090000	202130000
KGNTALHIASLAGQAEVVK	19	1	1906.06	A0A0G2JZ56;P97582;D4A4Q9;M0R511;A0A0G2K6R9;A0A0G2KAS9;A0A0G2KBB9;F1M9N9;A0A0G2K0J3;O70511;A0A0G2K1R9;A0A0G2K2B9;A0A0G2K1Q7;A0A0G2K4D0;O88521	A0A0G2K6R9	96	114	Ank2;Ank3	Ankyrin-3	no	2;3;4	2.5423e-60	308.98	2	2	2	2	3	2	2	2	2		3	1	2	2	2	2511300000	151830000	224580000	224970000	81355000	220460000	73698000	164540000	271140000	191150000	0	315980000	129740000	128550000	85651000	247660000
IADSSVQTDDEEGEGR	16	0	1706.72	G3V984;O88778;A0A0G2K1X6	G3V984	2573	2588	Bsn	Protein bassoon	yes	2	2.1351e-88	308.91	1	1	1	1	1	1	1	1	1	1	1	1	1	1	1	1035600000	56621000	62597000	58010000	65200000	67288000	84614000	75974000	84877000	58184000	73683000	60978000	127130000	52544000	40702000	67199000
HGCAFLVDEVQTGGGCTGK	19	0	1991.88	P50554	P50554	319	337	Abat	4-aminobutyrate aminotransferase, mitochondrial;4-aminobutyrate aminotransferase, brain isoform;4-aminobutyrate aminotransferase, liver isoform	yes	2;3	4.7028e-109	308.84	1	2	2	3	2	2	2	2	2		2		2	1	2	1367300000	55907000	76117000	93599000	170310000	137170000	115650000	89238000	90297000	142050000	0	82458000	0	109550000	72349000	132570000
LNEAKEEFTSGGPLGQK	17	1	1803.9	P63004	P63004	72	88	Pafah1b1	Platelet-activating factor acetylhydrolase IB subunit alpha	yes	2;3	1.9448e-71	308.74	2	1	1	2	2	1	1	2	1	2	1	2	1	1	2	1232200000	82060000	59980000	0	127660000	121760000	44950000	38622000	28188000	40056000	102130000	49288000	279420000	54444000	59848000	143810000
VDVYDEGSYTCSVQTQHEPK	20	0	2341.02	Q5M960;Q62813;A0A0H2UHY3;A0A0H2UHW7	Q5M960	101	120	Lsamp	Limbic system-associated membrane protein	yes	2;3	1.2879e-39	308.68	2	2	1	2	3	3	2	2	1	2	1	2	1	3	3	2482000000	146530000	157000000	116460000	222380000	105700000	166860000	137270000	235740000	147380000	291880000	123090000	253210000	112840000	163750000	101950000
SHQTGIQASEDVK	13	0	1398.67	Q5RJR2	Q5RJR2	2	14	Twf1	Twinfilin-1	yes	2	2.3143e-68	308.6	1	1	1	1	1	2	1	1	1	1	1	1	1	1	1	956920000	64419000	54655000	62583000	55823000	73941000	85031000	50167000	69087000	59015000	46781000	73333000	125380000	30086000	28746000	77869000
NLIEQIGLLYQEYR	14	0	1750.93	G3V856;Q5BKC9	G3V856	78	91	LOC100912512;Ngef	Ephexin-1	yes	2;3	2.1697e-77	308.55	2	2	2	2	2	2	2	2	2	2	2	2	2	2	2	820950000	31802000	36126000	52752000	95169000	69192000	67146000	54248000	50019000	57517000	89617000	41225000	57451000	27990000	37438000	53260000
LCAATATILDKPEDR	15	1	1672.85	A0A0F7RQJ6;P80254	A0A0F7RQJ6	23	37	Ddt	D-dopachrome decarboxylase	yes	2;3	4.3176e-77	308.55	2	2	3	2	4	2	2	3	2	3	2	2	2	2	2	13958000000	644110000	663200000	941670000	929360000	1113100000	733630000	907870000	1785700000	856760000	970810000	1011400000	996030000	687650000	755990000	960950000
KTTATSGESAQAPSAFK	17	1	1680.83	F1MAQ5;A0A0U1RRX4;F1LNK0;P15146;Q64715	F1LNK0	1593	1609	Map2	Microtubule-associated protein;Microtubule-associated protein 2	no	2;3	2.6865e-88	308.03	2	2	2	2	2	2	1	2	2	2			2	2	2	1540600000	148410000	101320000	148090000	163500000	115740000	37351000	39687000	142700000	60380000	165990000	0	0	105380000	169860000	142160000
EIYTHFTCATDTK	13	0	1585.71	Q45QN0;P04897;P10824	Q45QN0	319	331	Gnai2;Gnai1	Guanine nucleotide-binding protein G(i) subunit alpha-2;Guanine nucleotide-binding protein G(i) subunit alpha-1	no	2;3	1.0474e-67	307.96	2	2	2	2	2	2	2	2	3	2	2	2	2	2	3	8841000000	631130000	654660000	652040000	511730000	557480000	517770000	533290000	374690000	475490000	490480000	605290000	1140500000	592280000	464040000	640090000
ETDLLLDDSLVSLFGNR	17	0	1905.97	A0A0G2JSS8;Q9R063	A0A0G2JSS8	159	175	Prdx5	Peroxiredoxin-5, mitochondrial	yes	2;3	1.492e-88	307.96	3	5	2	2	2	4	2	4	3	3	4	4	4	3	3	6267300000	307750000	308870000	397380000	435750000	365780000	584300000	350540000	432390000	107300000	458540000	401940000	901110000	364130000	341930000	509550000
AASDIAMTELPPTHPIR	17	0	1818.93	P62260	P62260	154	170	Ywhae	14-3-3 protein epsilon	yes	2;3;4	1.4951e-88	307.95	5	4	5	13	6	6	6	8	8	7	5	7	8	9	7	10752000000	430420000	418040000	497290000	1246600000	766560000	768530000	634750000	1099300000	620650000	1055100000	389700000	1016900000	525070000	521960000	761300000
GSDDAPDADTAIINAEGGQSGGDDKK	26	1	2503.09	A0A0G2K872;Q1WIM3	A0A0G2K872	401	426	Cadm3	Cell adhesion molecule 3	yes	2;3	2.4166e-126	307.92	2	1	1	2	1	1	1	1	1	1	2	2	1	1		1457400000	111840000	117460000	92674000	123640000	71230000	102210000	169530000	102800000	88208000	142950000	90452000	128230000	72954000	43225000	0
DATNVGDEGGFAPNILENK	19	0	1959.92	Q5BJ93;M0R5J4;P04764;Q5EB49	Q5BJ93	203	221	Eno1	Alpha-enolase	yes	2;3	1.7365e-37	307.43	2	2	2	2	2	2	2	2	2	2	2	3	2	2	3	19339000000	1266800000	1105000000	1544800000	1417800000	1250100000	1350900000	949410000	1268300000	1164800000	1425500000	1191100000	1864000000	1037700000	1090100000	1413300000
EIGWGDVGGWTGQGGSILGTK	21	0	2074.01	C7C5T2;P47860	C7C5T2	460	480	Pfkp	ATP-dependent 6-phosphofructokinase;ATP-dependent 6-phosphofructokinase, platelet type	yes	2;3	3.2619e-42	307.43	2	2	2	2	2	2	2	2	2	2	2	1	2	2	2	4932800000	246460000	232490000	260810000	447430000	419170000	339920000	287970000	335050000	457910000	344120000	369850000	374800000	207390000	244180000	365260000
KASAFNSWFENAEEDLTDPVR	21	1	2425.12	A0A0G2JZ69;P16086;A0A0G2K1Y8;A0A0G2K1E7;C9EH87;Q63363;Q6IRK8	A0A0G2JZ69	2116	2136	Sptan1	Spectrin alpha chain, non-erythrocytic 1	no	2;3	4.1464e-97	306.77	2	1	2	2	1	2	2	2	2	2	2	2	1	1	2	1407000000	69904000	65098000	89896000	116110000	86242000	88398000	57244000	92297000	93895000	103720000	109500000	176150000	72553000	81008000	105030000
LSDDNTIGQEEIQQR	15	0	1744.82	A0A0G2JZ69;P16086;A0A0G2K1Y8;A0A0G2K1E7;C9EH87;Q6IRK8	A0A0G2JZ69	1847	1861	Sptan1	Spectrin alpha chain, non-erythrocytic 1	no	2;3	1.652e-77	306.48	2	3	2	2	1	1	3	2	2	2	2	3	2	2	3	6035900000	430670000	431660000	547220000	640290000	85020000	83974000	430350000	583240000	470640000	597670000	414790000	122890000	437760000	381710000	378050000
TGLEQGNDAGYLAESEK	17	0	1780.81	Q64428	Q64428	310	326	Hadha	Trifunctional enzyme subunit alpha, mitochondrial;Long-chain enoyl-CoA hydratase;Long chain 3-hydroxyacyl-CoA dehydrogenase	yes	2	2.1137e-88	306.44	1	1	1	1	1	1	1	1	1	1	1	1	1	1	1	1347200000	69289000	63874000	45121000	115750000	99956000	96127000	56102000	143260000	114830000	95936000	76840000	117950000	68761000	75071000	108310000
HLEINPDHSIIETLR	15	0	1785.94	P82995	P82995	634	648	Hsp90aa1	Heat shock protein HSP 90-alpha	yes	2;3;4	1.6791e-44	306.44	3	3	3	3	3	3	3	3	3	3	3	3	3	3	3	16409000000	857830000	720000000	927480000	1514700000	1459900000	1086600000	898190000	1343700000	1470200000	948800000	951490000	1702300000	810210000	776810000	940490000
QFAPIHAEAPEFIEMSVEQEILVTGIK	27	0	3025.55	G3V6D3;P10719	G3V6D3	162	188	Atp5b	ATP synthase subunit beta;ATP synthase subunit beta, mitochondrial	yes	2;3;4	1.6114e-66	306.4	11	22	17	22	21	24	16	25	23	29	23	18	13	15	20	18493000000	781740000	828050000	1007500000	1681700000	1400500000	1964800000	992790000	1424100000	1016700000	1926100000	1225700000	1736000000	728500000	787500000	991670000
FKNEEEVFEWNNEVK	15	1	1939.9	Q64057	Q64057	438	452	Aldh7a1	Alpha-aminoadipic semialdehyde dehydrogenase	yes	2;3	7.7807e-77	306.08	2	1	1		1		1		1	2	1	2			1	673410000	45721000	85490000	86550000	0	63272000	0	47291000	0	62015000	121000000	54570000	74331000	0	0	33164000
SAEDLDLLNASFQDESK	17	0	1880.86	D4ABN3;Q62910	D4ABN3	823	839	Synj1	Synaptojanin-1	yes	2	7.1459e-45	306.08	1			1	1	1	1	1	1	1	1				1	906250000	85493000	0	0	83214000	91818000	91585000	83671000	129190000	107570000	123480000	0	0	0	0	110230000
LIQNNHYAMEDVATR	15	0	1773.85	A0A0G2JZ69;P16086;A0A0G2K1Y8;A0A0G2K1E7;C9EH87;Q6IRK8	A0A0G2JZ69	545	559	Sptan1	Spectrin alpha chain, non-erythrocytic 1	no	2;3	8.7507e-65	306.08	3	2	3	3	2	2	3	4	3	2	2	2	2	3	3	9072900000	496350000	444980000	830480000	702290000	698110000	671570000	566560000	534060000	441900000	948760000	387690000	575590000	518110000	522390000	734040000
TVTNAVVTVPAYFNDSQR	18	0	1980.99	D4A4S3;P63018;F1LZI1;M0R8M9	P63018	138	155	Hspa8;LOC680121	Heat shock cognate 71 kDa protein	no	2;3	6.667e-46	306.07	2	2	2	2	3	4	2	2	3	2	2	2	2	2	2	12310000000	614020000	632440000	973400000	794280000	1060800000	685080000	768540000	932520000	770970000	957360000	914870000	1261800000	611300000	569090000	763790000
TTLQVDTLNTELAAER	16	0	1773.91	G3V9Y1;Q9JLT0	G3V9Y1	1762	1777	Myh10	Myosin-10	yes	2	3.5315e-57	305.98	1	1	1	1	1	1	1	1	1	1	1	1	1	1	1	927270000	43849000	59506000	49980000	54174000	75323000	105120000	81813000	51649000	48057000	67499000	52148000	70204000	49126000	68880000	49944000
NLGSINTELQDVQR	14	0	1585.81	Q4KM74	Q4KM74	134	147	Sec22b	Vesicle-trafficking protein SEC22b	yes	2	4.0235e-77	305.92	1		1	1	1	1	1	1	1	1	1	1	1	1	1	1510000000	69749000	0	112880000	129920000	146670000	92371000	79033000	116230000	85179000	153590000	111860000	143540000	80824000	71451000	116750000
SSYYVVSGNDPAAEEPSR	18	0	1926.86	P15205	P15205	2375	2392	Map1b	Microtubule-associated protein 1B;MAP1B heavy chain;MAP1 light chain LC1	yes	2;3	4.2956e-46	305.84	1	2	2	1	2	1	2	1	2	1	2	2	2	2	2	3442400000	147500000	178570000	178590000	273230000	299870000	185920000	231240000	246030000	245730000	265780000	224340000	357130000	182080000	163380000	262990000
NLEAVETLGSTSTICSDK	18	0	1923.91	P06685;Q64608;P06686;P06687	P06687	350	367	Atp1a1;Atp1a2;Atp1a3	Sodium/potassium-transporting ATPase subunit alpha-1;Sodium/potassium-transporting ATPase subunit alpha-2;Sodium/potassium-transporting ATPase subunit alpha-3	no	2;3	2.8496e-89	305.78	5	11	11	16	17	15	10	15	18	21	14	30	13	13	12	10537000000	740910000	877160000	737100000	537310000	640070000	436650000	602460000	428670000	690360000	610480000	604140000	1440300000	837330000	572900000	781350000
QAEIENPLEDPVTGDYVHK	19	0	2153.03	Q2I6B2;Q2I6B5;P25286;Q2I6B3;Q2I6B4	Q2I6B2	199	217	Atp6v0a1	V-type proton ATPase subunit a;V-type proton ATPase 116 kDa subunit a isoform 1	yes	2;3	4.6507e-109	305.69	2	2	2	3	2	3	1	2	2	2	1	2	2	1	2	4155000000	210330000	244290000	288110000	289020000	262200000	287080000	201240000	396330000	212130000	328580000	208680000	426320000	234790000	261770000	304130000
AHSSMVGVNLPQK	13	0	1366.7	P16617;M0R6Y8	P16617	172	184	Pgk1;RGD1560402	Phosphoglycerate kinase 1;Phosphoglycerate kinase	yes	2;3	1.7373e-67	305.55	3	3	3	2	2	3	1	3	2	3	2	3	3	2	2	21497000000	895610000	747920000	826440000	1598800000	1518400000	1630700000	526170000	2308100000	2368400000	2178500000	2129000000	1612500000	979770000	643480000	1532700000
HQTVLENTNGK	11	0	1239.62	P12346	P12346	554	564	Tf	Serotransferrin	no	2	6.2772e-59	305.4				1			2	1	1		1	1				427290000	0	0	0	34539000	0	0	152680000	39824000	30717000	0	43337000	126200000	0	0	0
GPVTDLAYSHDGAFLAVCDASK	22	0	2293.07	Q5RKI0	Q5RKI0	490	511	Wdr1	WD repeat-containing protein 1	yes	2;3	2.8147e-123	305.29	1	1	2	1	2	1	1	1	1	2	2	1	1	1	2	1271100000	99496000	99585000	150940000	102340000	134530000	93944000	53269000	38158000	0	82860000	130430000	0	92644000	81647000	111220000
IENISTLQQLQMLELGSNR	19	0	2186.14	Q5HZV9;R9PXV7	Q5HZV9	179	197	Ppp1r7	Protein phosphatase 1 regulatory subunit 7	yes	2;3	8.2212e-48	305.14	2	2	2	2	2	2	2	2	2	1	2	1	2	2	2	1392100000	91194000	87190000	68322000	116880000	112480000	113390000	86021000	132150000	96786000	53116000	82699000	67700000	80796000	82815000	120590000
YSDKELQYIDAISNK	15	1	1785.88	Q6GMN2	Q6GMN2	157	171	Baiap2	Brain-specific angiogenesis inhibitor 1-associated protein 2	yes	2;3	9.3973e-77	304.93	1	1	1	2	1	2	1	2	2	2	2	2	1	1	1	1432400000	59782000	29018000	49146000	189010000	0	152520000	26324000	188820000	170370000	183260000	61924000	223950000	0	39639000	58657000
GSHSQTPSPGALPLGR	16	0	1560.8	P09951	P09951	429	444	Syn1	Synapsin-1	yes	2;3;4	5.3077e-88	304.89	2	2	3	2	2	2	3	2	2	2	3	3	2	3	2	46532000000	2441000000	2771300000	3253400000	4073900000	4142800000	3199500000	2856300000	3190500000	3500000000	2682200000	2984600000	4080800000	2171000000	2598200000	2586800000
NITFFSTNCVEGTAR	15	0	1715.79	P06687	P06687	231	245	Atp1a3	Sodium/potassium-transporting ATPase subunit alpha-3	yes	2	2.1635e-77	304.89	3	5	3	6	4	6	4	6	6	11	4	10	6	4	6	4181300000	435940000	354150000	271980000	340670000	188050000	237240000	221080000	140500000	232700000	322810000	225940000	501480000	220980000	248670000	239120000
ATGAEEYAQQDVVR	14	0	1535.72	P13233;A0A097BVJ5	P13233	261	274	Cnp	2,3-cyclic-nucleotide 3-phosphodiesterase	yes	2;3	4.8869e-77	304.7	3	2	3	1	1	1	3	2	1	1	2	4	3	3	1	31988000000	1482300000	1767200000	1919500000	1986100000	2951800000	2495600000	2118500000	2183800000	1861800000	1828700000	2596200000	3586600000	1583400000	1736700000	1890100000
YTSALTYDAVQVMTEAFR	18	0	2064.98	F1LNE4;P19491;G3V914	G3V914	295	312	Gria2	Glutamate receptor 2	no	2;3	3.3782e-89	304.7	2	2	2	2	2	2	2	2	2	2	2	2	2	2	2	1370000000	65424000	60204000	71811000	141760000	95955000	98325000	70904000	105570000	44404000	132350000	90442000	193480000	49352000	64429000	85559000
EFDEDLEDKTENDK	14	1	1725.72	F1LMH0;Q9WU34	F1LMH0	240	253	2020-09-03	Neuronal-specific septin-3	yes	2;3	1.4489e-83	304.7								2					1			55372000	0	0	0	0	0	0	0	29758000	0	0	0	0	25614000	0	0
DVSSVELLMNNHQGIK	16	0	1782.89	A0A0G2JZY6;Q5D002;Q99MI4;A0A0G2K8W9;Q6XD99;G3V6S0	A0A0G2K8W9	1937	1952	Sptbn1		no	2;3	5.465e-88	304.69	2	2	2	1	1	2	2	2	2	2	3	2	2	2	2	5123500000	271870000	321910000	367790000	181370000	286940000	491080000	207980000	592780000	481260000	522920000	232190000	677910000	185790000	172400000	129310000
NPELQNLLLDDFFK	14	0	1704.87	P85968;Q7TP11;A0A0G2K7Q8	P85968	383	396	Pgd	6-phosphogluconate dehydrogenase, decarboxylating	yes	2;3	4.6313e-54	304.68	2	2	2	2	2	2	2	2	2	1	2	2	2	2	2	1552700000	56914000	56848000	82991000	145660000	112250000	155660000	66293000	135330000	101230000	138640000	97029000	205270000	67112000	60812000	70677000
DDDIAALVVDNGSGMCK	17	0	1778.78	P60711	P60711	2	18	Actb	Actin, cytoplasmic 1;Actin, cytoplasmic 1, N-terminally processed	yes	2	7.7019e-89	304.57	3	3	2	2	2	3	3	3	3	4	4	2	2	2	2	11283000000	578730000	689730000	821860000	706380000	951640000	733880000	563030000	735960000	647660000	836440000	642900000	1072000000	629010000	648550000	1025000000
QNADISAMQDTINK	14	0	1547.72	P19527	P19527	341	354	Nefl	Neurofilament light polypeptide	yes	2	4.9784e-77	304.57	1	1	1	2	2	1	1	1	1	1	1	1	1	1	1	2558400000	109820000	169270000	68111000	293420000	337260000	170690000	180260000	226140000	184000000	157570000	190980000	155930000	142650000	87617000	84641000
SPCDSGYSYETIEK	14	0	1634.68	P15205	P15205	1908	1921	Map1b	Microtubule-associated protein 1B;MAP1B heavy chain;MAP1 light chain LC1	yes	2	4.9784e-77	304.57	1	1	1	1	1	1	1	1	1	1	1	1	1	1	1	1968700000	99288000	149690000	121230000	129630000	161020000	137020000	58524000	175500000	108220000	182740000	112370000	181570000	121310000	103120000	127460000
SAYSGLQSSSYLMSAR	16	0	1706.79	P19527	P19527	423	438	Nefl	Neurofilament light polypeptide	yes	2;3	7.7247e-45	304.51	1	1	1	2	2	2	3	2	3	3	3	3	2	3	2	5013200000	127680000	140440000	185930000	457030000	517320000	432980000	149340000	452510000	400490000	449550000	387150000	594670000	181580000	237690000	298800000
ASVCAEAYNPDEEEDDAESR	20	0	2255.88	P12369	P12369	111	130	Prkar2b	cAMP-dependent protein kinase type II-beta regulatory subunit	yes	2	2.2988e-92	304.42	1	1	1				1		1				1	1	1	246230000	34403000	40723000	32297000	0	0	0	39327000	0	0	0	0	0	31948000	32797000	34738000
GFGTDEQAIIDCLGSR	16	0	1737.8	Q5XI77	Q5XI77	213	228	Anxa11	Annexin	yes	2;3	1.8785e-44	304.38	1	2	2	1	1	1	2	1	1	1	1	2	2	2	1	917310000	36382000	73566000	63311000	57716000	110280000	51239000	41512000	65865000	41801000	65441000	48328000	96610000	75280000	64762000	25223000
DNAGAATEEFIK	12	0	1264.59	P09117;A0A0G2K3Q6;Q6PCU3;A0A0G2QC57	P09117	319	330	Aldoc	Fructose-bisphosphate aldolase C;Fructose-bisphosphate aldolase	yes	1;2	1.8677e-37	304.34	2	2	2	2	2	2	2	2	3	2	2	2	2	2	2	13282000000	727930000	606480000	646510000	1296900000	955240000	855410000	841950000	1010400000	1135900000	845820000	864270000	1006000000	884550000	737980000	866310000
VSCLGVTDDGMAVATGSWDSFLK	23	0	2415.11	P54311;Q45QL8;Q9QX36;Q9QX35;P54313	P54311	315	337	Gnb1;Gnb4;Gnb2	Guanine nucleotide-binding protein G(I)/G(S)/G(T) subunit beta-1;Guanine nucleotide-binding protein G(I)/G(S)/G(T) subunit beta-2	no	2;3	1.3239e-42	304.23	8	6	12	10	9	9	9	10	13	12	9	16	8	6	8	6602300000	307880000	310430000	472370000	424180000	349800000	377130000	523510000	355290000	430650000	436980000	541900000	606760000	446340000	492160000	526930000
KLNVVEQEKIDQLMIEMDGTENK	23	2	2703.35	Q5BJ93;M0R5J4;P04764;Q5EB49	Q5BJ93	81	103	Eno1	Alpha-enolase	yes	2;3;4	1.8714e-66	304.19	2	2	2	2	2	2		2	2	3	2	3	3	2	2	4533600000	336720000	220020000	384780000	370040000	231940000	216150000	0	200870000	222550000	409950000	266620000	694170000	284700000	254020000	441020000
HQAEVSGTQTTAQLK	15	0	1597.81	A0A0G2K329;A0A0G2JW27;A0A0G2K4Z2;Q6PW35;Q6PW38;Q6PW37;A0A1W5DU98;Q6PW36;Q6PW39;A0A1W2Q6M6;Q6PW34;A0A0G2K498;A0A0G2K3Q5;P97686	Q6PW35	691	705	Nrcam	Neuronal cell adhesion molecule	no	2;3	2.4235e-77	304.08	2	2	2	2	2	2	2	2	3	2	2	1	2	2	2	3096100000	191990000	278360000	204420000	403800000	207390000	98815000	128300000	291060000	221070000	295680000	135710000	0	217510000	269830000	152150000
HPNGTQETILLNHTFNETQIEWFR	24	0	2924.42	Q9ER34	Q9ER34	744	767	Aco2	Aconitate hydratase, mitochondrial	yes	3;4	1.0301e-104	303.72	2	2	2	2	2	2	2	2	2	1	1		2	2	1	2275600000	114220000	72958000	200750000	394690000	314940000	280980000	138500000	266600000	97761000	84117000	63896000	0	118910000	98099000	29210000
RHIFGESDELIGQK	14	1	1627.83	P48500;A0A0G2JWJ4	P48500	100	113	Tpi1	Triosephosphate isomerase	yes	2;3;4	1.0257e-76	303.71	3	3	3	2	3	3	3	3	2	3	2	3	3	3	3	9059100000	299280000	321960000	564770000	923040000	824000000	786710000	236650000	957660000	759400000	774170000	464940000	681950000	444480000	444380000	575710000
KEEDWICCACQK	12	1	1625.66	B1WBR5;Q63327	B1WBR5	56	67	Mobp	Myelin-associated oligodendrocyte basic protein	yes	2;3	2.7778e-30	303.71	2	2	2	2	2	2	2	2	2	2	2	2	2	2	2	6239400000	262500000	421080000	381020000	588660000	947180000	505000000	328550000	230600000	339860000	612010000	331030000	288940000	300260000	327750000	374990000
TVQTAAANAASTAATSAAQNAFK	23	0	2165.07	A0A0G2K1I6;P56603;A0A0G2JY82;Q5D009	A0A0G2K1I6	278	300	Scamp1	Secretory carrier-associated membrane protein 1	yes	2;3	1.2966e-43	303.55	1	1	1	2	2	2	1	2	2	2	2	2	1	1	2	3615900000	172170000	196550000	239130000	305320000	270020000	384280000	155450000	290110000	255340000	272620000	229800000	282890000	134760000	149000000	278430000
KGEGDAAPSEEK	12	1	1216.56	P07936	P07936	114	125	Gap43	Neuromodulin	yes	2;3	2.3681e-59	303.36	3	3	2	2	2	2	3	2	2	2	3	2	3	2	2	20171000000	1386500000	1250600000	1523800000	1239700000	912580000	1154200000	1179300000	1099300000	1664200000	1314800000	1569600000	1496700000	1513600000	1237900000	1628200000
GVVPLAGTNGETTTQGLDGLSER	23	0	2271.13	P05065	P05065	112	134	Aldoa	Fructose-bisphosphate aldolase A	yes	2;3	8.9197e-98	303.36	3	2	2	2	2	2	2	2	3	2	2	2	1	2	3	5008900000	176950000	291250000	237730000	438630000	480730000	325200000	193890000	398770000	597550000	425930000	173650000	697610000	94443000	212590000	263990000
TFDLYANVRPCVSIEGYK	18	1	2131.04	F1LNF7;Q99NA5	F1LNF7	133	150	Idh3a	Isocitrate dehydrogenase [NAD] subunit, mitochondrial;Isocitrate dehydrogenase [NAD] subunit alpha, mitochondrial	yes	2;3	1.1742e-57	303.36	1	1	1	1	1	1	1		1		1	1	1	1	1	758540000	72447000	64056000	83501000	26177000	59485000	50257000	42312000	0	19942000	0	54173000	76748000	63575000	72019000	73847000
APAPAAPAAEPQAEAPVASSEQSVAVKE	28	1	2672.33	A0A0G2K1L8;Q05175	A0A0G2K1L8	192	219	Basp1	Brain acid soluble protein 1	no	2;3;4	2.6024e-55	303.34	4	4	5	3	4	4	3	4	2	5	5	4	5	4	4	24033000000	1600600000	1485300000	1322800000	1764400000	2794600000	924530000	1322000000	1051300000	1158800000	1699700000	1341800000	2201900000	1517800000	1617300000	2229800000
HRDTGILDSIGR	12	1	1338.7	I7EFB0;Q5XFW1;I7FKL4;P02688	I7FKL4	33	44	Mbp	Myelin basic protein	no	2;3;4	5.6611e-59	303.33	8	9	7	6	7	7	7	5	7	7	9	9	9	8	7	62587000000	3227900000	3362100000	3443300000	4681000000	6632400000	3433700000	1535400000	2883400000	4702200000	4039100000	4337200000	8264400000	4705200000	3099200000	4240200000
LGITNLCVIGGDGSLTGANLFR	22	0	2247.17	C7C5T2;P47860;A0A0A0MXY5	C7C5T2	117	138	Pfkp	ATP-dependent 6-phosphofructokinase;ATP-dependent 6-phosphofructokinase, platelet type	yes	2;3	2.3522e-97	303.3	2	2	2	2	2	2	2	2	2	2	2	2	2	2	2	1713800000	63827000	72659000	132950000	159390000	66498000	139400000	105980000	197710000	80094000	74509000	149410000	146870000	107040000	96315000	121140000
YVHKDETMTPSTAFQVK	17	1	1980.96	Q63198	Q63198	769	785	Cntn1	Contactin-1	yes	2;3;4	1.4859e-87	303.29	3	3	2	3	2	3	3	3	2		2	1	3	3	2	3471400000	223880000	224070000	175440000	393740000	243240000	336810000	297350000	312420000	322140000	0	159550000	135320000	293600000	244540000	109250000
MDVVNQLVAGGQFR	14	0	1532.78	P07825	P07825	1	14	Syp	Synaptophysin	yes	2;3	1.5812e-77	303.26	10	8	15	22	14	19	10	12	15	20	10	20	9	7	15	17169000000	851450000	728240000	924920000	1635400000	1138600000	1130300000	1028800000	1243500000	1149300000	1325300000	1212900000	1382900000	859640000	996530000	1561700000
VGLIGSCTNSSYEDMGR	17	0	1844.8	Q9ER34	Q9ER34	379	395	Aco2	Aconitate hydratase, mitochondrial	yes	2;3	3.4355e-88	303.2	2	2	2	2	1	2	3	2	2	3	2	2	2	2	2	6394000000	315380000	378500000	425550000	460830000	380880000	496330000	352660000	489600000	422180000	495440000	426490000	764680000	331850000	319370000	334260000
SGQCVQAFETHESDVNSVR	19	0	2148.95	M0RAX4;D3ZZ54;P62882;Q45QL0	M0RAX4	228	246	Gnb5	Guanine nucleotide-binding protein subunit beta-5	yes	2;3	8.1242e-61	303.13	1	2	1	2	2	1	2	2	1	2	2	2	1	1	1	3493000000	207510000	279090000	212980000	273430000	368340000	63454000	194970000	285090000	237230000	369670000	231530000	269320000	155320000	147010000	198090000
VVATNTLGTGEPSIPSNR	18	0	1811.94	Q63198	Q63198	683	700	Cntn1	Contactin-1	yes	2;3	4.1987e-89	303.02	1	1	3	1	3	4	2	3	2	2	2	1	3	1	4	2063900000	89201000	82038000	84810000	129790000	187380000	175380000	83895000	136790000	125930000	224810000	101800000	164830000	110510000	86474000	280260000
ALDEYYDKHFTEFVPLR	17	1	2142.04	D4A133	D4A133	460	476	Atp6v1a		yes	2;3;4	7.2345e-60	303.02	2	2	3	3	2	3	2	3	3	2	2	3	3	3	2	8463000000	551530000	415560000	628090000	721900000	561050000	422260000	271060000	452990000	555900000	481360000	586350000	1356000000	438940000	477730000	542360000
QVHDEEVAELLATLQASSQAAAEVDVAVAKPDLTSALR	38	1	3945.03	G3V8Q2;P23565	P23565	229	266	Ina	Alpha-internexin	no	3;4;5	1.9683e-135	303.01	3	8	8	6	10	10	6	5	3	13	6	14	10	7	11	4354800000	130490000	218450000	230040000	217170000	291390000	390410000	274680000	249810000	130190000	409070000	388090000	667550000	221140000	206090000	330210000
LQQSHPLSANQIQVK	15	0	1689.92	A0A0G2JZ69;P16086;A0A0G2K1Y8;A0A0G2K1E7;C9EH87;Q6IRK8	A0A0G2JZ69	333	347	Sptan1	Spectrin alpha chain, non-erythrocytic 1	no	2;3	6.2832e-44	302.87	2	2	2	2	2	2	2	2	2	2	2	2	2	2	2	20086000000	1201100000	1297300000	1466800000	1463200000	1024800000	1033900000	1717500000	1970600000	1281700000	818330000	1716500000	1935100000	911540000	1052800000	1194500000
IPIFSAAGLPHNEIAAQICR	20	0	2177.14	P62815;D3ZZS8	P62815	189	208	Atp6v1b2;Atp6v1b1	V-type proton ATPase subunit B, brain isoform	yes	2;3	2.7995e-92	302.85	2	2	2	2	2	2	2	2	2	2	2	2	3	2	2	9825500000	621950000	575750000	515000000	646930000	498590000	814960000	663430000	637610000	609000000	652090000	840020000	965790000	464990000	714590000	604820000
TPGPLSSQGAPVDTQPAAQK	20	0	1948.99	D4ABN3;Q62910	D4ABN3	1078	1097	Synj1	Synaptojanin-1	yes	2;3	2.8366e-92	302.74	2	2	1	1		1	2	1	1	3	2	1	1	1	2	1586900000	108020000	122350000	75205000	101420000	0	100900000	102690000	79128000	118760000	224960000	123540000	185760000	66137000	54682000	123350000
KLETAVNLAWTAGNSNTR	18	1	1945	Q9Z2L0	Q9Z2L0	201	218	Vdac1	Voltage-dependent anion-selective channel protein 1	yes	2;3	7.2016e-46	302.63	2	1	2	2		3	1	5	2	2	2	2	3	2		2248500000	251430000	45608000	222540000	169000000	0	197660000	62489000	280880000	174100000	172310000	159940000	159190000	200370000	152990000	0
SNVASTAACSSASSLGLGLAYR	22	0	2142.04	G3V8Q2;P23565	P23565	46	67	Ina	Alpha-internexin	no	2;3	3.4975e-42	302.63	2	2	2	1	2	2	2	2	2	1	2	1	2	2	2	2834500000	207810000	210840000	286750000	75785000	222170000	211310000	195500000	185600000	127950000	94071000	267500000	107490000	191610000	211970000	238130000
ETAAVIFLHGLGDTGHSWADALSTIR	26	0	2737.38	Q9QYL8	Q9QYL8	23	48	Lypla2	Acyl-protein thioesterase 2	yes	3;4	3.8148e-105	302.41	1	1	1	2	2	1	2	2	2	1	2	1	1	2	2	1712200000	38335000	33828000	72642000	258710000	236780000	106740000	141140000	181990000	117230000	103650000	147190000	31385000	39621000	96743000	106180000
HIDLVEGDEGR	11	0	1238.59	M0RAQ6;P05708	P05708	244	254	Hk1	Hexokinase;Hexokinase-1	no	2;3	9.3988e-59	302.3	3	2	2	2	2	2	2	2	3	2	2	2	2	2	2	15877000000	783150000	1031500000	1106300000	1302900000	1036800000	1117000000	825310000	1096400000	1176700000	963550000	852440000	1527500000	954930000	858280000	1244000000
SIEQSIEQEEGLNR	14	0	1630.78	A0A1E1ERK2;P32851;Q9QXG3	A0A1E1ERK2	95	108	Stx1a	Syntaxin-1A	yes	2;3	6.658e-77	302.2	2	2	2	2	2	2	2	2	2	2	2	2	2	2	2	11799000000	675230000	737130000	640210000	834790000	851150000	818460000	846270000	769330000	587430000	816300000	984320000	829860000	741460000	740950000	926220000
HHITIAEIYETELVDIEK	18	0	2152.11	F8WFM2;P85969	F8WFM2	123	140	Napb	Beta-soluble NSF attachment protein	yes	2;3;4	9.1621e-47	301.83	2	3	2	1	2	3	3	3	3	2	1		2	2	1	1613800000	129590000	191060000	121720000	69440000	137080000	153350000	170930000	158750000	113470000	47704000	33011000	0	116300000	136330000	35094000
HLSNVSSTGSIDMVDSPQLATLADEVSASLAK	32	0	3242.6	A0JN25;D3ZKD9;D4A1Q2;F1LST4;P19332	D4A1Q2	652	683	Mapt	Microtubule-associated protein;Microtubule-associated protein tau	no	2;3;4	9.5069e-78	301.73	3	3	3	4	3	4	3	5	2	5	3	4	3	3	3	5002400000	294090000	210500000	300210000	513420000	370830000	532200000	143180000	449950000	276910000	380970000	200260000	358500000	261660000	258490000	451230000
SPLVMDVLNIQGVQR	15	0	1667.9	M0R9X8;F1LRT9;P38650	M0R9X8	1583	1597	Dync1h1	Cytoplasmic dynein 1 heavy chain 1	yes	2;3	3.2214e-77	301.6	2	2	2	3	2	2	2	2	2	2	2	2	2	2	2	1485600000	80197000	91302000	102210000	134390000	103900000	91797000	77558000	100250000	159100000	122180000	95480000	108780000	67190000	75650000	75646000
QSFTMVADTPENLR	14	0	1607.76	Q99MZ8	Q99MZ8	60	73	Lasp1	LIM and SH3 domain protein 1	yes	2;3	7.0958e-77	301.58	1	1	1	1	1	2	1	1	1	1	2	1	2	2	1	2652900000	137940000	136570000	197080000	225580000	202650000	227970000	123800000	168890000	197530000	225140000	140200000	181970000	143830000	201080000	142660000
GECQSEGVLFFQGNR	15	0	1726.77	P20059	P20059	151	165	Hpx	Hemopexin	yes	2	3.2301e-77	301.58					1		1	1		1	1	1		1	1	558520000	0	0	0	0	0	0	108650000	44338000	0	90080000	110750000	142930000	0	32815000	28962000
GGLDVTHGQTGTESVYCNFR	20	0	2196.99	F1LV89	F1LV89	305	324	Rap1gap		yes	2;3	1.0456e-109	301.57	1	1	1	1	1	1	1		1	1	1	2		1	1	668360000	50039000	40531000	57539000	51498000	38742000	55532000	27179000	0	79365000	68681000	41692000	65511000	0	37755000	54292000
SSLLDDLLTESEDMAQR	17	0	1921.89	O35303	O35303	712	728	Dnm1l	Dynamin-1-like protein	yes	2;3	4.1358e-88	301.48	2	2	2	2	2	3	2	3	2	3	3	2	2	2	2	2200000000	87455000	76387000	110990000	173500000	130150000	242700000	100940000	211830000	80058000	222960000	127480000	284210000	99321000	97873000	154150000
KVNAEGSVDTVFSQVCTYLDSLK	23	1	2559.25	P39069;A0A0G2K7Q6;M0RC66	P39069	172	194	Ak1	Adenylate kinase isoenzyme 1	yes	2;3	1.071e-41	301.43	1	1	2	2	2	2	2	2	2	2	1	2	1	1	2	4920500000	170060000	102580000	314620000	528600000	376510000	374630000	296230000	330310000	327360000	423770000	182580000	727870000	135030000	223780000	406550000
EVYMGNVIQGGEGQAPTR	18	0	1904.91	P17764	P17764	85	102	Acat1	Acetyl-CoA acetyltransferase, mitochondrial	yes	2;3	4.9996e-89	301.38	1	2	2	2	2	2	2	1	2	2	2	2	2	3	2	3792100000	140540000	205430000	190030000	374800000	285260000	360670000	220260000	265730000	310740000	306160000	287510000	303330000	168820000	105550000	267220000
VMLGETNPADSKPGTIR	17	1	1784.91	P19804;Q05982	Q05982	89	105	Nme2;Nme1	Nucleoside diphosphate kinase B;Nucleoside diphosphate kinase A	no	2;3	1.866e-87	301.16	4	3	3	3	4	4	3	4	4	4	4	4	4	3	3	24618000000	1492400000	1160900000	1010700000	2135800000	2053400000	1858700000	1378500000	1638800000	1335200000	1578600000	1450400000	3823500000	1515100000	1178300000	1007600000
FSWGAEGQKPGFGYGGR	17	1	1799.84	I7FKL4;P02688	I7FKL4	138	154	Mbp	Myelin basic protein	yes	2;3	1.866e-87	301.16	2	2	2	2	2	2	2	2	2	2	2	2	2	2	2	5386200000	266430000	284060000	246810000	399050000	459580000	444080000	345180000	485680000	333130000	385430000	362380000	479490000	328170000	247110000	319600000
CVVTAEDGTQSEATVNVK	18	0	1906.89	F1LNY3;P13596;F1LUV9;Q3T1H3	F1LNY3	80	97	Ncam1	Neural cell adhesion molecule 1	no	2	5.1081e-89	301.16	2	2	2	2	2	2	2	1	2	1	2	1	1	2	2	1027800000	50569000	73488000	48072000	60700000	97796000	81603000	39321000	54512000	102250000	88671000	81077000	95430000	39772000	56714000	57853000
QSIAIDDCTFHQCVR	15	0	1848.82	A0A140TAH5;P84092	A0A140TAH5	238	252	Ap2m1	AP-2 complex subunit mu	yes	2;3	2.0992e-54	300.78	2	2	2	2	2	2	2	2	2	2	2	2	2	2	2	8184500000	477530000	519650000	504020000	419980000	672330000	380200000	404850000	363750000	360070000	596770000	526690000	1269700000	438160000	576900000	673930000
HHVLQQQQEER	11	0	1430.7	G3V984;O88778;A0A0G2K1X6	G3V984	2417	2427	Bsn	Protein bassoon	yes	2;3	1.101e-58	300.71	2	2	1	2		2	2	2	2	2	1	1	2	2	2	2621400000	180000000	234060000	153950000	308750000	0	233400000	146210000	288880000	0	139710000	54709000	131580000	226170000	215960000	307980000
AIGVLTSGGDAQGMNAAVR	19	0	1786.9	C7C5T2;P47860;P30835;Q6P783	C7C5T2	26	44	Pfkp;Pfkl	ATP-dependent 6-phosphofructokinase;ATP-dependent 6-phosphofructokinase, platelet type;ATP-dependent 6-phosphofructokinase, liver type	no	2;3	8.6181e-92	300.71	2	2	3	2	3	2	2	2	2	2	2	3	2	2	2	4506100000	229940000	211420000	231050000	393060000	310110000	320880000	170850000	341830000	309270000	333730000	337900000	536620000	199790000	230470000	349210000
ASGNYATVISHNPETK	16	0	1687.82	D4A6W6;P62919	D4A6W6	129	144	RGD1561333;Rpl8	60S ribosomal protein L8	yes	2;3	9.1784e-45	300.58	2	2	2	2	2	2	2	2	2	2	1	3	2	2	2	3176100000	195370000	204000000	209140000	254040000	210130000	260930000	252170000	280100000	157640000	307930000	79727000	239040000	158790000	163570000	203480000
PAPSGPGGGSGGGSGGGGGGQPPPLQR	27	0	2199.04	Q9QUH6;D3ZCL8;F1LQW8	Q9QUH6	1044	1070	Syngap1	Ras/Rap GTPase-activating protein SynGAP	yes	2;3	4.1545e-112	300.54	2	1	1	2	2	1		1	1	1		1	1	1	1	860390000	73275000	62635000	67983000	125340000	123350000	115180000	0	0	36234000	45655000	0	58459000	42664000	46744000	62881000
AEGSDVANAVLDGADCIMLSGETAK	25	0	2493.14	Q6P7S0;A0A0G2JVG3;M0RD14;P11980	P11980	343	367	Pkm	Pyruvate kinase;Pyruvate kinase PKM	no	2;3;4	4.6122e-104	300.54	4	5	3	3	2	3	4	3	3	3	5	3	4	4	4	12682000000	497710000	744140000	1011900000	705350000	940790000	811340000	644200000	963630000	927980000	761800000	968630000	1048600000	808510000	730610000	1117100000
EMFAQEHPEVNSLEEVVR	18	0	2142.01	F1M5N4;A0A0G2K4C6	F1M5N4	387	404	Me3	Malic enzyme	yes	2;3	5.8303e-109	300.51	1	1	1	2	1	1	2	1	2	1	2	1	1	1	1	1462900000	88090000	98018000	76571000	134590000	104210000	78528000	127580000	89160000	102210000	124110000	65020000	156000000	64722000	62490000	91614000
VAGTGEGGLEELVEELNSGK	20	0	1986.97	Q9JHL4	Q9JHL4	42	61	Dbnl	Drebrin-like protein	yes	2;3	3.5565e-92	300.49	2	2	2	1	2	2	2	2	2	1	2	1	2	2	2	1382600000	95248000	103030000	91352000	36584000	116560000	128870000	77937000	152960000	146030000	26165000	111600000	46916000	94427000	81558000	73355000
SIQEIQELDKDDESLR	16	1	1916.93	Q5XI73	Q5XI73	34	49	Arhgdia	Rho GDP-dissociation inhibitor 1	yes	2;3	3.8403e-87	300.49	2	2	2				2						2	2		2400600000	368040000	380140000	399880000	0	0	0	466700000	0	0	0	0	0	426890000	358990000	0
EILQEEEDLAEIVQLVGK	18	0	2054.08	D4A133	D4A133	481	498	Atp6v1a		yes	2;3	3.1696e-35	300.49	2	3	3	2	3	3	2	2	3	2	2	3	2	2	2	8634000000	378110000	458180000	473160000	598570000	524040000	794640000	629890000	841290000	544340000	718760000	458700000	1003000000	458760000	301150000	451420000
EHEEAENNEGGK	12	0	1341.54	Q63633;D3ZGI9;F1LNP4	Q63633	100	111	Slc12a5	Solute carrier family 12 member 5	yes	2;3	1.0192e-33	300.33	1	1	1	2				1	2	2		2	1	2		1562900000	45633000	135150000	0	0	0	0	0	0	419880000	377450000	0	472470000	0	112300000	0
EGDAFELTCEATGKPQPVMVTWVR	24	1	2720.29	A0A0G2JUT1;A0A5H1ZRU4;Q6AYP5	A0A0G2JUT1	219	242	Cadm1		yes	2;3	3.3081e-71	300.32	1	1	1	2	1	1	1	1	1	1	1	2	1	1	1	2154300000	116140000	84905000	140550000	171960000	208520000	136350000	127900000	185600000	90921000	139820000	141200000	265610000	111250000	108440000	125170000
PAQQDGEPAWGSGAGAGVVSSR	22	0	2082.97	Q64548	Q64548	38	59	Rtn1	Reticulon-1	yes	2	3.2799e-97	300.03	1	1	1	1	1	1	1	1	1	1	1	1	1	1	1	788770000	52027000	47679000	45236000	94601000	77597000	54700000	44740000	79618000	0	82326000	37989000	59330000	24919000	44041000	43968000
EKGADYLVTEVENGGSLGSK	20	1	2052	Q6P7S0;A0A0G2JVG3;M0RD14;P11980	P11980	187	206	Pkm	Pyruvate kinase;Pyruvate kinase PKM	no	2;3	1.1907e-47	300.03	1	1	1			1			1	1	1	1	1	1	1	580170000	62424000	52193000	82080000	0	0	37280000	0	0	0	0	57749000	89588000	57931000	48335000	92589000
IFCCHGGLSPDLQSMEQIR	19	0	2247.02	P62138;A0A0G2JYS8;P62142;Q6AYZ4;P63088;A0A0G2JVK2	P62142	168	186	Ppp1ca;Ppp1cb;Ppp1cc	Serine/threonine-protein phosphatase PP1-alpha catalytic subunit;Serine/threonine-protein phosphatase PP1-beta catalytic subunit;Serine/threonine-protein phosphatase;Serine/threonine-protein phosphatase PP1-gamma catalytic subunit	no	2;3	9.3701e-92	299.76	3	2	2	2	2	2	2	2	2	2	2	2	1	1	1	4668500000	287610000	245620000	234300000	396470000	584400000	350620000	221380000	250850000	240710000	380610000	339000000	485720000	207540000	211850000	231860000
EGFGHLSPTGTTEFWLGNEK	20	0	2206.03	P02680	P02680	239	258	Fgg	Fibrinogen gamma chain	yes	2;3	3.7883e-92	299.76		1			1	1	2	2	1	2	2	2	1	1	1	1476900000	0	51858000	0	0	36401000	0	332270000	163690000	81005000	245690000	211790000	277730000	33371000	43151000	0
SVNESLNNLFITEEDYQALR	20	0	2354.14	F1M779;P11442	F1M779	1462	1481	Cltc	Clathrin heavy chain;Clathrin heavy chain 1	yes	2;3	1.1159e-37	299.76	2	2	2	2	2	2	2	2	2	2	2	2	2	2	2	12548000000	705050000	767540000	1027900000	973470000	1021700000	1004500000	677340000	1028200000	346300000	903030000	857430000	1130600000	610590000	748840000	745200000
VFIMDNCEELIPEYLNFIR	19	0	2414.16	P82995	P82995	369	387	Hsp90aa1	Heat shock protein HSP 90-alpha	yes	2;3	6.4982e-48	299.68	6	6	5	5	6	4	5	5	7	5	5	6	5	4	4	3924300000	194920000	135960000	246580000	359650000	414230000	283210000	190270000	263770000	294990000	346800000	255860000	368240000	196140000	182120000	191500000
ASVPEGFLSELTQQLAQATGK	21	0	2174.12	A0A0F7RQL3;P30904	A0A0F7RQL3	13	33	Mif	Macrophage migration inhibitory factor	yes	2;3	5.5808e-97	299.64	2	2	2	2	2	2	2	2	2	2	2	2	2	2	2	9924000000	382770000	374910000	442410000	861180000	972560000	700840000	467360000	829920000	718490000	1133500000	626580000	1146600000	344260000	326010000	596630000
LCYVALDFEQEMATAASSSSLEK	23	0	2549.17	P60711;A0A0G2K3K2;A1Z0K8;P63259	P63259	216	238	Actb;Actg1	Actin, cytoplasmic 1;Actin, cytoplasmic 1, N-terminally processed;Actin, cytoplasmic 2;Actin, cytoplasmic 2, N-terminally processed	no	2;3;4	1.3032e-97	299.56	63	87	68	73	53	68	59	47	53	74	75	53	67	59	55	38937000000	1749600000	2122500000	3127000000	3859100000	2643600000	3639700000	2036000000	2815600000	2288000000	3136700000	2729100000	2462200000	2123600000	2228200000	1976000000
TAGAQVVLNEQELQLWPSDLDKPSSSESLPPGSR	34	1	3634.81	P13233;A0A097BVJ5	P13233	294	327	Cnp	2,3-cyclic-nucleotide 3-phosphodiesterase	yes	3;4	1.4879e-123	299.33	2	5	4	3	8	7	5	4	7	7	8	5	4	4	6	8629700000	305040000	458330000	410640000	430300000	813680000	672870000	351520000	505180000	836800000	780080000	776640000	921690000	474040000	298650000	594230000
AKDINQEVYNFLATAGAK	18	1	1952	Q9ER34	Q9ER34	143	160	Aco2	Aconitate hydratase, mitochondrial	yes	2;3	2.6358e-88	299.27	2	2	2	2	2	2	1	1	1	3	2	2	1	2	3	2087500000	139270000	101390000	206270000	128890000	173790000	78049000	51117000	77806000	87885000	136700000	238080000	293440000	102460000	120530000	151830000
DQTNDQVTIDSALATQK	17	0	1846.89	P56574;A0A0G2JUF6	P56574	90	106	Idh2	Isocitrate dehydrogenase [NADP], mitochondrial	yes	2	5.1335e-88	299.04	1	1	1	1		1	1	1	1	1	1	1	1		1	680900000	40689000	45637000	54739000	55901000	0	60879000	42677000	39973000	55957000	76370000	55896000	68859000	47012000	0	36310000
DFTVSALHGDMDQK	14	0	1562.7	Q5RKI1;A0A0G2K8B7;O08772	Q5RKI1	297	310	Eif4a2	Eukaryotic initiation factor 4A-II;Eukaryotic initiation factor 4A-II, N-terminally processed	yes	2;3	9.0269e-77	298.84	2	2	2	2	2	2	2	2	2	2	2	1	2	2	2	2594400000	122010000	117900000	163760000	268560000	218630000	175990000	137290000	244260000	203790000	275810000	140120000	159160000	60485000	118680000	187920000
DREELAQQYETILR	14	1	1762.88	Q02563	Q02563	144	157	Sv2a	Synaptic vesicle glycoprotein 2A	yes	2;3	3.953e-76	298.82	2	2	2	2	2	2	2	2	2	2	2	2	2	2	2	10925000000	502860000	534980000	613450000	953330000	774280000	832450000	582700000	897660000	818000000	848060000	680040000	1052400000	549630000	545580000	740100000
VSHVSTGGGASLELLEGK	18	0	1739.91	P16617;M0R6Y8;A0A096MJL6	P16617	389	406	Pgk1;RGD1560402	Phosphoglycerate kinase 1;Phosphoglycerate kinase	no	2;3	6.2693e-89	298.78	4	3	3	6	6	6	4	5	7	6	5	5	2	3	2	13657000000	700180000	805920000	738840000	1161300000	857780000	1412700000	827320000	1192200000	988360000	1185400000	784180000	923530000	750500000	762460000	566210000
NVAQYNANHPDFPMQIEQLER	21	0	2513.18	M0R9X8;F1LRT9;P38650	M0R9X8	2466	2486	Dync1h1	Cytoplasmic dynein 1 heavy chain 1	yes	2;3	2.3277e-86	298.78	1	1	1	1	1	1	1	1	1	1	1	2	1	1	1	1479000000	97212000	115170000	106390000	141080000	88236000	86897000	67396000	94676000	68627000	107010000	110890000	119760000	89647000	73596000	112410000
AHGQDLGTAGSCLR	14	0	1441.67	F1LUN5;Q5FWY9;F1MA59	F1LUN5	1504	1517	Col4a5;Col4a1		yes	2;3	9.073e-77	298.78	1	1	1	1		1		1		1		2	1	1	1	637960000	59285000	67335000	50410000	37821000	0	33853000	0	59046000	0	43003000	0	163600000	45107000	22019000	56477000
QSAEEQAQAQAQAQAAAEK	19	0	1956.91	Q6S399;Q6S3A3;Q6S3A4;F7F9U6;Q6S398;Q6S395;Q6S396;Q6S3A5;Q6S3A0;Q6S3A1;A0A0G2K1J5;P30427	Q6S399	2085	2103	Plec	Plectin	yes	2	1.0172e-91	298.75	1			1	1			1	1		1	1		1		234220000	13481000	0	0	36590000	53793000	0	0	32106000	0	0	37481000	45618000	0	15153000	0
HEYQANGPEDLNR	13	0	1541.69	Q7M0E3	Q7M0E3	133	145	Dstn	Destrin	yes	2;3	3.7004e-67	298.7	2	2	2	2	2	2	2	2	2	1	2	2	2	2	2	2618100000	165040000	126530000	94874000	231310000	266970000	201550000	166580000	226620000	138770000	136070000	144860000	265570000	137470000	101020000	214860000
KLEELELDEQQR	12	1	1528.77	A0A0H2UHI2;Q01986	A0A0H2UHI2	11	22	Map2k1	Dual specificity mitogen-activated protein kinase kinase 1	yes	2;3	3.7313e-59	298.61	3	3	3	3	1	2	2	2	2	2	2	3	2	2	3	5576500000	292350000	382860000	363960000	533290000	226170000	501280000	267380000	355450000	381010000	520760000	307040000	549040000	318970000	332350000	244580000
YAIAVNDLGTEYVHR	15	0	1719.86	P13264;A0A0G2K1T0;A0A0G2KAN7	P13264	298	312	Gls	Glutaminase kidney isoform, mitochondrial;Glutaminase kidney isoform 68 kDa chain;Glutaminase kidney isoform 65 kDa chain	yes	2;3	4.1936e-77	298.58	2	2	2	2	2	2	2	2	2	2	2	2	2	2	2	6336700000	329350000	289390000	285230000	517000000	355630000	480970000	386090000	517460000	287660000	594550000	275910000	632450000	410320000	508800000	465840000
TCLLNETGDEPFQYK	15	0	1813.82	P09606	P09606	358	372	Glul	Glutamine synthetase	yes	2	1.0453e-43	298.58	1	1	1	1	1	1	1	1	1	1	1	1	1	1	1	8600200000	473330000	884660000	1242500000	689940000	552340000	603820000	447830000	607690000	279900000	519280000	426140000	670170000	324850000	452930000	424760000
HLNATVNNLQAK	12	0	1321.71	Q5FVJ0;A0A0G2K6A9	Q5FVJ0	273	284	Rufy3	Protein RUFY3	yes	2;3	2.1094e-59	298.12	1	2	2	2	2	2	2	2	2	2	2	2	1	1	2	1991700000	42438000	103390000	127570000	190120000	176910000	87278000	78606000	134450000	143220000	292570000	255100000	170380000	49328000	43279000	97004000
SQLECHSDQNMHQAEEWFK	19	0	2403	P12839;G3V7S2	P12839	274	292	Nefm	Neurofilament medium polypeptide	yes	2;3;4	5.8542e-70	298.11	2	2	2	3	3	2	2	2	2	2	2	3	2	2	3	5278600000	282560000	280080000	308720000	339360000	457080000	267440000	355440000	372250000	272270000	377010000	415630000	502900000	345670000	334210000	367940000
TYEEGLKHEANNLQLK	16	1	1885.95	O35814	O35814	94	109	Stip1	Stress-induced-phosphoprotein 1	yes	2;3;4	1.5492e-56	297.91	2	2	2	2	3	3	2	3	2	2	3	3	2	2	3	3076300000	145100000	121760000	143710000	264690000	231660000	205340000	112220000	218930000	156390000	220180000	206480000	508120000	163960000	180590000	197130000
AGYTDQVVIGMDVAASEFYR	20	0	2191.03	Q5BJ93;M0R5J4;P04764;Q5EB49	Q5BJ93	234	253	Eno1	Alpha-enolase	yes	2;3	4.4057e-92	297.83	7	14	18	34	33	34	27	38	16	44	29	45	18	18	21	3230000000	99229000	107480000	194610000	261430000	197510000	339450000	181410000	240530000	98099000	313950000	238990000	423660000	196400000	182690000	154560000
GVEDSSNTHSEGPR	14	0	1470.63	D3ZFB6	D3ZFB6	13	26	Prrt2	Proline-rich transmembrane protein 2	yes	2;3	4.007e-54	297.83	3	2	1	2	2	1	2	2	1	1	2	1	2	1	2	2442400000	176070000	241900000	81465000	75278000	74683000	77029000	334820000	318000000	62231000	85751000	226640000	71363000	203770000	73331000	340120000
AHDGGIYAISWSPDSTHLLSASGDK	25	0	2584.22	Q5RKI0	Q5RKI0	232	256	Wdr1	WD repeat-containing protein 1	yes	2;3;4	2.2972e-47	297.7	2	2	2	2	2	3	2	2	2	3	3	3	2	2	3	5012500000	255870000	247950000	310310000	417220000	346410000	450540000	218730000	343930000	281330000	346990000	327110000	515500000	237280000	258790000	454570000
LTLEQGQQLVAEGHPGANQASTR	23	0	2404.21	F1MA36;Q9QWN8	F1MA36	699	721	Sptbn2	Spectrin beta chain, non-erythrocytic 2	yes	2;3	9.8024e-56	297.7	1	1		1			1	2		2	1	2	1	1	2	3932500000	239810000	192520000	0	0	0	0	284600000	768060000	0	507020000	416740000	727510000	259940000	254500000	281780000
APAFLSADEVQDHLR	15	0	1667.83	Q9QYU4	Q9QYU4	4	18	Crym	Ketimine reductase mu-crystallin	yes	2;3	1.6335e-43	297.64	2	2	2	2	2	2	1	2	2	2	2	2	2	2	2	4346500000	225620000	249930000	220870000	427320000	328550000	415930000	237790000	518860000	239300000	335910000	286740000	300680000	205420000	178580000	174960000
HATDTVLIECLTK	13	0	1499.77	A0A0G2JZ56;A0A0G2K6R9;A0A0G2KAS9;A0A0G2KBB9;F1M9N9	A0A0G2K6R9	3617	3629	Ank2		no	2;3	4.0051e-67	297.64	2	2	2	2	1	1	2	1	2	2	2	2	2	3	2	2862200000	179890000	148730000	169800000	220230000	153740000	86827000	170330000	106500000	249610000	338410000	159070000	424480000	151890000	171440000	131280000
AVDHINSTIAPALISSGLSVVEQEK	25	0	2577.36	P07323	P07323	65	89	Eno2	Gamma-enolase	yes	2;3;4	2.845e-48	297.63	3	3	3	3	3	3	3	3	3	3	3	3	3	3	3	15668000000	630730000	731310000	936460000	1318900000	1265500000	1518900000	1037100000	1190100000	1107100000	1218500000	967500000	1268500000	846720000	623780000	1007500000
IISSIEQKEENKGGEDK	17	2	1902.95	P62260	P62260	62	78	Ywhae	14-3-3 protein epsilon	yes	2;3;4	1.0472e-86	297.52	1	2	2	1	1	1		1	2	2	2	2	1	1	3	1260400000	44893000	65955000	102620000	83006000	85086000	0	0	23960000	86628000	111210000	87184000	211160000	50249000	51438000	257010000
IEGSGDQIDTYELSGGAR	18	0	1866.86	P21575	P21575	344	361	Dnm1	Dynamin-1	yes	2;3	6.8939e-89	297.5	1	2	2	2	1	3	5	2	2	2	3	2	1	1	2	5145100000	206340000	282340000	337910000	412700000	271390000	464350000	276160000	460920000	560700000	514730000	322660000	322560000	200580000	160450000	351320000
AVCMLSNTTAIAEAWAR	17	0	1863.9	P68370;Q68FR8;Q5XIF6;Q6AY56;Q6P9V9	Q6P9V9	374	390	Tuba1a;Tuba3a;Tuba4a;Tuba8;Tuba1b	Tubulin alpha-1A chain;Tubulin alpha-3 chain;Tubulin alpha-4A chain;Tubulin alpha-8 chain;Tubulin alpha-1B chain	no	2;3	5.8355e-88	297.32	72	84	94	88	84	80	82	84	88	90	90	80	60	81	86	48693000000	2701700000	2904200000	3051000000	3773600000	3506000000	3211100000	3180300000	3386200000	2713100000	3945300000	3631200000	5126700000	2252400000	2375200000	2935400000
KADIGVAMGIVGSDVSK	17	1	1645.87	P06685	P06685	727	743	Atp1a1	Sodium/potassium-transporting ATPase subunit alpha-1	yes	2;3	2.3045e-45	297.28	2	5	3	4	4	4	3	3	5	4	4	5	3	3	4	9269100000	330560000	529950000	562750000	700100000	791090000	651640000	524700000	779900000	954420000	465790000	576040000	591090000	536140000	414890000	860030000
TGYESGDYEMLGEGLGVK	18	0	1903.85	A0A0G2JUC7;Q6AYH5	A0A0G2JUC7	79	96	Dctn2	Dynactin subunit 2	yes	2	4.1639e-35	297.18	1	1	1	1	1	1	1	1	1	1	1	1	1	1	1	579710000	39886000	32745000	40232000	31207000	29140000	0	41423000	63435000	68462000	40366000	33420000	81807000	0	33055000	44530000
QTIGNSCGTIGLIHAVANNQDKLEFEDGSVLK	32	1	3427.7	Q00981	Q00981	84	115	Uchl1	Ubiquitin carboxyl-terminal hydrolase isozyme L1	yes	3;4	4.9122e-123	297.08	2	2	2	3	5	2	2	2	3	3	5	5	2	2	3	21020000000	1149800000	1305700000	1695900000	1414100000	1990600000	1765500000	841560000	1415400000	1346700000	1177700000	1114400000	1744900000	1243400000	1090400000	1724200000
DQSGEYECSALNDVAAPDVR	20	0	2194.94	P32736;A0A0G2K657;F1M2I5	P32736	195	214	Opcml	Opioid-binding protein/cell adhesion molecule	yes	2;3	5.1008e-37	297.08	2	2	2	2	2	2	2	2	2	2	2	2	2	2	3	3835300000	237600000	203090000	326940000	271970000	247950000	262100000	222210000	249270000	236000000	253230000	220110000	385020000	247520000	210930000	261340000
EDQKGEEQTIEALK	14	1	1616.79	F1MAQ5;A0A0U1RRX4;F1LNK0;Q64715	F1LNK0	564	577	Map2	Microtubule-associated protein	no	2;3	2.1271e-43	297.05	2	2	2	2	2	2	2	2	1	2	2	2	2	2	2	5575900000	219240000	308440000	351810000	546650000	531180000	733300000	284550000	619880000	139650000	352460000	318470000	369230000	308190000	240510000	252360000
NENTFLDLTVQQIEHLNK	18	0	2155.09	Q4V8I9;A0A0G2K542	Q4V8I9	134	151	Ugp2		yes	2;3	7.1534e-89	296.97	2	1	2	2	2	2	2	2	2	2	2	2	1	2	2	1999900000	83429000	93739000	132940000	141830000	180040000	166090000	120080000	142620000	105380000	185380000	158830000	254150000	66872000	65141000	103420000
AYDATTHFETTCDDIKDIYK	20	1	2406.07	P50399	P50399	403	422	Gdi2	Rab GDP dissociation inhibitor beta	yes	2;3;4	1.348e-68	296.85	2	3	2	2	4	2	2	2	2	2	2	2	2	2	2	4406000000	239110000	266150000	256310000	466160000	400780000	364210000	212990000	421420000	309310000	336070000	191240000	335660000	179240000	197130000	230220000
SQSLTNAFSFSESSFFR	17	0	1940.89	G3V733;Q63537	G3V733	544	560	Syn2	Synapsin-2	yes	2	1.7386e-34	296.56	1	1	1	3	1	2	1	3	1	1	1	2		1	1	497890000	32448000	30779000	54873000	48707000	32077000	26168000	23066000	59178000	10731000	22255000	32753000	55649000	0	30148000	39056000
SSGSPYGGGYGSGGGSGGYGSR	22	0	1909.78	Q6URK4	Q6URK4	356	377	Hnrnpa3	Heterogeneous nuclear ribonucleoprotein A3	no	2	4.347e-97	296.25	1	1	1	2	1	1	1	1	1	1	1	1	1	1	1	1328500000	79762000	59221000	87382000	29002000	114980000	94299000	71449000	156320000	91882000	104410000	83591000	90004000	79916000	68429000	117870000
RVPVVTQGSDAQALTQDDGVAK	22	1	2254.16	M0RBF1;M0RBJ7;P01026	M0RBF1	386	407	C3	Complement C3;Complement C3 beta chain;C3-beta-c;Complement C3 alpha chain;C3a anaphylatoxin;Acylation stimulating protein;Complement C3b alpha chain;Complement C3c alpha chain fragment 1;Complement C3dg fragment;Complement C3g fragment;Complement C3d fragment;Complement C3f fragment;Complement C3c alpha chain fragment 2	yes	2;3	2.4705e-65	296.21	1						1		1	1	2	2				500650000	33674000	0	0	0	0	0	119100000	0	39048000	76663000	69435000	162730000	0	0	0
IGGVQQDTILAEGLHFR	17	0	1852.98	Q5XIH7;A0A0G2KB63	Q5XIH7	55	71	Phb2	Prohibitin-2	yes	2;3	6.3063e-88	296.17	2	2	2	2	2	2	2	2	2	2	2	2	3	2	1	9006900000	614350000	605710000	569060000	745640000	593930000	704350000	546330000	710710000	363160000	666330000	593260000	861940000	549390000	406730000	476080000
GITWGEDTLMEYLENPKK	18	1	2123.02	D4A5L9;P62898	D4A5L9	57	74	LOC679794;Cycs	Cytochrome c, somatic	yes	2;3	2.2474e-84	296.17	6	6	6	5	5	5	6	5	7	6	6	6	6	6	5	12184000000	551220000	540630000	774080000	1191700000	1011700000	962710000	534440000	908240000	959410000	911450000	701280000	1000900000	764160000	746530000	625400000
NITLSLVANPSHLEAADPVVMGK	23	0	2375.25	Q5XI78	Q5XI78	365	387	Ogdh	2-oxoglutarate dehydrogenase, mitochondrial	yes	2;3	1.6901e-97	295.98	1	1	2	1	2	1	1	2	1	2	1	2	2	1	1	1512500000	77947000	69584000	150480000	101660000	95004000	79658000	67962000	138100000	103550000	150880000	87724000	150190000	70918000	81703000	87106000
ESESCDCLQGFQLTHSLGGGTGSGMGTLLISK	32	0	3326.52	P85108;Q3KRE8	P85108	123	154	Tubb2a;Tubb2b	Tubulin beta-2A chain;Tubulin beta-2B chain	no	2;3;4	4.0874e-123	295.87	5	4	4	4	7	5	3	4	4	5	3	5	3	3	5	35246000000	2373200000	1943100000	2246200000	2299500000	3653300000	2906800000	1737300000	2124300000	1814700000	2068600000	2027700000	2955600000	2294900000	1664700000	3136300000
NVLGHMQQGGAPSPFDR	17	0	1809.86	C7C5T2;P47860;A0A0A0MXY5	C7C5T2	667	683	Pfkp	ATP-dependent 6-phosphofructokinase;ATP-dependent 6-phosphofructokinase, platelet type	yes	2;3	6.4289e-88	295.86	2	2	2	3	3	2	2	4	3	4	3	4	2	2	3	3297400000	173170000	146640000	184470000	288330000	328140000	181440000	103330000	334900000	210330000	229720000	96749000	395670000	197870000	227480000	199180000
HNNCMASHLTPAVYAR	16	0	1840.85	Q5BJT9;P25809	Q5BJT9	60	75	Ckmt1b;Ckmt1	Creatine kinase U-type, mitochondrial	yes	2;3;4	1.2462e-87	295.83	3	2	2	2	3	3	2	4	2	4	3	4	2	2	3	7192300000	249880000	213220000	250910000	606930000	589110000	348160000	337450000	957170000	333150000	956270000	569290000	886640000	205000000	257300000	431810000
TAFDDAIAELDTLNEDSYK	19	0	2129.96	P61983	P61983	199	217	Ywhag	14-3-3 protein gamma;14-3-3 protein gamma, N-terminally processed	yes	2;3	1.2479e-91	295.83	3	5	2	4	4	4	6	5	5	5	5	5	4	3	2	16936000000	795640000	888110000	942410000	1090200000	1260200000	1539800000	1077600000	1879100000	1329300000	1208900000	1110700000	1259400000	792010000	941570000	821520000
GPDSGAEVEKEK	12	1	1244.59	G3V7U2;A0A0G2K5C6;Q63330;P34926	P34926	608	619	Map1a	Microtubule-associated protein 1A;MAP1A heavy chain;MAP1 light chain LC2	no	2;3	1.0817e-58	295.79	2	1		1	2	1		1	2	2	2	1	2	2	2	1838800000	163420000	0	0	113690000	290300000	104760000	0	98090000	200570000	223530000	146350000	109130000	140860000	127880000	120210000
AWGAMMTEADKVSELHQEVK	20	1	2259.07	Q9Z0W5;A0A0G2JWR2	Q9Z0W5	80	99	Pacsin1	Protein kinase C and casein kinase substrate in neurons protein 1	yes	2;3;4	1.0341e-37	295.67	2	2	2	3	2	2	2	2	2	3	2	3	2	2	2	6761800000	325650000	358830000	474090000	633740000	428860000	274490000	251580000	419640000	426310000	842180000	458330000	972600000	220420000	224080000	451000000
KGDEVQCEIEELGVIINK	18	1	2072.05	B2RYW9	B2RYW9	294	311	Fahd2	Fumarylacetoacetate hydrolase domain-containing protein 2	yes	2;3	1.4499e-88	295.44	2	2	2	2	2	2	1	2	2	2	2	2	2	2	2	2076500000	127420000	128120000	129100000	149920000	173490000	168810000	106660000	170750000	124820000	140690000	89497000	174500000	143380000	113650000	135640000
TPEDGGYSCEITEK	14	0	1584.66	P15205	P15205	1925	1938	Map1b	Microtubule-associated protein 1B;MAP1B heavy chain;MAP1 light chain LC1	yes	2	4.1278e-43	295.37	1	1	1	1	1	1	1	1	1	1	1	1	1	1	1	1470800000	91051000	67756000	89563000	129080000	131470000	118730000	44154000	119850000	96865000	146630000	86788000	111520000	83446000	84312000	69596000
EANELQQWINEK	12	0	1500.72	A0A0G2JZ69;P16086;A0A0G2K1Y8;A0A0G2K1E7;C9EH87;Q6IRK8	A0A0G2JZ69	1111	1122	Sptan1	Spectrin alpha chain, non-erythrocytic 1	no	2	2.5429e-59	295.35	1	1	1	1	1	1	1	1	1	1	1	1	1	1	1	6890100000	291730000	240330000	308010000	465390000	643410000	511150000	334620000	558640000	549410000	583070000	414450000	996760000	279380000	330070000	383730000
LTDVAEECQNNQLK	14	0	1660.77	P10687;F1M084;R9PXY3	P10687	1042	1055	Plcb1	1-phosphatidylinositol 4,5-bisphosphate phosphodiesterase beta-1;Phosphoinositide phospholipase C	yes	2	1.1503e-76	295.34	1	1	1	1	1	1	1	1	1	1	1	1	1	1	1	1213000000	79320000	61434000	75557000	99508000	76274000	74920000	68789000	92545000	74424000	70279000	84104000	135490000	52639000	68383000	99341000
SCGSSCAVHDLIFWR	15	0	1793.8	A0A0H2UHX1;A1L1I6	A0A0H2UHX1	42	56	Rtn3	Reticulon	yes	2;3	1.3428e-43	295.34	2	2	2	2	2	2	2	2	2	2	2	2	2	2	2	6005500000	397960000	322380000	395860000	741850000	526540000	511650000	264470000	425550000	304170000	329560000	342730000	761190000	224750000	254620000	202240000
IDEYDYSKPIEGQQK	15	1	1811.86	Q920L2;Q0QF18	Q920L2	593	607	Sdha	Succinate dehydrogenase [ubiquinone] flavoprotein subunit, mitochondrial	yes	2;3	2.2916e-76	295.32	2	2	2	2	2	2	2	2	2	2	2	2	2	2	2	6366900000	344460000	337010000	331570000	516510000	557860000	631080000	293450000	477810000	393510000	333320000	389720000	664520000	400260000	341860000	353950000
SPPAVQQDNVDEDLIR	16	0	1794.87	Q5U300	Q5U300	369	384	Uba1	Ubiquitin-like modifier-activating enzyme 1	yes	2;3	1.1476e-44	295.32	1	1	2	1	1	1	1	2	1	1	1	3	1	1	2	1568800000	70856000	86206000	102350000	134620000	120120000	157710000	79981000	174530000	117240000	123360000	73786000	122370000	78662000	55929000	71128000
LTVSWLKDDEPLYIGNR	17	1	2018.05	D3ZW56;D3ZNW5;P97685	P97685	553	569	Nfasc	Neurofascin	no	2;3	1.8501e-44	295.32	1	1	3	1	1	2	2	1	1	2	2	1	1	1	1	1715100000	96405000	96477000	158640000	34054000	33348000	159920000	125810000	143440000	70644000	185870000	149330000	125580000	82826000	121780000	130950000
MHDSHLSSEEPK	12	0	1395.61	P31596;A0A159KIL2;A0A159KIH4;I1T7F1;Q8K5B5	P31596	18	29	Slc1a2	Excitatory amino acid transporter 2;Amino acid transporter	no	2;3;4	2.5474e-59	295.32	7	7	5	7	7	7	5	7	6	7	7	7	4	6	6	64364000000	3174100000	3094600000	4662000000	5990600000	5624000000	5091000000	3765200000	6269700000	4735600000	4906200000	4078700000	5026800000	1107600000	2521500000	4316700000
YADLTEDQLPSCESLK	16	0	1867.85	P25113	P25113	142	157	Pgam1	Phosphoglycerate mutase 1	yes	2;3	1.2861e-87	295.32	2	2	2	1	2	1	2	1	2	1	3	1	2	2	1	8201500000	603540000	628320000	621900000	576460000	441400000	483180000	740330000	461030000	390120000	545040000	518920000	554210000	609080000	574050000	453940000
IIEVVDAIMTTAQSHQR	17	0	1910.99	C7C5T2;P47860;A0A0A0MXY5	C7C5T2	194	210	Pfkp	ATP-dependent 6-phosphofructokinase;ATP-dependent 6-phosphofructokinase, platelet type	yes	2;3	6.6507e-88	295.32	2	3	2	2	3	2	2	3	3	3	2	3	2	2	2	10893000000	441750000	489170000	570640000	995900000	960150000	978400000	453150000	993810000	794580000	748270000	758370000	1300600000	386800000	447900000	573470000
QIWTLEQPPDEAGSAAVCLR	20	0	2240.09	A0A0G2KAM4;P85845	P85845	44	63	Fscn1	Fascin	no	2;3	1.7515e-93	295.3	2	1	1	1	2	1	2	2		2		2	2	2	2	1225000000	49800000	69257000	54170000	77852000	122440000	41863000	41059000	136780000	0	136400000	0	153160000	101290000	109070000	131870000
LPADTEVVCAPPTAYIDFAR	20	0	2205.08	P48500;A0A0G2JWJ4	P48500	34	53	Tpi1	Triosephosphate isomerase	yes	2;3	5.4144e-48	295.3	3	2	2	2	2	2	2	3	2	2	2	2	2	2	2	18618000000	890060000	924020000	1468700000	1524200000	1584000000	1493500000	761490000	1616100000	718910000	1667100000	971570000	2312200000	825070000	919620000	941180000
VAPEEHPTLLTEAPLNPK	18	0	1955.04	A0A0G2K4M6;B0BMT0;P62738;P63269;P68035;P68136	P68035	98	115	Acta2;Actg2;Actc1;Acta1	Actin, aortic smooth muscle;Actin, gamma-enteric smooth muscle;Actin, alpha cardiac muscle 1;Actin, alpha skeletal muscle	no	2;3	6.3312e-46	295.29	2	2	2	2	3	2	2	2	2	1	2	1	1	2	2	4363500000	370310000	443630000	300790000	278360000	305890000	332220000	275610000	368760000	340540000	86232000	430620000	113780000	218600000	306020000	192100000
TALLDAAGVASLLTTAEAVVTEIPK	25	0	2453.36	A0A482IDN3;P63039	A0A482IDN3	527	551	Hspd1	60 kDa heat shock protein, mitochondrial	yes	2;3;4	1.1734e-143	295.22	3	3	2	3	3	3	2	3	2	3	3	3	3	3	2	8009600000	133010000	160910000	182680000	728500000	188860000	1434900000	1107600000	154350000	357580000	1446100000	392340000	519780000	182790000	253920000	766200000
LAWVSHDSTVSVADASK	17	0	1771.87	Q99PD4;D3ZXP7	Q99PD4	219	235	Arpc1a	Actin-related protein 2/3 complex subunit 1A	yes	2;3	6.6999e-88	295.2	2	2	2	2	2	2	2	2	2	2	2	2	2	2	2	3958600000	218050000	214290000	267190000	300270000	312020000	264320000	173680000	279270000	220790000	294560000	228440000	417510000	213380000	238740000	316050000
SDKDLETQVIQLNEQVHSLK	20	1	2323.2	M0R8A4;M0R7M8;Q3B8Q0	M0R8A4	156	175	Mapre2;LOC100911918	Microtubule-associated protein RP/EB family member 2	yes	2;3;4	1.2944e-68	295.09	2	2	2	2	3	2	2	2	2	2	2	3	2	2	2	6782100000	343960000	337440000	369400000	643740000	459830000	507980000	210850000	539500000	511140000	654040000	353420000	898980000	283120000	238240000	430460000
DYSLQIQNVDVTDDGPYTCSVQTQHTPR	28	0	3236.47	Q9Z0J8;A0A0G2K293;D4A2V0	Q9Z0J8	94	121	Negr1	Neuronal growth regulator 1	yes	3	9.21e-113	295.01	1	1	1	1	1	2	1	1	1		1	1	1	1	1	1377000000	88604000	98618000	108660000	92684000	114300000	74319000	79453000	121600000	112260000	0	87543000	114300000	81922000	91082000	111690000
DIQPEVAEATVPGRPGAELQPK	22	1	2301.2	Q5XIN6	Q5XIN6	492	513	Letm1	LETM1 and EF-hand domain-containing protein 1, mitochondrial	yes	2;3	7.9335e-52	294.94	1	2	2	2	2	2	2	2	1	2	3	2	3	2	1	3891600000	199590000	263570000	205910000	275700000	337190000	307260000	145670000	347580000	42560000	301470000	275940000	517850000	228810000	238250000	204240000
ISEQFTAMFR	10	0	1228.59	B4F7C2;G3V7C6;Q6P9T8;P69897;P85108;Q3KRE8;Q4QRB4	G3V7C6	484	493	Tubb4a;Tubb4b;Tubb5;Tubb2a;Tubb2b;Tubb3	Tubulin beta-4B chain;Tubulin beta-5 chain;Tubulin beta-2A chain;Tubulin beta-2B chain;Tubulin beta-3 chain	no	2	8.1994e-52	294.33	3	4	12	20	18	18	4	20	9	18	12	23	4	7	9	80489000000	5119900000	4541900000	4785600000	5159100000	5525400000	6719500000	4802900000	5027600000	3768400000	5147800000	6031600000	7290200000	5205700000	5425600000	5937700000
ISSLLEEQFQQGK	13	0	1505.77	B2RYR8;P62243;D3ZIE1;Q6TXJ0	B2RYR8	158	170	Rps8;RGD1566369;LOC297756	40S ribosomal protein S8	yes	2	5.0147e-67	294.11	1	1	1	1	1	1	1	1	1	1	1	1	1	1	1	2372800000	124060000	145050000	126630000	189270000	223370000	155190000	139510000	168370000	131410000	165540000	233770000	170770000	118200000	129750000	151920000
ISQHGGSSTSLSSTK	15	0	1475.72	A0A3Q9WS43;A0A1W2Q6Q2;A0A0G2KB92;O08875;A0A1W2Q632	A0A3Q9WS43	346	360	Dclk1	Serine/threonine-protein kinase DCLK1	yes	2;3	5.6816e-77	293.95	2	2	1	2	2	1	2	2	2	2	2	1	2	2	2	4182700000	389150000	319440000	107800000	235260000	279360000	270640000	287810000	343650000	253920000	328410000	317040000	0	376050000	392700000	281460000
GISEETTTGVHNLYK	15	0	1647.81	P10760;Q6P743	P10760	152	166	Ahcy	Adenosylhomocysteinase	yes	2;3	5.7071e-77	293.88	2	2	2	2	2	2	1	1	2	1	2	2	2	2	2	3323400000	197170000	222530000	266760000	344630000	356260000	294340000	66076000	91742000	235670000	151290000	167260000	354700000	135890000	148230000	290820000
ELDQWIEQLNECK	13	0	1703.78	A0A0G2JYA4;P63331	A0A0G2JYA4	9	21	Ppp2ca	Serine/threonine-protein phosphatase 2A catalytic subunit alpha isoform	yes	2;3	5.0828e-67	293.88	2	2	2		1	1	1		1		2		1	2	1	1650900000	142350000	163490000	183940000	0	170710000	183490000	121430000	0	161220000	0	167250000	0	88317000	134670000	134060000
IDSVLLTHIGADNLPGINGLLQR	23	0	2428.34	G3V7U2;A0A0G2K5C6;Q63330;P34926	P34926	82	104	Map1a	Microtubule-associated protein 1A;MAP1A heavy chain;MAP1 light chain LC2	no	2;3	1.9277e-97	293.78	1	1	1	1	1	1	1	1	1	1	1	2	1	1	1	1302700000	49422000	50129000	89705000	103820000	78829000	96961000	80193000	117290000	44232000	106980000	76789000	216680000	63329000	40433000	87954000
QNLLSQSHAYQQFLR	15	0	1831.93	A0A0G2JZY6;A0A0G2K8W9;Q6XD99;G3V6S0	A0A0G2K8W9	1162	1176	Sptbn1		no	2;3	5.7601e-77	293.71	2	1	2	2	2	1	1	2	2	2	1	2	1	1	1	2262200000	245970000	247310000	322170000	168030000	111440000	0	122390000	215110000	163250000	185860000	106450000	108000000	99379000	95811000	71039000
DLISHDELFSDIYK	14	0	1693.82	P63029	P63029	6	19	Tpt1	Translationally-controlled tumor protein	yes	2;3	1.2721e-76	293.62	2	2	2	2	2	2	2	2	2	2	2	2	2	2	2	6892600000	408040000	419850000	474960000	608840000	415730000	516090000	363100000	606850000	327870000	502900000	372800000	809940000	355350000	371950000	338290000
QTIENSQGAYQEAFDISK	18	0	2027.94	P68255	P68255	140	157	Ywhaq	14-3-3 protein theta	yes	2;3	9.3785e-46	293.6	1	1	1	1	1	1	2	1	1	1	1	1	1	1	2	1939700000	72680000	92886000	102550000	160210000	138720000	159930000	169240000	119780000	145090000	167300000	151660000	115530000	91575000	68060000	184530000
VSIEETVAKEEESLK	15	1	1689.87	F1MAQ5;A0A0U1RRX4;F1LNK0;P15146;Q64715	F1LNK0	530	544	Map2	Microtubule-associated protein;Microtubule-associated protein 2	no	2;3	8.9989e-54	293.47	2	2	2	2	2	2	2	2	2	2	2	2	2	2	2	12099000000	881250000	915280000	700260000	935470000	1085300000	524160000	626710000	873820000	666980000	924680000	729390000	941340000	666420000	708330000	919210000
TDQVIQSLIALVNDPQPEHPLR	22	0	2482.32	B2RZA9	B2RZA9	101	122	Ube2l3		yes	2;3;4	5.1476e-97	293.42	2	3	3	3	3	3	3	3	3	3	3	3	3	3	3	4471300000	164830000	239130000	350460000	317090000	483480000	350660000	275880000	367950000	208180000	284170000	275830000	359590000	217110000	236230000	340710000
AIAVLTSGGDAQGMNAAVR	19	0	1800.92	Q52KS1;A0A0G2KBC7	Q52KS1	17	35	Pfkm	ATP-dependent 6-phosphofructokinase	yes	2;3	1.4469e-91	293.31	2	2	2	1	1	1	1	1	2	1	1	1	2	2	2	1829000000	129750000	109440000	137800000	87187000	107800000	158080000	66740000	125240000	155740000	122450000	107430000	111990000	121930000	127380000	160040000
PITIFQERDPANIK	14	1	1640.89	A0A0G2K7M1;P04797;M0R590;D3ZGY4;M0R660;Q0QEU1;E9PTV9	P04797	71	84	Gapdh;LOC685186;Gapdh-ps2;RGD1565368;GAPDH;RGD1562758	Glyceraldehyde-3-phosphate dehydrogenase	no	2;3	5.6559e-76	293.31	2	2	2	2	5	1	1	3	4	2	3	2	2	1	2	8556100000	878850000	679100000	619680000	520920000	652490000	286090000	176620000	454000000	515040000	635110000	397830000	1496100000	351720000	371700000	520830000
IGSLDNITHVPGGGNK	16	0	1577.82	A0JN25;D3ZKD9;D4A1Q2;F1LST4;P19332	D4A1Q2	599	614	Mapt	Microtubule-associated protein;Microtubule-associated protein tau	no	2;3	1.4449e-87	293.31	2	2	2	3	2	3	2	3	3	3	2	2	3	2	2	20631000000	1266500000	1035000000	986920000	2254200000	1588300000	1752700000	879050000	1906200000	1488500000	2102500000	681910000	1687000000	1098500000	757290000	1146500000
ALASIHSQLQGLER	14	0	1521.83	B4F773;P0C5X8	B4F773	321	334	Ttyh1	Protein tweety homolog;Protein tweety homolog 1	yes	2;3	1.3377e-43	293.31	2	2	2	2	1	2	2	2	2	2	2	1	2	2	2	4892300000	236640000	335500000	429370000	420210000	133920000	286020000	394410000	346010000	400570000	268070000	337270000	358670000	272120000	356650000	316920000
CGSLGNIHHKPGGGQVEVK	19	1	1972.99	A0JN25;D3ZKD9;D4A1Q2;F1LST4;P19332	D4A1Q2	567	585	Mapt	Microtubule-associated protein;Microtubule-associated protein tau	no	2;3;4;5	1.872e-54	293.29	5	3	3	3	3	4	2	3	3	3	1	3	5	5	3	10732000000	1024600000	700210000	473100000	849810000	1085900000	774730000	306250000	857120000	671490000	450050000	140940000	1077700000	856530000	856240000	607670000
AAMEALQSQALHATSQQPLR	20	0	2150.09	A0A0G2K7G7;G3V9Z6;B0BNF1;A0A0G2JVY6	A0A0G2K7G7	403	422	2020-09-08	Septin-8	yes	2;3	1.6288e-79	293.29	2	2	2	2	2	1	1	1	2	1	2	1	2	1	2	3586200000	172620000	210450000	234530000	278110000	397090000	174470000	144200000	221360000	211370000	329980000	197100000	265980000	241530000	178600000	328810000
EYQPHVIVSTTGPNPFNTLTDR	22	0	2485.22	A0A0G2JSM7;D3ZZ99;Q63028	Q63028	549	570	Add1	Alpha-adducin	no	2;3	1.3552e-69	293.2	1	1	2	1	2	1	1	1	1	2	1	3	1	1	1	2721000000	207470000	186670000	183670000	209810000	214110000	197940000	98608000	149920000	166490000	174740000	166870000	274020000	152790000	155480000	182400000
HKDVAEEISNYRPTIDTLHEQAGALPQAHAESPDVK	36	2	3965.95	A0A0G2JZY6;A0A0G2K8W9;Q6XD99;G3V6S0	A0A0G2K8W9	786	821	Sptbn1		no	4;5;6	4.5135e-119	292.86	3	3	3	3	2	3	2	3	2	2	3	3	3	3	5	6489600000	488280000	267520000	441570000	439570000	371190000	634950000	105910000	590420000	231900000	401560000	383600000	682130000	393720000	474810000	582420000
TELSQTVQELEETLK	15	0	1746.89	Q9Z214;A0A0H2UI35;Q811R0;Q811R1;A0A0G2JYD5	Q9Z214	259	273	Homer1	Homer protein homolog 1	yes	2;3	2.3161e-66	292.85	2	2	2	2	2	2	2	2	2	2	2	2	2	2	2	3511000000	131270000	146920000	171880000	345600000	291330000	257390000	152890000	280150000	294870000	323750000	262990000	410780000	121920000	138720000	180570000
ETIELVHTEPTNVAQLPSR	19	0	2133.11	B0BMY7	B0BMY7	210	228	Twf2		yes	2;3	3.2135e-55	292.83	1	1	2	1	1	2	1	1	2	1	1	2	1	2	1	2264700000	120330000	109220000	109360000	112900000	173430000	189560000	141960000	181120000	164960000	123960000	129850000	266850000	103860000	148150000	189170000
LVSSPEVGHDEFSTQALAR	19	0	2042.01	F1MA36;Q9QWN8	F1MA36	769	787	Sptbn2	Spectrin beta chain, non-erythrocytic 2	yes	2;3	1.2781e-47	292.76	2	2	2	2	2	2	1	2	1	2	2	2	1	1	2	4904600000	292490000	247540000	256880000	424080000	373460000	462730000	253450000	505970000	60230000	537620000	325780000	425210000	186360000	253860000	298900000
GSNMDFREPTEEER	14	1	1695.72	Q5XI72;A0A0G2KAW7	Q5XI72	192	205	Eif4h	Eukaryotic translation initiation factor 4H	yes	2;3	9.8404e-43	292.73	2	1	2	2	2	1		2	2	2	2	2	1	2	1	1261700000	108440000	52972000	120930000	66505000	99657000	51194000	0	42715000	102650000	113290000	106850000	161260000	52132000	67507000	115630000
SFLIWVNEEDHTR	13	0	1644.79	Q5BJT9;P25809	Q5BJT9	258	270	Ckmt1b;Ckmt1	Creatine kinase U-type, mitochondrial	yes	2;3	1.6249e-56	292.68	2	3	2	3	2	2	2	2	3	3	3	3	3	2	3	12104000000	724970000	967790000	522100000	1270900000	1090300000	1055500000	674510000	1230600000	677520000	894240000	847700000	410270000	484350000	454140000	799350000
TDLNPDNLQGGDDLDPNYVLSSR	23	0	2517.16	P07335	P07335	108	130	Ckb	Creatine kinase B-type	yes	2;3	2.0157e-41	292.63	2	2	2	2	2	2	2	2	3	2	3	2	2	2	2	11804000000	675720000	850340000	769570000	765620000	819920000	1086100000	622840000	1057200000	635820000	1119800000	545720000	1087300000	742180000	564090000	461880000
GTEHSGSTVPSILNR	15	0	1553.78	Q2I6B2;Q2I6B5;P25286;Q2I6B3;Q2I6B4	Q2I6B2	340	354	Atp6v0a1	V-type proton ATPase subunit a;V-type proton ATPase 116 kDa subunit a isoform 1	yes	2;3	3.7005e-66	292.59	2	2	2	2	2	2	2	3	2	2	2	2	2	2	2	6308800000	308750000	334750000	385200000	419410000	595510000	458750000	456940000	384590000	328160000	478570000	676050000	419290000	340010000	309760000	413130000
AALSHGSHQQR	11	0	1190.59	O35764;F1LSY2	O35764	248	258	Nptxr	Neuronal pentraxin receptor	yes	2;3	4.7461e-48	292.4	1	1	2	2	2	2		2	2	2	2	2	1	1	1	5902300000	185930000	332650000	538030000	711430000	564470000	639620000	0	709940000	334260000	429930000	316970000	526980000	115480000	404750000	91832000
VAVPSTIHCDHLIEAQLGGEK	21	0	2273.15	Q9ER34	Q9ER34	118	138	Aco2	Aconitate hydratase, mitochondrial	yes	2;3;4	1.0248e-52	292.38	4	5	4	6	6	4	5	5	5	3	5	3	4	4	5	24126000000	1287000000	1436800000	1507300000	1464800000	1454900000	1183700000	1389400000	1771000000	1546200000	2183500000	1558200000	2927400000	1352800000	1374000000	1689200000
LHIIEVGTPPTGNQPFPK	18	0	1944.05	F1M779;P11442	F1M779	228	245	Cltc	Clathrin heavy chain;Clathrin heavy chain 1	yes	2;3	1.0775e-35	292.35	2	3	2	2	2	2	2	2	2	2	2	2	2	2	2	16970000000	1158200000	1246900000	1442400000	1278800000	1209000000	1498500000	459340000	1677800000	1226100000	1032200000	908330000	1262900000	899770000	774590000	895380000
QVEELYQSLLELGEK	15	0	1776.91	A0A0G2JZ69;P16086;A0A0G2K1Y8;A0A0G2K1E7;C9EH87	A0A0G2JZ69	1080	1094	Sptan1	Spectrin alpha chain, non-erythrocytic 1	yes	2;3	9.44e-44	292.35	3	3	3	3	3	3	3	3	3	3	3	3	3	3	3	5728800000	264440000	242480000	392270000	493560000	441550000	417810000	281330000	471020000	482970000	425140000	463560000	568310000	276080000	252740000	255550000
TNVLGHLQQGGAPTPFDR	18	0	1906.96	P30835;Q6P783	P30835	655	672	Pfkl	ATP-dependent 6-phosphofructokinase, liver type;ATP-dependent 6-phosphofructokinase	yes	2;3	1.4652e-54	292.27	2	2	2	2	2	2	1	2	2	2	2	2	1	2	2	3611000000	192020000	173080000	146430000	349730000	308960000	184640000	146590000	260950000	282900000	363790000	245560000	311750000	164120000	237920000	242570000
QGPPLQQRPPPQGQQHLSGLGPPAGSPLPQR	31	1	3219.7	P09951	P09951	475	505	Syn1	Synapsin-1	yes	3;4	6.8621e-107	292.26	2	1	2	2	2	2	2	2	1	3	3	1	1	2	1	5584400000	259550000	279190000	403420000	562290000	416520000	611920000	313030000	749190000	217030000	424590000	389970000	236700000	154610000	249430000	316990000
VIAVNEVGSSHPSLPSER	18	0	1876.96	D3ZW56;D3ZNW5;P97685	P97685	702	719	Nfasc	Neurofascin	no	2;3	2.6796e-46	292.22	2	2	2	2	1	1	2	2	2	2	3	2	2	2	2	5341100000	294030000	233370000	319050000	327800000	262170000	305420000	321870000	476820000	362820000	490070000	442310000	719440000	231390000	280140000	274370000
ACYLSINPQKDETLETEK	18	1	2138.02	P85515	P85515	221	238	Actr1a	Alpha-centractin	yes	2;3	1.5314e-95	292.22	2	1	1	2	3	2	1	2	2	1	3	3	1	1	1	1241300000	55056000	85784000	72619000	122430000	106430000	79640000	64833000	60045000	85482000	102090000	57338000	102670000	90291000	80995000	75619000
HQTLQGLAFPLQPEAQR	17	0	1933.02	B0BMY7	B0BMY7	172	188	Twf2		yes	2;3	4.6126e-73	292.22	1	1	1	1	2	1	1	3	1	2	1	2		1	2	1030400000	0	47821000	61102000	66561000	64284000	63942000	67559000	106120000	57599000	151740000	68525000	170230000	0	37473000	67396000
INVYYNEAAGNK	12	0	1354.65	P85108	P85108	47	58	Tubb2a	Tubulin beta-2A chain	yes	1;2;3	3.3678e-48	292.1	7	8	7	7	3	4	4	5	4	8	5	6	5	4	6	51433000000	2748000000	2500500000	2715400000	4060500000	3828900000	3553100000	2907000000	3927000000	3278500000	4190000000	2958400000	5940500000	2836600000	2964800000	3024100000
LGIHEDSTNR	10	0	1140.55	P34058;A0A0G2K793	P34058	439	448	Hsp90ab1	Heat shock protein HSP 90-beta	yes	2;3	1.2862e-41	292.1	2	2	2	2	2	2	3	3	2	1	3	2	2	2	2	16117000000	977140000	980530000	993660000	1527900000	1361300000	1133900000	1108200000	1635300000	1309000000	524830000	1008900000	925490000	698310000	1014200000	917720000
KNLEQISANITK	12	1	1357.76	P47858;Q52KS1;A0A0G2KBC7	Q52KS1	476	487	Pfkm	ATP-dependent 6-phosphofructokinase, muscle type;ATP-dependent 6-phosphofructokinase	no	2;3	2.0252e-29	292.08	2	2	2	2	2	2	2	1	2	1	1	1	2	2	2	2260000000	138770000	132870000	102160000	191580000	191340000	181010000	141850000	118060000	178450000	199350000	46877000	226160000	159030000	163150000	89336000
FGIDDQDFQNSLTR	14	0	1654.76	Q9R0I8	Q9R0I8	105	118	Pip4k2a	Phosphatidylinositol 5-phosphate 4-kinase type-2 alpha	yes	2	1.4223e-65	292.06	1	1	2	1	1	1	1	1	1	1	1	1	1	1	1	1049700000	44242000	56786000	47842000	95024000	77804000	89072000	55419000	78442000	96424000	101630000	66099000	73947000	54984000	44982000	67036000
CTTDHISAAGPWLK	14	0	1555.75	Q9ER34	Q9ER34	592	605	Aco2	Aconitate hydratase, mitochondrial	yes	2;3	1.4223e-65	292.06	2	2	2	2	2	2	2	2	2	2	3	3	2	2	1	9033100000	471020000	406810000	529220000	866880000	1031800000	557000000	278370000	544850000	604330000	988830000	389930000	1238200000	481070000	481700000	163030000
LEIEAETDRVTGTNK	15	1	1674.84	P21575	P21575	99	113	Dnm1	Dynamin-1	yes	2;3	3.1709e-54	292.03	1				2	1				1	1	1			1	363850000	0	0	0	0	110300000	41020000	0	0	0	61097000	48942000	64320000	0	0	38164000
TKEELEELMSDIKK	14	2	1691.87	A0A1E1ERK2;P32851;Q9QXG3	A0A1E1ERK2	71	84	Stx1a	Syntaxin-1A	yes	2;3;4	2.6568e-64	292.03	2	3	3	3	3	3	3	3	3	3	3	3	3	3	3	16070000000	509010000	1044300000	955840000	1340400000	1147500000	1348400000	390470000	1286100000	1507500000	1497900000	1095300000	1720200000	789780000	880520000	556670000
VETGVLKPGMVVTFAPVNVTTEVK	24	1	2514.38	P62630;M0R757;F1M6C2	P62630	267	290	Eef1a1;LOC100360413;LOC100360150	Elongation factor 1-alpha 1;Elongation factor 1-alpha	yes	2;3;4	7.0656e-58	292.02	4	3	3	4	2	4	4	4	3	3	4	4	4	2	4	17536000000	1153500000	1074000000	1230600000	909100000	1237200000	911490000	913790000	1954500000	1017600000	1321400000	1191600000	1720400000	855530000	959420000	1085700000
VALTGLTVAEYFR	13	0	1438.78	G3V6D3;P10719;Q0QEP3	G3V6D3	282	294	Atp5b	ATP synthase subunit beta;ATP synthase subunit beta, mitochondrial	no	2;3	3.744e-56	291.87	2	2	2	3	3	4	2	4	3	4	5	8	2	3	3	24618000000	1339700000	1418300000	1541300000	1822800000	1619900000	2022700000	1761600000	1855900000	1108500000	2155700000	1891000000	2046600000	1257800000	1434600000	1341800000
AQVQLDSDHLEEDIHR	16	0	1903.9	P12839;G3V7S2	P12839	168	183	Nefm	Neurofilament medium polypeptide	yes	2;3;4	1.9304e-45	291.75	3	3	3	3	2	3	5	3	3	3	4	3	3	3	3	14998000000	720590000	712090000	1019700000	792850000	1400300000	628940000	1195000000	708410000	664050000	1034500000	1069300000	2131400000	939400000	877850000	1103200000
FHFTHTIQQK	10	0	1285.66	D3ZW56;D3ZNW5;P97685	P97685	217	226	Nfasc	Neurofascin	no	2;3	1.1121e-46	291.73	2	2	2	2	2	2	2	2	2	1	2	2	2	2	2	3988300000	94850000	128170000	142440000	370380000	244420000	443580000	115410000	715170000	368690000	145770000	414920000	472770000	93156000	78011000	160540000
APAPAAPAAEPQAEAPVASSEQSVAVK	27	0	2543.29	A0A0G2K1L8;Q05175	A0A0G2K1L8	192	218	Basp1	Brain acid soluble protein 1	no	2;3	6.1742e-55	291.7	2	1	2	2	2	2	3	2	2	2	2	2	2	2	2	10060000000	510560000	350940000	530770000	655520000	600980000	696530000	687020000	1189600000	623160000	955980000	771400000	850750000	586480000	580660000	469670000
AIEQSIEQEEGLNR	14	0	1614.78	P61265	P61265	94	107	Stx1b	Syntaxin-1B	yes	2;3	1.8774e-65	291.66	2	2	2	2	2	2	1	2	2	3	1	2	2	2	2	15488000000	1130800000	445710000	860790000	1404200000	1220300000	1230600000	876110000	1280700000	842880000	1263800000	1011600000	1406200000	683210000	474470000	1356600000
DVGGIVLANACGPCIGQWDR	20	0	2157.01	Q9ER34	Q9ER34	438	457	Aco2	Aconitate hydratase, mitochondrial	yes	2;3	1.5372e-76	291.51	2	2	2	3	2	2	2	2	3	1	2	2	2	2	2	4255200000	248470000	257880000	287460000	321980000	382940000	318710000	157580000	240190000	385680000	134920000	185170000	518120000	297510000	255010000	263530000
QGAIVAVTGDGVNDSPALKK	20	1	1939.04	P06685;P06686;P06687	P06687	698	717	Atp1a1;Atp1a2;Atp1a3	Sodium/potassium-transporting ATPase subunit alpha-1;Sodium/potassium-transporting ATPase subunit alpha-2;Sodium/potassium-transporting ATPase subunit alpha-3	no	2;3	2.9755e-48	291.51	2	2	2	2	2	2	2	2	2	2	2	2	2	2	2	10881000000	704100000	514120000	712020000	688910000	529070000	478360000	341580000	866990000	532000000	1073200000	705100000	1420600000	778580000	530300000	1006000000
IVLEDGTLHVTEGSGR	16	0	1681.86	P47942	P47942	452	467	Dpysl2	Dihydropyrimidinase-related protein 2	yes	2;3	1.5797e-72	291.5	8	11	8	9	11	11	9	11	8	10	8	15	8	8	9	72854000000	4093000000	4475900000	4613000000	5783100000	6060700000	4208100000	4111600000	5111800000	5105000000	5371500000	4026300000	6331100000	4911200000	3655100000	4996800000
LQQEETQLEQSIQAGR	16	0	1856.92	A0A0G2QC53;D3ZJR1	A0A0G2QC53	508	523	Eps15l1		yes	2	4.1599e-52	291.5			1	1	1	1		1	1		2	1	1	1	1	372680000	0	0	0	63128000	48449000	35598000	0	39777000	45455000	0	23660000	88095000	28514000	0	0
KLDLSNVQSK	10	1	1130.63	D3ZKD9;D4A1Q2;F1LST4;P19332	D4A1Q2	526	535	Mapt	Microtubule-associated protein;Microtubule-associated protein tau	no	2;3	3.8833e-41	291.33	2	2	2	2	2	1	2	2	2	2	2	2	2	2	2	13918000000	718280000	873010000	815840000	1197500000	1313300000	1039800000	741010000	1005000000	884930000	1043800000	765580000	1234200000	541510000	748450000	996050000
KLNFNSEGEAEELMVDNWRPAQPLK	25	2	2914.43	P27139	P27139	227	251	Ca2	Carbonic anhydrase 2	yes	3;4	4.3773e-88	290.8	2	2	3	3	2	2	2	2		2	2	2	2	2	2	2437400000	95101000	184690000	182960000	165510000	281720000	180740000	134000000	219300000	0	187180000	226510000	176590000	132450000	119770000	150920000
YGELEEGIDVLDADGNLVGSSK	22	0	2279.08	Q8CFD0	Q8CFD0	223	244	Sfxn5	Sideroflexin-5	yes	2;3	3.086e-81	290.71	2	2	2		1	2	1	2	2	2	1	2	1	1	2	789850000	83281000	71044000	79137000	0	34485000	49103000	38631000	92138000	80724000	60520000	0	93388000	37259000	31667000	38478000
LWGDSGIQECFNR	13	0	1580.7	P59215	P59215	131	143	Gnao1	Guanine nucleotide-binding protein G(o) subunit alpha	yes	2;3	6.8647e-56	290.68	3	2	4	2	3	3	3	3	3	2	2	3	3	2	3	25715000000	1441700000	1008600000	1463600000	2650200000	2104500000	1987800000	1580000000	2495200000	1812100000	2316600000	932630000	2172300000	1295700000	1287900000	1166200000
SAAQAAAQTNSNAAGK	16	0	1459.7	Q6AXS5	Q6AXS5	53	68	Serbp1	Plasminogen activator inhibitor 1 RNA-binding protein;Plasminogen activator inhibitor 1 RNA-binding protein, N-terminally processed	yes	2	2.3568e-72	290.61	1	1	1	1	1	2		1	1	1	1	1	1	1	1	1320100000	116710000	53715000	74377000	128280000	80334000	104770000	0	149430000	101560000	101270000	59002000	160400000	0	110200000	80028000
QLTQDLLNSYIENEGK	16	0	1863.92	B4F772;F7F2F3	B4F772	591	606	Hspa4l		yes	2;3	2.3568e-72	290.61	2	2	2	2	2	2	1	2	2	1	1	2	1	2		1266600000	52813000	90340000	87599000	117510000	129930000	100640000	25950000	120090000	101640000	116770000	71809000	137850000	48336000	65362000	0
SVLDAAQIVGLNCLR	15	0	1627.87	Q66HA8	Q66HA8	155	169	Hsph1	Heat shock protein 105 kDa	yes	2;3	1.4598e-65	290.51	2	2	2	2	2	2	2	2	2	2	2	2	2	2	2	2813200000	119930000	104820000	172240000	195190000	195500000	221870000	124620000	236080000	188040000	295420000	146570000	473900000	110790000	106710000	121490000
QQLGTAVEMEIAQMLEENSR	20	0	2276.08	P70566	P70566	294	313	Tmod2	Tropomodulin-2	yes	2;3	7.3671e-93	290.39	1	2	3	2	1	3	2	2	3	3	3	2	2	2	1	879900000	21701000	31767000	31900000	106200000	33573000	88395000	49934000	45076000	62520000	110920000	49814000	157250000	28227000	22265000	40362000
IPSAVGYQPTLATDMGTMQER	21	0	2265.08	G3V6D3;P10719;Q0QEP3	G3V6D3	325	345	Atp5b	ATP synthase subunit beta;ATP synthase subunit beta, mitochondrial	no	2;3	5.7146e-81	290.39	5	6	6	6	6	7	5	6	7	6	7	7	6	5	5	22173000000	1118000000	1217100000	1347900000	1566700000	2222900000	1621200000	1267300000	1656200000	1346700000	1745700000	1650800000	1950600000	935530000	923260000	1602700000
ALINADELANDVAGAEALLDR	21	0	2153.1	A0A0G2JZ69;P16086;A0A0G2K1Y8;A0A0G2K1E7;C9EH87;Q6IRK8	A0A0G2JZ69	394	414	Sptan1	Spectrin alpha chain, non-erythrocytic 1	no	2;3	5.7446e-81	290.37	3	3	3	2	3	3	4	4	3	3	3	3	2	3	3	13734000000	461720000	570100000	695460000	1063000000	1140600000	990630000	760040000	1145800000	1106600000	1306400000	749250000	1710400000	578270000	567150000	888580000
NPQNINPSSSQNSQNFATYK	20	0	2238.03	F1LNE4;P19491;G3V914	G3V914	851	870	Gria2	Glutamate receptor 2	no	2;3	5.036e-37	290.34	3	1	1	1			1	1	1	1			1	2	1	391930000	61710000	31490000	25352000	0	0	0	0	79344000	26574000	52028000	0	0	51772000	34742000	28920000
TKEGVVQGVASVAEK	15	1	1500.81	A0A0G2JSQ1;Q63754	A0A0G2JSQ1	44	58	Sncb	Beta-synuclein	yes	2;3	5.2339e-43	290.34	2	2	2	2	2	3	2	2	2	2	2	2	2	2	2	7684100000	524250000	311490000	284220000	492480000	588020000	524670000	343660000	423530000	427530000	464340000	576830000	937540000	709360000	370360000	705780000
STEPCAHLLISSIGVVGTAEQNR	23	0	2438.22	A0A0F7RQJ6;P80254;A0A1W2Q637	A0A0F7RQJ6	53	75	Ddt	D-dopachrome decarboxylase	yes	2;3	1.492e-104	290.27	2	1	2	1	2	1	1	1	1	2	2	2	2	1	2	3648300000	291520000	213620000	286430000	134580000	166750000	180850000	264970000	101970000	101560000	178860000	375660000	454930000	265330000	232860000	398410000
ETGERPSNEEIMR	13	1	1546.7	Q5XIN6	Q5XIN6	294	306	Letm1	LETM1 and EF-hand domain-containing protein 1, mitochondrial	yes	2;3	1.2198e-45	290.13	2	2	2	2	2	2	2	2	2	2	2	2	2	2	1	2322000000	128440000	109880000	93777000	258950000	268600000	133400000	142470000	177070000	114010000	249540000	294820000	135440000	111690000	103870000	0
QSPINIDEDLTQVNVNLK	18	0	2039.05	Q62656;F1LMY3	Q62656	61	78	Ptprz1	Receptor-type tyrosine-protein phosphatase zeta;Protein-tyrosine-phosphatase	yes	2;3	3.5796e-35	290.1	2	2	2				2				1		2	3	2	1285300000	140340000	170660000	263930000	0	0	0	129640000	0	0	0	69296000	0	133810000	186880000	190740000
NTPVYVSSPTWENHNGVFSAAGFK	24	0	2608.23	P13221	P13221	131	154	Got1	Aspartate aminotransferase, cytoplasmic	yes	2;3	6.219e-57	289.98	1	1	1	2	2	1	2	1	2	2	2	2	1	1	2	2968500000	113280000	118520000	135110000	249160000	181120000	160500000	184310000	190620000	174740000	257650000	261470000	411660000	143080000	142280000	244970000
FATDGEGYKPCDPQVIR	17	1	1951.91	A0A0G2JZY6;A0A0G2K8W9;Q6XD99;G3V6S0	A0A0G2K8W9	594	610	Sptbn1		no	2;3	1.9047e-44	289.89	2	2	2	3	2	2	2	2	2	2	2	2	2	2	2	6594800000	369260000	305380000	402680000	489820000	604610000	417180000	321200000	587750000	355850000	613310000	432140000	227930000	412690000	474970000	580080000
GAEDAPDADTAIINAEGSQVNAEEK	25	0	2514.14	A0A0G2K5U6;A0A0A0MY16;Q1WIM2	A0A0G2K5U6	345	369	Cadm2	Cell adhesion molecule 2	yes	2;3	2.0271e-37	289.87	1		1	1	1	2		2	1	2	2		1			379600000	27499000	0	37760000	0	0	124640000	0	112420000	49085000	0	0	0	28199000	0	0
IEYNVEHSVDYVER	14	0	1750.82	P61265	P61265	232	245	Stx1b	Syntaxin-1B	yes	2;3	8.3426e-44	289.86	2	2	2	2	2	2	2	2	2	3		4	2	2	2	12641000000	860830000	919950000	1100700000	902860000	1112900000	1267000000	653230000	1131700000	991770000	579910000	0	873460000	617190000	709240000	920160000
QLFHPEQLITGK	12	0	1409.77	P68370;Q68FR8;Q5XIF6;Q6AY56;Q6P9V9	Q6P9V9	85	96	Tuba1a;Tuba3a;Tuba4a;Tuba8;Tuba1b	Tubulin alpha-1A chain;Tubulin alpha-3 chain;Tubulin alpha-4A chain;Tubulin alpha-8 chain;Tubulin alpha-1B chain	no	2;3	2.8094e-48	289.85	2	2	4	2	3	3	2	2	3	3	2	2	2	3	2	135900000000	6250000000	6664900000	8204100000	10787000000	11544000000	10039000000	7015000000	9825000000	10929000000	12358000000	7223100000	12554000000	6109900000	6860300000	9538300000
VVDSLQLTASNPVATPVDWK	20	0	2139.12	O35244	O35244	163	182	Prdx6	Peroxiredoxin-6	yes	2;3	6.2175e-37	289.72	2	2	2	2	3	2	2	3	2	2	2	2	2	2	2	6876500000	369880000	483220000	329080000	595210000	442840000	521480000	395660000	478830000	406710000	640040000	442400000	665970000	364340000	343900000	396900000
LTFVDFLTYDVLDQNR	16	0	1957.98	Q9Z1B2	Q9Z1B2	157	172	Gstm5	Glutathione S-transferase Mu 5	yes	2;3	6.5647e-34	289.71	2	2	2	2	2	2	2	2	2	2	2	2	2	2	2	1067000000	54011000	59248000	90812000	114230000	71921000	93472000	78287000	61487000	35403000	91684000	67020000	56695000	63654000	70535000	58585000
NQVTATTADGSTQVIGTK	18	0	1790.9	Q6P6R2	Q6P6R2	160	177	Dld	Dihydrolipoyl dehydrogenase, mitochondrial	yes	2;3	2.1343e-73	289.38	2	3	3	3	3	3	3	3	3	4	4	3	3	3	2	9294500000	479830000	600180000	506560000	581620000	878620000	508240000	370320000	763690000	621700000	854440000	800530000	1014100000	420280000	443670000	450730000
KGAAIDALNDGELQK	15	1	1541.8	P50503	P50503	117	131	St13	Hsc70-interacting protein	yes	2;3	3.7645e-65	289.38	1	1	2	2	1	1	2	2	1	1	1	1	2	2	1	1020100000	28950000	44108000	89799000	132920000	48699000	42606000	80531000	103540000	44464000	62717000	24531000	63375000	99186000	104050000	50615000
VPMNTVDFGHVTEEWR	16	0	1915.89	P21707	P21707	245	260	Syt1	Synaptotagmin-1	yes	2;3	3.4375e-72	289.38	3	3	3	3	3	3	4	3	4	3	3	3	3	3	3	15089000000	876470000	804790000	883680000	1038800000	1231800000	968970000	890540000	1139500000	1014700000	1214900000	1035300000	1292600000	560850000	746620000	1389400000
ASSSILINEAEPTTNIQIR	19	0	2056.08	O35987;A0A0G2K911	O35987	283	301	Nsfl1c	NSFL1 cofactor p47	yes	2;3	1.3951e-36	289.38	2	2	2	2	2	2	2	2	2	2	2	2	2	1	2	1813800000	91800000	124300000	109590000	164470000	131010000	96833000	143130000	137380000	116140000	149710000	122140000	131940000	106250000	71099000	118050000
SLGYAYVNFQQPADAER	17	0	1927.91	Q9EPH8;A0A0G2JZS2;G3V9N0;D3ZSR2	Q9EPH8	51	67	Pabpc1;Pabpc4	Polyadenylate-binding protein 1;Polyadenylate-binding protein	no	2	1.7823e-72	289.37	1	1		1	1	1	1	1	1	1	1	1	1	1	1	854850000	32085000	45286000	0	74408000	75755000	72527000	40158000	79184000	39819000	98467000	59418000	89230000	40936000	45578000	61995000
APVDFGYVGIDSILEQMR	18	0	2008.99	B2GVB4;Q9QZR6;F1LN75	B2GVB4	237	254	2020-09-09	Septin-9	yes	2;3	1.6765e-46	289.37	2	2	2	2	2	2	2	2	2	2	2	2	2	2	2	1679100000	74411000	68314000	92199000	143280000	114530000	143120000	86847000	136180000	89917000	158320000	94458000	227780000	65228000	75765000	108780000
EYQLNDSAAYYLNDLER	17	0	2075.94	Q45QN0;P04897;Q5EEY4;Q5EEY3	Q45QN0	146	162	Gnai2	Guanine nucleotide-binding protein G(i) subunit alpha-2	yes	2;3	1.8099e-72	289.31	2	1	2	1	3	1	2	1	1	1	1	1	1	2	1	1113200000	67784000	69063000	89558000	81193000	85924000	71672000	89412000	77542000	58608000	83977000	48995000	97347000	62705000	87771000	41671000
GHTDSVQDISFDHSGK	16	0	1728.77	P63004	P63004	148	163	Pafah1b1	Platelet-activating factor acetylhydrolase IB subunit alpha	yes	2;3	3.4991e-72	289.31	1		1	1	2	2	1	2	2	2	2	3	2	2	2	2557100000	31918000	0	19272000	193810000	195340000	205510000	0	364280000	241710000	198740000	130230000	385020000	201920000	165150000	224190000
AHGGYSVFAGVGER	14	0	1405.67	G3V6D3;P10719;Q0QEP3	G3V6D3	226	239	Atp5b	ATP synthase subunit beta;ATP synthase subunit beta, mitochondrial	no	2;3	4.6875e-65	289.22	5	5	4	3	3	4	3	3	3	3	3	5	3	5	4	21005000000	1344500000	1079800000	1117500000	1375800000	1387800000	1471200000	1279200000	1392500000	1229000000	1680000000	1641700000	2430000000	978800000	1097400000	1499500000
VIPAADLSQQISTAGTEASGTGNMK	25	0	2446.2	G3V6Y6;P53534	P53534	657	681	Pygb	Alpha-1,4 glucan phosphorylase;Glycogen phosphorylase, brain form	no	2;3	1.079e-87	289.19	2	2	2	2	2	2	2	2	2	2	2	3	1	2	2	5485100000	307010000	204110000	309320000	418200000	370560000	393320000	237510000	393170000	418360000	517560000	447300000	806370000	172580000	211220000	278470000
GVVESVVTIEDDFITVVQTTTDEGELGSHSVR	32	0	3417.68	F1MAQ5;A0A0U1RRX4;F1LNK0;P15146;Q64715	F1LNK0	1368	1399	Map2	Microtubule-associated protein;Microtubule-associated protein 2	no	3;4;5	1.5487e-106	288.79	3	2	3	2	2	3	3	3	3	4	2	2	2	2	2	12032000000	245550000	853770000	908710000	1076500000	772410000	2068200000	783870000	594780000	284660000	585440000	1094900000	342330000	495630000	319380000	1605400000
MLAAQAQLATQGGGQPSVEAPAAPRPTATQLTR	33	1	3287.7	A0A0G2K5L2	A0A0G2K5L2	143	175			yes	3	1.511e-106	288.79	1		1				1								1	98598000	38823000	0	0	0	0	0	0	0	0	0	0	0	0	0	59775000
KEEEEEEEEEEGASKEVTK	19	2	2236.97	P23565	P23565	448	466	Ina	Alpha-internexin	yes	3	1.8032e-111	288.78	1		1	1	1					1		1		1	1	556300000	74365000	0	44282000	45917000	81648000	0	0	0	0	40613000	0	193380000	0	0	76101000
KDDPLTNLNTAFDVAER	17	1	1917.94	Q6T487;Q6GMN8;Q9Z1P2	Q6T487	198	214	Actn1	Alpha-actinin-1	yes	2;3	3.7662e-72	288.77	2	1	1	2	3	2	1	1	2	2	2	2	1	1	2	1236700000	54144000	89410000	0	75241000	137670000	119610000	50727000	68054000	81514000	153520000	68957000	109320000	54894000	66129000	107540000
TVATPLNQVANPNSAIFGGAR	21	0	2097.1	Q5XI72;A0A0G2KAW7	Q5XI72	217	237	Eif4h	Eukaryotic translation initiation factor 4H	yes	2;3	6.4762e-41	288.77	2	2	2	2	1	2	2	2	1	2	2	2	2	2	1	1859800000	99085000	91427000	113780000	197130000	112760000	157950000	64615000	248350000	92876000	166710000	110290000	179820000	75962000	77328000	71690000
LPNGLVIASLENYAPLSR	18	0	1926.06	P32551	P32551	42	59	Uqcrc2	Cytochrome b-c1 complex subunit 2, mitochondrial	yes	2;3	1.7514e-35	288.71	2	2	2	2	2	2	2	2	2	2	2	2	2	2	2	3649300000	115810000	167200000	234970000	366260000	276620000	344710000	150730000	389790000	154580000	273210000	290710000	434170000	126560000	101230000	222720000
SLEAEILQLQEELASSER	18	0	2044.03	G3V9Y1;Q9JLT0	G3V9Y1	1684	1701	Myh10	Myosin-10	yes	2;3	1.5819e-95	288.71	2	1	1		1	1	1	1	1	1		1	1	1	1	1279000000	53614000	69882000	88899000	0	82457000	133030000	72604000	115420000	124720000	140010000	0	190140000	60522000	65897000	81757000
LADDVDLEQVANETHGHVGADLAALCSEAALQAIR	35	0	3671.78	P46462	P46462	390	424	Vcp	Transitional endoplasmic reticulum ATPase	yes	3;4;5	8.2697e-108	288.64	3	3	3	3	3	3	3	3	3	3	3	3	3	3	3	5362900000	300580000	342260000	365270000	240180000	367110000	561740000	300780000	359800000	326900000	225310000	345810000	661520000	316570000	274890000	374180000
LPSGVFSLEFQDFVNK	16	0	1825.93	A0A0H2UHI2;Q01986	A0A0H2UHI2	300	315	Map2k1	Dual specificity mitogen-activated protein kinase kinase 1	yes	2;3	2.3386e-34	288.61	2	2	1	2	2	2	2	2	2	2	2	2	2	2	2	2052700000	122970000	115010000	146280000	175890000	139220000	150280000	146600000	105010000	103740000	170670000	141480000	161770000	119130000	134120000	120530000
KGDLQWNAGEK	11	1	1244.61	A0A0G2K0B6;F1LRK0;Q05140	A0A0G2K0B6	771	781	Snap91	Clathrin coat assembly protein AP180	no	2;3	4.6464e-47	288.49	2	2	2	3	2	4	2		3	2	2	2	2	2	2	7517200000	283890000	455440000	380820000	870470000	564820000	1235300000	528980000	0	633430000	669520000	390160000	495460000	390260000	170300000	448360000
YHLGAPVAGTCFQAEWDDSVPK	22	0	2447.12	P31044	P31044	158	179	Pebp1	Phosphatidylethanolamine-binding protein 1;Hippocampal cholinergic neurostimulating peptide	yes	2;3	5.7736e-81	288.46	2	2	2	3	2	2	3	2	3	2	3	2	2	2	2	10927000000	719660000	692810000	846790000	580540000	667010000	587440000	722430000	504470000	667410000	714900000	950260000	965000000	725450000	696620000	886610000
HLVGVCYTEEEAK	13	0	1533.71	D3ZFQ8	D3ZFQ8	135	147	Cyc1		yes	2;3	8.03e-32	288.17	1	1	2	2	2	2	2	2	1	1	1	3	2	2	2	3874000000	93805000	77957000	184730000	509470000	414640000	354140000	356360000	470090000	154540000	224240000	106450000	196540000	192340000	239290000	299420000
STQLLHAAAAEASLSK	16	0	1596.85	F1LRI7;P0C1X8	F1LRI7	654	669	Aak1	AP2-associated protein kinase 1	yes	2;3	4.5419e-72	288.12	2	2	2	2	2	1	1	1	1	2	1	2	2	2	2	3074800000	269640000	190170000	219030000	289590000	362350000	140280000	79850000	165620000	148580000	232280000	102700000	239120000	211510000	158230000	265840000
AQAEAQQPVFNTLR	14	0	1571.81	Q6S399;Q6S3A3;Q6S3A4;F7F9U6;Q6S398;Q6S395;Q6S396;Q6S3A5;Q6S3A0;Q6S3A1;A0A0G2K1J5;P30427;Q6ZYE7	Q6S399	1103	1116	Plec	Plectin	yes	2	5.9657e-65	288.11	1	1	1	1	1	1	1	1	1	1	1	1	1	1	1	1038200000	48288000	65490000	62470000	95140000	92856000	83478000	54094000	82727000	59003000	65574000	55591000	77415000	66432000	53098000	76527000
TGTAEMSSILEER	13	0	1422.67	P15999;F1LP05;A0A0G2K099	P15999	46	58	Atp5a1	ATP synthase subunit alpha, mitochondrial;ATP synthase subunit alpha	yes	1;2	4.6846e-55	288.11	2	2	2	3	2	5	2	3	3	4	3	4	3	2	2	29065000000	1311700000	1420700000	1645800000	2194400000	2072200000	2089100000	1832500000	1790700000	2070300000	2698800000	2039400000	2437400000	1713800000	1827600000	1920800000
KAQALQEECGYLR	13	1	1564.77	F1LRZ7;P16884	F1LRZ7	219	231	Nefh	Neurofilament heavy polypeptide	yes	2;3	2.4951e-55	288.11	2	2	1	1	2		2	2	1	2	2	2	1	1	2	1158000000	87854000	75648000	42849000	50122000	163500000	0	53334000	58452000	36811000	124870000	117480000	178770000	45787000	36092000	86389000
IREDLPNLESSEETEQINK	19	1	2243.09	G3V8A5;B5DFC1	G3V8A5	750	768	Vps35		yes	2;3	1.0998e-82	287.88	1	1	1	1	1	2	1	1	1	1	1	1	1	1	1	1250200000	90189000	72356000	83920000	80102000	73038000	83605000	67249000	70593000	142750000	87774000	75943000	99064000	83588000	64390000	75643000
NLFPENLVQACFQQIQTVTK	20	0	2377.21	P31596;A0A159KIL2;A0A159KIH4;I1T7F1;Q8K5B5;Q8R4I5	P31596	174	193	Slc1a2	Excitatory amino acid transporter 2;Amino acid transporter	no	2;3	4.4301e-48	287.85	2	2	2	2	2	2	2	2	2	2	2	2	2	2	2	8384400000	324780000	334550000	534590000	720510000	668580000	667410000	347130000	659720000	524640000	574200000	764980000	1084100000	382640000	369270000	427340000
STLINSLFLTDLYSPEYPGPSHR	23	0	2606.3	A2VCW8;F1LMC7;D4A0F5;A0A0G2JZT5;Q9WVC0	A2VCW8	64	86	2020-09-07	Septin-7	yes	2;3;4	2.4825e-81	287.85	3	3	3	3	3	3	3	3	3	3	3	3	3	3	3	9229900000	379510000	303170000	645480000	830870000	700410000	603560000	504130000	748690000	426960000	763880000	892610000	1007900000	289070000	454020000	679640000
INAANIATDDER	12	0	1301.62	Q5M9H4;P13638	Q5M9H4	263	274	Atp1b2	Sodium/potassium-transporting ATPase subunit beta-2	yes	2	4.5107e-48	287.77	1	1	1	1	1	1	1	1	1	1	1	1	1	1	1	6805600000	230960000	336210000	348830000	464850000	412970000	570650000	601390000	718430000	580900000	625070000	516690000	339800000	362260000	380160000	316450000
KVINAFNDGLK	11	1	1217.68	A0A1K0FUA6;P11517;P02091;A0A0G2JSW3	P02091	67	77	Hbb	Hemoglobin subunit beta-2;Hemoglobin subunit beta-1	no	2;3	5.3426e-47	287.77	4	6	4	6	5	4	6	6	4	3	6	2	4	5	4	49282000000	1676200000	1943200000	1696100000	3825000000	3873400000	4760700000	4742600000	2805100000	3787000000	3006400000	4851600000	6297300000	1460900000	1762100000	2794600000
ADQLTEEQIAEFK	13	0	1520.74	P0DP31;P0DP30;P0DP29;D4ABV5;M0RCJ6	P0DP31	2	14	Calm2;Calm3		yes	1;2;3	3.9271e-56	287.62	5	6	3	6	7	7	6	5	5	5	4	9	3	3	4	64429000000	3833700000	4004700000	4125100000	4639300000	4184100000	4033400000	4237900000	3976800000	5078000000	4900100000	4296200000	5345200000	3618300000	3807600000	4348400000
NIDEHANEDVER	12	0	1439.63	Q5RKJ9;Q7TQ88	Q5RKJ9	106	117	Rab10		yes	2;3	4.6778e-48	287.57	2	2	3	2	2	2	4	2	3	2	1	2	3	3	3	5979700000	283590000	267350000	409090000	526520000	388590000	383940000	366550000	519450000	402880000	412070000	160340000	386840000	383010000	548150000	541340000
APQETYADIGGLDNQIQEIK	20	0	2202.08	P62193	P62193	179	198	Psmc1	26S protease regulatory subunit 4	yes	2;3	2.1381e-37	287.54	1	1	1	1	2	2		2		2	1	2		2	2	747860000	31527000	41678000	46835000	31971000	91299000	93161000	0	96125000	0	45951000	39819000	133710000	0	25726000	70060000
SHYSNIEANESEEER	15	0	1792.75	M0RD20;Q64537;A0A0G2K6H7	M0RD20	87	101	Capns1	Calpain small subunit 1	yes	2;3	3.063e-65	287.45		2	2		2		1	1		1		1	1		2	374750000	0	51499000	25670000	0	85434000	0	33652000	31256000	0	34547000	0	30752000	50129000	0	31807000
QDSFPISLEQAVTDAAMATK	20	0	2122.03	F1MAQ5;A0A0U1RRX4;F1LNK0;P15146;Q64715	F1LNK0	578	597	Map2	Microtubule-associated protein;Microtubule-associated protein 2	no	2;3	6.9744e-37	287.42	2	4	3	3	4	3	3	4	4	3	3	3	3	2	3	1286200000	54832000	61671000	73646000	116640000	124600000	138240000	53230000	145400000	89776000	111900000	68428000	91438000	46489000	41861000	68045000
MLISSEDVLHSWAVPSLGLK	20	0	2181.15	S5RZM8;Q8SEZ5;A0A097PE04;P00406	S5RZM8	152	171	COX2;Mt-co2;Mtco2	Cytochrome c oxidase subunit 2	yes	2;3	5.3088e-76	287.14	3	3	4	4	3		4		4	3	4	5		3	4	5864000000	534950000	483150000	589310000	450460000	166910000	0	376490000	0	213000000	217760000	748290000	901560000	0	418450000	763640000
FSGWYDADLSPAGHEEAKR	19	1	2134.97	P25113	P25113	22	40	Pgam1	Phosphoglycerate mutase 1	yes	2;3;4	2.4094e-75	287.14	3	3	3	3	3	3	1	3	1	3	2	3	2	2	2	7829600000	633850000	440880000	762520000	623670000	798500000	392070000	110940000	555420000	118940000	656570000	415540000	1048400000	416470000	458660000	397150000
GLGTDEDSILNLLTAR	16	0	1686.88	Q66HH8;P14668;O70371	Q66HH8	28	43	Anxa5	Annexin;Annexin A5	yes	2;3	5.413e-72	287.13	2	2	2	2	2	2	2	2	2	2	2	2	2	2	2	5394300000	255950000	253910000	293650000	429360000	317700000	426610000	280260000	394560000	380230000	437760000	477860000	546150000	249080000	298790000	352470000
HGGYQPSDEHKTDLNPDNLQGGDDLDPNYVLSSR	34	1	3752.69	P07335	P07335	97	130	Ckb	Creatine kinase B-type	yes	3;4;5	1.1208e-106	287.01	4	3	4	3	3	3	4	3	3	3	3	5	3	3	4	23278000000	1555700000	1316600000	1450100000	2017800000	1717400000	1858700000	626430000	1899500000	940170000	1409400000	1414000000	2808900000	1101500000	1512300000	1649900000
SMTEAEQQQLIDDHFLFDKPVSPLLLASGMAR	32	1	3586.78	P07335	P07335	178	209	Ckb	Creatine kinase B-type	yes	3;4;5	3.1583e-106	286.94	11	12	13	15	12	13	11	11	11	11	13	11	9	12	11	75813000000	5548200000	3928200000	6341000000	6750500000	3121600000	6545500000	4444300000	2651600000	3143700000	3093500000	6904800000	3339000000	7239700000	4750500000	8011200000
GLGTDEDAIIGVLACR	16	0	1658.83	Q5U362;P55260	Q5U362	29	44	Anxa4	Annexin;Annexin A4	yes	2;3	5.6518e-72	286.86	1	2	2	1	1	2	3	1		2	1	2	1	1	1	588270000	26228000	38053000	40406000	40532000	44256000	38255000	39535000	42840000	0	49321000	29559000	94170000	31888000	23020000	50203000
QQLQQEQQYTNQLAK	15	0	1846.92	O70257;M0R930;A0A0G2K6Y9	O70257	50	64	Stx7;LOC100910446	Syntaxin-7	yes	2	3.3733e-65	286.86	1	1	1	1	1	1	1	1	1		1	1		1	1	561110000	35321000	21622000	46624000	67107000	55442000	59144000	0	54387000	61487000	0	30549000	63124000	0	22442000	43858000
DTFNHLTTWLEDAR	14	0	1717.81	F1LP82;P05712	P05712	92	105	Rab2a	Ras-related protein Rab-2A	no	2;3	7.5372e-65	286.75	2	2	2	2	2	2	2	2	2	2	2	2	2	2	2	4603500000	216830000	279310000	346290000	392640000	322560000	372780000	187110000	417460000	357380000	455820000	207050000	490970000	170440000	211030000	175810000
AMLSGPGQFAENETNEVNFR	20	0	2210.01	P83941;A0A0G2K2A0	P83941	44	63	Tceb1	Transcription elongation factor B polypeptide 1	yes	2	5.6492e-76	286.74			1		1	1	1		1	1	1	1				126860000	0	0	24301000	0	33572000	37008000	0	0	0	0	0	31980000	0	0	0
KHLEINPDHSIIETLR	16	1	1914.03	P82995	P82995	633	648	Hsp90aa1	Heat shock protein HSP 90-alpha	yes	2;3;4	1.0554e-71	286.74	2	3	3	3	3	3	3	3	2	4	3	3	3	3	4	9753400000	800250000	676060000	792940000	708940000	669550000	695610000	432020000	402240000	442050000	543110000	416400000	1129700000	668420000	810590000	565430000
LAPEELEDLVQNTEFSEQELK	21	0	2460.19	P35332;Q9QWR2	P35332	8	28	Hpcal4	Hippocalcin-like protein 4	yes	2;3	3.5935e-32	286.74	2	2	2	2	2	2	2	2	2	2	2	2	2	2	2	5375200000	250150000	274100000	369550000	396690000	309790000	412330000	316680000	387290000	385610000	474910000	311960000	618470000	327740000	258100000	281870000
VGEQAQVVIIDMNDPSNPIR	20	0	2194.11	F1M779;P11442	F1M779	44	63	Cltc	Clathrin heavy chain;Clathrin heavy chain 1	yes	2;3	7.0062e-37	286.74	1	2	1	5	4	1	2	2	1	2	1	4	1	1	2	1456500000	53553000	196810000	96846000	137880000	157870000	66293000	134930000	106290000	0	68560000	57459000	144930000	63035000	74112000	97964000
YLAADKDGNVTCER	14	1	1610.74	A0A0G2KAM4	A0A0G2KAM4	69	82			yes	2;3	3.3005e-64	286.73	2	2	2	2	3	5	4	4	4	4	4	3	2	3	3	11467000000	516790000	531320000	662170000	860130000	1319600000	752480000	593580000	816760000	761690000	750390000	723310000	1460200000	586160000	425260000	706900000
NPDDITNEEYGEFYK	15	0	1832.77	P82995	P82995	301	315	Hsp90aa1	Heat shock protein HSP 90-alpha	yes	2	3.5034e-65	286.61	1	1	1	1	1	1	1	1	1	1	1	1	1	1	1	5892900000	313390000	337590000	270080000	393430000	464510000	529390000	262430000	579710000	315430000	519240000	406450000	574780000	239220000	286310000	400960000
YPIEHGIITNWDDMEK	16	0	1959.9	A0A0G2K4M6;B0BMT0;P62738;P63269;P68035;P68136	P68035	71	86	Acta2;Actg2;Actc1;Acta1	Actin, aortic smooth muscle;Actin, gamma-enteric smooth muscle;Actin, alpha cardiac muscle 1;Actin, alpha skeletal muscle	no	2;3	1.4921e-44	286.61	11	10	9	9	9	9	10	14	12	11	12	12	10	9	8	131500000000	7430900000	6594800000	6927700000	9472200000	8981300000	9510000000	9801500000	9654600000	9802100000	9577100000	11214000000	11383000000	6239500000	6502700000	8403700000
PAMETAAEENTEQSQER	17	0	1919.82	E9PSV8;Q9JJK1;A0A0G2JZB8	E9PSV8	3	19	Gpm6b	Neuronal membrane glycoprotein M6-b	no	2;3	9.627e-53	286.61			2		1											0	0	0	0	0	0	0	0	0	0	0	0	0	0	0	0
DKPELQFPFLQDEDTVATLHECK	23	1	2759.31	P13233;A0A097BVJ5	P13233	28	50	Cnp	2,3-cyclic-nucleotide 3-phosphodiesterase	yes	2;3;4	2.1815e-82	286.57	2	2	2	3	4	5	3	3	2	5	2	5	2	3	4	15848000000	711620000	918590000	843690000	793400000	1284600000	1275300000	449570000	999170000	1066800000	1182200000	814920000	2472800000	1036300000	935930000	1062600000
KDDEENYLDLFSHK	14	1	1751.8	Q91V33	Q91V33	139	152	Khdrbs1	KH domain-containing, RNA-binding, signal transduction-associated protein 1	yes	2;3	1.4206e-70	286.53	1	1	1	2	1	2	1	1	1	1	1	1	1	1	1	1441300000	64469000	69764000	109260000	137250000	131900000	142340000	0	169260000	99029000	113470000	80781000	147530000	65832000	66978000	43480000
QQEEAQAAAAAASAESR	17	0	1687.78	F1M9G9;A0A0G2K207;P04775	P04775	456	472	Scn2a	Sodium channel protein type 2 subunit alpha	no	2;3	3.0699e-72	286.53	2	1	1	1	1	1	1	1		1	2		2	2	1	580410000	51661000	27151000	34285000	71212000	67391000	48402000	43884000	41119000	0	59548000	71595000	0	35186000	28981000	0
ELDDLEQWIQER	12	0	1572.74	F1MA36;Q9QWN8	F1MA36	1702	1713	Sptbn2	Spectrin beta chain, non-erythrocytic 2	yes	2	5.5198e-48	286.53	1	1	1	1	1	1	1	1	1	1	1	1	1	1	1	1495400000	72926000	79514000	81284000	134560000	97250000	126660000	89031000	137260000	125230000	90629000	87124000	151590000	65819000	63112000	93434000
ASGNAHIGKPAPDFTATAVVDGAFK	25	1	2441.23	A0A0G2JSH9	A0A0G2JSH9	2	26			yes	2;3	4.2383e-58	286.46	1	3	2	3	1	1	2	2	1	3	2	3	1	1	2	3260400000	230710000	241410000	291130000	248400000	164440000	149120000	121730000	260610000	132690000	193080000	232100000	318270000	209540000	170990000	296150000
ALYDYDGQEQDELSFK	16	0	1919.84	Q9Z0W5;A0A0G2JWR2	Q9Z0W5	389	404	Pacsin1	Protein kinase C and casein kinase substrate in neurons protein 1	yes	2	6.0038e-72	286.45	2	3	3	2	2	3	3	2	2	2	2	3	2	2	2	2447500000	169390000	203300000	188540000	191730000	149980000	175160000	219620000	176800000	181620000	98609000	135100000	67992000	164650000	168940000	156060000
SPDTSAYCYETMEK	14	0	1680.66	P15205	P15205	2027	2040	Map1b	Microtubule-associated protein 1B;MAP1B heavy chain;MAP1 light chain LC1	yes	2	7.8718e-65	286.45	1	1	1	1	1	1	1	1	1	1	1	1	1	1	1	840790000	45224000	55616000	57498000	64846000	47175000	57838000	42782000	63362000	46212000	85029000	81056000	61519000	31342000	50677000	50608000
ILSDVTHSAVFGVPASK	17	0	1726.93	F1LRI7;P0C1X8	F1LRI7	637	653	Aak1	AP2-associated protein kinase 1	yes	2;3	5.8278e-45	286.34	2	1	3	2	2	2	2	2	2	2	2	2	1	2	1	2505600000	127600000	109370000	151580000	237380000	230390000	188030000	78853000	220280000	191540000	194930000	148860000	228740000	107510000	148730000	141780000
AKEEQQDDTVYMGK	14	1	1640.74	D4A8U7;A0A0G2K428;P28023	D4A8U7	1237	1250	Dctn1	Dynactin subunit 1	yes	2	3.523e-64	286.29	1		1			1	1					1	1	1	1	218720000	27585000	0	35538000	0	0	19496000	29988000	0	0	0	0	28621000	29949000	26681000	20861000
SKEEALELINGYIQK	15	1	1733.92	B0BNL2	B0BNL2	83	97	LOC364561		yes	2;3	1.6038e-64	286.29		1	1	2	2	2	1	2	2	1	1	2	2	2	2	1262300000	0	76274000	38139000	117400000	110700000	118960000	61135000	100690000	124760000	51280000	60940000	95803000	80097000	92791000	133340000
LATPTYGDLNHLVSATMSGVTTSLR	25	0	2604.32	Q4QRB4	Q4QRB4	217	241	Tubb3	Tubulin beta-3 chain	yes	2;3;4	1.8428e-87	286.28	4	4	4	3	3	4	5	4	3	3	4	4	5	3	4	13270000000	538970000	414530000	728510000	1085100000	737560000	1389200000	932810000	2228900000	607660000	973850000	123790000	1734700000	467430000	629870000	676600000
TIDAHGLMVLPGGVDVHTR	19	0	1987.03	F1LNT0;Q62951	F1LNT0	57	75	Dpysl4	Dihydropyrimidinase-related protein 4	yes	2;3;4	1.4993e-75	286.26	2	2	2	2	3	3	2	3	3	2	2	3	1	1	2	5635400000	291560000	228290000	275040000	555100000	493770000	546810000	260310000	452550000	539060000	405170000	308590000	802840000	173100000	115180000	188050000
TGDLGDINAEQLPGR	15	0	1554.76	P54319	P54319	326	340	Plaa	Phospholipase A-2-activating protein	yes	2	3.7491e-65	286.14			1	2	1	1	1	1	1	1		1	1	1	1	567690000	0	0	0	85850000	52065000	43131000	42418000	73074000	60247000	63772000	0	79415000	37609000	30114000	0
ARDDLITDLLNEAK	14	1	1585.83	G3V7L8;Q6PCU2	G3V7L8	86	99	Atp6v1e1	V-type proton ATPase subunit E 1	yes	2;3	3.6225e-64	286.09	2	2	2	2	2	3	3	3	3	3	3	2	3	2	3	15358000000	780880000	859160000	951420000	930530000	1048100000	958610000	987790000	1155200000	1282100000	1283500000	1018500000	1383000000	846080000	869410000	1003500000
EVTHSAAVEALK	12	0	1253.66	P31016;A0A0G2K7F5	P31016	127	138	Dlg4	Disks large homolog 4	yes	2;3	8.4084e-30	286.08	2	2	2	2	2	2	2	2	2	2	2	2	2	2	2	7462000000	392940000	456140000	416460000	623530000	612800000	371810000	441870000	483890000	537800000	571420000	534520000	611750000	304490000	469330000	633200000
ESLTEVSETVAQHK	14	0	1556.77	F1LQN3;Q9JK11	F1LQN3	746	759	Rtn4	Reticulon;Reticulon-4	yes	2;3	8.3062e-65	286.08	2	1	2		2	2	1	2	1	1	1	1	2	2	1	1517100000	111950000	75709000	84028000	0	160970000	190480000	74545000	293420000	70538000	49351000	55373000	34289000	104110000	119660000	92636000
FYQPYSEDTQQQIIR	15	0	1914.91	B2RZ62;G3V9Y9	B2RZ62	19	33	Ap3s1		yes	2	3.7811e-65	286.08	1	1	1			1	1	1	1				1	1	1	368300000	34697000	43148000	35081000	0	0	0	39365000	70469000	49963000	0	0	0	0	34816000	60759000
DSDSILETLQR	11	0	1275.63	P19234	P19234	143	153	Ndufv2	NADH dehydrogenase [ubiquinone] flavoprotein 2, mitochondrial	yes	2	7.4706e-37	286.03	1	1	1	1	1	1	1	1	1	1	1	1	1	1	1	4028800000	163380000	245990000	238450000	396810000	372920000	374690000	244190000	374190000	205300000	289790000	228120000	284640000	180180000	169090000	261030000
VLAVNQENEQLMEDYEK	17	0	2050.95	Q6T487;Q6GMN8;Q9Z1P2	Q6T487	265	281	Actn1	Alpha-actinin-1	yes	2;3	3.3904e-72	285.83	2	1	1	1	2	1	1	1	1	2	1	1	1	1	2	1718900000	104790000	85295000	66214000	134980000	176900000	168720000	75925000	91671000	126280000	174630000	111700000	171440000	38929000	49744000	141670000
PAGVQMDQPCCR	12	0	1417.59	O35179	O35179	285	296	Sh3gl2	Endophilin-A1	yes	2	6.1665e-48	285.74	1	2	2	2	1	1	1	1	1	1	1	1	1	2	1	7536200000	417150000	445600000	392720000	580210000	633340000	732780000	428380000	772000000	393600000	558940000	506760000	621610000	244430000	382960000	425690000
HADYLNDDQK	10	0	1217.53	A0A0G2K4Y7;A0A0G2K9X3;A0A0G2K9S4	A0A0G2K4Y7	1492	1501			yes	2	1.5943e-23	285.74	1	1	1	1	1	1	1	1	1	1	1	1	1	1	1	1080700000	66501000	74103000	66592000	99090000	55282000	59713000	68959000	102820000	57162000	52583000	83417000	93195000	75909000	62271000	63148000
THIDTVINALK	11	0	1223.69	D3ZUY8	D3ZUY8	368	378	Ap2a1		yes	2;3	1.0611e-28	285.63	2	2	2	2	2	2	2	2	2	2	2	2	2	2	2	3954200000	219470000	120410000	310110000	289710000	303200000	357530000	297800000	353610000	300860000	230590000	101990000	324100000	203900000	227540000	313370000
KADIGVAMGIAGSDVSK	17	1	1617.84	P06687	P06687	717	733	Atp1a3	Sodium/potassium-transporting ATPase subunit alpha-3	yes	2;3	6.5516e-72	285.43	4	6	8	5	7	6	7	9	6	9	7	10	5	3	3	12921000000	615610000	504840000	562780000	958250000	1030000000	956790000	604050000	1023200000	996680000	1235200000	684530000	1838400000	822140000	490160000	598820000
IHVSDQELQSANASVDDSRLEELK	24	1	2682.31	Q5U300	Q5U300	807	830	Uba1	Ubiquitin-like modifier-activating enzyme 1	yes	3;4	9.4217e-88	285.38	1	2	2	1	2		1		1		2	1	1	1	2	1018300000	67357000	34415000	67369000	40707000	204610000	0	65060000	0	47460000	0	99829000	90375000	63517000	64628000	173020000
EAAALGSHGSCSSEVEK	17	0	1717.76	B2GUV5	B2GUV5	59	75	Atp6v1g1		yes	2	1.2557e-82	285.38	1	1					1						1			37892000	11917000	0	0	0	0	0	0	0	0	0	0	0	25975000	0	0
AASHEQAAAALK	12	0	1166.6	F1LNM0;A0A0G2K1M2;Q62696	F1LNM0	521	532	Dlg1	Disks large homolog 1	yes	2;3	6.5413e-48	285.28	2	2	2	2	2	1	1	3	2	2	1	2	2	1		2237300000	144380000	162840000	170530000	152350000	147110000	134270000	59055000	246290000	220950000	278710000	57355000	220840000	142290000	100350000	0
LSDEILIDILTR	12	0	1399.79	M0RAQ6;P05708	P05708	31	42	Hk1	Hexokinase;Hexokinase-1	no	2;3	6.5526e-48	285.27	2	2	2	2	4	2	3	4	3	3	3	3	3	3	6	8696100000	373270000	468480000	851640000	880680000	659270000	876770000	636520000	67055000	574520000	852060000	621510000	602940000	584880000	550200000	96343000
IPQSHIQQICETILTSGEK	19	0	2181.11	Q9QX69	Q9QX69	174	192	Lancl1	LanC-like protein 1	yes	2;3	1.7312e-75	285.18	2	1	2	2	2	1	2	2	1	2	1	1	1	2	2	3521500000	178320000	211890000	278110000	323540000	318580000	177550000	135160000	211510000	149900000	340430000	222270000	262000000	183750000	208640000	319850000
VNAEGSVDTVFSQVCTYLDSLK	22	0	2431.16	P39069;A0A0G2K7Q6;M0RC66	P39069	173	194	Ak1	Adenylate kinase isoenzyme 1	yes	2;3	2.75e-33	285.18	2	2	2	2	2	2	2	2	2	2	2	2	2	2	3	1770000000	62241000	42405000	102030000	205640000	107060000	190050000	89932000	117020000	147720000	159200000	64270000	244260000	56222000	72258000	109650000
AQLADSFHLQQFFR	14	0	1706.85	A0A0G2JZ69;P16086;A0A0G2K1Y8;A0A0G2K1E7;C9EH87;Q6IRK8	A0A0G2JZ69	579	592	Sptan1	Spectrin alpha chain, non-erythrocytic 1	no	2;3	9.397e-65	285.13	2	1	1	3	1	2	2	1	1	1	3	3	2	3	1	6720500000	291660000	334440000	243090000	746200000	249060000	475690000	537520000	384010000	224120000	620060000	546140000	1146000000	363820000	309900000	248850000
NMAEQIIQEIYSQVQSK	17	0	2007.99	G3V826;P50137	P50137	265	281	Tkt	Transketolase	no	2;3	7.8489e-34	284.92	3	3	2	4	4	4	4	4	4	4	4	4	4	3	4	6257300000	221230000	239300000	209460000	473710000	502900000	550170000	324120000	454760000	604170000	570720000	349790000	833980000	314030000	235600000	373350000
EQPLDEELKDAFQNAYLELGGLGER	25	1	2833.38	P06685;Q64608	P06685	527	551	Atp1a1	Sodium/potassium-transporting ATPase subunit alpha-1	yes	2;3;4	1.6054e-46	284.81	3	5	3	4	4	4	4	4	4	3	4	3	3	4	4	14036000000	380230000	711820000	828650000	911560000	942310000	1389000000	882850000	966420000	1148200000	1237700000	679320000	1674900000	725870000	618020000	939260000
YGYTHLSTGDLLR	13	0	1494.75	P39069;A0A0G2K7Q6	P39069	32	44	Ak1	Adenylate kinase isoenzyme 1	yes	2;3	9.6656e-30	284.69	1	1	1	2	2	2	2	2	2	2	2	2	1	2	2	8531100000	70712000	65606000	143260000	880170000	730280000	765980000	545600000	814000000	531940000	861440000	641640000	1103400000	60467000	490380000	826230000
TLESVDPLGGLNTIDILTAIR	21	0	2210.22	O35303	O35303	390	410	Dnm1l	Dynamin-1-like protein	yes	2;3	5.3263e-41	284.68	2	2	2	2	2	2	2	2	2	2	2	2	2	2	2	4298200000	153590000	161800000	215460000	393910000	309890000	365150000	194160000	321780000	285130000	462530000	253340000	595900000	169270000	157680000	258580000
KGESVMVLPTLPEEEAK	17	1	1855.96	O35244	O35244	183	199	Prdx6	Peroxiredoxin-6	yes	2;3	3.8506e-34	284.68	2	2	2	2	2	2	2	2	2	2	2	2	2	2	2	5772200000	326300000	339060000	315570000	375130000	364110000	462290000	311950000	491250000	361790000	480720000	357250000	628350000	276300000	339610000	342540000
ELQEQLAQQQVHVEMDVAKPDLTAALR	27	1	3059.57	P47819;A1E251	P47819	208	234	Gfap	Glial fibrillary acidic protein	yes	3;4	8.5733e-96	284.54	2	1	1	2	2	3	1	3	1	3	3	4	2	3	1	5725300000	65269000	55179000	277820000	661200000	428730000	868530000	22402000	682340000	264420000	250410000	452260000	1027500000	234320000	370810000	64127000
KPVVDCVVSVPSFYTDAER	19	1	2167.06	F1LRV4;O88600	F1LRV4	135	153	Hspa4	Heat shock 70 kDa protein 4	no	2;3	2.8002e-36	284.51		2	1	3	2	1	1	1	1	2	2	2	1	1	1	2118000000	0	222400000	139560000	203300000	285030000	129290000	99551000	150600000	151960000	217880000	119450000	250860000	0	148050000	0
QQQLLAQNLQLPPEAR	16	0	1846.01	A0A0G2K4Y7;A0A0G2K9X3;A0A0G2K9S4;Q9QYF3	A0A0G2K4Y7	1354	1369	Myo5a	Unconventional myosin-Va	no	2;3	1.8198e-44	284.42			1	2	1			1	1	2	2	2			1	286770000	0	0	12553000	67056000	34565000	0	0	24096000	33469000	66534000	15217000	33278000	0	0	0
IFVGGIKEDTEEYNLR	16	1	1881.95	Q6URK4	Q6URK4	128	143	Hnrnpa3	Heterogeneous nuclear ribonucleoprotein A3	yes	2;3	5.4915e-44	284.32	2	2	2	2	2	2	2	2	2	2	2	2	2	2	2	5949200000	363780000	375130000	418830000	447650000	622870000	281880000	214920000	294680000	360340000	469340000	456660000	536500000	332790000	415900000	357930000
YENYNYLGTSHLLR	14	0	1741.84	P32551	P32551	70	83	Uqcrc2	Cytochrome b-c1 complex subunit 2, mitochondrial	yes	2;3	3.7421e-33	284.28	2	2	2	2	2	2	2	2	2	2	2	2	2	2	2	11530000000	601060000	484330000	583360000	900870000	1097900000	806820000	740090000	952550000	630210000	825020000	639800000	1069200000	674260000	622660000	901700000
DADETKEWIEEK	12	1	1491.67	A0A0G2JZ69;P16086;A0A0G2K1Y8;A0A0G2K1E7;C9EH87;Q6IRK8	A0A0G2JZ69	1253	1264	Sptan1	Spectrin alpha chain, non-erythrocytic 1	no	2;3	3.2166e-47	284.28	2	1	1	2	2	2	1	2	2	1	2	2	1	1	1	3409600000	257820000	116180000	133350000	485530000	238140000	225130000	64322000	284450000	368050000	141820000	269010000	472470000	95145000	107390000	150840000
DLEIERPILGQNDNR	15	1	1780.91	Q6AYR2;D4ACZ5	Q6AYR2	234	248	Ndrg3	Protein NDRG3	yes	2;3	1.5654e-43	284.24	2	2	2	1	1	2	2	2		2	2	2	2	2	2	1916000000	106830000	179190000	183370000	0	51071000	143570000	132050000	205810000	0	159080000	143290000	184160000	155210000	125610000	146760000
GVSGDREENSFSLNSSISSAR	21	1	2198.02	F1MAQ5;A0A0U1RRX4;Q78DZ1;A0A0U1RRQ0;F1LNK0;P15146;Q64715	F1LNK0	1641	1661	Map2	Microtubule-associated protein;Microtubule-associated protein 2	no	2;3	7.8597e-80	284.15	2	1	1	2	1	2		2	2	1	1	1	1	2	2	1809800000	136600000	117850000	118040000	239230000	126230000	160790000	0	192250000	122860000	97523000	55691000	61413000	122370000	157660000	101310000
AFGFSHLEALLDDSK	15	0	1648.81	B2RYG6	B2RYG6	95	109	Otub1	Ubiquitin thioesterase OTUB1	yes	2;3	4.7895e-65	284.15	2	2	2	2	3	2	3	2	3	2	2	2	2	2	2	5801700000	313780000	345210000	320800000	499710000	526990000	506390000	424520000	503130000	440360000	299440000	393620000	421870000	309510000	233610000	262800000
KVESLLDELAFVR	13	1	1517.85	G3V8Q2;P23565	P23565	216	228	Ina	Alpha-internexin	no	2;3	7.8374e-31	284.1	2	2	2	2	2	2	2	2	2	2	2	2	2	2	2	19393000000	1006900000	1187600000	1197200000	1387200000	1576500000	1375100000	1081900000	1375900000	1435300000	770190000	1756600000	1437100000	1475700000	1174600000	1155200000
GIVDQSQQAYQEAFEISK	18	0	2039.98	P63102;A0A0G2JV65	P63102	140	157	Ywhaz	14-3-3 protein zeta/delta	yes	2;3	5.0453e-73	284.04	4	4	3	6	6	8	5	5	8	6	5	10	5	5	3	45716000000	2362600000	2392800000	2498500000	4084200000	3093600000	3190100000	2694100000	3137900000	3542400000	4625400000	3088000000	3974100000	2301800000	2048300000	2682000000
TKQELEDLTADIKK	14	2	1630.88	P61265	P61265	70	83	Stx1b	Syntaxin-1B	yes	2;3;4	2.9805e-42	283.95	3	3	3	3	3	3	3	3	3	3	3	3	3	3	4	23158000000	1275100000	914290000	1410800000	2150900000	2362900000	1608100000	828100000	1588600000	1737100000	1603700000	1277400000	2545400000	1164600000	1162800000	1528100000
ADQELMTYSHDNIICGITSVSFSK	24	0	2715.25	P54311	P54311	257	280	Gnb1	Guanine nucleotide-binding protein G(I)/G(S)/G(T) subunit beta-1	yes	2;3	3.8115e-87	283.83	2	2	3	9	7	5	3	7	8	7	5	12	3	3	3	7717600000	338740000	410470000	449520000	654780000	539630000	448900000	316510000	509570000	551940000	657170000	617620000	876190000	292240000	437820000	616530000
SIDQAFLQFFGDEFLR	16	0	1931.94	F1M3P6	F1M3P6	523	538	Scai		yes	2;3	1.473e-36	283.83	2	2	2	2	2	2	2	2	2	2	2	2	2	2	2	493490000	18034000	18206000	44736000	71964000	29719000	43243000	27905000	33035000	30252000	45362000	28066000	23706000	19886000	31811000	27565000
KYDTDHSGFIETEELK	16	1	1910.89	P07171	P07171	109	124	Calb1	Calbindin	yes	2;3;4	1.5249e-71	283.82	2	3	3	2	2	3	2	2	3	3	2	3	2	2	3	3617000000	197960000	249290000	266410000	332060000	131150000	207290000	170480000	185590000	348040000	393070000	255500000	334110000	132930000	158150000	254970000
NHGLVSVGESVEEAFYYIHNLVVACEIQVR	30	0	3430.7	Q63028	Q63028	301	330	Add1	Alpha-adducin	yes	4	1.2158e-96	283.75					1			1		1						216840000	0	0	0	0	82152000	0	0	42658000	0	92031000	0	0	0	0	0
ATSNVFAMFDQSQIQEFK	18	0	2089.98	Q63781;A0A0G2JSW0;P18666;P13832;B0BMS8	Q63781	18	35	Myl12b;Rlc-a;Myl9	Myosin regulatory light chain 12B;Myosin regulatory light chain RLC-A	no	2;3	2.2379e-26	283.73	2	2	2	2	2	2	2	2	2	2	2	2	2	2	2	2054400000	102980000	102290000	109530000	132910000	166570000	150090000	82794000	180620000	142000000	151550000	143070000	230720000	98160000	118710000	142420000
IYDMDKDGYISNGELFQVLK	20	1	2347.14	P63100;A0A0H2UHV6;A0A0G2K4H3	P63100	98	117	Ppp3r1	Calcineurin subunit B type 1	yes	2;3	2.3645e-47	283.68	1	2	2	1	2	2	1	3	2	1	3	2	2	2	2	3607700000	169780000	215430000	308500000	152640000	269640000	186420000	207950000	263840000	180670000	118290000	241100000	570360000	178930000	223020000	321130000
SELDTIDSQHR	11	0	1299.61	P31596;A0A159KIL2;A0A159KIH4;I1T7F1;Q8K5B5;Q8R4I5;Q6PUA8	P31596	498	508	Slc1a2	Excitatory amino acid transporter 2;Amino acid transporter	no	2;3	5.124e-47	283.57	5	4	4	6	4	7	6	5	6	5	8	4	5	5	6	84631000000	4225300000	3851200000	4541500000	6909000000	7098800000	7989600000	5092500000	5364000000	5570100000	6602900000	4702900000	7793700000	4703100000	5166600000	5019700000
FGNPLLVQDVESYDPVLNPVLNR	23	0	2597.35	M0R9X8;F1LRT9;P38650	M0R9X8	3627	3649	Dync1h1	Cytoplasmic dynein 1 heavy chain 1	yes	2;3	4.4473e-81	283.54	2	2	2	2	2	2	2	2	2	2	2	2	2	2	2	2144400000	105050000	102240000	95638000	200840000	155130000	170290000	125610000	173820000	28207000	186370000	132390000	284410000	110550000	117700000	156170000
EVESIGAHLNAYSTR	15	0	1645.81	Q68FY0	Q68FY0	112	126	Uqcrc1	Cytochrome b-c1 complex subunit 1, mitochondrial	yes	2;3	5.1453e-65	283.47	2	2	2	1	1	1	2	2	2	1	2	1	2	2	2	5010800000	365040000	333380000	358400000	329060000	252830000	228510000	352400000	337320000	244840000	210800000	436450000	312300000	369460000	346120000	533910000
SVHSLISDFKDPPTAK	16	1	1740.9	P61765	P61765	83	98	Stxbp1	Syntaxin-binding protein 1	yes	2;3;4	3.8294e-33	283.47	3	4	3	3	3	4	4	4	3	4	4	3	3	3	3	40933000000	3283300000	2819100000	3583600000	1892600000	2578700000	2318300000	2600300000	2415800000	2614100000	2655000000	2642200000	2562200000	2676600000	2388500000	3903200000
NPDDITQEEYGEFYK	15	0	1846.79	P34058;A0A0G2K793	P34058	292	306	Hsp90ab1	Heat shock protein HSP 90-beta	yes	2	5.1453e-65	283.47	1	1	1	1	1	1	1	1	1	1	1	1	1	1	1	4213400000	320350000	285760000	387270000	273620000	243860000	290850000	258690000	345940000	144670000	287780000	237630000	405320000	233580000	225150000	272940000
LEQEHLLEDIAHVR	14	0	1700.88	F1LRZ7;P16884	F1LRZ7	169	182	Nefh	Neurofilament heavy polypeptide	yes	2;3;4	1.1303e-64	283.47	3	3	3	3	3	3	3	3	3	3	3	3	3	3	3	12020000000	631720000	787520000	618790000	763560000	1023000000	877050000	755950000	693720000	606630000	471540000	952800000	1463600000	888290000	706570000	779520000
VTEQLIEAISNGDFESYTK	19	0	2143.03	P11275;F1LZG4;A0A0G2JUV8	P11275	353	371	Camk2a	Calcium/calmodulin-dependent protein kinase type II subunit alpha	yes	2;3	1.0512e-36	283.45	2	2	2	3	3	5	2	2	2	3	2	5	2	3	2	18498000000	837110000	1189500000	1375800000	1314300000	1477200000	1435000000	1177800000	1275400000	1292600000	887660000	1099500000	1650800000	1029600000	971120000	1484800000
AEAGEGQKPSPAQLELR	17	1	1779.91	D3Z8P5;G3V647;O35331	G3V647	276	292	RGD1566085;Pdxk	Pyridoxal kinase	no	2;3	1.9532e-71	283.45	2	1	1	2	2	2	2	2	2	2	2	2	1	1	2	3463100000	94611000	129170000	36282000	247560000	392360000	245080000	190610000	463560000	162710000	366830000	270920000	444930000	32704000	134600000	251170000
FDTGNLCMVTGGANLGR	17	0	1781.82	X1WI37;A0A0H2UHX3;P62703;D3ZX01	X1WI37	174	190	LOC100362640;Rps4x;Rps4y2	40S ribosomal protein S4, X isoform;40S ribosomal protein S4	yes	2;3	4.4716e-72	283.44	1	1	1	3	1	1	1	1	1	2	1	1	1	2	2	1479100000	51177000	55537000	75325000	161920000	136520000	85984000	83709000	104000000	89542000	165300000	108830000	125720000	56501000	62316000	116760000
REPLPSLEAVYLITPSEK	18	1	2041.11	P61765	P61765	65	82	Stxbp1	Syntaxin-binding protein 1	yes	2;3	1.0653e-35	283.34	2	3	2	1	3	2	2	1	2	2	2	2	2	3	2	16448000000	1131000000	1118900000	1244900000	1077700000	1444500000	1216600000	975920000	921490000	1297400000	1275200000	1027200000	580450000	978890000	1049900000	1108000000
SPLAQMEEERR	11	1	1344.65	A2VCW8;F1LMC7;D4A0F5;A0A0G2JZT5;Q9WVC0	A2VCW8	334	344	2020-09-07	Septin-7	yes	2;3	9.7482e-29	283.34	2	2	2	2	2	2	2	2	2	2	2	2	2	2	2	7121600000	404950000	360010000	532680000	597820000	442610000	256770000	316000000	472470000	524880000	649510000	650890000	526330000	267980000	297550000	821110000
EGQVDVASVLLEAGAAHSLATK	22	0	2165.13	A0A0G2JZ56;P97582;A0A0G2K6R9;A0A0G2KAS9;A0A0G2KBB9;F1M9N9	A0A0G2K6R9	539	560	Ank2		no	2;3	1.1921e-80	283.31	2	2	2	2	2	2	3	2	2	2	1	2	2	3	1	3837500000	205270000	159560000	261240000	272230000	285360000	304840000	187540000	302210000	351830000	394110000	190850000	405250000	155320000	179590000	182260000
HGLEVIYMIEPIDEYCVQQLK	21	0	2576.27	P82995	P82995	515	535	Hsp90aa1	Heat shock protein HSP 90-alpha	yes	2;3	1.2137e-31	283.21	1	2	2	3	3	3	2	2	3	3	2	3	2	1	2	4733100000	280740000	245140000	362580000	259020000	491010000	352300000	276380000	495540000	185780000	353930000	287120000	262690000	282810000	304870000	293230000
FVTDQSACAGSPSLVAAAR	19	0	1906.92	F1LR33;Q6W5G4	F1LR33	184	202	Lppr2	Lipid phosphate phosphatase-related protein type 2	yes	2	2.1552e-75	283.19				1	1	1		1	1	1		1	1	1		239630000	0	0	0	69418000	30397000	48639000	0	0	0	43361000	0	47817000	0	0	0
KGVNLPGAAVDLPAVSEK	18	1	1763.98	Q6P7S0;A0A0G2JVG3;M0RD14;P11980	P11980	207	224	Pkm	Pyruvate kinase;Pyruvate kinase PKM	no	2;3	1.0218e-72	283.07	3	2	2	2	2	3	2	2	2	2	3	2	2	2	2	17278000000	1022500000	1086800000	885000000	1192600000	1193000000	1453200000	991140000	1298500000	1638000000	1379000000	940880000	1222700000	1018100000	784260000	1172800000
VKEDENVPFLLVGNK	15	1	1699.91	P63322	P63322	114	128	Rala	Ras-related protein Ral-A	yes	2;3	2.3765e-64	282.92	2	2	2	2	2	2	2	2	2	2	2	2	2	2	2	8321000000	380490000	398810000	366160000	661010000	634000000	739280000	457520000	721120000	585440000	736640000	469370000	751660000	467220000	401820000	550470000
AGTQIENIDEDFRDGLK	17	1	1919.92	A0A0G2K5U9;Q9QXQ0;A0A0G2K013	A0A0G2K5U9	67	83	Actn4	Alpha-actinin-4	yes	2;3	4.3007e-82	282.89	1	1	2	2	1	2	2	1	2	2	1	2	1	1	2	1627000000	66943000	63159000	131990000	0	93861000	103590000	91203000	108030000	141580000	151670000	111260000	265850000	77016000	75455000	145430000
FQEYHIQQNEALAAK	15	0	1788.88	Q9WV97	Q9WV97	67	81	Timm9	Mitochondrial import inner membrane translocase subunit Tim9	yes	2;3	5.5902e-65	282.62	2	2	2	2	2	2	2	2	1	2	2	2	2	2	2	2839900000	134220000	168660000	185310000	189310000	182660000	248150000	166780000	333110000	38798000	196160000	169790000	308050000	123740000	172910000	222270000
KFNALFAQGNYSEAAK	16	1	1757.87	F1M779;P11442	F1M779	367	382	Cltc	Clathrin heavy chain;Clathrin heavy chain 1	yes	2;3	1.7186e-71	282.62	2	2	2	2	1	1	2	1	1	3	3	4	2	3	1	6988700000	530160000	469490000	434580000	721010000	367920000	527660000	321690000	588510000	296390000	654180000	479440000	503360000	529670000	447790000	116840000
SLIDMYSEVLDVLSDYDASYNTQDHLPR	28	0	3258.5	Q2TA68	Q2TA68	263	290	Opa1	Dynamin-like 120 kDa protein, mitochondrial;Dynamin-like 120 kDa protein, form S1	yes	3	5.2454e-96	282.6	1		1	1		1		1		1		1		1		798310000	26363000	0	130870000	115350000	0	60795000	0	179410000	0	108330000	0	92293000	0	84906000	0
HFDPFTEGIVDGIVANTLSVK	21	0	2258.16	P10687;F1M084;R9PXY3	P10687	661	681	Plcb1	1-phosphatidylinositol 4,5-bisphosphate phosphodiesterase beta-1;Phosphoinositide phospholipase C	yes	2;3	2.1138e-80	282.55	1	1	1	1	1	1	2	1	1	1	1	1	1	1	2	1549200000	67411000	57999000	105420000	156680000	123040000	95956000	75618000	100780000	113460000	116440000	123310000	124400000	69230000	75904000	143580000
RKDPELWGSVLLESNPYR	18	2	2158.12	F1M779;P11442	F1M779	950	967	Cltc	Clathrin heavy chain;Clathrin heavy chain 1	yes	2;3;4	7.7434e-73	282.24	2	2	2	3	4	2	2	4	2	3	3	3	2	2	2	4698600000	210120000	280010000	348880000	294950000	273940000	209720000	275480000	375380000	341210000	447850000	300980000	638860000	221700000	249300000	230210000
EAAALGSHGSCSSEVEKETQEK	22	1	2333.04	B2GUV5	B2GUV5	59	80	Atp6v1g1		yes	3;4	3.9214e-81	282.18		1	1	1	1	2	1	1	1	1	1	1	1	1	2	2059900000	0	84891000	64927000	141790000	162710000	282820000	68389000	101510000	127320000	181650000	105580000	275350000	89097000	105400000	268490000
HVISYSLSPFEQR	13	0	1561.79	Q7TQ16	Q7TQ16	13	25	Uqcrq	Cytochrome b-c1 complex subunit 8	yes	2;3	1.1644e-31	282.13	2	2	2	2	2	2	2	2	2	2	2	2	2	2	2	6877300000	417650000	361410000	485590000	552950000	617160000	382130000	254440000	489720000	500030000	557180000	536480000	370950000	302790000	339850000	709000000
HTVIAAQSLEALSGLQK	17	0	1764.97	Q9QXY2	Q9QXY2	91	107	Srcin1	SRC kinase signaling inhibitor 1	yes	2;3	1.43e-34	282.12	2	2	2	1	1	1	2	1	1	1	2	3	1	2	2	1099600000	57874000	66040000	102040000	53531000	54021000	52237000	69560000	58232000	75119000	86746000	120160000	104440000	49445000	71834000	78356000
AAFSKDESKEPIVEVR	16	2	1803.94	A0A0G2K0M8;F1LNY3;P13596;F1LUV9;Q3T1H3	A0A0G2K0M8	664	679	Ncam1	Neural cell adhesion molecule 1	no	2;3;4	1.7854e-70	282.12	2	2	2	3	1	1	1	2	1	2	1	3	2	2	1	1947400000	101110000	78070000	104640000	208950000	68601000	36172000	39168000	112370000	61434000	217570000	121510000	510890000	76894000	113460000	96530000
TNELGDAGVGLVLQGLQNPTCK	22	0	2283.15	E2RUH2;A0A0G2K9E0;P29315	E2RUH2	60	81	Rnh1	Ribonuclease inhibitor	yes	2;3	1.5367e-103	282.09		1	2	2	1		1	1		1	1	1	1		2	333660000	0	18773000	43792000	37578000	34544000	0	29528000	44941000	0	22066000	0	31531000	20787000	0	50118000
KGEQELQEVK	10	1	1186.62	Q76GL9;A0A0F7R5I4	Q76GL9	481	490	Slc1a4	Amino acid transporter	yes	2;3	2.2158e-40	282.06	2	2	2	2	2	1	2	2	1	1	2	1	2	2	1	2621500000	133000000	207910000	147710000	255000000	232410000	121350000	157000000	266490000	189280000	174410000	193650000	157820000	94743000	155830000	134850000
KLFADAEEEQR	11	1	1334.65	F1LQ81;A0A0G2K6U1;Q9QUL6	F1LQ81	304	314	Nsf	Vesicle-fusing ATPase	yes	2;3	1.0864e-46	282.06	2	2	2	2	2	2	2	2	2		1		2	2	2	6400900000	287090000	282540000	411740000	545830000	666900000	775680000	284840000	995400000	749580000	0	249170000	0	406730000	328500000	416860000
FGVEQDVDMVFASFIR	16	0	1858.89	Q6P7S0;A0A0G2JVG3;P11980	P11980	231	246	Pkm	Pyruvate kinase;Pyruvate kinase PKM	no	2;3	9.8679e-72	282.05	14	16	16	22	25	15	15	17	14	24	15	18	16	17	14	11381000000	504170000	585380000	610910000	1035700000	723620000	871620000	631070000	892890000	747110000	1004200000	889610000	1018900000	514270000	630150000	721030000
ANDTQEFNLSAYFER	15	0	1803.81	B5DFF7;G3V9L3;A0A0G2K3I9	B5DFF7	90	104	Dusp3		yes	2	2.907e-33	282.05	1	1	1	1	1	1	1		1	1	1	1	1	1	1	575320000	38968000	34712000	43062000	32807000	51119000	51949000	33755000	0	39468000	36924000	36665000	53309000	38133000	36813000	47636000
VIESTQDLGNDLAGVLALQR	20	0	2111.12	F1MA36;Q9QWN8	F1MA36	980	999	Sptbn2	Spectrin beta chain, non-erythrocytic 2	yes	2;3	5.6006e-37	281.94	2	2	2	2	2	2	2	2	2	2	2	2	2	2	2	3485000000	184910000	183760000	260340000	280840000	367240000	298890000	176270000	298200000	69562000	256660000	207850000	201660000	164490000	221980000	312360000
DVPVGSIICITVEKPQDIEAFK	22	1	2457.28	P08461	P08461	147	168	Dlat	Dihydrolipoyllysine-residue acetyltransferase component of pyruvate dehydrogenase complex, mitochondrial	yes	2;3	5.9359e-80	281.92	2	2	2	2	2	2	2	2	2	2	2	2	2	2	2	7501500000	415150000	329890000	526290000	624540000	573490000	499290000	360780000	499850000	439060000	495910000	547850000	766100000	384770000	409600000	628940000
HYDLSYDTGDK	11	0	1312.56	Q05683	Q05683	432	442	Gad2	Glutamate decarboxylase 2	yes	2;3	6.0114e-47	281.89	1	2	2	1	1	1		1	1	1	2	1	2	2	2	2499400000	135730000	226300000	165180000	121480000	203180000	210840000	0	101700000	157170000	201780000	132910000	282960000	212470000	139450000	208250000
ELEAESYHDIKR	12	1	1488.72	A0A0G2JZY6;A0A0G2K8W9;Q6XD99;G3V6S0	A0A0G2K8W9	487	498	Sptbn1		no	2;3;4	1.7088e-47	281.89	3	2	2	3	3	1	3	3		3	3	3	3	3	3	5549800000	264260000	172070000	243360000	524240000	560440000	85733000	270500000	390470000	0	640290000	385070000	946140000	237430000	325930000	503890000
LKGEMMDLQHGSLFLQTPK	19	1	2172.11	P42123	P42123	59	77	Ldhb	L-lactate dehydrogenase B chain	yes	2;3;4	1.0821e-74	281.68	2	3	3	2	2	3	3	1	2	3	4	2	1	1	1	4834300000	430470000	367790000	366680000	194780000	320960000	428410000	363840000	175390000	257890000	408500000	648430000	444720000	130910000	157030000	138510000
GEYKDNALLAQLIQDK	16	1	1817.95	P61765	P61765	193	208	Stxbp1	Syntaxin-binding protein 1	yes	2;3	3.8801e-34	281.6	2	2	2	2	2	2	2	2	2	2	2	2	2	2	2	3214800000	194030000	122820000	203790000	220160000	294880000	241040000	117930000	182490000	225120000	211990000	221490000	368520000	245440000	171940000	193190000
KADVGFAMGIAGTDVAK	17	1	1649.84	D4A8B3;P11506;P11505;A0A0G2K9Q6;Q64568;Q64542	P11505	807	823	Atp2b2;Atp2b1;Atp2b3;Atp2b4	Calcium-transporting ATPase;Plasma membrane calcium-transporting ATPase 2;Plasma membrane calcium-transporting ATPase 1;Plasma membrane calcium-transporting ATPase 3;Plasma membrane calcium-transporting ATPase 4	no	2;3	9.773e-72	281.56	4	4	3	4	3	3	2	3	4	4	3	2	3	2	3	5905100000	286870000	283940000	345060000	504850000	441690000	385680000	279280000	547290000	458020000	522760000	439410000	472030000	314200000	236040000	388000000
FDLGQDVIDFTGHALALYR	19	0	2150.08	P50398;Q5BK95	P50398	175	193	Gdi1	Rab GDP dissociation inhibitor alpha	yes	2;3	1.4108e-36	281.51	2	2	2	2	2	3	4	4	2	3	2	2	2	2	3	5098500000	227740000	256710000	347180000	513730000	293390000	537340000	357110000	372990000	72961000	469080000	311970000	417210000	231250000	301260000	388610000
AQASEVLLEELQQSFSQAK	19	0	2105.06	G3V9J7;O35550	G3V9J7	603	621	Rabep1	Rab GTPase-binding effector protein 1	yes	2;3	2.5132e-75	281.51	1	1	1	2	2	1	2	2	2	2	1	2	1	1	1	532490000	20370000	22015000	21968000	62379000	69512000	17520000	39007000	55152000	52309000	44292000	26582000	45898000	16217000	13764000	25508000
NQLDQEVEFLSTSIAQLK	18	0	2062.06	B5DFN4	B5DFN4	20	37	Pfdn5		yes	2;3	5.5873e-35	281.51	2	2	2	2	2	2	2	2	2	2	2	2	2	2	2	1079300000	48270000	37877000	53016000	87676000	82564000	96984000	53652000	85756000	87831000	96365000	61526000	148050000	43557000	47082000	49071000
IFNIQLEDEGLYECEAENIR	20	0	2454.14	Q63198	Q63198	297	316	Cntn1	Contactin-1	yes	2;3	5.6006e-37	281.48	2	1	2	1	1	1	1	1	1	2	1	2	3	1	2	585220000	54546000	45093000	75745000	44706000	23996000	34526000	0	37170000	0	31302000	20450000	64224000	74978000	42359000	36122000
KLTAEEEEAQR	11	1	1302.64	A0A0G2JZK7;F1M9A2;P48768	A0A0G2JZK7	634	644	Slc8a2	Sodium/calcium exchanger 2	yes	2;3	1.1489e-46	281.41	2	2	2	2	2	2	2	2	2	2	1	2	2	2	2	5079100000	200720000	192700000	273690000	419380000	385870000	383030000	472810000	427810000	278020000	600370000	139610000	481120000	315550000	156420000	352040000
SEMEMAHLYSLCDAAHAQTEVAK	23	0	2591.15	Q75Q39	Q75Q39	579	601	Tomm70a	Mitochondrial import receptor subunit TOM70	yes	3	1.1183e-81	281.29	1	1	1	1	1	1		1	1		1	1	1	1		648460000	34667000	53145000	63646000	58719000	38242000	61120000	0	72200000	49198000	0	50449000	70534000	45436000	51106000	0
ASQSQGIQQLLQAEK	15	0	1627.85	Q8R2H0;A0A0G2K2R1;Q811A7;A0A0G2KAG3;B2GUV5	Q8R2H0	2	16	Atp6v1g2;Atp6G;Atp6v1g1		no	2;3	3.5937e-34	281.26	2	2	2	2	2	2	1	2	2	2	2	2	2	2	2	14129000000	789480000	840090000	849130000	857950000	965360000	1013700000	784900000	868370000	1099600000	1238500000	805520000	1570300000	676080000	839160000	930620000
TPALVFEHVNNTDFK	15	0	1730.86	P19139	P19139	108	122	Csnk2a1	Casein kinase II subunit alpha	yes	2;3	6.3037e-65	281.26	2	2	2	2	2	2	2	2	1	2	2	2	3	2	2	2649700000	172380000	149500000	143140000	185520000	202940000	180480000	150280000	186810000	137960000	210610000	183370000	248190000	150010000	149510000	198970000
FEGEPTTHTQPGVQLR	16	0	1795.89	B5DFG5;A0A0U1RRT8;A0A0U1RRW2	B5DFG5	67	82	2020-09-06		yes	2;3	1.0562e-71	281.26	2	2	2	2	2	2	2	2	1	2	2	2	2	2	2	5602600000	243060000	253150000	261290000	413560000	490710000	388860000	302120000	363890000	96986000	488080000	445710000	921070000	254350000	251090000	428720000
FFEAYNETPDGTQCHR	16	0	1970.82	Q80W89	Q80W89	5	20	Ndufa11	NADH dehydrogenase [ubiquinone] 1 alpha subcomplex subunit 11	yes	2;3	1.0574e-71	281.25	2	2	2	2	2	1	2	2	1	2	2	2	1	2	2	2711200000	178150000	187660000	201760000	216420000	248360000	125700000	129840000	247080000	28910000	223370000	85868000	318810000	124960000	194350000	199970000
HVQSMYEEAYSDYVR	15	0	1875.81	Q9JJW1	Q9JJW1	119	133	Tspan2	Tetraspanin-2	yes	2;3	6.3796e-65	281.12	1	2	2		2	2	1	2	1		2	3	2	1	1	607750000	33834000	47353000	105360000	0	0	93572000	0	112190000	60111000	0	0	0	99551000	55775000	0
IIGAVDQIQLTQAQLEER	18	0	2024.09	G3V8L9;P85125	G3V8L9	63	80	Ptrf	Polymerase I and transcript release factor	yes	2;3	5.1913e-35	281.12		1	1	1	2	1			1	2	1	1		1		387920000	0	20810000	50525000	47850000	43022000	56884000	0	0	26875000	38997000	35522000	67433000	0	0	0
LDWSHNFTNMLGYTEPQFTELMR	23	0	2829.29	G3V936	G3V936	234	256	Cs	Citrate synthase	yes	2;3	5.5778e-81	281.07	1	3	4	3	3	4	1	3	2	4	4	3	1	2	3	5275000000	168330000	136620000	427320000	602710000	481880000	354460000	193580000	484380000	95968000	386570000	616820000	639610000	111470000	202660000	372600000
FDLGQDVIDFTGHSLALYR	19	0	2166.07	P50399	P50399	175	193	Gdi2	Rab GDP dissociation inhibitor beta	yes	2;3	2.6284e-75	280.97	2	2	2	2	2	2	2	2	2	2	2	1	2	3	2	3358200000	148370000	147560000	228440000	313690000	312670000	358310000	198630000	271520000	55514000	375990000	250690000	74222000	164860000	202430000	255280000
EAAASNTNTLNR	12	0	1260.61	F1M7K7;Q8VHW5	F1M7K7	405	416	Cacng8	Voltage-dependent calcium channel gamma subunit;Voltage-dependent calcium channel gamma-8 subunit	yes	2	1.0072e-47	280.96	1	1	1	1	1		1				1		1	1	1	616740000	66288000	69834000	85478000	76477000	77501000	0	45020000	0	0	0	44105000	0	42535000	64210000	45291000
QREEAEAAAR	10	1	1129.55	F1LRZ7;P16884	F1LRZ7	191	200	Nefh	Neurofilament heavy polypeptide	yes	2;3	5.7968e-40	280.96	1	1	2	1	1	2	1		1	1	2	1	1	1	2	3239900000	161630000	190880000	578280000	193890000	276170000	407810000	201700000	0	0	77797000	394830000	0	200920000	135900000	420120000
YLAEVACGDDR	11	0	1267.55	P68255	P68255	128	138	Ywhaq	14-3-3 protein theta	yes	1;2	2.2617e-46	280.83	1	2	1	2	2	2	2	2	2	2	2		2	2	1	7165700000	381040000	502260000	433140000	760860000	551150000	609540000	508300000	650420000	574520000	586140000	403690000	0	434080000	403120000	367440000
QFSHTTAALEEVSR	14	0	1574.77	Q6RJR6	Q6RJR6	280	293	Rtn3	Reticulon-3	yes	2;3	1.4478e-64	280.71	1		2	2	2	2		1		2	1	2				1052800000	0	0	38806000	198060000	199070000	157340000	0	105830000	0	130330000	77824000	145540000	0	0	0
KPVTDCVISVPSFFTDAER	19	1	2167.06	Q66HA8	Q66HA8	135	153	Hsph1	Heat shock protein 105 kDa	yes	2;3	8.9328e-55	280.62	1	1	1	1	1	2	1	2	1	2	2	2	3	1	2	2271900000	110640000	111380000	125580000	134100000	203590000	205720000	105530000	236780000	127610000	132560000	144970000	217100000	138550000	135840000	141910000
ELINNELSHFLEEIK	15	0	1826.94	P04631	P04631	35	49	S100b	Protein S100-B	yes	2;3	1.9204e-43	280.57	2	2	2	2	2	2	2	2	2	2	2	2	2	2	2	6372100000	234580000	314140000	284340000	395930000	461500000	616410000	529200000	553990000	521150000	592240000	394600000	664740000	256260000	260250000	292810000
CNVSEGVAQCTR	12	0	1379.59	P48500;A0A0G2JWJ4	P48500	195	206	Tpi1	Triosephosphate isomerase	yes	2;3	1.0401e-47	280.55	2	2	2	1	1	1	1	1	1	1	1	1	1	2	2	14257000000	924590000	803330000	959650000	984090000	1355100000	568120000	853750000	801640000	738450000	1295200000	1370400000	755930000	823070000	981220000	1042000000
TCVADENAENCDK	13	0	1524.58	A0A0G2JSH5;P02770	A0A0G2JSH5	76	88	Alb	Serum albumin	no	2	3.3588e-55	280.49	1	1	1	1	1	1	2	1	1	1	1	1	1	1	1	8672800000	384970000	298720000	329280000	334240000	325250000	380840000	2081700000	431380000	311400000	636430000	1343700000	1016400000	288360000	261250000	248890000
RFDDAVVQSDMK	12	1	1409.66	D4A4S3;P63018;M0RCB1;F1LZI1;M0R8M9	P63018	77	88	Hspa8;LOC102549957;LOC680121	Heat shock cognate 71 kDa protein	no	2;3	1.934e-47	280.38	4	4	4	5	4	5	5	5	4	4	5	5	4	4	4	25213000000	1167100000	1361700000	1457400000	1815000000	2070500000	1674300000	1244700000	1734700000	1415000000	2530000000	1433600000	3739500000	1151600000	1401500000	1016200000
SVNEVMEWMNNVMNAQAK	18	0	2093.93	Q66HA8	Q66HA8	755	772	Hsph1	Heat shock protein 105 kDa	yes	2	7.1315e-73	280.21	1	1	1	1	1	1	1	1	1	1	1	1	1		1	234140000	5419600	6893100	18477000	21928000	21409000	19133000	10958000	22891000	18272000	21777000	17056000	30745000	6342500	0	12836000
ELSEVKDSLDMEVK	14	1	1620.79	O35179	O35179	123	136	Sh3gl2	Endophilin-A1	yes	2;3	6.5833e-64	280.21	2	2	2	1	2	1	1	2	2	2	2	4	2	2	2	1455800000	127880000	108240000	103320000	39998000	76126000	0	53383000	94514000	97083000	42107000	132340000	118310000	167560000	179570000	115400000
VSEEAESQQWDTSK	14	0	1622.71	A0A0G2JZY6;Q5D002;Q8VI65;A0A0G2K8W9;Q6XD99;G3V6S0	A0A0G2K8W9	2104	2117	Sptbn1		no	2	1.5081e-64	280.19	1		1					1			1		1	1	1	180320000	0	0	87224000	0	0	0	0	0	0	0	0	0	93091000	0	0
TTATSGESAQAPSAFK	16	0	1552.74	F1MAQ5;A0A0U1RRX4;F1LNK0;P15146;Q64715	F1LNK0	1594	1609	Map2	Microtubule-associated protein;Microtubule-associated protein 2	no	2	1.1518e-71	280.17	1	1	1	1	1	1	1	1	1	1	1	1	1	1	1	6789300000	360090000	406230000	439920000	614070000	577280000	446520000	241680000	665540000	381130000	452660000	394140000	739910000	293090000	368880000	408160000
HIFGESDELIGQK	13	0	1471.73	P48500;A0A0G2JWJ4	P48500	101	113	Tpi1	Triosephosphate isomerase	yes	2;3	8.1013e-30	280.09	2	3	2	2	2	3	2	4	6	2	3	2	4	3	3	34082000000	1496000000	2019400000	2239500000	2539800000	2903100000	2349900000	2084300000	2220400000	2504400000	1839400000	2178600000	3444400000	1658300000	2082600000	2521600000
LNTQEIFDDWAR	12	0	1506.71	M0R9X8;F1LRT9;P38650	M0R9X8	691	702	Dync1h1	Cytoplasmic dynein 1 heavy chain 1	yes	2	1.0778e-47	280.09	1	1	1	1	1	1	1	1	1	1	1	1	1	1	1	2158500000	91569000	64856000	66046000	224430000	255770000	231960000	140970000	199250000	44313000	197860000	120100000	211330000	69587000	81938000	158580000
GVDLHEQAQQNK	12	0	1365.66	A1L1J8	A1L1J8	198	209	Rab5b		yes	2;3	1.0799e-47	280.07	2	2	1	2	2	2	2	1	1	2	2	1	2	2	2	2114100000	114440000	136130000	72003000	230210000	167440000	156100000	221810000	89962000	88668000	221400000	160410000	94042000	65979000	144990000	150470000
EPITVSSEQMSHFR	14	0	1646.77	P27139	P27139	213	226	Ca2	Carbonic anhydrase 2	yes	2;3	1.5416e-64	279.9	3	3	3	3	3	2	3	3	3	3	3	3	3	3	3	13811000000	644080000	603000000	769690000	864240000	1441200000	983540000	775190000	694230000	749390000	1379600000	811780000	1770900000	796500000	750890000	776730000
KLFADAEEEQRR	12	2	1490.75	F1LQ81;A0A0G2K6U1;Q9QUL6	F1LQ81	304	315	Nsf	Vesicle-fusing ATPase	yes	2;3	1.9909e-46	279.9	2	2	2	2	2	1	1	2	2	2	2	4	2	2	2	3644100000	294140000	185750000	180030000	222460000	468950000	93920000	73886000	134680000	150010000	346110000	345280000	433560000	167360000	228320000	319710000
ELEEETNAFNCR	12	0	1510.64	A0A0G2K7G7;G3V9Z6;B0BNF1;A0A0G2JVY6	A0A0G2K7G7	390	401	2020-09-08	Septin-8	yes	2	1.0959e-47	279.87	1	1	1	1	1	1	1	1	1	1	1	1	1	1	1	2518200000	115050000	157740000	136910000	176400000	208470000	110070000	128950000	226970000	79196000	247720000	180380000	252990000	160840000	159200000	177300000
CAEGYALYAQALTDQQQFGK	20	0	2261.04	Q75Q39;R9PXR4	Q75Q39	477	496	Tomm70a	Mitochondrial import receptor subunit TOM70	yes	2;3	2.2198e-28	279.77	2	2	1	2	2	2	1	2	1	2	2	2	3	2	2	930290000	41882000	24303000	30846000	94460000	98422000	80784000	21620000	67969000	32782000	106290000	71727000	104400000	44146000	53810000	56852000
VGSLDNAHHVPGGGNVK	17	0	1656.83	F1MAQ5;A0A0U1RRX4;Q78DZ1;F1LNK0;P15146;Q64715	F1LNK0	1855	1871	Map2	Microtubule-associated protein;Microtubule-associated protein 2	no	2;3;4	6.1404e-72	279.77	3	3	3	3	3	2	3	3	3	3	5	3	3	3	3	16267000000	647290000	743600000	1492600000	1408300000	1383300000	671180000	559880000	1448400000	1477100000	1314700000	374700000	1324500000	1366900000	955450000	1099100000
TSVQTEDDQLIAGQSAR	17	0	1817.88	Q5U302;A0A0G2JYF7;D4A6H8	D4A6H8	224	240	Ctnna1;Ctnna2		no	2	6.3089e-34	279.77	1	1	1	1	1	1	1	1	1	1	1	1	1	1	1	987390000	58214000	62912000	53266000	77268000	89235000	77775000	39055000	68587000	78622000	93061000	46249000	79396000	44327000	50701000	68720000
GLGAVILVHAENGDLIAQEQK	21	0	2174.17	Q62950	Q62950	190	210	Crmp1	Dihydropyrimidinase-related protein 1	yes	2;3	5.2735e-41	279.71	1	1	1	2	2	2	1	2	2	1	1	2	1	1	1	2866100000	91105000	99457000	132000000	277000000	331410000	250920000	138890000	276750000	299820000	192970000	166510000	209190000	131810000	114120000	154140000
QLSNPQQEVQNIFK	14	0	1671.86	P18484;A0A0G2K943;Q66HM2	P18484	842	855	Ap2a2	AP-2 complex subunit alpha-2	no	2	3.8448e-24	279.7	1	1	1	1	1	1	1	1		1		1	1	1	1	3124900000	121670000	165990000	182990000	311990000	377640000	281500000	120940000	297970000	0	371430000	0	486840000	129590000	110850000	165450000
ALLVTASQCQQPAGNK	16	0	1684.86	Q08163	Q08163	84	99	Cap1	Adenylyl cyclase-associated protein 1	yes	2;3	1.1996e-71	279.62	2	2	2	2	2	2	2	2	2	2	1	2	2	2	2	4683900000	224390000	236760000	256350000	504640000	506040000	397190000	172400000	418730000	367570000	386410000	155580000	313160000	251010000	248430000	245250000
FQLQATTQQGPGEAIVR	17	0	1842.96	D3ZPC4;A0A0G2KA95	D3ZPC4	990	1006	L1cam		yes	2;3	6.2057e-72	279.62	2	2	2	2	2	2	1	1	2	1	1	1	3	1	2	1254900000	83327000	95614000	103200000	108080000	97548000	98860000	61500000	63187000	102940000	79831000	54909000	74649000	98104000	35332000	97858000
RPFTQNLGLEELGIELDPK	19	1	2168.15	Q6P6R2	Q6P6R2	316	334	Dld	Dihydrolipoyl dehydrogenase, mitochondrial	yes	2;3	1.2965e-36	279.44	2	2	2	3	2	3	2	2	2	2	2	2	2	2	2	7079100000	359690000	449490000	480590000	556700000	570100000	479930000	366060000	479820000	486820000	507210000	457610000	521030000	449500000	408880000	505720000
AKEILQEEEDLAEIVQLVGK	20	1	2253.21	D4A133	D4A133	479	498	Atp6v1a		yes	2;3;4	7.5563e-28	279.29	3	3	2	3	3	2	3	3	3	3	3	3	3	2	3	7950900000	435560000	346160000	437550000	667670000	521060000	444430000	373160000	489280000	480820000	641130000	505680000	1010700000	428390000	418320000	751000000
RLQQTQAQVDEVVDIMR	17	1	2028.04	Q9WUW2;P63045	Q9WUW2	31	47	Vamp2	Vesicle-associated membrane protein 2	yes	2;3	3.1607e-57	279.24	1			1						1		1	1	1		90374000	20366000	0	0	26115000	0	0	0	0	0	0	0	43892000	0	0	0
TGVHHYSGNNIELGTACGK	19	0	2013.93	P62890;M0RD99	P62890	69	87	Rpl30;LOC100911427	60S ribosomal protein L30	yes	2;3	2.9972e-75	279.24	1	1	1	1	1	1	1	1	2	1	1	1	1	1	2	1256700000	84225000	47286000	84438000	63195000	74272000	64092000	85223000	95285000	106660000	97871000	77986000	154610000	61879000	54330000	105380000
RPQTDQAVEFFIR	13	1	1605.83	M0RC57	M0RC57	108	120	Smap1		yes	2;3	2.987e-36	278.95	2	1		1		1		1	1	2		2				1416200000	143250000	43778000	0	195000000	0	198180000	0	232200000	140350000	209770000	0	253660000	0	0	0
KHEAIETDIAAYEER	15	1	1773.85	A0A0G2JZY6;A0A0G2K8W9;Q6XD99;G3V6S0	A0A0G2K8W9	463	477	Sptbn1		no	2;3;4	1.3802e-64	278.93	3	3	3	2	3	3	3	3	3	3	3	2	3	3	3	6494100000	418390000	359640000	367430000	421520000	345150000	355950000	355440000	416580000	439880000	604210000	523300000	478100000	472800000	451460000	484220000
ALVDHENVISCPHLGASTK	19	0	2047.02	O08651	O08651	271	289	Phgdh	D-3-phosphoglycerate dehydrogenase	yes	2;3;4	2.5978e-95	278.85	2	2	2	3	2	2	1	2	2	2	2	2	2	2	2	3237000000	195860000	132030000	161860000	371170000	161200000	276020000	56907000	242070000	234180000	358400000	251090000	288940000	145230000	181570000	180440000
QLQALTCDLESLR	13	0	1545.78	P47819;A1E251;A1E252;A0A1W2Q6C8	P47819	286	298	Gfap	Glial fibrillary acidic protein	yes	2;3	3.7937e-55	278.83	3	3	2	2	3	2	2	2	2	2	2	3	3	2	1	7512900000	312130000	417910000	339560000	554380000	702170000	568910000	326680000	518290000	574310000	531880000	499200000	978330000	431280000	358580000	399340000
HTLDGAACLLNSNK	14	0	1512.74	Q9QYW3	Q9QYW3	127	140	Mob4	MOB-like protein phocein	yes	2;3	1.6685e-64	278.79				1	2					1		1		1		223060000	0	0	0	0	99921000	0	0	0	0	49440000	0	42853000	0	30848000	0
HGMDEFISSNPCNFDHASLFEMVQR	25	0	2967.27	Q62717;F1LLX6	Q62717	661	685	Cadps	Calcium-dependent secretion activator 1	no	3;4	7.7931e-88	278.76	1	1	1	1	1	2	1	1	2	2	1	2	1	2	1	974660000	33562000	31403000	38287000	63135000	58259000	99430000	44568000	62363000	86729000	106140000	52846000	160220000	28631000	68074000	41014000
ALSEIAGITLPYDTLDQVR	19	0	2074.09	Q66HF1	Q66HF1	625	643	Ndufs1	NADH-ubiquinone oxidoreductase 75 kDa subunit, mitochondrial	yes	2;3	3.1441e-75	278.55	2	2	2	1	2	2	2	2	2	2	2	2	2	2	2	2496800000	128420000	130380000	184780000	97460000	225480000	173230000	119520000	236520000	148750000	273640000	142740000	220220000	128470000	110020000	177200000
SLQDIIAILGMDELSEEDKLTVSR	24	1	2674.37	G3V6D3;P10719;Q0QEP3	G3V6D3	433	456	Atp5b	ATP synthase subunit beta;ATP synthase subunit beta, mitochondrial	no	2;3;4	1.7578e-87	278.52	11	15	26	20	14	24	16	13	11	20	21	24	17	28	22	14085000000	430250000	584080000	950640000	980080000	792830000	1523800000	911970000	781350000	575240000	1237800000	1008000000	1235300000	836430000	986710000	1250600000
SKEDLVSQGFTEFTIEDFHNTFMDLIEQVEK	31	1	3675.73	B2RYG6	B2RYG6	121	151	Otub1	Ubiquitin thioesterase OTUB1	yes	3;4	6.7498e-106	278.47	3	3	2	2	3	4	3	4	2	3	2	3	2	3	3	2690800000	106950000	239810000	600200000	23437000	125400000	198900000	344520000	162890000	25109000	351980000	49781000	89046000	27783000	191440000	153590000
QGAIVAVTGDGVNDSPALK	19	0	1810.94	P06685;P06686;P06687	P06687	698	716	Atp1a1;Atp1a2;Atp1a3	Sodium/potassium-transporting ATPase subunit alpha-1;Sodium/potassium-transporting ATPase subunit alpha-2;Sodium/potassium-transporting ATPase subunit alpha-3	no	2;3	3.1634e-75	278.46	4	4	4	5	5	4	4	4	5	4	4	4	4	4	4	41219000000	2085300000	2200900000	2372400000	3190300000	3017200000	2981600000	1723800000	2955400000	3280600000	3228200000	3105800000	4683500000	2235600000	1853600000	2304600000
LPLMECVQMTQDVQK	15	0	1818.87	C7C5T2;P47860;A0A0A0MXY5	C7C5T2	355	369	Pfkp	ATP-dependent 6-phosphofructokinase;ATP-dependent 6-phosphofructokinase, platelet type	yes	2;3	7.798e-65	278.41	3	2	2	2	3	2	2	2	1		1	2	2	2	2	1702300000	96190000	117540000	127180000	177800000	142940000	139990000	101170000	103860000	82602000	0	86113000	249780000	124560000	68732000	83872000
YVAEIEKEKEENEK	14	2	1736.85	A0A0G2K0W9;P48004	A0A0G2K0W9	228	241	Psma7	Proteasome subunit alpha type-7	yes	2;3	1.7883e-42	278.41	2	1	1	3	1	1	1			2	2	1	1	1	1	1198200000	74946000	82868000	82173000	102720000	76134000	56885000	74983000	0	0	189620000	173700000	75674000	55266000	72880000	80376000
EAALVDMVNDGVEDLR	16	0	1744.83	B6DYQ7;P04906	B6DYQ7	86	101	Gstp1	Glutathione S-transferase P	yes	2;3	1.3091e-71	278.38	4	4	3	3	3	4	3	3	3	4	3	3	4	3	2	5694900000	265040000	366230000	301940000	425760000	416480000	462050000	302620000	412180000	456470000	423220000	357190000	549900000	325410000	246150000	384230000
SNLAYDIVQLPTGLTGIK	18	0	1902.05	F1LRV4;O88600	F1LRV4	85	102	Hspa4	Heat shock 70 kDa protein 4	no	2;3	8.1371e-73	278.36	2	2	2	2	2	2	2	2	2	2	2	2	2	2	2	3102500000	143790000	98411000	157350000	282850000	197610000	244010000	178140000	280140000	274870000	238630000	210080000	311350000	142600000	175840000	166870000
RPISADSAIMNPASK	15	1	1556.8	F1M779;P11442	F1M779	64	78	Cltc	Clathrin heavy chain;Clathrin heavy chain 1	yes	2;3	1.8347e-35	278.35	4	3	5	4	2	4	4	5	4	3	3	4	3	4	4	11795000000	634470000	492070000	494580000	809040000	896390000	602630000	442340000	1167300000	1055000000	948190000	877090000	1555300000	538820000	542270000	740060000
IITITGTQDQIQNAQYLLQNSVK	23	0	2588.38	Q5D059;P61980	Q5D059	434	456	Hnrnpk	Heterogeneous nuclear ribonucleoprotein K	yes	2;3	9.7433e-33	278.2	2	2	2	2	2	2	2	2	2	2	2	2	2	2	2	5623400000	247700000	314020000	356710000	430170000	444150000	359510000	250620000	466630000	300500000	217410000	458330000	881410000	288130000	258120000	349950000
DGALDEENKPGR	12	1	1299.61	G3V7U2;A0A0G2K5C6;Q63330;P34926	P34926	1359	1370	Map1a	Microtubule-associated protein 1A;MAP1A heavy chain;MAP1 light chain LC2	no	2;3	5.3997e-47	278.16	2	3	1	3	2	3	3	1	2	2	3	2	3	3	3	5271100000	382540000	311450000	89921000	483340000	434790000	372990000	426960000	166350000	324790000	417100000	390920000	301350000	416700000	324530000	427330000
NFSGAELEGLVR	12	0	1290.66	F1LQ81;A0A0G2K6U1;Q9QUL6;O88975	F1LQ81	435	446	Nsf	Vesicle-fusing ATPase	yes	1;2;3	6.1296e-29	277.96	3	2	2	3	3	2	3	3	2	3	2	3	1	2	2	20909000000	985620000	1091700000	1245800000	1913700000	1944700000	1821700000	981020000	1955800000	1752700000	1566100000	1067100000	1629300000	841800000	854770000	1256900000
QGQVEDEWYSLSGR	14	0	1652.74	A2RUW1;C9K104	A2RUW1	144	157	Tollip;tollip	Toll-interacting protein	yes	2	1.7645e-64	277.96	1	1	1	1	1	1	1	1	1	1	1	1			1	651140000	36862000	45688000	38191000	63935000	56150000	54955000	26567000	51033000	42688000	81577000	55182000	53311000	0	0	44997000
SAHSQVVAGMNYK	13	0	1390.67	Q5PQU1;P01048;F7EUK4;A0A0G2KA54;A0A0G2JVQ5;P08932;A0A0G2KAY3	F7EUK4	183	195	Kng1;Map1;Kng1l1	T-kininogen 1;T-kininogen 1 heavy chain;T-kinin;T-kininogen 1 light chain;T-kininogen 2;T-kininogen 2 heavy chain;T-kinin;T-kininogen 2 light chain	no	2;3	4.0415e-55	277.89							2	1	1	1	1	1		1	1	481810000	0	0	0	0	0	0	296120000	0	28090000	82766000	0	0	0	42440000	32397000
VAELEHGSSAYSPPDAFK	18	0	1903.9	O35764;F1LSY2	O35764	272	289	Nptxr	Neuronal pentraxin receptor	yes	2;3	4.7173e-95	277.82	1	1	1	1	1	1	1	1	2	2	1	1	1	1	1	1032700000	69420000	47743000	52346000	39980000	84753000	60129000	70920000	88472000	93797000	86658000	50693000	96379000	49544000	59219000	82624000
KSEIGIAMGSGTAVAK	16	1	1518.81	P11507;Q71UZ2;Q63080	P11507	712	727	Atp2a2	Sarcoplasmic/endoplasmic reticulum calcium ATPase 2	yes	2;3	2.5394e-71	277.52	2	2	2	2	2	2	2	2	2	2	2	2	2	2	2	3362500000	151570000	128860000	111590000	362130000	322350000	317130000	126800000	263690000	235090000	332480000	148980000	418560000	144600000	152700000	146000000
DAQAEKQEQPAAPGPATTK	19	1	1936.95	B7X6I3;Q5FVI4	B7X6I3	43	61	Cend1	Cell cycle exit and neuronal differentiation protein 1	yes	2;3	2.8941e-54	277.41	2	1	2	2	1			1			2	1	2	1	2	1061600000	103970000	49304000	95828000	121980000	0	0	0	0	0	0	128990000	96528000	138610000	112470000	213910000
SQGDSNPAAIPHAAEDIQGDDR	22	0	2263.01	O35264	O35264	2	23	Pafah1b2	Platelet-activating factor acetylhydrolase IB subunit beta	yes	2;3	8.2984e-42	277.34	2	2	2	1	1	1	1	2	1	1	2	2	2	2	2	1157300000	93980000	92955000	95273000	81575000	51623000	159370000	29527000	67070000	78683000	96030000	76453000	42207000	54328000	57376000	80846000
GEASKPTTADNK	12	1	1217.59	Q63560;F1LQZ9	Q63560	517	528	Map6	Microtubule-associated protein 6	yes	2	5.7154e-47	277.28	1		1	1				1	1	1		1	1	1		1254100000	226750000	0	401660000	0	0	0	0	0	0	171500000	0	193990000	137790000	122420000	0
TPLVSVLLEGPPHSGK	16	0	1629.91	F1LQ81;A0A0G2K6U1;Q9QUL6	F1LQ81	534	549	Nsf	Vesicle-fusing ATPase	yes	2;3	1.0782e-33	277.22	3	2	2	3	3	2	3	3	2	3	3	3	2	3	2	8950700000	397400000	379600000	482960000	745880000	963520000	729510000	404350000	980040000	698750000	697380000	536390000	671120000	407700000	392890000	463250000
STYNHLSSWLTDAR	14	0	1649.78	B0BMW0;P61107	B0BMW0	97	110	Rab14	Ras-related protein Rab-14	yes	2;3	1.8496e-64	277.22	2	2	2	2	2	2	2	2	2	3	2	2	2	2	2	3798500000	168990000	145990000	195180000	332660000	376490000	219310000	221060000	305250000	245490000	159550000	298150000	329930000	235950000	244400000	320040000
GLSATVTGGQK	11	0	1017.55	P60203;Q63436;Q63437;Q63441	P60203	112	122	Plp1	Myelin proteolipid protein	yes	1;2	2.9357e-46	277.12	5	6	4	7	4	5	6	5	6	5	5	5	7	4	3	146470000000	9168000000	10581000000	10853000000	8695100000	9462000000	7170500000	9245400000	7963900000	8180800000	14039000000	11370000000	13155000000	9506000000	8331300000	8753300000
AETFTFHSDICTLPDK	16	0	1880.86	A0A0G2JSH5;P02770	A0A0G2JSH5	528	543	Alb	Serum albumin	no	2;3	5.4204e-34	277.11	1	1	1	1	1	2	2	2	2	2	2	2	1	1	1	2078600000	57830000	62175000	34869000	64923000	78113000	124410000	598480000	197080000	169350000	181820000	203750000	180500000	60963000	26834000	37499000
PSSSPVIFAGGQDR	14	0	1416.7	Q6AYU2;Q6AYU5	Q6AYU2	182	195	Pcbp2		yes	2	1.8632e-64	277.1	1	1	1		1		1				1		1	1	1	401350000	48134000	54716000	77523000	0	32137000	0	39130000	0	0	0	30196000	0	44768000	44601000	30144000
DDPLTNLNTAFDVAER	16	0	1789.85	Q6T487;Q6GMN8;Q9Z1P2	Q6T487	199	214	Actn1	Alpha-actinin-1	yes	2;3	1.4243e-71	277.06	1	1	2	2	1	1	2	1	1	1	3	1	1	1	1	812420000	35521000	38814000	45086000	66769000	72178000	65544000	71449000	51202000	39060000	72918000	57837000	62062000	33979000	43439000	56559000
LVLEVAQHLGESTVR	15	0	1649.91	G3V6D3;P10719	G3V6D3	95	109	Atp5b	ATP synthase subunit beta;ATP synthase subunit beta, mitochondrial	yes	2;3	8.5008e-65	277.06	7	7	12	13	12	16	11	12	10	11	10	16	5	6	11	72828000000	4443100000	4357000000	4336500000	5300000000	5891700000	5715200000	3555300000	6341700000	5516800000	5493200000	4311200000	5770700000	3547800000	3206400000	5041100000
NKDQGTYEDYVEGLR	15	1	1785.82	A0A0G2K6J5;B2GV99;Q64119;A0A0G2JWE1	A0A0G2K6J5	80	94	Myl6	Myosin light polypeptide 6	yes	2;3	3.7161e-64	277.06	2	2	2	2	2	2	2	2	2	2	2	2	2	2	2	2334100000	156230000	117810000	138110000	181810000	154790000	138520000	82068000	166310000	121990000	213860000	149300000	310030000	115540000	128110000	159590000
EALDSDGWLHTGDIGK	16	0	1712.8	A0A0A6YYM0	A0A0A6YYM0	553	568	Acsl6		no	2;3	5.0819e-82	277.06	1	1	1	2	2	2	1	2	2	1	1	2	1	2	1	1193400000	56544000	52545000	73479000	90762000	133650000	117150000	27749000	79576000	104860000	75768000	49164000	124410000	71141000	81173000	55485000
IQVLQQQADDAEER	14	0	1641.8	Q63610	Q63610	14	27	Tpm3	Tropomyosin alpha-3 chain	yes	2;3	1.1302e-33	276.99	1	1	1	1	2	1	1	1	1	1	1	1	1	1	1	3523000000	177500000	199440000	202260000	400300000	275580000	336610000	137720000	260850000	258550000	360840000	171080000	451580000	149910000	140740000	0
TMLELLNQLDGFQPNTQVK	19	0	2188.12	Q6P6U2;Q63569	Q6P6U2	312	330	Psmc3	26S protease regulatory subunit 6A	yes	2;3	8.4271e-37	276.97	2	1	1	1	2	1	1	1	2	2	2	2	1		2	750970000	38910000	22522000	39212000	53115000	104270000	19936000	26658000	51097000	76140000	82426000	56697000	102740000	21405000	0	55843000
NLDQEQLSQVLDAMFEK	17	0	2006.96	P12368	P12368	139	155	Prkar2a	cAMP-dependent protein kinase type II-alpha regulatory subunit	yes	2;3	4.4216e-34	276.97	1	2	2	2	2	2	2	2	2	2	2	1	1	2	2	1601500000	40775000	79130000	73768000	139700000	120680000	154310000	94371000	130840000	138770000	157550000	117770000	156700000	36638000	83382000	77087000
KTVQVEQSK	9	1	1045.58	A2VCW8;F1LMC7;D4A0F5;A0A0G2JZT5;Q9WVC0	A2VCW8	89	97	2020-09-07	Septin-7	yes	2	6.8585e-35	276.75	1	1					1				1		1		1	428400000	42798000	77029000	0	0	0	0	79047000	0	0	0	40123000	0	64409000	0	125000000
DLNHVCVISESGK	13	0	1456.7	P27605;Q6LDG5	P27605	201	213	Hprt1	Hypoxanthine-guanine phosphoribosyltransferase	yes	2;3	4.3438e-55	276.73	2	2	2	2	2	2	2	2	2	2	2	2	2	2	2	3762700000	223040000	231010000	298740000	303230000	344260000	241800000	204600000	223500000	232590000	262340000	185000000	411300000	161110000	219480000	220730000
GLESTTLADKDGEIYCK	17	1	1898.89	P47875	P47875	152	168	Csrp1	Cysteine and glycine-rich protein 1	yes	2;3	4.2942e-44	276.71	2	3	2	1	1	2	2	2	2	2	2	2	3	2	2	4153400000	306510000	382560000	306480000	186700000	124030000	265330000	248040000	381200000	339930000	165860000	304810000	201100000	350790000	203740000	386280000
ADYESHNLYTCEVVHK	16	0	1963.87	F1LTN6;F1M229;A0A0G2JZW1;A0A0H2UI36;B2RZB2;Q4KM66;P01835	F1LTN6	198	213	LOC500183	Ig kappa chain C region, B allele	yes	2;3;4	9.2045e-45	276.71			1	1	2	2	3	1	2	3	3	3	1	2	1	4165400000	0	0	36435000	57373000	186460000	115890000	973720000	30606000	245050000	447110000	821990000	1070300000	18154000	96595000	65752000
ASAFALQEQPVVNAVIDDATK	21	0	2186.12	G3V6P2;Q01205;Q8CJG5;D0VYQ0	G3V6P2	288	308	Dlst;DLST	Dihydrolipoyllysine-residue succinyltransferase component of 2-oxoglutarate dehydrogenase complex, mitochondrial	yes	2;3	3.2748e-80	276.64	2	2	2	2	2	2	2	2	2	2	2	3	2	2	2	2559200000	111360000	98295000	192500000	215340000	189240000	201640000	106420000	157890000	141400000	186460000	154130000	364670000	112280000	102510000	225090000
KICTVSENFLR	11	1	1365.71	Q812E9;A0A1B0GWN8	Q812E9	190	200	Gpm6a	Neuronal membrane glycoprotein M6-a	yes	2;3	1.8166e-22	276.61	2	2	2	2	2	2	2	2	2	2	2	2	2	2	2	16283000000	663800000	557640000	949680000	1392300000	1025000000	932610000	587920000	1119000000	951040000	2078100000	1265800000	2670300000	668790000	653810000	766890000
LQSIGTENTEENR	13	0	1489.7	P05065;Q6AY07	P05065	44	56	Aldoa;Aldoart2	Fructose-bisphosphate aldolase A;Fructose-bisphosphate aldolase	yes	2	4.386e-55	276.57	1	1	1	1	1	1	1	1	1	1	1	1	1	1	1	13680000000	556520000	701010000	690750000	1094900000	753660000	1477500000	839180000	1207900000	1110100000	1251700000	746840000	902880000	713730000	693090000	940120000
IVEIVDAITTTAQSHQR	17	0	1881	P47858;Q52KS1;A0A0G2KBC7	Q52KS1	185	201	Pfkm	ATP-dependent 6-phosphofructokinase, muscle type;ATP-dependent 6-phosphofructokinase	no	2;3	7.6391e-72	276.47	2	2	2	2	1	2	2	1	1	1	2	2	2	2	2	10134000000	595330000	670840000	607370000	1182100000	575820000	823390000	766880000	675330000	596420000	551300000	756350000	710210000	496750000	532490000	593640000
SSYDVFQLEFNDGAYNIK	18	0	2108.97	P85845;Q80X10	P85845	409	426	Fscn1	Fascin	yes	2;3	9.1698e-73	276.47	3	4	2	2	2	2	2	2	1	2	2	2	3	2	2	2523000000	153640000	162680000	217140000	186340000	209070000	185860000	139690000	192180000	119340000	134460000	187520000	215020000	142880000	122680000	154530000
GPDGLTALEATDNQAIK	17	0	1712.86	P62775	P62775	98	114	Mtpn	Myotrophin	yes	2;3	7.6391e-72	276.47	2	2	2	2	3	3	3	4	3	3	3	4	2	3	1	5062800000	307640000	307760000	286940000	397610000	381810000	362280000	228980000	355810000	365620000	497310000	249650000	502210000	233190000	270620000	315380000
SIYGEKFEDENFILK	15	1	1830.9	P10111;A0A0G2K1P0;A0A0G2K2E4	P10111	77	91	Ppia	Peptidyl-prolyl cis-trans isomerase A;Peptidyl-prolyl cis-trans isomerase A, N-terminally processed	yes	2;3	2.2571e-32	276.41		1	1	2	2	2		2	2	2	2	2		1	1	15837000000	0	1041700000	1189500000	1566900000	1670000000	534910000	0	754790000	1051600000	1456600000	1632400000	2425500000	0	1062000000	1450700000
EALVDTLTGILSPVQEVR	18	0	1939.06	D4A857	D4A857	23	40	Ipo9		yes	2;3	9.5248e-35	276.41	2	1	2	2	2	2	2	2	2	2	2	1		2	1	492980000	22074000	13510000	35924000	52477000	46451000	42262000	26393000	36564000	45152000	45006000	37683000	42890000	0	28007000	18586000
QHSAILAAPNPDEK	14	0	1489.75	P61265	P61265	56	69	Stx1b	Syntaxin-1B	yes	2;3	1.9491e-64	276.35	3	3	2	3	2	2	2	2	2	2	3	2	2	2	2	11000000000	433310000	546760000	725260000	976780000	825690000	913440000	473370000	829500000	893930000	752440000	565910000	1049100000	644380000	509940000	860100000
KSDIDEIVLVGGSTR	15	1	1587.85	P06761	P06761	353	367	Hspa5	78 kDa glucose-regulated protein	yes	2;3	1.0747e-32	276.28	2	2	2	1	2	2	1	1	1	1	1	1	1	1	2	1164000000	119740000	150870000	103180000	45284000	141840000	117200000	38870000	66310000	70114000	60814000	44649000	114680000	0	34950000	55489000
AFHNELLTQLEQK	13	0	1569.82	Q6GMN2	Q6GMN2	96	108	Baiap2	Brain-specific angiogenesis inhibitor 1-associated protein 2	yes	2;3	4.483e-55	276.2	1	1	2	2	2	2	1	2	2	2	2	2	2	2	2	3729800000	57370000	47271000	295320000	423900000	249140000	331200000	71480000	440600000	343830000	314780000	232750000	269500000	165580000	220820000	266290000
STITDAGLEVMLEQMQGVVR	20	0	2176.09	Q5MJ12	Q5MJ12	203	222	Fbxl16	F-box/LRR-repeat protein 16	yes	2;3	5.9906e-37	276.18	2	2	2	2	2	1	2	2	2	2	2	2	2	1	2	601710000	33590000	19743000	35453000	54294000	64241000	33672000	27465000	46451000	57261000	57196000	41937000	57961000	15153000	21276000	36015000
ENTLNQLVGAAFGAAGQR	18	0	1815.92	G3V7J0;Q02253	G3V7J0	299	316	Aldh6a1	Methylmalonate-semialdehyde dehydrogenase [acylating], mitochondrial	yes	2;3	9.328e-73	276.17	2	1	2	1	1	1	1	1	1	1	1	2	2	2	1	690030000	43256000	25921000	46261000	43928000	44524000	53254000	25730000	74255000	42839000	58287000	34119000	85950000	39262000	18112000	54331000
QLANSLSGVQNQLQSFNSYR	20	0	2253.11	F1MA36;Q9QWN8	F1MA36	332	351	Sptbn2	Spectrin beta chain, non-erythrocytic 2	yes	2;3	1.478e-75	276.15		1	1	1	1			1	2			1		1		153860000	0	26339000	28080000	0	0	0	0	38733000	39616000	0	0	0	0	21095000	0
HHEDEIDHHSK	11	0	1382.6	Q03344	Q03344	73	83	Atpif1	ATPase inhibitor, mitochondrial	yes	2;3;4	8.2043e-29	276.13	3	4	3	3	2	3	4	3	3	2	4	3	2	5	4	36657000000	1297000000	3191800000	1523500000	4363300000	3614300000	3674800000	1771200000	3267000000	2229700000	2243400000	2212500000	1761600000	1888700000	2274100000	1343900000
TAFDEAIAELDTLSEESYKDSTLIMQLLR	29	1	3301.63	P63102;A0A0G2JV65	P63102	194	222	Ywhaz	14-3-3 protein zeta/delta	yes	3;4	5.2896e-96	276.11	5	2	5	3	3	3	3	1		3	2	3	3	2	4	8669900000	250920000	30898000	1492100000	998970000	84060000	22430000	89811000	132460000	0	1058300000	153600000	1597300000	102080000	258130000	2398800000
NFDFEDVFVNIPR	13	0	1610.77	Q5BK63	Q5BK63	138	150	Ndufa9	NADH dehydrogenase [ubiquinone] 1 alpha subcomplex subunit 9, mitochondrial	yes	2;3	7.3052e-30	276	2	2	2	2	2	2	2	2	2	2	2	2	2	2	2	4619800000	229340000	277960000	387600000	303610000	466470000	422310000	349490000	328080000	112690000	265140000	393540000	335830000	274200000	316640000	156930000
IRDEMVATEQER	12	1	1475.7	P11507;Q71UZ2	P11507	235	246	Atp2a2	Sarcoplasmic/endoplasmic reticulum calcium ATPase 2	yes	2;3	6.1884e-47	275.95	2	2	2	2	2	2	2	2	2	2	2	2	2	2	2	6982300000	376940000	366200000	420190000	586020000	635180000	773750000	318960000	444440000	483790000	566740000	444410000	874220000	261340000	320760000	109310000
INAANIATDDERDK	14	1	1544.74	Q5M9H4;P13638	Q5M9H4	263	276	Atp1b2	Sodium/potassium-transporting ATPase subunit beta-2	yes	2;3	8.7347e-64	275.93	2	2	2	2	2	2	2	2	2	2	2	2	2	2	2	22928000000	1287000000	991400000	1468700000	2024400000	1837800000	1327200000	1040700000	1290000000	1958500000	1788000000	1594700000	2493600000	840480000	941670000	2044000000
EAEAAIYHLQLFEELR	16	0	1930.98	Q6P7S0;A0A0G2JVG3;M0RD14	Q6P7S0	340	355	Pkm	Pyruvate kinase	no	2;3	1.5306e-71	275.85	1	1	1	2	1	2	2	1	3	2	2	1	1	1	1	878820000	61559000	50034000	42174000	50761000	41033000	63967000	120320000	73879000	95282000	61420000	104140000	0	38656000	46356000	29240000
AAFDDAIAELDTLSEESYK	19	0	2086.96	P62260	P62260	197	215	Ywhae	14-3-3 protein epsilon	yes	2;3	2.2161e-92	275.85	4	5	4	3	3	4	6	3	6	5	4	4	4	3	3	31776000000	1322000000	1933500000	2121200000	2224900000	1827600000	2551900000	1817700000	3135300000	2589600000	2826800000	1689000000	2905700000	1658700000	1451500000	1720200000
KPVDQYEDCYLAR	13	1	1655.76	P12346	P12346	252	264	Tf	Serotransferrin	no	2;3	8.4388e-55	275.76	2	2	2	2	2	2	2	2		2	2	2	2	1	2	4215900000	151480000	197950000	167860000	159550000	227000000	200400000	1032100000	201120000	0	450650000	417610000	828670000	109100000	32302000	40129000
EIGNFEVGKDFDALLINPR	19	1	2146.11	Q9JKB7;Q9WTT6	Q9JKB7	385	403	Gda	Guanine deaminase	yes	2;3;4	2.1431e-36	275.66	1	2	1	1	2	1	2	2	2	2	2	2	1	2	2	6143300000	291500000	286750000	493290000	377040000	564610000	367640000	285030000	424170000	410670000	320930000	536770000	575510000	306710000	357920000	544720000
ETLAQLQQEFQR	12	0	1489.75	Q6MGC4	Q6MGC4	106	117	Pfdn6		yes	2;3	1.4415e-47	275.63	1	2			2	1	2	1		2	1	2	1		1	872320000	52009000	19084000	0	0	102000000	92791000	62077000	97527000	0	124900000	68254000	157030000	33353000	0	63284000
KGVAINFVTEEDKR	14	2	1604.85	Q5RKI1	Q5RKI1	370	383	Eif4a2	Eukaryotic initiation factor 4A-II;Eukaryotic initiation factor 4A-II, N-terminally processed	yes	2;3;4	3.6994e-63	275.63	1	1	1	2	3	1	1	2	1	2	3	3	2	1	3	1001000000	0	78941000	91537000	0	35163000	0	67854000	27335000	0	44912000	97395000	146880000	152260000	18514000	240210000
TITFEQFQEALEELAK	16	0	1895.95	D3ZQL7;A0A5H1ZRV3	D3ZQL7	109	124	Tppp		yes	2;3	1.5499e-71	275.63	3	2	2	2	2	3	2	2	2	3	3	3	3	2	2	23608000000	909540000	939400000	1334200000	2093200000	1533500000	1951700000	1193400000	2016500000	1613100000	2117000000	1468800000	3321900000	1102700000	1003100000	1010300000
YNTDCVQGLTHSK	13	0	1521.69	P06687	P06687	45	57	Atp1a3	Sodium/potassium-transporting ATPase subunit alpha-3	yes	2;3	1.5477e-36	275.57	2	2	2	2	2	2	2	2	2	2	2	2	2	2	2	29582000000	1914700000	2076100000	2242900000	1309200000	1132700000	1493100000	1602800000	3003900000	1340700000	1767400000	2421000000	3085900000	2227700000	1718900000	2244900000
EKEQLMASDDFGR	13	1	1524.69	A0A0G2JZ69;P16086;A0A0G2K1Y8;A0A0G2K1E7;C9EH87;Q6IRK8	A0A0G2JZ69	285	297	Sptan1	Spectrin alpha chain, non-erythrocytic 1	no	2;3	2.0427e-54	275.48	2	2	2	2	2	2	2	2	2	2	2	2	2	2	2	3937300000	256660000	276900000	291850000	273850000	303100000	301980000	107500000	256000000	247320000	286310000	174440000	348420000	263820000	282460000	266700000
AVDHINSTIAPALISSGLSVVEQEKLDNLMLELDGTENK	39	1	4163.13	P07323	P07323	65	103	Eno2	Gamma-enolase	yes	3;4;5	3.7486e-118	275.47	7	5	5	6	5	7	5	5	6	6	4	8	5	5	5	16635000000	930390000	610230000	873100000	1611800000	1254500000	1125500000	569720000	1081100000	816130000	1507400000	785730000	2306000000	751130000	1013000000	1399600000
ITHTGQVYDEK	11	0	1289.63	D3ZCZ9	D3ZCZ9	31	41	LOC100912599		yes	2;3	9.4261e-47	275.4	2	2	2	2	2		2	2	2	2	2	2	2	2	2	5204400000	409150000	380460000	400340000	372030000	421260000	0	294000000	466350000	320440000	364460000	288880000	385070000	412520000	410830000	278620000
LLELQSIGTNNFLR	14	0	1616.89	Q5XIN6	Q5XIN6	331	344	Letm1	LETM1 and EF-hand domain-containing protein 1, mitochondrial	yes	2	7.921e-33	275.38	1	1	1	1	1	1	1	1	1	1	1	1	1	1	1	1517000000	81415000	70316000	115880000	106080000	144930000	119790000	77017000	97865000	45996000	118430000	116300000	151600000	67202000	81146000	123040000
DSDDEEEVVHVDR	13	0	1542.64	P61265	P61265	13	25	Stx1b	Syntaxin-1B	yes	2	3.3766e-51	275.38	1	1				2	1	1	1	1		1	1			209160000	0	19341000	0	0	0	36904000	93014000	49544000	0	0	0	0	10356000	0	0
AGTLSITEFADMLSGNAGGFR	21	0	2114.01	Q6S399;Q6S3A3;Q6S3A4;F7F9U6;Q6S398;Q6S395;Q6S396;Q6S3A5;Q6S3A0;Q6S3A1;A0A0G2K1J5;P30427	Q6S399	4190	4210	Plec	Plectin	yes	2;3	2.0633e-31	275.35	2	2	2	2	2	2	2	2	2	2	2	2	2	2	2	619220000	23002000	22248000	29302000	52387000	48131000	52162000	29061000	47201000	47665000	59812000	31228000	87048000	24391000	28049000	37530000
NNSAIDSGINLTTDTSK	17	0	1749.84	P11506	P11506	1209	1225	Atp2b2	Plasma membrane calcium-transporting ATPase 2	yes	2	6.7289e-34	275.35	1	1	1	1		1	1	1	1	1	1		1	1	1	548610000	51204000	44288000	54037000	56717000	0	66059000	29645000	47800000	0	68891000	0	0	40499000	35811000	53663000
TADDGCLENAPDTAEFSR	18	0	1967.82	G3V714;P27682	G3V714	123	140	Scg5	Neuroendocrine protein 7B2;N-terminal peptide;C-terminal peptide	yes	2	9.7757e-73	275.35	1				1	1				1			1	1		115950000	0	0	0	0	30332000	35385000	0	0	0	33453000	0	0	16779000	0	0
EHGLIFMETSAK	12	0	1361.66	F1LP82;P05712;Q3B7V5;Q562A5	P05712	140	151	Rab2a;Rab2b	Ras-related protein Rab-2A	no	2;3	2.4271e-23	275.28	2	2	2	1	1	1	2	1	2	1	2	2	2	1	2	3790700000	241490000	208750000	384940000	0	242820000	250000000	329340000	247560000	433760000	191210000	439950000	123540000	264380000	62970000	369980000
CLTTHEYDGQK	11	0	1350.59	B5DF65	B5DF65	188	198	Blvrb		yes	2;3	9.4897e-47	275.28	2	2	1	2	2		2	2	2	2	2	1	1	1	2	1125400000	53863000	34912000	36794000	206060000	137630000	0	63057000	151290000	103050000	115850000	120720000	0	0	0	102200000
DTPENNPDTPFDFTPENYER	20	0	2397	P19234	P19234	42	61	Ndufv2	NADH dehydrogenase [ubiquinone] flavoprotein 2, mitochondrial	yes	2;3	1.3365e-31	275.23	2	2	2	1	3	2	1	2	1	1	2	1	1	1	1	1182400000	74477000	92616000	73364000	59897000	110810000	103730000	45826000	153060000	62079000	72510000	50643000	143170000	46745000	41821000	51686000
TQTAIASEDMPNTLTEAEK	19	0	2048.96	A0A0G2JZY6;A0A0G2K8W9;Q6XD99;G3V6S0	A0A0G2K8W9	1081	1099	Sptbn1		no	2;3	1.2455e-36	275.23	1	1	3	2	1	2	2	2	1	2	2	1	2	3	1	3786200000	150540000	176220000	215030000	336080000	214550000	385240000	245260000	377310000	281550000	348770000	224830000	334470000	167530000	200810000	127970000
IIHEAGYSEEECK	13	0	1563.69	P10824	P10824	55	67	Gnai1	Guanine nucleotide-binding protein G(i) subunit alpha-1	yes	2;3	8.6119e-30	275.11	2	2	2	2	2	2	2	2	2	2	2	2	2	2	2	6828900000	358540000	478610000	401780000	424080000	694060000	306950000	486400000	454790000	348840000	622600000	653290000	357700000	378700000	460220000	402370000
KECENCDCLQGFQLTHSLGGGTGSGMGTLLISK	33	1	3554.63	Q4QRB4	Q4QRB4	122	154	Tubb3	Tubulin beta-3 chain	yes	3;4	4.5737e-106	275.01	3	2	3	2	2	2	1	2	2	1	2	3	2	3	2	5726000000	424190000	438360000	617380000	389680000	392370000	278280000	135470000	323060000	322910000	99690000	494620000	604600000	367420000	353160000	484840000
HTNYTMEHLR	10	0	1300.6	A0A0G2K5U9;Q9QXQ0;A0A0G2K013;Q62744;Q99MI8	A0A0G2K5U9	724	733	Actn4	Alpha-actinin-4	yes	2;3	1.9647e-40	275.01	4	3	4	4	4	4	4	4	4	4	3	4	3	3	3	10836000000	421640000	347130000	591200000	1371500000	1006300000	796020000	640780000	827400000	889190000	728560000	429550000	1049400000	524890000	556300000	656130000
EEERQEALR	9	1	1158.56	P63041;P84087	P84087	34	42	Cplx1;Cplx2	Complexin-1;Complexin-2	no	2	1.8253e-28	274.96	1	1	1							1		1				657580000	51405000	56565000	79221000	0	0	0	0	0	0	0	0	470390000	0	0	0
RADLNQGIGEPQSPSR	16	1	1723.86	Q4FZY0	Q4FZY0	61	76	Efhd2	EF-hand domain-containing protein D2	yes	2;3	2.4103e-59	274.92	2	3	2	2	2	2	2	2	1	2	2	2	2	2	2	2324300000	107360000	124740000	157510000	204280000	162190000	152340000	85633000	169780000	75272000	220180000	148810000	284290000	121910000	139440000	170600000
QLQELEDKQNADISAMQDTINKLENELR	28	2	3285.61	P19527	P19527	333	360	Nefl	Neurofilament light polypeptide	yes	3;4	2.6423e-82	274.88	2	2	2	2	2	1	1	1	2	1	2	2	2	2	2	3142400000	199190000	95981000	177470000	249920000	356300000	88010000	48422000	123540000	187190000	173150000	232530000	548190000	146730000	159780000	356040000
TAESGELHGLTTDEK	15	0	1586.74	P02767	P02767	69	83	Ttr	Transthyretin	yes	2;3	2.0679e-56	274.84	2	2	2	2	2	1	2	2	1	2	2	1	1	1	2	2266600000	85626000	100600000	109890000	196010000	54569000	77440000	566810000	267590000	70488000	124030000	477250000	0	43744000	63046000	29515000
SEDPDQQYLILNTAR	15	0	1761.85	G3V8A5;B5DFC1	G3V8A5	500	514	Vps35		yes	2;3	2.0679e-56	274.84	1	1	1	1	1	1	1	1	1	1	1	1	1	1	2	1738300000	91215000	83799000	102180000	142590000	149430000	113210000	87272000	184760000	119330000	123380000	95838000	156210000	77161000	64563000	147390000
ITLPVDFVTADKFDENAK	18	1	2022.03	P16617;M0R6Y8	P16617	280	297	Pgk1;RGD1560402	Phosphoglycerate kinase 1;Phosphoglycerate kinase	yes	2;3	3.4388e-32	274.8	3	3	3	3	3	5	4	5	3	4	3	3	2	3	3	30643000000	1665600000	1716900000	1993500000	2552600000	2450300000	2248300000	1611600000	2325600000	2278000000	2889600000	2110900000	1561700000	1582500000	1684800000	1971600000
GGGGPGGEQETQELASK	17	0	1600.73	A0A0G2JUX5;Q68A21	A0A0G2JUX5	26	42	Purb	Transcriptional activator protein Pur-beta	no	2	6.8166e-25	274.6	1	1	1		1	1	1	1	1	1	1	1	1	1	1	2192800000	119190000	119230000	121780000	0	200580000	210700000	145360000	198040000	185370000	151530000	138440000	185380000	111890000	150660000	154660000
LAMQEFMILPVGASSFR	17	0	1895.96	Q5BJ93;M0R5J4;P04764;Q5EB49	Q5BJ93	163	179	Eno1	Alpha-enolase	yes	2;3	5.5974e-59	274.59	4	4	3	5	5	5	6	6	5	5	4	5	5	5	5	11875000000	410170000	329050000	702880000	942980000	700100000	1171300000	766510000	1602600000	681090000	812110000	1298200000	999780000	405190000	580110000	472890000
SWDTNLIECNLDQELK	16	0	1976.91	P15205	P15205	65	80	Map1b	Microtubule-associated protein 1B;MAP1B heavy chain;MAP1 light chain LC1	yes	2;3	9.187e-59	274.59	2	2	2	2	2	2	2	2	2	2	2	2	2	2	2	2720200000	121390000	136480000	173020000	175350000	190810000	147320000	210100000	186300000	199090000	219740000	189830000	312810000	134000000	159790000	164220000
TPAGLQVLNDYLADK	15	0	1616.84	B5DEN5;Q7TPK5	B5DEN5	8	22	Eef1b2;Eef1b2l		yes	2	5.9501e-56	274.59	1	1	1	1		1	1	1	1	1	1	2	1	1		1796900000	126490000	112340000	112780000	180540000	0	153460000	111760000	183080000	166790000	159940000	148610000	170830000	85426000	84808000	0
NSSVGLIQLNRPK	13	1	1424.81	P14604	P14604	44	56	Echs1	Enoyl-CoA hydratase, mitochondrial	yes	2;3	1.8479e-23	274.5	2	2	2	2	2	2	1	2	2	2	2	2	2	2	2	1712200000	85328000	93392000	84871000	152720000	172100000	203460000	44640000	165610000	127340000	172020000	103570000	116900000	69078000	63250000	57960000
SVVLMSHLGRPDGVPMPDK	19	1	2034.04	P16617	P16617	57	75	Pgk1	Phosphoglycerate kinase 1	yes	2;3;4	2.0203e-61	274.48	3	3	3	3	3	3	3	3	3	3	3	4	3	2	2	13192000000	733710000	651390000	683150000	925280000	1210500000	1085300000	804800000	986740000	1057800000	1238200000	614290000	1570600000	569840000	636180000	423990000
FDVNTSAVQVLIEHIGNLDR	20	0	2239.16	F1M779;P11442	F1M779	1075	1094	Cltc	Clathrin heavy chain;Clathrin heavy chain 1	yes	2;3	5.6594e-37	274.48	1	1	2	2	2	2	2	2	2	2	1	2	1	1	2	5169600000	211810000	167520000	312370000	466590000	350690000	538780000	367530000	434860000	365430000	482410000	280140000	571530000	148120000	203750000	268110000
SEEMQTVQQEQILQETQALQK	21	0	2488.21	Q6S399;Q6S3A3;Q6S3A4;F7F9U6;Q6S398;Q6S395;Q6S396;Q6S3A5;Q6S3A0;Q6S3A1;A0A0G2K1J5;P30427	Q6S399	2439	2459	Plec	Plectin	yes	2;3	1.6252e-42	274.45			1			1	1			1			1			57895000	0	0	0	0	0	25944000	0	0	0	0	0	0	31951000	0	0
STVEYNIFEGMECHGSPLVVISQGK	25	0	2780.32	Q62950	Q62950	427	451	Crmp1	Dihydropyrimidinase-related protein 1	yes	2;3;4	1.7268e-73	274.45	3	2	3	3	3	3	2	2	3	3	4	3	1	2	2	4890200000	270370000	282520000	349900000	442670000	474370000	407810000	222890000	38380000	288470000	392810000	374640000	497280000	239660000	307810000	300680000
VVSQYHELVVQAR	13	0	1526.82	A0A0G2JVH4;A0A140TAG5;Q3KR86	A0A0G2JVH4	338	350	Immt	MICOS complex subunit Mic60	yes	2;3	1.1424e-36	274.43	2	2	2	2	2	2	2	2	2	1	2	1	2	2	2	5682200000	362850000	337480000	491630000	150960000	621780000	601220000	427820000	598050000	600980000	129880000	442170000	145750000	277280000	263340000	230990000
MIAAQLLAYYFTELKDDQVK	20	1	2359.21	P05708	P05708	1	20	Hk1	Hexokinase-1	yes	2;3	2.867e-28	274.39	3	3	3	3	1	1	2			2	1	2	2	2	2	906520000	20265000	25164000	295830000	237680000	20226000	13999000	29487000	0	0	119650000	26044000	47908000	17809000	24450000	28012000
VENQENVSNLVIDDTELK	18	0	2058.01	Q08163	Q08163	330	347	Cap1	Adenylyl cyclase-associated protein 1	yes	2;3	9.5375e-35	274.24			2	2	1	2	1	1	2	2	2	1		1	2	1504900000	0	0	0	193980000	136080000	197090000	73794000	203860000	242240000	172680000	179520000	105630000	0	0	0
GVNEDTYSGFLDCAR	15	0	1702.73	A0A0G2K5L2;Q5FVG4	A0A0G2K5L2	259	273	LOC100911440		yes	2	1.1908e-55	274.2	1	1	1	1	1	1	1	1	1	1	1	1	1	1	1	3901200000	177990000	216400000	227780000	278000000	327140000	318390000	241010000	325350000	39088000	303530000	232870000	459330000	219650000	252390000	282330000
ETLNHLMVEQAK	12	0	1411.71	A0A0G2K4Y7;A0A0G2K9X3;A0A0G2K9S4;Q9QYF3	A0A0G2K4Y7	1039	1050	Myo5a	Unconventional myosin-Va	no	2;3	5.2349e-39	274.2	2	2	2	2	2	2	2	2	2	2	2	2	3	1	2	1844800000	61194000	77495000	108200000	175840000	144350000	133320000	69198000	154770000	206870000	131360000	135480000	238160000	58350000	37107000	113120000
SENGLEFTSSGSANTETTK	19	0	1958.87	Q9Z2L0	Q9Z2L0	35	53	Vdac1	Voltage-dependent anion-selective channel protein 1	yes	2	8.1988e-62	274.09	1	1	1	1	2	1	2	3		1	1	2	1	1	2	641840000	40114000	45920000	28772000	50839000	101560000	49718000	46632000	93052000	0	16738000	0	24942000	53756000	43828000	45970000
IQLVEEELDRAQER	14	1	1726.88	A0A0G2JX64;Q91XN6;A0A0G2K7F7;P04692;Q5FVG5;P58775;Q923Z2;A0A0G2JSQ4;Q91XN7;A0A140TAF0;P09495;A0A0G2K2G8;Q63610	Q63610	56	69	Tpm1;Tpm2;Tpm4;Tpm3	Tropomyosin alpha-1 chain;Tropomyosin beta chain;Tropomyosin alpha-4 chain;Tropomyosin alpha-3 chain	no	2;3	4.5077e-65	274	1		2	1	1					1	1	2	1	1	2	1081600000	63301000	0	84951000	63152000	78676000	0	0	0	0	62188000	57397000	362010000	38633000	59830000	211430000
ELQELVQYPVEHPDK	15	0	1822.91	P46462	P46462	488	502	Vcp	Transitional endoplasmic reticulum ATPase	yes	2;3	1.5047e-55	274	2	2	2	2	2	2	2	2	2	2	2	2	2	2	2	5901200000	276730000	309460000	272880000	486910000	461440000	462510000	262740000	630660000	529070000	527350000	321430000	532120000	254430000	281270000	292250000
LGSTAPQVLNTSSPAQQAENEAK	23	0	2340.16	O35987;A0A0G2K911	O35987	260	282	Nsfl1c	NSFL1 cofactor p47	yes	2;3	9.2781e-32	273.99	2	2	1	1	1	1		1	1	1	1		1	2	1	370320000	60574000	45582000	37672000	42777000	52298000	37943000	0	0	0	32391000	0	0	0	26613000	34468000
LEATLQEEAAIQQEHLEELKR	21	1	2477.28	Q5XIN6	Q5XIN6	465	485	Letm1	LETM1 and EF-hand domain-containing protein 1, mitochondrial	yes	3;4	2.8947e-67	273.9	2	1	1	1	1	1	1	1		1	1	1	1	2	2	1626500000	117060000	108460000	78320000	145670000	114120000	117010000	102500000	138380000	0	147430000	114960000	159040000	96897000	96443000	90217000
TDDYLDQPCLETINR	15	0	1851.83	P50398	P50398	194	208	Gdi1	Rab GDP dissociation inhibitor alpha	yes	2;3	5.5157e-33	273.8	1	1	2	2	2	1	2	1	2	1	2	1	1	2	2	7986200000	354510000	389680000	598910000	596230000	583610000	495450000	459500000	493940000	544400000	632020000	654410000	831910000	379100000	406400000	566120000
DVEMGNSVIEENEMK	15	0	1722.74	A0A0G2KAS7;G3V846;P24942;A0A0G2JSU1;A0A0G2K611	A0A0G2KAS7	461	475	Slc1a3	Amino acid transporter;Excitatory amino acid transporter 1	yes	2	1.8091e-55	273.8	2	1	1	1	1	2	1	1	1	2	3	1	2	3	1	1431400000	101470000	92672000	69846000	87187000	93143000	91455000	113190000	92610000	83352000	122840000	90690000	110850000	82905000	135630000	63608000
YNEVLTQCCTESDK	14	0	1745.72	A0A0G2JSH5;P02770	A0A0G2JSH5	185	198	Alb	Serum albumin	no	2;3	3.9707e-55	273.8	1	2	2	1	1	1	2	1	1	2	1	2	1	1	1	9828600000	327260000	421100000	484500000	471130000	459720000	365480000	2229200000	538620000	684870000	1239600000	43947000	1830100000	238800000	236450000	257870000
QLVEQVEQIQK	11	0	1340.73	Q5I0E7	Q5I0E7	170	180	Tmed9	Transmembrane emp24 domain-containing protein 9	yes	2	5.1793e-38	273.79	1	1	1	1	1	1	1	1	1	1	1	1	1	1	1	971120000	25377000	42124000	65812000	82057000	61804000	52116000	51850000	71741000	64301000	111560000	68909000	118430000	43256000	39565000	72215000
VAELEEEQSQGSSSYSDWVK	20	0	2257	G3V7U2;A0A0G2K5C6;Q63330;P34926	P34926	106	125	Map1a	Microtubule-associated protein 1A;MAP1A heavy chain;MAP1 light chain LC2	no	2	8.3231e-29	273.72	1	1	1	1			1		1		1	1	1	1	1	389660000	33856000	72568000	19542000	0	0	0	62895000	0	50906000	0	47123000	46681000	23716000	32373000	0
VPSTEAEALASSLMGLFEK	19	0	1978.99	P50399	P50399	119	137	Gdi2	Rab GDP dissociation inhibitor beta	yes	2;3	1.8845e-36	273.61	4	4	5	4	4	5	4	4	4	5	3	4	4	4	3	6761900000	271790000	225960000	329610000	629340000	460410000	550310000	249110000	498280000	513740000	670310000	389310000	998390000	266760000	307220000	401340000
LDEDLAGYCR	10	0	1210.53	P13233;A0A097BVJ5	P13233	103	112	Cnp	2,3-cyclic-nucleotide 3-phosphodiesterase	yes	2	7.2161e-32	273.46	2	2	1	1	1	1	2	1	1	1	2	2	1	1	2	24465000000	1276800000	1366800000	1366800000	2028400000	2282200000	2314200000	1315500000	2128500000	194790000	2177500000	1527800000	2336300000	1315900000	1114700000	1718600000
IDESSLTGESDHVKK	15	1	1643.8	P11505;Q64542	P11505	238	252	Atp2b1;Atp2b4	Plasma membrane calcium-transporting ATPase 1;Plasma membrane calcium-transporting ATPase 4	no	2;3;4	4.3516e-55	273.44	4	4	4	3	3	2	3	3	4	3	3	3	3	3	2	10219000000	492500000	510130000	770240000	650360000	580760000	423430000	333410000	741890000	1030700000	707970000	832840000	1734400000	284410000	643890000	481770000
DNTALLTQVQTTMR	14	0	1590.8	A0A0G2JUC7;Q6AYH5	A0A0G2JUC7	367	380	Dctn2	Dynactin subunit 2	yes	2	8.7916e-33	273.44	1	1	1	1	1	1	1	1	1	1	1	1	1	1	1	1364000000	66197000	68103000	83528000	101810000	99652000	81573000	104290000	93053000	110040000	119450000	103760000	104640000	60003000	47362000	120580000
FQEHLQLQNLGINPANIGFSTLTMESDK	28	0	3144.55	F1M779;P11442	F1M779	9	36	Cltc	Clathrin heavy chain;Clathrin heavy chain 1	yes	2;3	3.2127e-45	273.43	2	2	3	3	3	2	2	3	3	3	3	3	2	2	3	6322700000	311120000	255340000	435460000	573060000	346300000	381040000	334010000	518960000	363020000	410430000	623200000	614800000	318040000	357470000	480480000
SEGAAEEQPEPAPAPEQEAAAPGPAAGGEAPK	32	0	3010.38	A0A0G2K1L8;Q05175	A0A0G2K1L8	91	122	Basp1	Brain acid soluble protein 1	no	2;3;4	8.6628e-55	273.42	2	2	2	2	2	3	2	2	3	2	2	2	2	2	2	4602300000	239050000	304780000	178570000	241710000	171540000	828700000	344150000	337530000	555040000	272450000	144960000	230320000	395780000	208840000	148900000
VGGAEGTKLDDDFKEMER	18	2	1995.92	O35179	O35179	21	38	Sh3gl2	Endophilin-A1	yes	2;3;4	7.391e-54	273.38	1	1	1	1		2	2	1	2	2	2	1	1	2	1	1940500000	89166000	63188000	128640000	168350000	0	80116000	77928000	83561000	191740000	156180000	186860000	276810000	70694000	167140000	200150000
VAPEEHPVLLTEAPLNPK	18	0	1953.06	A0A068F1Y2;Q9JLX9;P60711;A0A0G2K3K2;A1Z0K8;P63259	P63259	96	113	Actb;Actg1	Actin, cytoplasmic 1;Actin, cytoplasmic 1, N-terminally processed;Actin, cytoplasmic 2;Actin, cytoplasmic 2, N-terminally processed	no	2;3;4	2.4799e-59	273.3	4	3	4	3	2	5	3	2	7	3	3	3	2	3	6	243030000000	13064000000	13853000000	13979000000	16832000000	15384000000	16701000000	11974000000	19656000000	20694000000	21873000000	14021000000	27692000000	12626000000	11426000000	13251000000
IPNQFQGSPPTPSDQSVK	18	0	1925.95	B4F7C7	B4F7C7	104	121	Hebp1		yes	2	2.4799e-59	273.3	1	1	1	1	1	1	1	1	1	1	1	1	1	1	1	1143700000	49295000	62137000	54139000	99943000	51731000	80178000	58232000	147000000	86777000	145900000	53036000	90460000	46949000	40539000	77382000
PVNLGLWDTAGQEDYDR	17	0	1947.9	Q6RUV5;A0A0G2K0X4;Q5U1Y2;A0A0U1RS21;Q923X0;M0R5T4	Q6RUV5	50	66	Rac1;Rac2;Rac3	Ras-related C3 botulinum toxin substrate 1	no	2;3	1.1891e-25	273.27	2	2	2	2	2	2	2	2	2	2	2	1	2	2	2	2231500000	88154000	121550000	132450000	190140000	162610000	179550000	146220000	204000000	167320000	180700000	136950000	121720000	121670000	143280000	135220000
FQIQDISVETEDNKEK	16	1	1921.93	F1MA36;Q9QWN8;A0A0G2JZY6;A0A0G2K8W9;Q6XD99;G3V6S0	A0A0G2K8W9	157	172	Sptbn2;Sptbn1	Spectrin beta chain, non-erythrocytic 2	no	2;3	1.8066e-57	273.24	2	2	2	2	2	2	2	2	2		2		3	2	2	4665300000	272100000	258420000	256290000	544440000	525120000	289750000	254540000	337430000	459240000	0	459960000	0	279590000	270140000	458290000
EIIAVSCGPPQCQETIR	17	0	1956.94	Q68FU3	Q68FU3	60	76	Etfb	Electron transfer flavoprotein subunit beta	yes	2	2.2407e-58	273.15	1	1	1	1	1	1	1			1	1	2			1	523900000	23829000	36323000	51509000	45259000	55840000	43589000	23709000	0	0	64475000	32139000	117390000	0	0	29836000
IDDLQMVLNQTEDHR	15	0	1825.86	Q2I6B2;Q2I6B5;P25286;Q2I6B3;Q2I6B4	Q2I6B2	265	279	Atp6v0a1	V-type proton ATPase subunit a;V-type proton ATPase 116 kDa subunit a isoform 1	yes	2;3	1.2756e-35	273.04	3	3	3	3	4	4	4	4	3	3	4	4	3	3	3	14945000000	721930000	777810000	821290000	1175200000	1130800000	1153800000	794220000	1198800000	1090600000	1173700000	944340000	1495500000	740700000	787900000	938190000
TFLETSTETALTNEWEK	17	0	1998.94	A0A0G2K1Q9;Q9JMB3;A3E0T0;G3V874;Q9JMB2	A0A0G2K1Q9	575	591	Epb41l3		no	2;3	3.5054e-43	273.04	1	1		1	1	1		1	1	1		2	1	1	1	438720000	28946000	30076000	0	52121000	0	49581000	0	31019000	34987000	64468000	0	50491000	38790000	26350000	31892000
KGDILTLLNSTNK	13	1	1415.8	A0A0G2JZ69;P16086;A0A0G2K1Y8;A0A0G2K1E7;C9EH87;Q6IRK8	A0A0G2JZ69	1002	1014	Sptan1	Spectrin alpha chain, non-erythrocytic 1	no	2;3	1.4578e-29	273.02	2	2	1	2	2	2	2	2	2	2	2	2	2	2	2	4827000000	191770000	199110000	99720000	484090000	433150000	590550000	227860000	660930000	412820000	450700000	209350000	380450000	175980000	146670000	163880000
VPEGDVTVILNNLLEGYDNK	20	0	2201.12	Q6PW52;P18508	Q6PW52	60	79	Gabrg2	Gamma-aminobutyric acid receptor subunit gamma-2	yes	2	7.5534e-62	272.97	1	1	1	1	1	1	1	1	1	1	1	1	1	1	1	463280000	13761000	17177000	30968000	36991000	28365000	39573000	22529000	31226000	39523000	37198000	40411000	58080000	19194000	19085000	29194000
TPQASTYSYETSDR	14	0	1604.7	P15205	P15205	2044	2057	Map1b	Microtubule-associated protein 1B;MAP1B heavy chain;MAP1 light chain LC1	yes	2	6.7967e-55	272.97	1	1	1	1	1	1	1	1	1	1	1	1	1	1	1	1850000000	135380000	146320000	156170000	106210000	141940000	81568000	73301000	105120000	99025000	151730000	66865000	134820000	140310000	162350000	148900000
VIDKDGIHNLENITFTK	17	1	1956.03	P40307	P40307	182	198	Psmb2	Proteasome subunit beta type-2	yes	2;3;4	1.085e-57	272.96	2	1	1	3	1	3	1	2	3	3	1	1	1	2	2	2281300000	170110000	76617000	59968000	313960000	96855000	271450000	68317000	238840000	248390000	180080000	61676000	129340000	60147000	132990000	172580000
FGDLSSASAIMGNPQVK	17	0	1720.85	A0A1K0FUA6;P11517	A0A1K0FUA6	46	62		Hemoglobin subunit beta-2	yes	2;3	2.5095e-58	272.94	3	3	3	3	3	3	4	3	3	3	4	3	2	2	3	38549000000	1315100000	1316700000	1469900000	3065300000	2693200000	2829400000	4338800000	3153200000	3302800000	3308000000	3445800000	3682600000	1317200000	1254900000	2056000000
ASDAEIMSSQSALALDER	18	0	1892.88	P15205	P15205	1470	1487	Map1b	Microtubule-associated protein 1B;MAP1B heavy chain;MAP1 light chain LC1	yes	2	9.6255e-35	272.92			1	1	1	1	1	1	1	1		1		1	1	434660000	0	0	0	54646000	59585000	0	47113000	83878000	55374000	47098000	0	37761000	0	0	49208000
SVETDSSTVEHVR	13	0	1444.68	A0A0G2JT63;D3ZX82	A0A0G2JT63	941	953	Cyfip2		yes	2;3	8.1696e-46	272.82	2	2	2	2	2	2	2	2	2	2	2	2	2	2	2	7799200000	348240000	420630000	483290000	681540000	937710000	580850000	439120000	619190000	584110000	666560000	555550000	501160000	272240000	300960000	408070000
SGETALGQAEEASSVSQADK	20	0	1963.9	F1LPP6;P24587	F1LPP6	300	319	Akap5	A-kinase anchor protein 5	yes	2	4.0719e-28	272.72	1	1		1	1	1		1	1	1	1	1	1	1	1	357680000	27301000	27992000	0	42033000	0	33423000	0	36802000	45847000	33028000	29975000	0	23396000	24052000	33835000
NTEDLTEEWLR	11	0	1404.65	Q63228;M0RDJ4	Q63228	125	135	Gmfb	Glia maturation factor beta	yes	2	2.0665e-22	272.66		1	1	1	1	1	1	1		1	1	1			1	1870400000	0	133680000	135070000	161690000	188200000	204270000	145800000	194230000	0	206080000	166170000	206410000	0	0	128770000
SWQDELAQQAEEGSAR	16	0	1803.8	Q9Z1W6	Q9Z1W6	5	20	Mtdh	Protein LYRIC	yes	2;3	4.7379e-60	272.5				2	1		1	1	1			2				161460000	0	0	0	21962000	32928000	0	0	0	29596000	0	0	76969000	0	0	0
VLAVNQENEHLMEDYER	17	0	2087.96	A0A0G2K5U9;Q9QXQ0;A0A0G2K013	A0A0G2K5U9	284	300	Actn4	Alpha-actinin-4	yes	2;3	3.0493e-58	272.5	2	2	1	2	1	2	1	1	1	2	1	2	1	1	1	2397600000	153200000	192010000	121860000	195320000	164810000	193030000	126850000	188920000	128290000	153010000	132870000	277050000	108900000	146230000	115290000
AFGFSHLEALLDDSKELQR	19	1	2175.1	B2RYG6	B2RYG6	95	113	Otub1	Ubiquitin thioesterase OTUB1	yes	2;3;4	1.478e-130	272.4	2	2	2	2	2	2	2	2	1	3	2	2	2	2	2	2923900000	144800000	96857000	258150000	417510000	345960000	113600000	67909000	115420000	62420000	212150000	211260000	327060000	130450000	170990000	249400000
TNEQIHQLVAAYK	13	0	1513.79	Q6IMZ3;P48037	Q6IMZ3	123	135	Anxa6	Annexin;Annexin A6	yes	2;3	1.0048e-45	272.32	2	2	2	2	2	2	1	1	1	1	1	1	1	2	2	1660400000	142350000	164250000	100280000	277370000	201320000	137890000	49711000	77826000	0	95268000	36533000	53965000	69971000	110510000	143150000
SVTNEDVTQEQLGGAK	16	0	1674.81	Q68FZ8;P07633	Q68FZ8	235	250	Pccb	Propionyl-CoA carboxylase beta chain, mitochondrial	no	2	8.0782e-33	272.32	1	2	1	1	1	1	1	1	1	1		1	1	1	1	548850000	31506000	34285000	35923000	46353000	55378000	39099000	28434000	76162000	40470000	42411000	0	65571000	19844000	33412000	0
DFNSIIQTCSGNIQR	15	0	1751.83	A0A0G2JVB6;G3V7P1;A0A0G2K4U8	A0A0G2JVB6	21	35	Stx12	Syntaxin-12	yes	2;3	1.9076e-33	272.32	1		1	2	2	2	1	1	2		2	1	1	1	1	692530000	46973000	0	36715000	92574000	64207000	43695000	41833000	74972000	72504000	0	70664000	56118000	39103000	0	53168000
AAVSHWQQQSYLDSGIHSGATTTAPSLSGK	30	0	3084.49	A0A0G2JT93;Q9WU82	A0A0G2JT93	20	49	Ctnnb1	Catenin beta-1	yes	3;4	6.0952e-82	272.27	2	2		2		2		2	2	1	1	1	2	2	1	1225400000	122450000	78324000	0	190050000	0	127400000	0	113660000	127540000	42575000	45514000	50117000	107780000	132730000	87246000
KHNLCGETEEER	12	1	1500.66	A0A0G2K4U2;F1LXL7;D3ZVQ8;B6DYQ2;P08010;A0A0G2K6L4;A0A0G2JZ09;P08009	P08009	83	94	Gstm6l;Gstm6;Gstm2;Gstm3	Glutathione S-transferase Mu 2;Glutathione S-transferase Yb-3	no	2;3	3.4961e-38	272.16	2	2	1	2	2	2	2	2		2	2	2	1	2	2	2747400000	270980000	218170000	0	321890000	200320000	337370000	171040000	400090000	0	173810000	184710000	164240000	0	207310000	97415000
LISWYDNEYGYSNR	14	0	1778.79	P04797;M0R590;D3ZGY4;M0R660;E9PTN6;E9PTV9;A0A0G2K8S2;F1M2N4	P04797	308	321	Gapdh;LOC685186;Gapdh-ps2;RGD1565368;RGD1564688;RGD1562758	Glyceraldehyde-3-phosphate dehydrogenase	no	2;3	9.5463e-55	272.15	4	4	5	2	4	3	4	2	5	5	3	4	3	3	4	38374000000	1856200000	1961200000	2407200000	2683500000	3469900000	2236400000	2720100000	2728300000	1765400000	2899600000	3303600000	3031000000	2005400000	2313300000	2992600000
ADLNQGIGEPQSPSR	15	0	1567.76	Q4FZY0	Q4FZY0	62	76	Efhd2	EF-hand domain-containing protein D2	yes	2	4.4326e-55	272.1	1	1	1	1	1	1	1	1	1	1	1	1	1	1	1	1282700000	65784000	78494000	66256000	84729000	82879000	66912000	67481000	121980000	87994000	119330000	98882000	140320000	55087000	59547000	87079000
MLGGEEEKDPDAQK	14	1	1545.7	P84087	P84087	19	32	Cplx2	Complexin-2	yes	2;3	7.2271e-25	272.1	2	1	1	2	2	2	1	2	2	2	2	1		2	2	2544300000	140020000	46672000	43786000	214130000	166120000	357760000	73697000	265610000	291100000	296100000	229670000	163160000	0	125030000	131440000
AVTELNEPLSNEDR	14	0	1585.76	P68511	P68511	29	42	Ywhah	14-3-3 protein eta	yes	2;3	9.9742e-55	272.03	1	1	1	2	2	1	1	1	2	1	1	2	1	2	1	21678000000	1173100000	1020600000	1156200000	1434600000	1413500000	1514400000	1295400000	1798100000	1545000000	1650700000	1443100000	2261600000	1115500000	1211900000	1644200000
DLGATWVVLGHSER	14	0	1538.78	P48500;A0A0G2JWJ4;A0A0G2JWU1;Q6SA19	P48500	86	99	Tpi1;LOC500959	Triosephosphate isomerase	yes	2;3	1.0382e-32	272.03	3	3	4	5	4	6	4	4	7	5	4	6	3	3	4	32447000000	1465400000	1604900000	2038700000	2666400000	2296900000	2363500000	623310000	3096500000	2775200000	3313500000	2067800000	3110200000	1559500000	1763900000	1701500000
NMELNVLDSLNTK	13	0	1489.74	B5DFK6;Q5RK16	B5DFK6	1014	1026	Ap3d1		yes	2	1.1161e-45	272.03	1	1	1	1	1	1		1	1	1	1	1	1	1	1	636570000	33863000	41986000	39658000	42921000	48250000	47213000	0	59642000	55823000	39913000	53064000	58131000	30840000	33889000	51380000
TSRPENAIIYSNNEDFQVGQAK	22	1	2480.19	G3V826;P50137	P50137	472	493	Tkt	Transketolase	no	2;3	3.9078e-55	271.82	1	1	1	2	1	2	1	1	2	2		3	2	1	2	2963400000	185060000	255750000	215240000	155900000	138640000	242510000	152660000	179660000	224230000	249990000	0	259360000	278520000	211110000	214820000
VGASNLPAGISLPASANLLLSTDSTR	26	0	2524.35	A0A0H2UHQ0;Q794F9	A0A0H2UHQ0	511	536	Slc3a2	4F2 cell-surface antigen heavy chain	yes	2;3	7.3243e-38	271.82	2	1	2	1	2	2	2	1	1	1	2	1	2	1	2	858360000	55841000	39474000	82101000	33512000	59484000	81534000	66024000	31294000	17413000	34987000	87876000	69491000	56354000	53679000	89300000
ASGADSKGDDLSTAILK	17	1	1647.83	P46462	P46462	2	18	Vcp	Transitional endoplasmic reticulum ATPase	yes	2	1.2388e-58	271.73	1	1	1	1	1	1	1	1	1	1	1	1	1	1	1	1855400000	106960000	87777000	131700000	125170000	118460000	60379000	52404000	93851000	106610000	159210000	129730000	342080000	86869000	95768000	158450000
LPASDGLDLSQAAAR	15	0	1483.76	G3V8Q2;P23565	P23565	69	83	Ina	Alpha-internexin	no	2;3	5.1211e-55	271.65	3	2	2	3	2	2	2	4	3	3	2	4	2	2	2	6476200000	268130000	298340000	274220000	548420000	544210000	603700000	297170000	699000000	389180000	674060000	418180000	482860000	382340000	272720000	323690000
EAINQGMDEELER	13	0	1532.68	A0A0G2KAM3;P49432	A0A0G2KAM3	101	113	Pdhb	Pyruvate dehydrogenase E1 component subunit beta, mitochondrial	yes	2	6.1928e-30	271.65	1	1	1	1	1	1	1	1	2	1	1	1	1	1	1	1730300000	65020000	80553000	85346000	67968000	69998000	209410000	180420000	161080000	143090000	204370000	79560000	54526000	128680000	111490000	88754000
AAAAENLESKPEQAPTAK	18	1	1824.92	Q9JKS6	Q9JKS6	953	970	Pclo	Protein piccolo	yes	2;3	2.1577e-58	271.64	1	1		1		1	1	2		2	1	1	1	1	2	932940000	65347000	76922000	0	58089000	0	17336000	73955000	96761000	0	121990000	45082000	67554000	92886000	58125000	158890000
GFGSDKESILELITSR	16	1	1750.91	Q6IMZ3;P48037	Q6IMZ3	35	50	Anxa6	Annexin;Annexin A6	yes	2;3	5.1917e-33	271.64	2	2	2	2	2	2	2	2	2	2	2	2	2	2	2	1631100000	93455000	102790000	89275000	145110000	133530000	111700000	76059000	134340000	104760000	110060000	138280000	147450000	79238000	71831000	93283000
LNEHFLNTTDFLDTIK	16	0	1919.96	P56574	P56574	427	442	Idh2	Isocitrate dehydrogenase [NADP], mitochondrial	yes	2;3	2.572e-34	271.64	2	2	2	2	2	2	2	1	2	2	2	2	2	2	2	3089200000	150010000	181160000	193470000	201200000	282200000	237070000	176840000	159110000	182960000	275680000	155250000	425930000	146550000	125900000	195890000
ASAFNSWFENAEEDLTDPVR	20	0	2297.02	A0A0G2JZ69;P16086;A0A0G2K1Y8;A0A0G2K1E7;C9EH87;Q63363;Q6IRK8	A0A0G2JZ69	2117	2136	Sptan1	Spectrin alpha chain, non-erythrocytic 1	no	2;3	1.2533e-61	271.64	2	2	2	2	2	2	2	2	2	2	2	2	2	2	2	2955200000	116560000	134320000	197070000	246350000	249270000	244700000	139870000	236030000	261060000	241580000	206250000	296040000	127680000	124100000	134290000
AQQVAVQEQEIAR	13	0	1468.76	Q9Z1E1;Q6P2A7;Q6MG17	Q9Z1E1	262	274	Flot1	Flotillin-1	yes	2	1.268e-45	271.62	1	1		1	1		1	1	1	1	1	1	1	1	1	874740000	50195000	62469000	0	70549000	74532000	0	49415000	90856000	74665000	92187000	77932000	91335000	30485000	49475000	60642000
VEEHEETFEEK	11	0	1404.6	P12839;G3V7S2	P12839	813	823	Nefm	Neurofilament medium polypeptide	yes	2;3	1.465e-37	271.62	2	2	2	2	2	2	2	2	2	2	2	2	2	2	2	7393500000	474750000	648410000	487250000	563200000	465590000	490560000	406040000	568610000	462180000	555960000	484190000	541970000	538750000	340620000	365380000
AALCHFIVDELNAK	14	0	1599.81	F8WFM2;P85969	F8WFM2	209	222	Napb	Beta-soluble NSF attachment protein	yes	2;3	1.1347e-54	271.62	2	2	2	2	2	2	2	2	2	2	2	2	2	2	2	9547800000	492020000	517050000	516150000	937520000	892000000	714570000	421280000	663560000	851300000	719730000	510590000	766650000	569360000	453780000	522240000
DVTNNVHYENYR	12	0	1522.68	A2VCW8;F1LMC7;D4A0F5;A0A0G2JZT5;Q9WVC0	A2VCW8	299	310	2020-09-07	Septin-7	yes	2;3	2.2727e-38	271.62	2	2	2	2	2	2	2	3	1	2	2	1	1	2	2	12113000000	685430000	950400000	949290000	759030000	760010000	745190000	921450000	700580000	474800000	1440600000	1112000000	666330000	246710000	776780000	923980000
RQEENDKLR	9	2	1186.61	A0A0G2JZ69;P16086;A0A0G2K1Y8;A0A0G2K1E7;C9EH87;Q63363;Q6IRK8	A0A0G2JZ69	2216	2224	Sptan1	Spectrin alpha chain, non-erythrocytic 1	no	2;3	4.4814e-46	271.62	1	2	1	1	1	2	1	1	2	1		2	2	2	2	4056400000	0	306420000	449510000	21616000	243680000	179190000	272500000	182320000	98099000	371350000	0	379900000	452480000	0	1099300000
KGDQILSVNGVDLR	14	1	1512.83	P31016;A0A0G2K7F5	P31016	355	368	Dlg4	Disks large homolog 4	yes	2;3	2.0945e-54	271.6	2	2	2	2	2	2	2	2	2	1	1	2	1	1	2	1700100000	90078000	94412000	87828000	162740000	131740000	175630000	79153000	175030000	153420000	130250000	78589000	148950000	47720000	50124000	94413000
HAVVNLINYQDDAELATR	18	0	2041.02	A0A0G2JT93;Q9WU82	A0A0G2JT93	134	151	Ctnnb1	Catenin beta-1	yes	2;3	6.2887e-35	271.59	1	2	2	2	2	1	2	1	2	2	2	1	1	1	2	1928400000	77164000	124360000	116440000	194270000	201060000	103730000	148130000	100460000	157140000	159770000	153900000	96723000	61617000	81111000	152500000
EILVGDVGQTVDDPYTTFVK	20	0	2195.1	P45592	P45592	54	73	Cfl1	Cofilin-1	yes	2;3	1.286e-61	271.56	2	2	2	2	2	2	2	2	2	2	2	2	2	2	2	8063900000	383380000	507810000	517560000	568080000	583640000	839490000	447780000	819990000	688460000	588230000	424880000	456360000	414630000	446000000	377610000
EKYIDQEELNK	11	1	1407.69	P34058;A0A0G2K793;P82995	P82995	283	293	Hsp90ab1;Hsp90aa1	Heat shock protein HSP 90-beta;Heat shock protein HSP 90-alpha	no	2;3	6.8533e-37	271.39		1	1	1	2	2	1	2	1	2	2	1		1		1276800000	0	61760000	77416000	84619000	189760000	169210000	52964000	177270000	78344000	143070000	187120000	0	0	55274000	0
YASNAVSESLIR	12	0	1308.67	Q4V8H5	Q4V8H5	381	392	Dnpep		yes	2	2.5138e-38	271.26	1	1	1	1	1	1	1	1	1	1	1		1	1	1	1277200000	62277000	78652000	62920000	114690000	123130000	122130000	89323000	106460000	92413000	123740000	70364000	0	70691000	54508000	105930000
SPASDTYIVFGEAK	14	0	1483.72	B2RYX0;M0R9L0	B2RYX0	114	127	Naca		yes	2	1.2745e-54	271.21	1	1	1	1	1	1	1	1	1	1	1	1	1	1	1	1282900000	54456000	68018000	71225000	80712000	128870000	112820000	84898000	106450000	107870000	100690000	94351000	106440000	49446000	41679000	74954000
YVWLVYEQEQPLNCDEPILSNK	22	0	2736.31	P31044	P31044	120	141	Pebp1	Phosphatidylethanolamine-binding protein 1;Hippocampal cholinergic neurostimulating peptide	yes	2;3	3.4531e-66	271.08	2	2	2	2	2	2	2	2	2	2	2	2	2	2	2	10131000000	549100000	615200000	903710000	720750000	1068100000	860810000	648550000	686420000	515850000	585800000	631490000	655610000	593820000	601480000	494040000
REIVHLQAGQCGNQIGAK	18	1	1978.02	B4F7C2;G3V7C6;Q6P9T8	G3V7C6	2	19	Tubb4a;Tubb4b	Tubulin beta-4B chain	no	2;3	1.7603e-34	271.08				1		1			2	1	1			1		702280000	0	0	0	86408000	0	35768000	0	0	447350000	60617000	32461000	0	0	39669000	0
ATAEFSTQTPSLTPSSDIPR	20	0	2105.03	G3V984;O88778;A0A0G2K1X6	G3V984	1492	1511	Bsn	Protein bassoon	yes	2	1.6685e-27	271.04	1			1	1				1	1	1	1			1	192550000	31511000	0	0	37892000	45179000	0	0	0	44237000	33734000	0	0	0	0	0
AVAIETQPAQGESDAVAR	18	0	1811.9	Q63560;F1LQZ9	Q63560	60	77	Map6	Microtubule-associated protein 6	yes	2;3	3.6191e-26	271.01	2	2	2	1	2	1	2	1	2	2	1	2	2	1	2	3965700000	239720000	235980000	299020000	276830000	349070000	154320000	256830000	180560000	249500000	349950000	209670000	427190000	237020000	221220000	278840000
EVVENEQTAASELDEGK	17	0	1846.84	D3ZAY7;D3ZAY2;A0A0G2K162;D3ZDT1;D3ZM69	D3ZDT1	29	45	Epb41l2		no	2	6.4214e-71	271.01		1		1		1	1				1		1	1		61267000	0	27410000	0	0	0	33857000	0	0	0	0	0	0	0	0	0
EKETATLNCQSSGSK	15	1	1638.75	A0A0G2K872;Q1WIM3	A0A0G2K872	176	190	Cadm3	Cell adhesion molecule 3	yes	2	2.6728e-54	271.01		1	1	1			2	1	2	1	1		2	2	1	616260000	0	67961000	0	51587000	0	0	77875000	53084000	60867000	0	97602000	0	92677000	48521000	66082000
GNTALHIASLAGQAEVVK	18	0	1777.97	A0A0G2JZ56;P97582;D4A4Q9;M0R511;A0A0G2K6R9;A0A0G2KAS9;A0A0G2KBB9;F1M9N9;A0A0G2K0J3;O70511;A0A0G2K1R9;A0A0G2K2B9;A0A0G2K1Q7;A0A0G2K4D0;O88521	A0A0G2K6R9	97	114	Ank2;Ank3	Ankyrin-3	no	2;3	1.8792e-42	270.97	2	2	2	1	2	1	2	2	2	1	2	2	1	2	1	1970700000	126640000	135730000	124950000	99217000	212470000	98482000	99219000	146820000	205210000	132300000	149240000	228070000	82557000	95702000	34068000
HLESWCVHR	9	0	1222.57	B2RYW3	B2RYW3	26	34	Ndufb9		yes	2;3	8.5438e-27	270.94	2	2	2	2	2	2	2	2	2	2	2	2	2	2	2	5398500000	242010000	252730000	360870000	419280000	409470000	556910000	282080000	456940000	300590000	233230000	547250000	469140000	301620000	200570000	365860000
GETPVNSTMSIGQAR	15	0	1546.74	G3V8K2	G3V8K2	3	17	Gng3	Guanine nucleotide-binding protein subunit gamma	yes	2	5.8587e-33	270.93	1	2	1	2	1	1	1	2	2	1	1		1	1	1	2309700000	171070000	173130000	183210000	150570000	184300000	155960000	117990000	222670000	227140000	0	228170000	0	151290000	143060000	201110000
YHGHSMSDPGVSYR	14	0	1591.68	F7FKI5;Q4FZZ4;A0A0G2JW90;D4A5G8;P26284	F7FKI5	288	301	Pdha1;LOC100365902;Pdha1l1	Pyruvate dehydrogenase E1 component subunit alpha;Pyruvate dehydrogenase E1 component subunit alpha, somatic form, mitochondrial	yes	2;3;4	1.3665e-54	270.93	3	3	3	3	3	3	3	3	3	2	3	3	3	3	3	9336300000	560150000	484990000	433250000	1014200000	1044100000	672910000	425680000	623240000	613660000	408110000	668670000	922030000	426850000	416160000	622370000
ENLATVEGNFASIDAR	16	0	1705.83	A0A0G2JUC7;Q6AYH5	A0A0G2JUC7	381	396	Dctn2	Dynactin subunit 2	yes	2	1.5823e-33	270.93	1	1	1	1	1	1	1	1	1	1	1	1	1	1	1	1916000000	103030000	134740000	137710000	130840000	147360000	162520000	94589000	199710000	139640000	141880000	75006000	139060000	111830000	102630000	95496000
YSNSDVIIYVGCGER	15	0	1730.79	D4A133	D4A133	266	280	Atp6v1a		yes	2	3.2566e-24	270.85	1	1	1	1	1	1	1	1	1	1	1	1	1	2	2	1510300000	139200000	107410000	86636000	112420000	87206000	76104000	64355000	103310000	101290000	85115000	71562000	143180000	121130000	124280000	87076000
RPNSGSLIQVVTTDGK	16	1	1670.9	P11348	P11348	218	233	Qdpr	Dihydropteridine reductase	yes	2;3	1.805e-57	270.84	3	2	2	3	3	3	2	3	3	2	3	2	2	2	2	5583600000	180950000	224650000	369980000	277470000	736420000	367970000	251860000	387690000	392880000	647120000	267670000	796390000	215530000	174550000	292410000
SHSSPSLNPDASPVTAK	17	0	1693.83	D4A404;D3ZFY7;D4A2Q3	D4A404	479	495	Psd3		yes	2;3	9.4971e-43	270.79		1	1				2		2		1	2		1	1	669330000	0	46876000	35877000	0	0	0	100670000	0	120640000	0	48058000	230720000	0	30005000	56479000
DTDPDSKPFSLQETYEAK	18	1	2069.94	A0A0G2JUL7;B3GNI6;B5DFG5;A0A0U1RRT8	A0A0G2JUL7	309	326	Sept11;Sept6	Septin-11	no	2;3	4.3129e-34	270.79	2	2	2	2	2	2	2	2	2	2	2	2	2	2	2	5473500000	320640000	305010000	359570000	350120000	328110000	377780000	381800000	471270000	313490000	451220000	348610000	494360000	295380000	313320000	362840000
TATSLDLEWDNSEAEAQEYK	20	0	2299.01	A0A096MJE6;F1LQ63;Q05546	A0A096MJE6	606	625	Tnr	Tenascin-R	yes	2	2.1344e-42	270.79	1	1	1				1						1		1	86003000	0	22570000	27405000	0	0	0	36027000	0	0	0	0	0	0	0	0
GPLVFGEPIAASLGTDGTHYWSK	23	0	2402.19	Q62950	Q62950	271	293	Crmp1	Dihydropyrimidinase-related protein 1	yes	2;3	1.166e-55	270.75	3	3	3	3	3	3	3	3	2	4	3	3	3	3	3	10624000000	508090000	366530000	578990000	987990000	686930000	716190000	721060000	936040000	685700000	874670000	795390000	1018900000	439890000	559700000	747450000
RSEGHEQTTAAHAQGTGPEGGK	22	1	2205.02	Q63560;F1LQZ9	Q63560	431	452	Map6	Microtubule-associated protein 6	yes	2;3;4	2.0787e-117	270.74	2	2	3	1		1	1	1	1	1	1	1	2	2	1	2995600000	344340000	360050000	375600000	69435000	0	344300000	55168000	0	222690000	182840000	227870000	114600000	352130000	206810000	139750000
NKQEVMISDLEER	13	1	1589.77	G3V9Y1;Q9JLT0	G3V9Y1	1030	1042	Myh10	Myosin-10	yes	2;3	9.1679e-30	270.74	2	1	2	2	2	2	2	1	2	1	2	2	1	2	2	1063800000	61423000	0	64265000	138630000	112500000	63139000	50060000	42571000	83213000	0	62057000	207900000	35180000	73496000	69334000
SIEEACLTLQHLNR	14	0	1682.84	G3V7U2;A0A0G2K5C6;Q63330;P34926	P34926	155	168	Map1a	Microtubule-associated protein 1A;MAP1A heavy chain;MAP1 light chain LC2	no	2;3	3.0085e-43	270.63	2	2	2	2	2	2	2	1	1	2	1	2	2	2	2	6528000000	285250000	315650000	441090000	619900000	760030000	642650000	443490000	153260000	82126000	719140000	154310000	755380000	338310000	311380000	506020000
GGSQGEEVGELPR	13	0	1313.62	P13233;A0A097BVJ5	P13233	356	368	Cnp	2,3-cyclic-nucleotide 3-phosphodiesterase	yes	1;2	1.6421e-45	270.63	1	1	1	2	2	2	2	2	2	2	1	2	2	1	2	33217000000	1100700000	1244200000	1311300000	2656100000	2543100000	2617100000	1690300000	2998900000	2801300000	3899000000	2603600000	2444100000	2154800000	1369500000	1783300000
DNTINLIHTFR	11	0	1342.7	A0A0G2K9A2;P85970;A0A0G2K905	A0A0G2K9A2	238	248	Arpc2	Actin-related protein 2/3 complex subunit 2	yes	2;3	1.8972e-37	270.63	2	2	2	2	2	2	2	2	2	2	2	2	2	2	2	4076900000	232670000	213050000	253990000	364320000	342190000	314470000	203810000	329120000	233520000	338160000	248250000	413840000	187200000	187130000	215200000
VETALEACSLPSSR	14	0	1518.73	P10687;F1M084;R9PXY3	P10687	185	198	Plcb1	1-phosphatidylinositol 4,5-bisphosphate phosphodiesterase beta-1;Phosphoinositide phospholipase C	yes	2	1.4769e-54	270.61	1	1	1	1		1	1	1	1	1	1	1	1	1		1436400000	64446000	66617000	61223000	142010000	0	122720000	71353000	151730000	153680000	188590000	83484000	181950000	60476000	88130000	0
AGAGSATLSMAYAGAR	16	0	1453.7	P04636;Q0QF43	P04636	242	257	Mdh2	Malate dehydrogenase, mitochondrial;Malate dehydrogenase	yes	2;3	1.039e-57	270.61	4	4	4	3	3	4	3	5	4	5	5	4	3	3	3	13748000000	754120000	712990000	995510000	880080000	1071200000	1075300000	588630000	1011900000	911710000	1142500000	1122700000	1356100000	594930000	564310000	965730000
TSGQTSANAHSSR	13	0	1302.59	Q9WV63;F1M8L1	Q9WV63	421	433	Kif2a	Kinesin-like protein KIF2A;Kinesin-like protein	yes	2;3	1.5235e-36	270.56		2	2	2	2	2	1	2	2	2	2	2		2	2	2411200000	0	246840000	146060000	239630000	166310000	198280000	0	177170000	151950000	161850000	217950000	189580000	0	202930000	312700000
TPNNPSCNTDLINR	14	0	1614.74	Q9ERS3;D3ZKP9;Q8CFG7;A0A0G2K7E5;Q8VHS9;P54290;A0A0G2K8L7	Q9ERS3	679	692	Cacna2d1	Voltage-dependent calcium channel subunit alpha-2/delta-1;Voltage-dependent calcium channel subunit alpha-2-1;Voltage-dependent calcium channel subunit delta-1	yes	2	1.4937e-54	270.56	1	1	1	1	1	1	1	1	1	1	1	1	1	1	1	860280000	48797000	36905000	47254000	47339000	66911000	47454000	57877000	89181000	95826000	58706000	70613000	57683000	31448000	45739000	58544000
DKVNDIVDQVITIGK	15	1	1655.91	F1LNE4;P19491;G3V914	G3V914	214	228	Gria2	Glutamate receptor 2	no	2;3	3.0489e-54	270.45	2	2	2	2	2	2	2	2	2	2	2	2	2	2	2	2398200000	107470000	111110000	151130000	205500000	221580000	177220000	97935000	224920000	206550000	169840000	128140000	258810000	80671000	110690000	146630000
NTALETLHQNSITQVSIYEVDK	22	0	2502.26	Q99PD4	Q99PD4	316	337	Arpc1a	Actin-related protein 2/3 complex subunit 1A	yes	2;3	4.0368e-66	270.42	1	1				2	1	1	1	1			1	1		708860000	78565000	104400000	0	0	0	117710000	71272000	77574000	78299000	56194000	0	0	55326000	69522000	0
FPLIEQTYYPNHR	13	0	1676.83	G3V733;Q63537	G3V733	245	257	Syn2	Synapsin-2	yes	2;3	6.9792e-46	270.19	2	2	2	2	2	2	2	2	2	2	2	2	2	2	2	10539000000	649690000	639880000	738920000	873350000	808400000	628690000	467670000	804510000	819460000	903800000	570340000	832250000	563670000	598950000	639680000
[truncated: 33,542 more rows]
