# Supplementary material for: Preconditioning With Intermittent Hypobaric Hypoxia Attenuates Stroke Damage and Modulates Endocytosis in Residual Neurons
Source: Front Neurol. 2021 Dec 15;12:750908. doi: 10.3389/fneur.2021.750908 (PMC8715922; doi:10.3389/fneur.2021.750908)
Supplement: Supplementary file 1 [file Data_Sheet_1.ZIP › supplementary data and figures/Proteomics/Proteomics raw data/Kegg.xlsx]

## Sheet: Tablib Dataset
Pathway Name	Pathway ID	Pvalue	Pvalue_adjusted	Genes	Count	Pop Hit	List_Total	Background Genes	URL	First class	Secondary class
Endocytosis	rno04144	0.00178	0.103	Rabep1|1.57142459984;Hspa2|1.64018250472;Chmp1a|1.66522410456;Arpc5|1.65174460005;RGD1564420|0.05;Rab11fip2|0.05	6	290	36	7905	http://www.kegg.jp/kegg-bin/show_pathway?rno04144/rno:54190%09red/rno:60460%09red/rno:365024%09red/rno:360854%09red/rno:362919%09green/rno:308003%09green	Cellular Processes	Transport and catabolism
Longevity regulating pathway - multiple species	rno04213	0.00312	0.103	Hspa2|1.64018250472;Prkaa2|0.05;Prkag2|20.0	3	65	36	7905	http://www.kegg.jp/kegg-bin/show_pathway?rno04213/rno:60460%09red/rno:78975%09green/rno:373545%09red	-	-
RNA transport	rno03013	0.00641	0.103	Eif3j|1.50700819302;Eif1b|0.595102411912;Nup210|0.05;Eif1ax|20.0	4	165	36	7905	http://www.kegg.jp/kegg-bin/show_pathway?rno03013/rno:691947%09red/rno:301068%09green/rno:58958%09green/rno:302697%09red	Genetic Information Processing	Translation
ECM-receptor interaction	rno04512	0.00642	0.103	Lamc1|0.635544097867;Sdc4|0.05;Itgb1|0.05	3	84	36	7905	http://www.kegg.jp/kegg-bin/show_pathway?rno04512/rno:117036%09green/rno:24771%09green/rno:24511%09green	Environmental Information Processing	Signaling molecules and interaction
Hypertrophic cardiomyopathy (HCM)	rno05410	0.00663	0.103	Prkaa2|0.05;Itgb1|0.05;Prkag2|20.0	3	85	36	7905	http://www.kegg.jp/kegg-bin/show_pathway?rno05410/rno:78975%09green/rno:24511%09green/rno:373545%09red	Human Diseases	Cardiovascular diseases
Circadian rhythm	rno04710	0.0081	0.105	Prkaa2|0.05;Prkag2|20.0	2	30	36	7905	http://www.kegg.jp/kegg-bin/show_pathway?rno04710/rno:78975%09green/rno:373545%09red	Organismal Systems	Environmental adaptation
Antigen processing and presentation	rno04612	0.0104	0.116	Hspa2|1.64018250472;Hspa4|20.0;B2m|20.0	3	100	36	7905	http://www.kegg.jp/kegg-bin/show_pathway?rno04612/rno:60460%09red/rno:266759%09red/rno:24223%09red	Organismal Systems	Immune system
Toxoplasmosis	rno05145	0.0181	0.176	Hspa2|1.64018250472;Lamc1|0.635544097867;Itgb1|0.05	3	123	36	7905	http://www.kegg.jp/kegg-bin/show_pathway?rno05145/rno:60460%09red/rno:117036%09green/rno:24511%09green	Human Diseases	Infectious diseases: Parasitic
Cell adhesion molecules (CAMs)	rno04514	0.0447	0.335	Sdc4|0.05;Ntng2|0.05;Itgb1|0.05	3	175	36	7905	http://www.kegg.jp/kegg-bin/show_pathway?rno04514/rno:24771%09green/rno:311836%09green/rno:24511%09green	Environmental Information Processing	Signaling molecules and interaction
Adipocytokine signaling pathway	rno04920	0.0455	0.335	Prkaa2|0.05;Prkag2|20.0	2	75	36	7905	http://www.kegg.jp/kegg-bin/show_pathway?rno04920/rno:78975%09green/rno:373545%09red	Organismal Systems	Endocrine system
Axon guidance	rno04360	0.0472	0.335	Ntng2|0.05;Nck2|0.05;Itgb1|0.05	3	179	36	7905	http://www.kegg.jp/kegg-bin/show_pathway?rno04360/rno:311836%09green/rno:316369%09green/rno:24511%09green	Organismal Systems	Development
Bacterial invasion of epithelial cells	rno05100	0.0522	0.339	Arpc5|1.65174460005;Itgb1|0.05	2	81	36	7905	http://www.kegg.jp/kegg-bin/show_pathway?rno05100/rno:360854%09red/rno:24511%09green	Human Diseases	Infectious diseases: Bacterial
Small cell lung cancer	rno05222	0.0605	0.36	Lamc1|0.635544097867;Itgb1|0.05	2	88	36	7905	http://www.kegg.jp/kegg-bin/show_pathway?rno05222/rno:117036%09green/rno:24511%09green	Human Diseases	Cancers: Specific types
Longevity regulating pathway	rno04211	0.0679	0.36	Prkaa2|0.05;Prkag2|20.0	2	94	36	7905	http://www.kegg.jp/kegg-bin/show_pathway?rno04211/rno:78975%09green/rno:373545%09red	-	-
Glycerophospholipid metabolism	rno00564	0.0692	0.36	Lpcat1|0.05;Chkb|20.0	2	95	36	7905	http://www.kegg.jp/kegg-bin/show_pathway?rno00564/rno:361467%09green/rno:29367%09red	Metabolism	Lipid metabolism
Glucagon signaling pathway	rno04922	0.0782	0.371	Prkaa2|0.05;Prkag2|20.0	2	102	36	7905	http://www.kegg.jp/kegg-bin/show_pathway?rno04922/rno:78975%09green/rno:373545%09red	Organismal Systems	Endocrine system
Amoebiasis	rno05146	0.0836	0.371	Lamc1|0.635544097867;Hspb1|20.0	2	106	36	7905	http://www.kegg.jp/kegg-bin/show_pathway?rno05146/rno:117036%09green/rno:24471%09red	Human Diseases	Infectious diseases: Parasitic
Arginine biosynthesis	rno00220	0.0873	0.371	Asl|0.05	1	20	36	7905	http://www.kegg.jp/kegg-bin/show_pathway?rno00220/rno:59085%09green	-	-
Insulin resistance	rno04931	0.0904	0.371	Prkaa2|0.05;Prkag2|20.0	2	111	36	7905	http://www.kegg.jp/kegg-bin/show_pathway?rno04931/rno:78975%09green/rno:373545%09red	-	-
AMPK signaling pathway	rno04152	0.116	0.398	Prkaa2|0.05;Prkag2|20.0	2	129	36	7905	http://www.kegg.jp/kegg-bin/show_pathway?rno04152/rno:78975%09green/rno:373545%09red	Environmental Information Processing	Signal transduction
FoxO signaling pathway	rno04068	0.127	0.398	Prkaa2|0.05;Prkag2|20.0	2	136	36	7905	http://www.kegg.jp/kegg-bin/show_pathway?rno04068/rno:78975%09green/rno:373545%09red	Environmental Information Processing	Signal transduction
Spliceosome	rno03040	0.13	0.398	Hspa2|1.64018250472;Lsm2|0.653782362848	2	138	36	7905	http://www.kegg.jp/kegg-bin/show_pathway?rno03040/rno:60460%09red/rno:684148%09green	Genetic Information Processing	Transcription
Insulin signaling pathway	rno04910	0.133	0.398	Prkaa2|0.05;Prkag2|20.0	2	140	36	7905	http://www.kegg.jp/kegg-bin/show_pathway?rno04910/rno:78975%09green/rno:373545%09red	Organismal Systems	Endocrine system
Ubiquitin mediated proteolysis	rno04120	0.135	0.398	Ube4a|0.05;Anapc4|0.05	2	141	36	7905	http://www.kegg.jp/kegg-bin/show_pathway?rno04120/rno:315608%09green/rno:305420%09green	Genetic Information Processing	Folding, sorting and degradation
SNARE interactions in vesicular transport	rno04130	0.14	0.398	Snap29|0.05	1	33	36	7905	http://www.kegg.jp/kegg-bin/show_pathway?rno04130/rno:116500%09green	Genetic Information Processing	Folding, sorting and degradation
Prion diseases	rno05020	0.144	0.398	Lamc1|0.635544097867	1	34	36	7905	http://www.kegg.jp/kegg-bin/show_pathway?rno05020/rno:117036%09green	Human Diseases	Neurodegenerative diseases
beta-Alanine metabolism	rno00410	0.144	0.398	Sms|20.0	1	34	36	7905	http://www.kegg.jp/kegg-bin/show_pathway?rno00410/rno:363469%09red	Metabolism	Metabolism of other amino acids
Regulation of autophagy	rno04140	0.144	0.398	Prkaa2|0.05	1	34	36	7905	http://www.kegg.jp/kegg-bin/show_pathway?rno04140/rno:78975%09green	Cellular Processes	Transport and catabolism
Alanine, aspartate and glutamate metabolism	rno00250	0.148	0.398	Asl|0.05	1	35	36	7905	http://www.kegg.jp/kegg-bin/show_pathway?rno00250/rno:59085%09green	Metabolism	Amino acid metabolism
Fructose and mannose metabolism	rno00051	0.16	0.413	Gmppb|20.0	1	38	36	7905	http://www.kegg.jp/kegg-bin/show_pathway?rno00051/rno:363145%09red	Metabolism	Carbohydrate metabolism
Oxytocin signaling pathway	rno04921	0.165	0.413	Prkaa2|0.05;Prkag2|20.0	2	160	36	7905	http://www.kegg.jp/kegg-bin/show_pathway?rno04921/rno:78975%09green/rno:373545%09red	Organismal Systems	Endocrine system
Non-alcoholic fatty liver disease (NAFLD)	rno04932	0.169	0.413	Prkaa2|0.05;Prkag2|20.0	2	163	36	7905	http://www.kegg.jp/kegg-bin/show_pathway?rno04932/rno:78975%09green/rno:373545%09red	Human Diseases	Endocrine and metabolic diseases
Ether lipid metabolism	rno00565	0.182	0.416	Lpcat1|0.05	1	44	36	7905	http://www.kegg.jp/kegg-bin/show_pathway?rno00565/rno:361467%09green	Metabolism	Lipid metabolism
Proteasome	rno03050	0.194	0.416	Psmf1|20.0	1	47	36	7905	http://www.kegg.jp/kegg-bin/show_pathway?rno03050/rno:689852%09red	Genetic Information Processing	Folding, sorting and degradation
Cysteine and methionine metabolism	rno00270	0.194	0.416	Sms|20.0	1	47	36	7905	http://www.kegg.jp/kegg-bin/show_pathway?rno00270/rno:363469%09red	Metabolism	Amino acid metabolism
PI3K-Akt signaling pathway	rno04151	0.196	0.416	Lamc1|0.635544097867;Prkaa2|0.05;Itgb1|0.05	3	336	36	7905	http://www.kegg.jp/kegg-bin/show_pathway?rno04151/rno:117036%09green/rno:78975%09green/rno:24511%09green	Environmental Information Processing	Signal transduction
Amino sugar and nucleotide sugar metabolism	rno00520	0.197	0.416	Gmppb|20.0	1	48	36	7905	http://www.kegg.jp/kegg-bin/show_pathway?rno00520/rno:363145%09red	Metabolism	Carbohydrate metabolism
Arginine and proline metabolism	rno00330	0.212	0.435	Sms|20.0	1	52	36	7905	http://www.kegg.jp/kegg-bin/show_pathway?rno00330/rno:363469%09red	Metabolism	Amino acid metabolism
Legionellosis	rno05134	0.233	0.437	Hspa2|1.64018250472	1	58	36	7905	http://www.kegg.jp/kegg-bin/show_pathway?rno05134/rno:60460%09red	Human Diseases	Infectious diseases: Bacterial
Glutathione metabolism	rno00480	0.237	0.437	Sms|20.0	1	59	36	7905	http://www.kegg.jp/kegg-bin/show_pathway?rno00480/rno:363469%09red	Metabolism	Metabolism of other amino acids
Proteoglycans in cancer	rno05205	0.239	0.437	Sdc4|0.05;Itgb1|0.05	2	205	36	7905	http://www.kegg.jp/kegg-bin/show_pathway?rno05205/rno:24771%09green/rno:24511%09green	Human Diseases	Cancers: Overview
VEGF signaling pathway	rno04370	0.24	0.437	Hspb1|20.0	1	60	36	7905	http://www.kegg.jp/kegg-bin/show_pathway?rno04370/rno:24471%09red	Environmental Information Processing	Signal transduction
Focal adhesion	rno04510	0.241	0.437	Lamc1|0.635544097867;Itgb1|0.05	2	206	36	7905	http://www.kegg.jp/kegg-bin/show_pathway?rno04510/rno:117036%09green/rno:24511%09green	Cellular Processes	Cellular community
mTOR signaling pathway	rno04150	0.254	0.451	Prkaa2|0.05	1	64	36	7905	http://www.kegg.jp/kegg-bin/show_pathway?rno04150/rno:78975%09green	Environmental Information Processing	Signal transduction
Regulation of actin cytoskeleton	rno04810	0.267	0.462	Arpc5|1.65174460005;Itgb1|0.05	2	221	36	7905	http://www.kegg.jp/kegg-bin/show_pathway?rno04810/rno:360854%09red/rno:24511%09green	Cellular Processes	Cell motility
Epstein-Barr virus infection	rno05169	0.284	0.463	Hspa2|1.64018250472;Hspb1|20.0	2	231	36	7905	http://www.kegg.jp/kegg-bin/show_pathway?rno05169/rno:60460%09red/rno:24471%09red	Human Diseases	Infectious diseases: Viral
Pertussis	rno05133	0.284	0.463	Itgb1|0.05	1	73	36	7905	http://www.kegg.jp/kegg-bin/show_pathway?rno05133/rno:24511%09green	Human Diseases	Infectious diseases: Bacterial
Arrhythmogenic right ventricular cardiomyopathy (ARVC)	rno05412	0.288	0.463	Itgb1|0.05	1	74	36	7905	http://www.kegg.jp/kegg-bin/show_pathway?rno05412/rno:24511%09green	Human Diseases	Cardiovascular diseases
Leishmaniasis	rno05140	0.291	0.463	Itgb1|0.05	1	75	36	7905	http://www.kegg.jp/kegg-bin/show_pathway?rno05140/rno:24511%09green	Human Diseases	Infectious diseases: Parasitic
RNA degradation	rno03018	0.314	0.467	Lsm2|0.653782362848	1	82	36	7905	http://www.kegg.jp/kegg-bin/show_pathway?rno03018/rno:684148%09green	Genetic Information Processing	Folding, sorting and degradation
Salmonella infection	rno05132	0.317	0.467	Arpc5|1.65174460005	1	83	36	7905	http://www.kegg.jp/kegg-bin/show_pathway?rno05132/rno:360854%09red	Human Diseases	Infectious diseases: Bacterial
Biosynthesis of amino acids	rno01230	0.317	0.467	Asl|0.05	1	83	36	7905	http://www.kegg.jp/kegg-bin/show_pathway?rno01230/rno:59085%09green	Metabolism	Global and overview maps
MAPK signaling pathway	rno04010	0.331	0.467	Hspa2|1.64018250472;Hspb1|20.0	2	259	36	7905	http://www.kegg.jp/kegg-bin/show_pathway?rno04010/rno:60460%09red/rno:24471%09red	Environmental Information Processing	Signal transduction
Progesterone-mediated oocyte maturation	rno04914	0.338	0.467	Anapc4|0.05	1	90	36	7905	http://www.kegg.jp/kegg-bin/show_pathway?rno04914/rno:305420%09green	Organismal Systems	Endocrine system
ErbB signaling pathway	rno04012	0.341	0.467	Nck2|0.05	1	91	36	7905	http://www.kegg.jp/kegg-bin/show_pathway?rno04012/rno:316369%09green	Environmental Information Processing	Signal transduction
Fc gamma R-mediated phagocytosis	rno04666	0.341	0.467	Arpc5|1.65174460005	1	91	36	7905	http://www.kegg.jp/kegg-bin/show_pathway?rno04666/rno:360854%09red	Organismal Systems	Immune system
Dilated cardiomyopathy	rno05414	0.341	0.467	Itgb1|0.05	1	91	36	7905	http://www.kegg.jp/kegg-bin/show_pathway?rno05414/rno:24511%09green	-	-
mRNA surveillance pathway	rno03015	0.351	0.471	Cpsf6|0.614264905419	1	94	36	7905	http://www.kegg.jp/kegg-bin/show_pathway?rno03015/rno:299811%09green	Genetic Information Processing	Translation
Estrogen signaling pathway	rno04915	0.357	0.471	Hspa2|1.64018250472	1	96	36	7905	http://www.kegg.jp/kegg-bin/show_pathway?rno04915/rno:60460%09red	Organismal Systems	Endocrine system
Choline metabolism in cancer	rno05231	0.371	0.483	Chkb|20.0	1	101	36	7905	http://www.kegg.jp/kegg-bin/show_pathway?rno05231/rno:29367%09red	Human Diseases	Cancers: Overview
T cell receptor signaling pathway	rno04660	0.394	0.504	Nck2|0.05	1	109	36	7905	http://www.kegg.jp/kegg-bin/show_pathway?rno04660/rno:316369%09green	Organismal Systems	Immune system
Oocyte meiosis	rno04114	0.405	0.51	Anapc4|0.05	1	113	36	7905	http://www.kegg.jp/kegg-bin/show_pathway?rno04114/rno:305420%09green	Cellular Processes	Cell growth and death
Leukocyte transendothelial migration	rno04670	0.424	0.525	Itgb1|0.05	1	120	36	7905	http://www.kegg.jp/kegg-bin/show_pathway?rno04670/rno:24511%09green	Organismal Systems	Immune system
Platelet activation	rno04611	0.443	0.529	Itgb1|0.05	1	127	36	7905	http://www.kegg.jp/kegg-bin/show_pathway?rno04611/rno:24511%09green	Organismal Systems	Immune system
Cell cycle	rno04110	0.443	0.529	Anapc4|0.05	1	127	36	7905	http://www.kegg.jp/kegg-bin/show_pathway?rno04110/rno:305420%09green	Cellular Processes	Cell growth and death
Lysosome	rno04142	0.448	0.529	Tpp1|0.05	1	129	36	7905	http://www.kegg.jp/kegg-bin/show_pathway?rno04142/rno:83534%09green	Cellular Processes	Transport and catabolism
Measles	rno05162	0.47	0.545	Hspa2|1.64018250472	1	138	36	7905	http://www.kegg.jp/kegg-bin/show_pathway?rno05162/rno:60460%09red	Human Diseases	Infectious diseases: Viral
Signaling pathways regulating pluripotency of stem cells	rno04550	0.48	0.545	Pou5f1|20.0	1	142	36	7905	http://www.kegg.jp/kegg-bin/show_pathway?rno04550/rno:294562%09red	Cellular Processes	Cellular community
Tight junction	rno04530	0.482	0.545	Myh1|0.05	1	143	36	7905	http://www.kegg.jp/kegg-bin/show_pathway?rno04530/rno:287408%09green	Cellular Processes	Cellular community
Parkinson's disease	rno05012	0.511	0.569	Gpr37|20.0	1	155	36	7905	http://www.kegg.jp/kegg-bin/show_pathway?rno05012/rno:117549%09red	Human Diseases	Neurodegenerative diseases
Protein processing in endoplasmic reticulum	rno04141	0.533	0.585	Hspa2|1.64018250472	1	165	36	7905	http://www.kegg.jp/kegg-bin/show_pathway?rno04141/rno:60460%09red	Genetic Information Processing	Folding, sorting and degradation
Influenza A	rno05164	0.546	0.588	Hspa2|1.64018250472	1	171	36	7905	http://www.kegg.jp/kegg-bin/show_pathway?rno05164/rno:60460%09red	Human Diseases	Infectious diseases: Viral
Pathways in cancer	rno05200	0.55	0.588	Lamc1|0.635544097867;Itgb1|0.05	2	400	36	7905	http://www.kegg.jp/kegg-bin/show_pathway?rno05200/rno:117036%09green/rno:24511%09green	Human Diseases	Cancers: Overview
Metabolic pathways	rno01100	0.559	0.589	Aprt|0.654134205108;Lpcat1|0.05;Asl|0.05;Sms|20.0;Gmppb|20.0;Chkb|20.0	6	1304	36	7905	http://www.kegg.jp/kegg-bin/show_pathway?rno01100/rno:292072%09green/rno:361467%09green/rno:59085%09green/rno:363469%09red/rno:363145%09red/rno:29367%09red	Metabolism	Global and overview maps
Purine metabolism	rno00230	0.568	0.591	Aprt|0.654134205108	1	182	36	7905	http://www.kegg.jp/kegg-bin/show_pathway?rno00230/rno:292072%09green	Metabolism	Nucleotide metabolism
Phagosome	rno04145	0.603	0.619	Itgb1|0.05	1	200	36	7905	http://www.kegg.jp/kegg-bin/show_pathway?rno04145/rno:24511%09green	Cellular Processes	Transport and catabolism
Rap1 signaling pathway	rno04015	0.632	0.64	Itgb1|0.05	1	216	36	7905	http://www.kegg.jp/kegg-bin/show_pathway?rno04015/rno:24511%09green	Environmental Information Processing	Signal transduction
HTLV-I infection	rno05166	0.746	0.746	Anapc4|0.05	1	295	36	7905	http://www.kegg.jp/kegg-bin/show_pathway?rno05166/rno:305420%09green	Human Diseases	Infectious diseases: Viral
