# Supplementary material for: Preconditioning With Intermittent Hypobaric Hypoxia Attenuates Stroke Damage and Modulates Endocytosis in Residual Neurons
Source: Front Neurol. 2021 Dec 15;12:750908. doi: 10.3389/fneur.2021.750908 (PMC8715922; doi:10.3389/fneur.2021.750908)
Supplement: Supplementary file 1 [file Data_Sheet_1.ZIP › supplementary data and figures/Proteomics/Proteomics raw data/Protein identification.xlsx]

## Sheet: proteinGroups
Protein IDs	Majority protein IDs	Protein names	Gene names	Fasta headers	Number of proteins	Peptides	Razor + unique peptides	Unique peptides	Sequence coverage [%]	Mol. weight [kDa]	Sequence length	Score	Sequence coverage C1 [%]	Sequence coverage C2 [%]	Sequence coverage C3 [%]	Sequence coverage H1 [%]	Sequence coverage H2 [%]	Sequence coverage H3 [%]	Sequence coverage HM1 [%]	Sequence coverage HM2 [%]	Sequence coverage HM3 [%]	Sequence coverage M1 [%]	Sequence coverage M2 [%]	Sequence coverage M3 [%]	Sequence coverage S1 [%]	Sequence coverage S2 [%]	Sequence coverage S3 [%]	Intensity	LFQ intensity C1	LFQ intensity C2	LFQ intensity C3	LFQ intensity H1	LFQ intensity H2	LFQ intensity H3	LFQ intensity HM1	LFQ intensity HM2	LFQ intensity HM3	LFQ intensity M1	LFQ intensity M2	LFQ intensity M3	LFQ intensity S1	LFQ intensity S2	LFQ intensity S3
D3ZG78	D3ZG78		Zzef1	tr|D3ZG78|D3ZG78_RAT Zinc finger ZZ-type and EF-hand domain-containing 1 OS=Rattus norvegicus OX=10116 GN=Zzef1 PE=1 SV=2	1	2	2	2	1.2	332.37	2965	5.2963	0.7	0.7	0	0.7	0	0.7	0.7	1.2	0	0	0.7	0	0	0.7	0.7	39061000	3607400	3438100	0	5130200	0	3928600	5154600	2271200	0	0	4230900	0	0	3897300	0
D4A7U1	D4A7U1		Zyx	tr|D4A7U1|D4A7U1_RAT Zyxin OS=Rattus norvegicus OX=10116 GN=Zyx PE=1 SV=1	1	4	4	4	12.1	60.303	564	13.963	6.6	0	6.6	3.7	0	6.6	3.7	3.7	0	6.6	8.7	6.6	7.1	6.6	6.6	336170000	27111000	0	21483000	28061000	0	23250000	24663000	26566000	0	22914000	23102000	20102000	17273000	18897000	17649000
F1M8P2	F1M8P2		Zyg11b	tr|F1M8P2|F1M8P2_RAT Zyg-11 family member B, cell cycle regulator OS=Rattus norvegicus OX=10116 GN=Zyg11b PE=1 SV=2	1	2	2	2	4.4	85.517	757	12.58	2.9	0	4.4	0	2.9	2.9	2.9	2.9	2.9	2.9	2.9	2.9	2.9	2.9	2.9	114610000	9095300	0	8644400	0	5832800	6699900	8312600	3927900	7143100	7924300	4098300	9266200	6337100	4832100	6539300
Q8VIL3;B3SVE5	Q8VIL3;B3SVE5	ZW10 interactor	Zwint	sp|Q8VIL3|ZWINT_RAT ZW10 interactor OS=Rattus norvegicus OX=10116 GN=Zwint PE=1 SV=1;tr|B3SVE5|B3SVE5_RAT Neuroprotective protein 8 OS=Rattus norvegicus OX=10116 PE=2 SV=1	2	6	6	6	18.8	30.142	266	21.421	13.5	13.5	13.5	10.5	7.1	4.5	13.5	4.5	7.1	7.1	7.5	9.8	10.9	7.9	10.5	1729600000	109210000	96334000	91923000	93538000	117120000	0	114500000	145310000	90568000	88839000	76827000	72254000	129250000	99076000	79754000
Q4V8C2	Q4V8C2	Centromere/kinetochore protein zw10 homolog	Zw10	sp|Q4V8C2|ZW10_RAT Centromere/kinetochore protein zw10 homolog OS=Rattus norvegicus OX=10116 GN=Zw10 PE=2 SV=3	1	2	2	2	3.1	87.966	777	11.515	2.1	3.1	2.1	0	3.1	1	2.1	2.1	2.1	2.1	3.1	2.1	2.1	2.1	3.1	273220000	11879000	19221000	16556000	0	16195000	11851000	16300000	17907000	19030000	18350000	18341000	11745000	18463000	0	18531000
P70625;Q3ZB99	P70625;Q3ZB99		ZO-2;Tjp2	tr|P70625|P70625_RAT Zonula occludens 2 protein (Fragment) OS=Rattus norvegicus OX=10116 GN=ZO-2 PE=2 SV=2;tr|Q3ZB99|Q3ZB99_RAT Tight junction protein 2 OS=Rattus norvegicus OX=10116 GN=Tjp2 PE=1 SV=1	2	4	4	4	7.6	90.775	813	1.897	0	0	1.5	0	1.5	1.5	0	5.5	1.5	5.5	1.5	7.6	1.1	0	0	157930000	0	0	10490000	0	12871000	12705000	0	12555000	12825000	14008000	11525000	10989000	10075000	0	0
Q5PQS2	Q5PQS2	Protein ZNF365	Znf365	sp|Q5PQS2|ZN365_RAT Protein ZNF365 OS=Rattus norvegicus OX=10116 GN=Znf365 PE=1 SV=1	1	1	1	1	2.7	46.967	408	4.3132	2.7	0	2.7	0	2.7	2.7	2.7	2.7	2.7	2.7	2.7	2.7	2.7	0	0	89340000	6217500	0	7887700	0	8812600	5269000	7485400	4232200	3035300	6651100	8110800	5200600	6282900	0	0
D4A5K6	D4A5K6		Zmpste24	tr|D4A5K6|D4A5K6_RAT CAAX prenyl protease OS=Rattus norvegicus OX=10116 GN=Zmpste24 PE=1 SV=1	1	2	2	2	4.6	54.847	475	4.5475	1.3	1.3	3.4	1.3	1.3	1.3	1.3	4.6	1.3	1.3	0	1.3	0	1.3	1.3	1220900000	53437000	61266000	89862000	82154000	68278000	74013000	58093000	90081000	68323000	52224000	0	70596000	0	60998000	69439000
A0A0H2UHJ5;B1WC00;Q562A2	A0A0H2UHJ5		Zfr	tr|A0A0H2UHJ5|A0A0H2UHJ5_RAT Zinc finger RNA-binding protein OS=Rattus norvegicus OX=10116 GN=Zfr PE=1 SV=1	3	5	5	4	6.3	116.91	1074	19.621	0.7	1.2	3.5	2.7	1.9	1.2	1.9	1.2	0.7	1.2	1.9	0	1.3	0	1.2	409610000	27051000	37703000	23216000	22571000	31835000	25044000	32729000	39264000	16928000	27843000	28365000	0	34076000	0	0
Q498C9	Q498C9		Zfp207	tr|Q498C9|Q498C9_RAT RCG33491, isoform CRA_b OS=Rattus norvegicus OX=10116 GN=Zfp207 PE=1 SV=1	1	2	2	2	5.4	49.777	464	4.2546	2.6	0	0	0	2.6	2.6	2.6	2.6	2.6	2.6	2.6	2.6	2.6	2.8	2.6	477670000	35153000	0	0	0	29425000	35999000	36242000	24888000	26701000	29392000	43598000	36025000	31734000	0	36593000
D3ZT76	D3ZT76		Zfp13	tr|D3ZT76|D3ZT76_RAT Zinc finger protein 13 OS=Rattus norvegicus OX=10116 GN=Zfp13 PE=4 SV=1	1	1	1	1	3	44.535	399	1.5077	3	0	3	3	0	0	3	3	0	0	0	3	3	0	0	48206000	0	0	14537000	0	0	0	12130000	0	0	0	0	0	17787000	0	0
F1LQI6	F1LQI6		Zer1	tr|F1LQI6|F1LQI6_RAT Zyg-11-related, cell cycle regulator OS=Rattus norvegicus OX=10116 GN=Zer1 PE=1 SV=1	1	1	1	1	1.7	89.094	779	2.0531	0	0	1.7	0	0	0	0	0	0	0	0	0	0	0	0	0	0	0	0	0	0	0	0	0	0	0	0	0	0	0	0
B5DF95;A0A0G2K782	B5DF95;A0A0G2K782		Zc2hc1a	tr|B5DF95|B5DF95_RAT Family with sequence similarity 164, member A OS=Rattus norvegicus OX=10116 GN=Zc2hc1a PE=1 SV=1;tr|A0A0G2K782|A0A0G2K782_RAT Zinc finger, C2HC-type-containing 1A OS=Rattus norvegicus OX=10116 GN=Zc2hc1a PE=1 SV=1	2	10	10	10	30.6	35.209	324	15.822	10.2	11.4	19.8	11.4	13.6	17	7.1	13.6	9	13	11.4	10.5	16	16.7	5.9	1630000000	82273000	100270000	73856000	96701000	92677000	95029000	61175000	80334000	93233000	92224000	57789000	80710000	87773000	91516000	77331000
M0R5Y9	M0R5Y9		Zbtb8os	tr|M0R5Y9|M0R5Y9_RAT Zinc finger and BTB domain-containing 8 opposite strand OS=Rattus norvegicus OX=10116 GN=Zbtb8os PE=1 SV=1	1	1	1	1	6	19.591	167	1.5677	6	0	6	6	6	0	6	6	6	6	6	6	6	6	6	819420000	26359000	0	52182000	34604000	49598000	0	92792000	37076000	38129000	48556000	60867000	58417000	44393000	26176000	54785000
D4A264	D4A264		Zadh2	tr|D4A264|D4A264_RAT Zinc-binding alcohol dehydrogenase, domain-containing 2 OS=Rattus norvegicus OX=10116 GN=Zadh2 PE=1 SV=2	1	2	2	2	7.2	40.535	377	6.305	0	3.2	4	4	4	0	4	0	0	4	0	4	0	0	0	168230000	0	0	15687000	16080000	0	0	12709000	0	0	48168000	0	19841000	0	0	0
P63102;A0A0G2JV65;REV__B5DFH6;REV__F1LNN8;REV__A0A0G2K5V8	P63102;A0A0G2JV65	14-3-3 protein zeta/delta	Ywhaz	sp|P63102|1433Z_RAT 14-3-3 protein zeta/delta OS=Rattus norvegicus OX=10116 GN=Ywhaz PE=1 SV=1;tr|A0A0G2JV65|A0A0G2JV65_RAT 14-3-3 protein zeta/delta OS=Rattus norvegicus OX=10116 GN=Ywhaz PE=1 SV=1	5	30	27	19	83.3	27.771	245	323.31	80.8	83.3	69	70.6	70.6	71.4	73.9	70.6	70.6	70.6	71.4	71.4	68.2	73.1	71.4	801510000000	42225000000	40934000000	38328000000	39902000000	40463000000	38858000000	37943000000	40174000000	44847000000	41481000000	41752000000	36794000000	39803000000	40333000000	41859000000
P68255;Q7TNX2;Q07066	P68255	14-3-3 protein theta	Ywhaq	sp|P68255|1433T_RAT 14-3-3 protein theta OS=Rattus norvegicus OX=10116 GN=Ywhaq PE=1 SV=1	3	23	18	17	64.5	27.778	245	323.31	62	62	64.5	62	64.5	64.5	62	61.6	64.5	62	59.2	58.4	61.6	62	59.2	104350000000	5157700000	5122900000	5166200000	5379100000	5138600000	6289200000	5411100000	5746900000	6175700000	5328500000	4912500000	5190100000	5114600000	4845700000	4749000000
P68511;A0A0G2K2B8;REV__D4ABZ7;REV__G3V7X2;REV__P10362;REV__A0A0G2JTT7	P68511;A0A0G2K2B8	14-3-3 protein eta	Ywhah	sp|P68511|1433F_RAT 14-3-3 protein eta OS=Rattus norvegicus OX=10116 GN=Ywhah PE=1 SV=2;tr|A0A0G2K2B8|A0A0G2K2B8_RAT 14-3-3 protein eta OS=Rattus norvegicus OX=10116 GN=Ywhah PE=1 SV=1	6	22	15	14	67.1	28.211	246	323.31	67.1	67.1	63	66.7	67.1	67.1	67.1	67.1	67.1	67.1	67.1	67.1	67.1	67.1	65.9	160500000000	8100100000	7220400000	8747300000	7918900000	8437500000	7869600000	8284200000	8634500000	8601700000	7678300000	7915900000	8180800000	8089900000	8693100000	8790300000
P61983	P61983	14-3-3 protein gamma;14-3-3 protein gamma, N-terminally processed	Ywhag	sp|P61983|1433G_RAT 14-3-3 protein gamma OS=Rattus norvegicus OX=10116 GN=Ywhag PE=1 SV=2	1	24	18	16	86.2	28.302	247	323.31	76.9	76.9	82.2	76.9	78.1	76.9	76.9	76.9	76.9	76.9	76.9	61.9	76.9	78.1	86.2	323960000000	16169000000	16242000000	16026000000	15629000000	14462000000	15020000000	17785000000	17401000000	17980000000	15200000000	16906000000	14623000000	19042000000	16699000000	17474000000
P62260	P62260	14-3-3 protein epsilon	Ywhae	sp|P62260|1433E_RAT 14-3-3 protein epsilon OS=Rattus norvegicus OX=10116 GN=Ywhae PE=1 SV=1	1	31	31	28	83.5	29.174	255	323.31	83.5	83.5	83.5	83.5	80.8	78.4	83.5	83.5	83.5	83.5	83.5	83.5	83.5	83.5	83.5	682020000000	34921000000	34601000000	34530000000	34104000000	32970000000	33438000000	32116000000	33860000000	33744000000	33843000000	31409000000	36672000000	38038000000	36944000000	34988000000
P35213;F1LR05;Q68FV5	P35213	14-3-3 protein beta/alpha;14-3-3 protein beta/alpha, N-terminally processed	Ywhab	sp|P35213|1433B_RAT 14-3-3 protein beta/alpha OS=Rattus norvegicus OX=10116 GN=Ywhab PE=1 SV=3	3	19	9	8	66.7	28.054	246	323.31	64.2	64.2	61.8	64.2	64.2	64.2	64.2	63.8	66.7	66.7	61.4	66.7	61.4	64.2	61.4	122370000000	5884200000	6056100000	6591400000	6274400000	5247500000	5891500000	6222100000	4888800000	7031700000	5690900000	6187000000	6274400000	7008200000	7009500000	7782700000
Q66HP7;G3V886;Q925S8	Q66HP7;G3V886;Q925S8	ATP-dependent zinc metalloprotease YME1L1	Yme1l1	tr|Q66HP7|Q66HP7_RAT YME1-like 1 (S. cerevisiae) OS=Rattus norvegicus OX=10116 GN=Yme1l1 PE=2 SV=1;tr|G3V886|G3V886_RAT ATP-dependent zinc metalloprotease YME1L1 OS=Rattus norvegicus OX=10116 GN=LOC108348078 PE=1 SV=1;sp|Q925S8|YMEL1_RAT ATP-dependent zinc	3	1	1	1	2.8	79.811	715	2.8235	0	0	0	2.8	2.8	2.8	0	0	0	2.8	0	0	0	0	0	56935000	0	0	0	9557900	8925300	9004100	0	0	0	10455000	0	0	0	0	0
Q5EGY4	Q5EGY4	Synaptobrevin homolog YKT6	Ykt6	sp|Q5EGY4|YKT6_RAT Synaptobrevin homolog YKT6 OS=Rattus norvegicus OX=10116 GN=Ykt6 PE=1 SV=1	1	10	10	10	58.6	22.369	198	66.787	52	43.9	55.1	38.9	38.9	27.8	29.8	43.4	43.4	20.7	33.3	40.9	31.8	52	35.4	8895700000	477980000	478780000	470540000	486600000	442290000	383240000	441690000	443490000	510390000	449970000	421480000	463850000	487640000	460520000	419650000
F1M695	F1M695		Yjefn3	tr|F1M695|F1M695_RAT YjeF N-terminal domain-containing 3 OS=Rattus norvegicus OX=10116 GN=Yjefn3 PE=4 SV=3	1	2	2	2	12.4	27.04	250	6.1035	0	0	7.6	0	0	0	0	0	7.6	4.8	7.6	0	7.6	7.6	7.6	36866000	0	0	5296800	0	0	0	0	0	4366300	0	7992400	0	4089800	5257000	4422400
Q7TPI8;Q5XID0	Q7TPI8;Q5XID0	Protein YIPF5	Yipf5	tr|Q7TPI8|Q7TPI8_RAT Ac2-256 OS=Rattus norvegicus OX=10116 GN=Yipf5 PE=1 SV=1;sp|Q5XID0|YIPF5_RAT Protein YIPF5 OS=Rattus norvegicus OX=10116 GN=Yipf5 PE=2 SV=1	2	1	1	1	1.4	71.834	655	1.8166	1.4	1.4	1.4	1.4	0	1.4	1.4	1.4	1.4	0	0	1.4	1.4	0	0	236330000	20574000	16758000	18635000	0	0	26372000	24124000	27616000	23753000	0	0	14011000	14470000	0	0
A0A0H2UHG0;Q4KM49	A0A0H2UHG0;Q4KM49	Tyrosine--tRNA ligase, cytoplasmic;Tyrosine--tRNA ligase, cytoplasmic, N-terminally processed	Yars	tr|A0A0H2UHG0|A0A0H2UHG0_RAT Tyrosine--tRNA ligase OS=Rattus norvegicus OX=10116 GN=Yars PE=1 SV=1;sp|Q4KM49|SYYC_RAT Tyrosine--tRNA ligase, cytoplasmic OS=Rattus norvegicus OX=10116 GN=Yars PE=2 SV=3	2	17	17	17	36.5	63.025	564	49.636	24.6	19.5	25.9	27.5	19.9	25.2	26.4	22	19.3	18.3	21.8	23.8	23.9	17.4	20.9	4830400000	243310000	207090000	266800000	246120000	202310000	260030000	299730000	246440000	212610000	283170000	194160000	302040000	275820000	205360000	238970000
A0A0G2JWA3;F1LQM9;Q5U3Y1;D3ZYN8;A0A0G2KAF6	A0A0G2JWA3;F1LQM9		Xpo7	tr|A0A0G2JWA3|A0A0G2JWA3_RAT Exportin 7 OS=Rattus norvegicus OX=10116 GN=Xpo7 PE=1 SV=1;tr|F1LQM9|F1LQM9_RAT Exportin 7 OS=Rattus norvegicus OX=10116 GN=Xpo7 PE=1 SV=2	5	19	19	19	21.9	123.78	1087	100.61	6.2	9.8	12.5	11.4	9.2	10.3	5.4	8.9	10.4	6.9	8.2	10.8	11.8	9.8	8.3	1988500000	112250000	87406000	104970000	112630000	87406000	94604000	81435000	97191000	98322000	117470000	85210000	172660000	84894000	91338000	75674000
D3ZQE8	D3ZQE8		Xpo5	tr|D3ZQE8|D3ZQE8_RAT Exportin 5 OS=Rattus norvegicus OX=10116 GN=Xpo5 PE=1 SV=1	1	1	1	1	1.5	136.88	1204	1.7319	0	0	0	1.5	1.5	1.5	0	0	1.5	1.5	0	1.5	0	0	0	27914000	0	0	0	2392000	3131600	3522300	0	0	3047900	2726200	0	3603600	0	0	0
Q80U96;Q9WUW7	Q80U96;Q9WUW7	Exportin-1	Xpo1	sp|Q80U96|XPO1_RAT Exportin-1 OS=Rattus norvegicus OX=10116 GN=Xpo1 PE=1 SV=1;tr|Q9WUW7|Q9WUW7_RAT CRM1 protein (Fragment) OS=Rattus norvegicus OX=10116 GN=crm1 PE=2 SV=1	2	18	18	18	19.7	123.04	1071	68.58	12.9	13.6	6.8	9.5	9	10.6	13.6	10.4	11	13.5	10.3	13.4	11.9	8.5	9.4	4192200000	210820000	142100000	203300000	229440000	213550000	206550000	215030000	221990000	231390000	253820000	243840000	236900000	227910000	179260000	187570000
A0A0G2JV31;O54975	A0A0G2JV31;O54975	Xaa-Pro aminopeptidase 1;Xaa-Pro aminopeptidase 1, N-terminally processed	Xpnpep1	tr|A0A0G2JV31|A0A0G2JV31_RAT X-prolyl aminopeptidase (Aminopeptidase P) 1, soluble, isoform CRA_a OS=Rattus norvegicus OX=10116 GN=Xpnpep1 PE=1 SV=1;sp|O54975|XPP1_RAT Xaa-Pro aminopeptidase 1 OS=Rattus norvegicus OX=10116 GN=Xpnpep1 PE=1 SV=1	2	14	14	14	22.7	74.667	666	31.607	12.2	16.1	14.9	18.2	14.4	12.9	14.3	13.2	11.4	15.9	13.2	17.1	16.1	14.9	17.4	4843800000	259550000	234650000	286030000	309670000	285310000	271060000	232800000	222760000	181420000	226260000	287310000	230440000	222510000	213300000	253480000
D3ZMJ7;A0A0G2KAS8;A0A0G2K231;Q7TPK6	D3ZMJ7;A0A0G2KAS8		Wnk2	tr|D3ZMJ7|D3ZMJ7_RAT WNK lysine deficient protein kinase 2 OS=Rattus norvegicus OX=10116 GN=Wnk2 PE=1 SV=2;tr|A0A0G2KAS8|A0A0G2KAS8_RAT WNK lysine deficient protein kinase 2 OS=Rattus norvegicus OX=10116 GN=Wnk2 PE=1 SV=1	4	5	5	4	4.8	218.34	2063	11.661	2.5	0.5	0	0.5	0.5	0.5	0	1.7	1.8	0	0.5	1.4	1.8	4	0	367670000	34946000	0	0	0	0	0	0	35426000	0	0	0	0	42197000	55120000	0
Q6AY57	Q6AY57	WD repeat domain phosphoinositide-interacting protein 2	Wipi2	sp|Q6AY57|WIPI2_RAT WD repeat domain phosphoinositide-interacting protein 2 OS=Rattus norvegicus OX=10116 GN=Wipi2 PE=1 SV=1	1	5	5	5	16	48.519	445	9.9454	6.5	6.5	8.8	2.9	6.5	2.9	0	6.5	8.1	2.9	5.2	13.9	5.8	4.3	8.1	615260000	22618000	27701000	28877000	35790000	41225000	41864000	0	41745000	31764000	37633000	35895000	30938000	44178000	0	32918000
Q9Z0G8	Q9Z0G8	WAS/WASL-interacting protein family member 3	Wipf3	sp|Q9Z0G8|WIPF3_RAT WAS/WASL-interacting protein family member 3 OS=Rattus norvegicus OX=10116 GN=Wipf3 PE=1 SV=1	1	2	2	2	4.1	49.38	485	2.3511	1.6	1.6	4.1	0	0	0	0	0	0	0	1.6	0	0	0	1.6	25945000	0	0	0	0	0	0	0	0	0	0	3056500	0	0	0	0
Q9JLT5;E9PT53	Q9JLT5;E9PT53		Wfs1	tr|Q9JLT5|Q9JLT5_RAT WFS1 OS=Rattus norvegicus OX=10116 GN=Wfs1 PE=2 SV=1;tr|E9PT53|E9PT53_RAT Wolfram syndrome 1 homolog (Human) OS=Rattus norvegicus OX=10116 GN=Wfs1 PE=1 SV=2	2	18	18	18	22.1	100.53	890	47.547	9.8	6.3	16.3	7.9	10.1	6.6	11.7	10.6	7.4	11.3	9.3	7.1	7.6	11.5	8.4	6081800000	245050000	315360000	335240000	330000000	337750000	357600000	292220000	346030000	303930000	355420000	353210000	224550000	292300000	252120000	360580000
Q9ERH3	Q9ERH3	WD repeat-containing protein 7	Wdr7	sp|Q9ERH3|WDR7_RAT WD repeat-containing protein 7 OS=Rattus norvegicus OX=10116 GN=Wdr7 PE=1 SV=1	1	44	44	44	38.4	163.19	1488	323.31	25.1	28.4	26	29	21.6	20.4	24.3	28.3	24.9	21.5	26.8	26.3	24.5	24.1	23.6	26737000000	1414500000	1393600000	1403100000	1353200000	1286900000	1321100000	1306500000	1527600000	1362800000	1630200000	1342200000	1333000000	1285600000	1307100000	1414100000
Q4V7A0;A0A0G2K648	Q4V7A0;A0A0G2K648	WD repeat-containing protein 61;WD repeat-containing protein 61, N-terminally processed	Wdr61	sp|Q4V7A0|WDR61_RAT WD repeat-containing protein 61 OS=Rattus norvegicus OX=10116 GN=Wdr61 PE=1 SV=1;tr|A0A0G2K648|A0A0G2K648_RAT WD repeat-containing protein 61 OS=Rattus norvegicus OX=10116 GN=Wdr61 PE=1 SV=1	2	5	5	5	30.5	33.746	305	15.874	11.8	11.8	21.3	11.8	5.2	5.2	8.9	11.8	8.9	21.3	5.2	17.4	11.8	5.2	15.4	527980000	17054000	22959000	32750000	28298000	35101000	20913000	28332000	23570000	33107000	15819000	30316000	18228000	26495000	37649000	37516000
D3ZX63	D3ZX63		Wdr54	tr|D3ZX63|D3ZX63_RAT Similar to D3Mm3e (Predicted), isoform CRA_a OS=Rattus norvegicus OX=10116 GN=Wdr54 PE=4 SV=1	1	3	3	3	12.6	35.594	334	9.0352	4.2	4.2	4.2	0	4.2	9.6	0	0	0	7.2	0	4.2	0	0	4.2	169380000	23659000	18828000	21679000	0	0	26556000	0	0	0	20460000	0	0	0	0	16749000
D3Z8C7;A0A0G2KAW5	D3Z8C7;A0A0G2KAW5		Wdr48	tr|D3Z8C7|D3Z8C7_RAT WD repeat domain 48 OS=Rattus norvegicus OX=10116 GN=Wdr48 PE=1 SV=1;tr|A0A0G2KAW5|A0A0G2KAW5_RAT WD repeat domain 48 OS=Rattus norvegicus OX=10116 GN=Wdr48 PE=1 SV=1	2	6	6	6	10.5	76.079	676	7.2745	0	4	2.5	1	0	2.2	2.5	1	1	1.8	0	1	0	2.8	0	197480000	0	19092000	0	17343000	0	21580000	0	21411000	20237000	0	0	28740000	0	15787000	0
G3V9M3;Q5BJR0	G3V9M3		Wdr47	tr|G3V9M3|G3V9M3_RAT RCG28460 OS=Rattus norvegicus OX=10116 GN=Wdr47 PE=1 SV=1	2	14	14	14	20.7	102.38	921	50.035	3.8	8.9	12.5	10.1	11.6	6.3	6	9.6	5.3	8.6	6.5	10	9.1	6.9	4.7	2734100000	137330000	128640000	159540000	121530000	140880000	134220000	146930000	118820000	139660000	162350000	118150000	162090000	108240000	149900000	135000000
Q2MCP5	Q2MCP5		Wdr45b	tr|Q2MCP5|Q2MCP5_RAT WD repeat domain 45B OS=Rattus norvegicus OX=10116 GN=Wdr45b PE=1 SV=1	1	1	1	1	4.1	38.02	344	3.3369	0	0	0	4.1	0	4.1	0	4.1	4.1	4.1	4.1	0	4.1	4.1	0	309740000	0	0	0	26888000	0	38468000	0	29636000	34571000	23250000	28549000	0	24026000	24478000	0
A0A0G2K7S6;Q9R037;F1LSM3;A0A0G2JX77	A0A0G2K7S6;Q9R037;F1LSM3;A0A0G2JX77	WD repeat-containing protein 44	Wdr44	tr|A0A0G2K7S6|A0A0G2K7S6_RAT WD repeat-containing protein 44 OS=Rattus norvegicus OX=10116 GN=Wdr44 PE=1 SV=1;sp|Q9R037|WDR44_RAT WD repeat-containing protein 44 OS=Rattus norvegicus OX=10116 GN=Wdr44 PE=1 SV=1;tr|F1LSM3|F1LSM3_RAT WD repeat-containing pro	4	11	11	11	17.3	101.6	915	27.474	4.9	8.2	4.2	3.3	8.7	6.9	6.3	7.1	4.9	1.9	5.9	1.3	1.3	8.4	9.3	1239800000	62342000	69482000	35069000	91505000	82786000	69198000	53074000	62863000	37414000	72029000	56819000	47467000	51006000	86921000	98423000
D3ZQ02	D3ZQ02		Wdr37	tr|D3ZQ02|D3ZQ02_RAT WD repeat domain 37 OS=Rattus norvegicus OX=10116 GN=Wdr37 PE=1 SV=3	1	13	13	13	33	49.872	449	108.36	23.8	16.5	26.1	18.9	26.1	27.6	14.7	17.4	29.8	17.4	20.5	24.7	23.8	20.3	25.8	9394800000	432560000	427420000	454240000	452300000	461430000	457770000	519590000	444250000	527190000	440750000	462850000	482810000	510970000	492650000	464700000
F1LTR1	F1LTR1		Wdr26	sp|F1LTR1|WDR26_RAT WD repeat-containing protein 26 OS=Rattus norvegicus OX=10116 GN=Wdr26 PE=3 SV=2	1	4	4	4	10.3	58.49	514	9.6002	3.5	1.8	3.5	8.9	4.9	5.4	3.5	5.3	1.8	1.8	0	0	1.8	0	7.2	261540000	0	22345000	20953000	19661000	21505000	18848000	17455000	22586000	0	18326000	0	0	15764000	0	17342000
G3V6Q3;B2RZ63;A0A0G2K0H6	G3V6Q3;B2RZ63;A0A0G2K0H6		Wdr13	tr|G3V6Q3|G3V6Q3_RAT WD repeat domain 13 OS=Rattus norvegicus OX=10116 GN=Wdr13 PE=1 SV=2;tr|B2RZ63|B2RZ63_RAT WD repeat domain 13 OS=Rattus norvegicus OX=10116 GN=Wdr13 PE=2 SV=1;tr|A0A0G2K0H6|A0A0G2K0H6_RAT WD repeat domain 13 OS=Rattus norvegicus OX=101	3	6	6	6	20.9	42.875	392	38.802	17.9	5.6	8.7	15.1	8.9	18.1	11.2	5.9	9.7	17.9	2.8	14	12.5	5.6	12.8	2055300000	92311000	64980000	74242000	89254000	99882000	139810000	82115000	109210000	143480000	127600000	69745000	123640000	159810000	79505000	87474000
D3Z9L5	D3Z9L5		Wdr11	tr|D3Z9L5|D3Z9L5_RAT WD repeat domain 11 OS=Rattus norvegicus OX=10116 GN=Wdr11 PE=1 SV=2	1	4	4	4	5.2	135.78	1224	23.363	4.4	4.4	3.2	0	3.2	0	0.8	2.1	2.1	0	1.1	0	2.3	1.2	3.2	123890000	16360000	10707000	13635000	0	11475000	0	0	0	16775000	0	9077700	0	8816000	10484000	14030000
Q5RKI0	Q5RKI0	WD repeat-containing protein 1	Wdr1	sp|Q5RKI0|WDR1_RAT WD repeat-containing protein 1 OS=Rattus norvegicus OX=10116 GN=Wdr1 PE=1 SV=3	1	33	33	33	63.5	66.181	606	323.31	56.9	58.6	62	62.4	60.6	57.3	50.2	58.9	54.3	54.3	52.8	51.5	62.4	58.9	56.4	94422000000	4963000000	4901900000	4698100000	4883900000	4767500000	4280300000	4738700000	4601900000	4835300000	5168400000	4643600000	5000500000	4723900000	4691100000	4645500000
A0A0G2K9M4	A0A0G2K9M4		Wdfy3	tr|A0A0G2K9M4|A0A0G2K9M4_RAT WD repeat and FYVE domain-containing 3 OS=Rattus norvegicus OX=10116 GN=Wdfy3 PE=1 SV=1	1	4	4	4	1.8	391.57	3506	4.1725	0.3	1.1	1.1	1.1	1.1	0	0	0.2	1.1	0.2	0	1.1	0	0	1.3	136930000	0	7109300	9284000	10007000	10600000	0	0	0	4935000	20819000	0	18653000	0	0	14505000
G3V721;Q8R478	G3V721;Q8R478	WW domain-binding protein 2	Wbp2	tr|G3V721|G3V721_RAT WW domain binding protein 2, isoform CRA_b OS=Rattus norvegicus OX=10116 GN=Wbp2 PE=1 SV=1;sp|Q8R478|WBP2_RAT WW domain-binding protein 2 OS=Rattus norvegicus OX=10116 GN=Wbp2 PE=1 SV=1	2	6	6	6	25.6	28.159	262	13.292	9.9	13.7	21.4	25.2	25.2	21.8	13.7	25.6	13.7	25.6	13.7	13.4	9.9	21.8	13.4	3780100000	206150000	195380000	186890000	227260000	189710000	196330000	171540000	199370000	209810000	186760000	184700000	209060000	181920000	181180000	182830000
F1LSG0;O08816	F1LSG0;O08816	Neural Wiskott-Aldrich syndrome protein	Wasl	tr|F1LSG0|F1LSG0_RAT Neural Wiskott-Aldrich syndrome protein OS=Rattus norvegicus OX=10116 GN=Wasl PE=1 SV=2;sp|O08816|WASL_RAT Neural Wiskott-Aldrich syndrome protein OS=Rattus norvegicus OX=10116 GN=Wasl PE=1 SV=2	2	7	7	7	24.4	54.296	501	24.82	16.2	11.2	16.2	6.2	6.2	16.2	3.2	16.2	17.8	10.4	12	7.8	12	8.8	8.8	1207400000	47482000	43077000	53789000	70507000	78557000	61960000	57326000	83041000	64966000	60217000	57278000	84596000	44980000	41581000	68074000
B2RYF7	B2RYF7	WAS protein family homolog 1	Wash1	sp|B2RYF7|WASH1_RAT WASH complex subunit 1 OS=Rattus norvegicus OX=10116 GN=Washc1 PE=2 SV=1	1	1	1	1	5.3	51.326	475	5.1757	0	5.3	5.3	0	0	0	0	0	0	0	0	0	0	0	0	6663700	0	2386600	3494300	0	0	0	0	0	0	0	0	0	0	0	0
M0R7F3;A0A0U1RRZ0;A0A0U1RRY0	M0R7F3;A0A0U1RRZ0		Wasf3	tr|M0R7F3|M0R7F3_RAT WAS protein family, member 3 OS=Rattus norvegicus OX=10116 GN=Wasf3 PE=4 SV=2;tr|A0A0U1RRZ0|A0A0U1RRZ0_RAT WAS protein family, member 3 (Fragment) OS=Rattus norvegicus OX=10116 GN=Wasf3 PE=4 SV=1	3	6	6	6	18.9	54.859	502	65.952	12.5	15.1	12.5	15.1	15.1	15.1	16.3	15.1	15.1	15.1	15.1	11	15.1	15.1	15.1	2438300000	118050000	107510000	171990000	138590000	97055000	124800000	123600000	113000000	122040000	128250000	109770000	130750000	126620000	128770000	141010000
Q5BJU7	Q5BJU7	Wiskott-Aldrich syndrome protein family member 1	Wasf1	sp|Q5BJU7|WASF1_RAT Wiskott-Aldrich syndrome protein family member 1 OS=Rattus norvegicus OX=10116 GN=Wasf1 PE=1 SV=1	1	18	18	18	48.3	61.514	559	125.71	42.2	28.8	22	37.9	29.2	25.2	20	25.4	23.8	38.8	19.1	30.6	28.8	23.8	31.1	14279000000	674870000	703110000	706120000	853830000	823420000	740400000	652150000	728720000	654560000	844230000	573400000	647520000	678040000	665020000	840810000
F8WFH8;Q6P7B0;A0A0G2K673	F8WFH8;Q6P7B0;A0A0G2K673	Tryptophan--tRNA ligase, cytoplasmic;T1-TrpRS;T2-TrpRS	Wars	tr|F8WFH8|F8WFH8_RAT Tryptophanyl-tRNA synthetase OS=Rattus norvegicus OX=10116 GN=Wars PE=1 SV=1;sp|Q6P7B0|SYWC_RAT Tryptophan--tRNA ligase, cytoplasmic OS=Rattus norvegicus OX=10116 GN=Wars PE=1 SV=2;tr|A0A0G2K673|A0A0G2K673_RAT Tryptophanyl-tRNA synthet	3	16	16	16	44	53.426	475	66.694	18.3	18.5	20.4	29.3	22.1	19.4	12.6	26.3	21.3	29.1	12.6	19.8	18.5	23.6	16.8	5919800000	299280000	239610000	210250000	360440000	319830000	355240000	279780000	317690000	339800000	297360000	327810000	324070000	310520000	270910000	235650000
Q642A6	Q642A6	von Willebrand factor A domain-containing protein 1	Vwa1	sp|Q642A6|VWA1_RAT von Willebrand factor A domain-containing protein 1 OS=Rattus norvegicus OX=10116 GN=Vwa1 PE=2 SV=1	1	1	1	1	3.9	44.832	415	2.7428	0	0	0	3.9	3.9	3.9	0	3.9	3.9	3.9	3.9	3.9	0	0	0	53409000	0	0	0	3737700	5061700	2995500	0	3293700	4181500	6360500	3210300	6866700	0	0	0
F1LNC4;P58200	F1LNC4;P58200	Vesicle transport through interaction with t-SNAREs homolog 1B	Vti1b	tr|F1LNC4|F1LNC4_RAT Vesicle transport through interaction with t-SNAREs homolog 1B OS=Rattus norvegicus OX=10116 GN=Vti1b PE=1 SV=2;sp|P58200|VTI1B_RAT Vesicle transport through interaction with t-SNAREs homolog 1B OS=Rattus norvegicus OX=10116 GN=Vti1b P	2	6	6	6	38.3	23.096	201	18.862	23.4	38.3	27.4	32.3	23.4	14.9	20.9	15.9	26.9	16.9	32.3	31.8	22.4	38.3	33.3	2109200000	118930000	104150000	116510000	128240000	116660000	0	120940000	116890000	121680000	110270000	114840000	129490000	103590000	108600000	121540000
F1LT41;Q9JI51;F1M938	F1LT41;Q9JI51;F1M938	Vesicle transport through interaction with t-SNAREs homolog 1A	Vti1a	tr|F1LT41|F1LT41_RAT Vesicle transport through interaction with t-SNAREs homolog 1A OS=Rattus norvegicus OX=10116 GN=Vti1a PE=1 SV=3;sp|Q9JI51|VTI1A_RAT Vesicle transport through interaction with t-SNAREs homolog 1A OS=Rattus norvegicus OX=10116 GN=Vti1a P	3	4	4	4	24.5	24.564	212	48.787	12.7	16.5	12.7	24.5	16.5	12.7	12.7	16.5	16.5	20.8	16.5	12.7	12.7	12.7	12.7	628510000	22473000	19148000	30168000	47186000	25718000	40554000	31946000	39065000	27174000	46967000	32139000	18149000	25845000	18521000	26297000
A0A096MKH2;Q4KM55	A0A096MKH2;Q4KM55		Vta1	tr|A0A096MKH2|A0A096MKH2_RAT Similar to RIKEN cDNA 1110059P08 OS=Rattus norvegicus OX=10116 GN=Vta1 PE=1 SV=1;tr|Q4KM55|Q4KM55_RAT Vesicle-trafficking 1 OS=Rattus norvegicus OX=10116 GN=Vta1 PE=1 SV=1	2	9	9	9	36.6	33.975	309	50.333	24.9	17.2	27.8	20.1	19.7	22	13.3	18.4	20.4	23.3	23	23.3	14.2	6.1	17.2	2811200000	150710000	108980000	146750000	171750000	198670000	150060000	108500000	190830000	162930000	123950000	138060000	176150000	91454000	99703000	114090000
P62762;Q56A29	P62762;Q56A29	Visinin-like protein 1	Vsnl1	sp|P62762|VISL1_RAT Visinin-like protein 1 OS=Rattus norvegicus OX=10116 GN=Vsnl1 PE=1 SV=2;tr|Q56A29|Q56A29_RAT Visinin-like 1 OS=Rattus norvegicus OX=10116 GN=Vsnl1 PE=2 SV=1	2	18	18	13	85.3	22.142	191	260.4	79.6	79.6	74.9	83.2	80.1	81.2	77.5	81.2	83.2	81.2	79.6	85.3	79.6	79.6	80.1	129240000000	6236500000	6025600000	6221400000	6887800000	6676000000	5645000000	6783300000	6134500000	6862500000	6415900000	5954000000	7330900000	5862000000	5958700000	5458300000
B4F763;D3ZPE5	B4F763;D3ZPE5		Vps53	tr|B4F763|B4F763_RAT VPS53 subunit of GARP complex OS=Rattus norvegicus OX=10116 GN=Vps53 PE=1 SV=1;tr|D3ZPE5|D3ZPE5_RAT VPS53 subunit of GARP complex OS=Rattus norvegicus OX=10116 GN=Vps53 PE=1 SV=1	2	4	4	4	6.6	91.127	803	23.597	4.2	3	4	3	3	3	4.2	3	3	4.4	3	3	3	4.2	3	345480000	15015000	16038000	15007000	20581000	18722000	18076000	10572000	17540000	18137000	17437000	17799000	35257000	13671000	13187000	18678000
B2GUV2;O55166	B2GUV2;O55166	Vacuolar protein sorting-associated protein 52 homolog	Vps52	tr|B2GUV2|B2GUV2_RAT Vacuolar protein sorting 52 (Yeast), isoform CRA_b OS=Rattus norvegicus OX=10116 GN=Vps52 PE=2 SV=1;sp|O55166|VPS52_RAT Vacuolar protein sorting-associated protein 52 homolog OS=Rattus norvegicus OX=10116 GN=Vps52 PE=1 SV=2	2	4	4	4	7.3	82.102	723	18.795	2.9	2.8	2.8	2.8	1.7	5.7	0	2.8	2.8	0	4.6	2.9	0	4.6	4.6	407800000	28551000	23223000	21036000	0	0	29424000	0	50053000	45668000	0	27348000	0	0	22692000	33082000
F1M4I4	F1M4I4		Vps51	tr|F1M4I4|F1M4I4_RAT VPS51 GARP complex subunit OS=Rattus norvegicus OX=10116 GN=Vps51 PE=1 SV=2	1	8	8	8	13.2	86.041	781	40.94	5.8	6.9	4.4	7.6	5.6	2.8	7.3	5.8	0	2.8	4.2	1.4	4.4	5.5	6.7	599820000	19334000	26144000	47906000	53347000	33220000	43459000	29132000	33684000	0	35912000	28721000	35984000	24858000	35052000	29547000
Q4KLL7	Q4KLL7		Vps4b	tr|Q4KLL7|Q4KLL7_RAT Vacuolar protein sorting 4 homolog B OS=Rattus norvegicus OX=10116 GN=Vps4b PE=1 SV=1	1	4	2	2	11.3	49.451	444	5.2602	2.7	4.5	7	7	7	7	4.5	7	7	7	4.3	7	4.3	4.5	11.3	206620000	0	0	10212000	15034000	15631000	15376000	0	11510000	14709000	13578000	9967300	12417000	22548000	0	10156000
F7F1Y3;Q793F9;Q6IRG3;Q6GX84	F7F1Y3;Q793F9;Q6IRG3	Vacuolar protein sorting-associated protein 4A	Vps4a	tr|F7F1Y3|F7F1Y3_RAT Vacuolar protein sorting-associated protein 4A OS=Rattus norvegicus OX=10116 GN=Vps4a PE=1 SV=1;sp|Q793F9|VPS4A_RAT Vacuolar protein sorting-associated protein 4A OS=Rattus norvegicus OX=10116 GN=Vps4a PE=1 SV=1;tr|Q6IRG3|Q6IRG3_RAT Vp	4	8	8	6	18.4	56.113	510	14.024	10.4	13.1	8.4	12	12	9.4	12.4	8.4	6.3	14.1	7.8	12	5.3	7.1	14.5	1804400000	95242000	104740000	74627000	130860000	77128000	73561000	83234000	89473000	92368000	106180000	82849000	84899000	69178000	110100000	108710000
O08700	O08700	Vacuolar protein sorting-associated protein 45	Vps45	sp|O08700|VPS45_RAT Vacuolar protein sorting-associated protein 45 OS=Rattus norvegicus OX=10116 GN=Vps45 PE=1 SV=1	1	16	16	16	27.7	64.893	570	47.114	14	11.4	14	15.6	13.5	10.4	15.8	13.7	12.3	17.4	15.4	17.5	12.6	9.5	12.3	2954800000	144970000	142620000	149240000	163670000	168650000	168000000	166720000	156890000	137710000	152490000	156420000	142590000	126760000	146340000	116060000
D3ZU64;D3ZLS5	D3ZU64		Vps37b	tr|D3ZU64|D3ZU64_RAT VPS37B subunit of ESCRT-I OS=Rattus norvegicus OX=10116 GN=Vps37b PE=1 SV=1	2	3	3	3	17.9	31.111	285	18.651	0	0	7	15.4	7	7	9.5	7	9.5	7	9.5	9.5	9.5	2.5	9.5	233370000	0	0	11745000	11846000	22110000	8082100	11996000	13828000	12545000	14613000	13545000	21105000	13252000	12633000	12430000
G3V8A5;B5DFC1;A0A0H2UH97;A1L1K3	G3V8A5;B5DFC1		Vps35	tr|G3V8A5|G3V8A5_RAT Vacuolar protein sorting-associated protein 35 OS=Rattus norvegicus OX=10116 GN=Vps35 PE=1 SV=1;tr|B5DFC1|B5DFC1_RAT Vps35 protein (Fragment) OS=Rattus norvegicus OX=10116 GN=Vps35 PE=2 SV=1	4	30	30	30	42.2	91.726	796	315.8	29.8	29.9	30.3	32.3	34.8	28.9	31.4	35.6	31.8	38.3	28.9	31.5	32.5	35.4	34.5	28760000000	1451000000	1482000000	1499200000	1643500000	1522400000	1595200000	1359400000	1513000000	1809900000	1417700000	1376200000	1449200000	1391800000	1340600000	1317300000
Q63616	Q63616	Vacuolar protein sorting-associated protein 33B	Vps33b	sp|Q63616|VP33B_RAT Vacuolar protein sorting-associated protein 33B OS=Rattus norvegicus OX=10116 GN=Vps33b PE=2 SV=1	1	4	4	4	7.9	70.693	617	5.5045	0	0	0	4.2	0	0	0	0	0	0	1.6	4.1	0	0	0	0	0	0	0	0	0	0	0	0	0	0	0	0	0	0	0
Q3KRF0;A0A0G2KAN2;A0A0G2K5N1;Q63615	Q3KRF0;A0A0G2KAN2;A0A0G2K5N1;Q63615	Vacuolar protein sorting-associated protein 33A	Vps33a	tr|Q3KRF0|Q3KRF0_RAT Vacuolar protein sorting 33 homolog A (S. cerevisiae) OS=Rattus norvegicus OX=10116 GN=Vps33a PE=2 SV=1;tr|A0A0G2KAN2|A0A0G2KAN2_RAT Vacuolar protein sorting-associated protein 33A OS=Rattus norvegicus OX=10116 GN=Vps33a PE=1 SV=1;tr|A	4	4	4	4	8	67.495	597	6.091	1.5	3.2	0	0	1.2	3.2	0	1.2	0	4.4	0	0	0	1.5	3.4	50714000	0	0	0	0	0	23849000	0	0	0	10663000	0	0	0	0	0
A0A0G2JTS3;B2RZ78	A0A0G2JTS3;B2RZ78	Vacuolar protein sorting-associated protein 29	Vps29	tr|A0A0G2JTS3|A0A0G2JTS3_RAT Vacuolar protein sorting-associated protein 29 OS=Rattus norvegicus OX=10116 GN=Vps29 PE=1 SV=1;sp|B2RZ78|VPS29_RAT Vacuolar protein sorting-associated protein 29 OS=Rattus norvegicus OX=10116 GN=Vps29 PE=1 SV=2	2	7	7	7	35.4	23.602	209	39.565	28.7	24.9	31.6	35.4	14.4	31.1	18.7	22.5	29.2	35.4	24.4	24.9	28.7	28.7	24.9	9637500000	439640000	493700000	534890000	467720000	655580000	423480000	528380000	482790000	497940000	445670000	558450000	440650000	409100000	484050000	592810000
A0A0H2UHM0;B5DEN9	A0A0H2UHM0;B5DEN9	Vacuolar protein sorting-associated protein 28 homolog	Vps28	tr|A0A0H2UHM0|A0A0H2UHM0_RAT Vacuolar protein sorting-associated protein 28 homolog OS=Rattus norvegicus OX=10116 GN=Vps28 PE=1 SV=1;sp|B5DEN9|VPS28_RAT Vacuolar protein sorting-associated protein 28 homolog OS=Rattus norvegicus OX=10116 GN=Vps28 PE=2 SV=1	2	5	5	5	27.1	25.468	221	54.987	14	9.5	27.1	18.1	17.6	11.3	6.8	6.8	9.5	11.3	6.8	6.8	16.3	22.6	18.1	784290000	32327000	36755000	63822000	35561000	43054000	28563000	33407000	46204000	46566000	42321000	50910000	44704000	30902000	42286000	47625000
B1WBS4	B1WBS4		Vps26b	tr|B1WBS4|B1WBS4_RAT Similar to Vacuolar protein sorting 26 homolog (VPS26 protein homolog), isoform CRA_a OS=Rattus norvegicus OX=10116 GN=Vps26b PE=1 SV=1	1	12	12	11	48.8	39.124	336	75.423	37.5	43.5	36.3	27.1	28.9	28.9	39.9	31.2	30.4	21.7	22.9	19	27.1	31.5	23.8	7417200000	414460000	379560000	409570000	346700000	432510000	416460000	392840000	403490000	420070000	267520000	471750000	339480000	495080000	425380000	379300000
A0A0G2JXT0;Q6AY86	A0A0G2JXT0;Q6AY86	Vacuolar protein sorting-associated protein 26A	Vps26a	tr|A0A0G2JXT0|A0A0G2JXT0_RAT Vacuolar protein sorting-associated protein 26A OS=Rattus norvegicus OX=10116 GN=Vps26a PE=1 SV=1;sp|Q6AY86|VP26A_RAT Vacuolar protein sorting-associated protein 26A OS=Rattus norvegicus OX=10116 GN=Vps26a PE=1 SV=1	2	9	8	8	39.8	34.579	299	66.513	21.1	25.8	14.7	18.1	8.4	11.4	20.7	17.7	16.1	14.7	3.7	11	13.4	9.7	12.7	890960000	49798000	49585000	35020000	52342000	44847000	40441000	39323000	49617000	53480000	58270000	30138000	50506000	36149000	50631000	43278000
P0C0A1	P0C0A1	Vacuolar protein-sorting-associated protein 25	Vps25	sp|P0C0A1|VPS25_RAT Vacuolar protein-sorting-associated protein 25 OS=Rattus norvegicus OX=10116 GN=Vps25 PE=1 SV=1	1	2	2	1	14.2	20.762	176	11.396	8.5	0	8.5	14.2	8.5	8.5	8.5	8.5	0	8.5	8.5	0	8.5	0	5.7	166660000	0	0	11649000	12632000	11067000	13108000	15815000	11823000	0	14299000	18150000	0	0	0	11957000
B5DFJ4	B5DFJ4		Vps18	tr|B5DFJ4|B5DFJ4_RAT VPS18 core subunit of CORVET and HOPS complexes OS=Rattus norvegicus OX=10116 GN=Vps18 PE=1 SV=1	1	6	6	5	8.2	110.18	973	13.827	3.2	1.8	2.5	3.8	2.5	4.5	1.8	3.8	0.6	4.9	3.8	5.8	3.2	3.2	1.8	2007900000	88692000	61958000	84391000	129960000	108400000	113610000	89604000	95250000	59236000	98243000	75159000	142010000	81725000	85002000	100600000
Q642A9	Q642A9		Vps16	tr|Q642A9|Q642A9_RAT Vacuolar protein sorting-associated protein 16 homolog OS=Rattus norvegicus OX=10116 GN=Vps16 PE=1 SV=1	1	3	3	3	5.5	94.906	839	5.6938	2.1	0	3.9	2.1	1.8	0	0	0	0	1.8	3.9	3.9	0	1.5	1.8	183190000	16024000	0	16889000	18659000	21222000	0	0	0	0	12709000	18618000	14455000	0	0	18654000
D4A4K4	D4A4K4		Vps13c	tr|D4A4K4|D4A4K4_RAT Vacuolar protein sorting 13 homolog C OS=Rattus norvegicus OX=10116 GN=Vps13c PE=1 SV=2	1	6	6	6	2.4	418.62	3739	14.068	0	0	0.9	0.6	0.3	0.2	0.3	0	0.3	0.9	0.3	0.5	0.3	0.7	0.9	171900000	0	0	19053000	9876300	14960000	18199000	10709000	0	0	7002900	12765000	10264000	0	11478000	10069000
Q7TP07	Q7TP07		Vps13a	tr|Q7TP07|Q7TP07_RAT Da1-12 OS=Rattus norvegicus OX=10116 PE=2 SV=1	1	1	1	1	1.1	166.62	1446	2.0085	0	0	0	0	0	0	0	1.1	0	0	0	0	0	0	0	26043000	0	0	0	0	0	0	0	17335000	0	0	0	0	0	0	0
D4A899	D4A899		Vps13a	tr|D4A899|D4A899_RAT Vacuolar protein sorting 13 homolog A OS=Rattus norvegicus OX=10116 GN=Vps13a PE=1 SV=2	1	1	1	1	1.4	266.49	2335	5.411	0	0	0	1.4	0	0	0	0	0	0	0	0	0	0	0	5326900	0	0	0	3443800	0	0	0	0	0	0	0	0	0	0	0
D3ZTB4;B5DF01	D3ZTB4;B5DF01		Vps11	tr|D3ZTB4|D3ZTB4_RAT Vacuolar protein sorting-associated protein 11 homolog OS=Rattus norvegicus OX=10116 GN=Vps11 PE=1 SV=1;tr|B5DF01|B5DF01_RAT Vps11 protein (Fragment) OS=Rattus norvegicus OX=10116 GN=Vps11 PE=2 SV=1	2	5	5	5	11.3	101.17	878	10.737	4.1	0	5.9	11.3	5.9	4.1	0	5.9	5.5	3.9	8.8	9.2	2.6	4.9	9.2	244220000	15737000	0	13273000	15447000	14947000	13335000	0	14480000	14043000	9495900	14124000	10436000	17374000	13965000	15787000
F1LPV2;P98166	F1LPV2;P98166	Very low-density lipoprotein receptor	Vldlr	tr|F1LPV2|F1LPV2_RAT Very low-density lipoprotein receptor OS=Rattus norvegicus OX=10116 GN=Vldlr PE=4 SV=1;sp|P98166|VLDLR_RAT Very low-density lipoprotein receptor OS=Rattus norvegicus OX=10116 GN=Vldlr PE=2 SV=1	2	1	1	1	3.6	96.472	873	4.1167	0	0	3.6	0	0	0	0	3.6	0	3.6	0	3.6	0	0	0	23380000	0	0	0	0	0	0	0	0	0	0	0	2583000	0	0	0
B2GUU6;A0A1S7IVJ5;A0A1S7IVI8;A0A1S7IVI4;A0A1S7IVH9;A0A1S7IVH8;A0A1S7IVH6;A0A1S7IVH4;A0A1S7IVG9;Q6TEK4	B2GUU6;A0A1S7IVJ5;A0A1S7IVI8;A0A1S7IVI4;A0A1S7IVH9;A0A1S7IVH8;A0A1S7IVH6;A0A1S7IVH4;A0A1S7IVG9;Q6TEK4	Vitamin K epoxide reductase complex subunit 1	Vkorc1	tr|B2GUU6|B2GUU6_RAT Vitamin K epoxide reductase complex OS=Rattus norvegicus OX=10116 GN=Vkorc1 PE=2 SV=1;tr|A0A1S7IVJ5|A0A1S7IVJ5_RAT Vitamin K epoxide reductase complex OS=Rattus norvegicus OX=10116 GN=Vkorc1 PE=2 SV=1;tr|A0A1S7IVI8|A0A1S7IVI8_RAT Vitam	10	1	1	1	8.1	17.783	161	2.1264	0	0	0	0	0	0	0	0	0	0	8.1	0	0	0	8.1	0	0	0	0	0	0	0	0	0	0	0	0	0	0	0	0
A0A0G2K5Y1;Q5PQN6	A0A0G2K5Y1;Q5PQN6	Spermatogenesis-defective protein 39 homolog	Vipas39	tr|A0A0G2K5Y1|A0A0G2K5Y1_RAT RCG20801, isoform CRA_c OS=Rattus norvegicus OX=10116 GN=Vipas39 PE=1 SV=1;sp|Q5PQN6|SPE39_RAT Spermatogenesis-defective protein 39 homolog OS=Rattus norvegicus OX=10116 GN=Vipas39 PE=1 SV=1	2	2	2	2	6.7	56.83	491	1.3337	4.3	0	0	0	0	0	0	0	0	0	0	0	6.7	0	0	9400100	4890000	0	0	0	0	0	0	0	0	0	0	0	4530100	0	0
P31000;G3V8C3;Q6P725;P48675;Q496Z5;F1M7P4;P21807	P31000;G3V8C3	Vimentin	Vim	sp|P31000|VIME_RAT Vimentin OS=Rattus norvegicus OX=10116 GN=Vim PE=1 SV=2;tr|G3V8C3|G3V8C3_RAT Vimentin OS=Rattus norvegicus OX=10116 GN=Vim PE=1 SV=1	7	40	39	35	80	53.732	466	255.47	65.2	67.2	57.1	57.5	60.1	45.9	57.5	63.3	54.9	62.7	71.9	61.4	64.4	66.7	57.3	63535000000	2890500000	3798900000	2696600000	3018700000	3218600000	3325500000	3078100000	3320000000	3867000000	4040400000	3340500000	3126400000	3003800000	2904700000	2763300000
Q5XI52	Q5XI52	Vezatin	Vezt	sp|Q5XI52|VEZA_RAT Vezatin OS=Rattus norvegicus OX=10116 GN=Vezt PE=2 SV=1	1	1	1	1	1.9	88.693	782	2.6844	0	0	0	0	1.9	0	0	1.9	0	0	1.9	1.9	0	0	0	13774000	0	0	0	0	0	0	0	1907300	0	0	3198300	4088300	0	0	0
A0A0G2JSR0;Q9R1Z0	A0A0G2JSR0;Q9R1Z0	Voltage-dependent anion-selective channel protein 3	Vdac3	tr|A0A0G2JSR0|A0A0G2JSR0_RAT Voltage-dependent anion-selective channel protein 3 OS=Rattus norvegicus OX=10116 GN=Vdac3 PE=1 SV=1;sp|Q9R1Z0|VDAC3_RAT Voltage-dependent anion-selective channel protein 3 OS=Rattus norvegicus OX=10116 GN=Vdac3 PE=1 SV=2	2	14	12	12	51.6	30.783	283	132.91	51.2	51.2	41.3	45.9	42.8	41	39.6	45.9	37.8	34.6	44.5	37.1	45.6	47.7	32.5	53002000000	2857700000	3017300000	2679500000	2120400000	2500400000	2787900000	2760000000	2734100000	3173400000	2194300000	2895800000	2767800000	3055800000	3014300000	3143800000
P81155	P81155	Voltage-dependent anion-selective channel protein 2	Vdac2	sp|P81155|VDAC2_RAT Voltage-dependent anion-selective channel protein 2 OS=Rattus norvegicus OX=10116 GN=Vdac2 PE=1 SV=2	1	17	16	15	64.7	31.745	295	225.8	60.3	60.3	54.6	53.6	53.6	51.5	55.3	52.9	53.6	53.6	53.6	55.3	52.9	64.7	55.3	104100000000	5567400000	6054600000	5105500000	4858300000	4556000000	4919700000	6073000000	5623900000	5099200000	4906000000	5395500000	4704400000	5548600000	5672900000	5238100000
Q9Z2L0	Q9Z2L0	Voltage-dependent anion-selective channel protein 1	Vdac1	sp|Q9Z2L0|VDAC1_RAT Voltage-dependent anion-selective channel protein 1 OS=Rattus norvegicus OX=10116 GN=Vdac1 PE=1 SV=4	1	20	20	19	78.1	30.755	283	323.31	71.4	71	71	62.9	56.9	67.8	68.6	70.3	67.1	70.7	66.8	68.2	71	71.4	68.9	175040000000	10561000000	9995000000	9317200000	7387600000	6518600000	7622100000	9915900000	7782400000	8948000000	7536000000	8599100000	7232300000	9765200000	10167000000	8845000000
Q8CF97	Q8CF97	Deubiquitinating protein VCIP135	Vcpip1	sp|Q8CF97|VCIP1_RAT Deubiquitinating protein VCIP135 OS=Rattus norvegicus OX=10116 GN=Vcpip1 PE=1 SV=2	1	12	12	12	13.5	134.56	1221	18.222	3.8	3.5	5.3	7.1	2	4.8	3.4	6.8	2.4	4.8	2.9	3.4	3.5	0	1.3	647250000	36432000	33617000	35816000	37880000	33244000	33063000	35739000	37706000	34789000	27527000	35251000	38835000	29765000	0	34420000
P46462	P46462	Transitional endoplasmic reticulum ATPase	Vcp	sp|P46462|TERA_RAT Transitional endoplasmic reticulum ATPase OS=Rattus norvegicus OX=10116 GN=Vcp PE=1 SV=3	1	46	46	46	62.7	89.348	806	323.31	51	47.9	57.3	53.6	57.9	55.8	55.8	55.7	52.9	52.4	51.7	52.7	53.7	47.9	50.7	86382000000	4288400000	4341500000	4431500000	4435900000	4477700000	4602900000	4092300000	4461000000	4680900000	4481900000	4696700000	4702600000	4038000000	4153500000	4419700000
R9PXU6;A0A0G2K8V2;P85972	R9PXU6;A0A0G2K8V2;P85972	Vinculin	Vcl	tr|R9PXU6|R9PXU6_RAT Vinculin OS=Rattus norvegicus OX=10116 GN=Vcl PE=1 SV=1;tr|A0A0G2K8V2|A0A0G2K8V2_RAT Vinculin OS=Rattus norvegicus OX=10116 GN=Vcl PE=1 SV=1;sp|P85972|VINC_RAT Vinculin OS=Rattus norvegicus OX=10116 GN=Vcl PE=1 SV=1	3	27	27	27	34.9	116.57	1066	127.71	19.8	23.5	25.2	22	22.8	25.2	20.6	23.1	23	23	21.3	22.5	27.7	19.9	23.2	7950500000	421790000	423910000	383310000	390770000	425340000	430180000	426760000	399660000	425860000	486430000	366010000	391470000	340450000	367920000	405790000
Q9ERB4	Q9ERB4	Versican core protein	Vcan	sp|Q9ERB4|CSPG2_RAT Versican core protein (Fragments) OS=Rattus norvegicus OX=10116 GN=Vcan PE=2 SV=2	1	18	18	4	7.7	300	2738	183.63	5.8	6.4	5.6	5.6	6.2	7.1	6.5	5.3	4.8	5	6.3	6.5	5.8	5.7	6.3	15330000000	723200000	801790000	746930000	704130000	860320000	889430000	858450000	605830000	734280000	751570000	715810000	891310000	867950000	824250000	717390000
M0R919	M0R919		Vbp1	tr|M0R919|M0R919_RAT Prefoldin subunit 3 OS=Rattus norvegicus OX=10116 GN=Vbp1 PE=1 SV=2	1	6	6	6	41.9	20.929	186	48.6	33.9	33.9	29	29	27.4	32.8	33.9	33.3	32.8	28.5	29	36.6	33.3	33.3	29	1506900000	74186000	85180000	98839000	76976000	57366000	98777000	102660000	73209000	49284000	76921000	75875000	99637000	79037000	88871000	57196000
M0R3N4	M0R3N4		Vat1l	tr|M0R3N4|M0R3N4_RAT Vesicle amine transport 1-like OS=Rattus norvegicus OX=10116 GN=Vat1l PE=1 SV=2	1	11	11	11	33.3	41.602	378	85.647	20.9	20.9	22.2	28.3	25.9	25.9	28.3	26.5	24.1	26.5	25.9	24.1	27	28.3	20.1	6026500000	260140000	263010000	314260000	298460000	343560000	423000000	306000000	304490000	314620000	264020000	291380000	349820000	288690000	295570000	258500000
Q3MIE4	Q3MIE4	Synaptic vesicle membrane protein VAT-1 homolog	Vat1	sp|Q3MIE4|VAT1_RAT Synaptic vesicle membrane protein VAT-1 homolog OS=Rattus norvegicus OX=10116 GN=Vat1 PE=1 SV=1	1	10	10	10	30.7	43.118	404	67.014	15.1	21.5	22.3	21.5	21.5	27	22.3	18.6	25.2	21.5	21.5	25.2	21.8	15.1	18.1	5049900000	225870000	236020000	207720000	247320000	302020000	294960000	248080000	247080000	279310000	275860000	270810000	265980000	234570000	284380000	233650000
Q04462;Q4FZR0;A0A0G2JVG2	Q04462	Valine--tRNA ligase	Vars	sp|Q04462|SYVC_RAT Valine--tRNA ligase OS=Rattus norvegicus OX=10116 GN=Vars PE=2 SV=2	3	16	16	16	19.3	140.37	1264	120.69	11.1	15.1	11.6	11.1	10.9	12.7	12.1	11.5	13.5	9.8	8.1	10.6	12.6	9.9	13.4	4394400000	221710000	236380000	253660000	238260000	225110000	221620000	273020000	236340000	216230000	238130000	204090000	259660000	225150000	192910000	216730000
Q9Z269	Q9Z269	Vesicle-associated membrane protein-associated protein B	Vapb	sp|Q9Z269|VAPB_RAT Vesicle-associated membrane protein-associated protein B OS=Rattus norvegicus OX=10116 GN=Vapb PE=1 SV=3	1	15	14	14	59.7	26.916	243	42.39	52.7	30.9	44.4	46.9	45.3	45.7	42	33.7	48.1	49.8	49.8	51.4	44.4	41.6	37	21634000000	1174900000	1003600000	905100000	1126300000	1151300000	1077700000	597800000	1149900000	1072500000	1053400000	783930000	1059600000	1154200000	966630000	885210000
Q9Z270;A0A0G2K8E6	Q9Z270;A0A0G2K8E6	Vesicle-associated membrane protein-associated protein A	Vapa	sp|Q9Z270|VAPA_RAT Vesicle-associated membrane protein-associated protein A OS=Rattus norvegicus OX=10116 GN=Vapa PE=1 SV=3;tr|A0A0G2K8E6|A0A0G2K8E6_RAT Vesicle-associated membrane protein-associated protein A OS=Rattus norvegicus OX=10116 GN=Vapa PE=1 SV=	2	17	17	16	76.7	27.841	249	122.3	56.2	41	73.5	52.2	45.4	49.8	38.6	52.2	38.6	52.2	42.6	49.8	52.2	60.2	61	31564000000	1715000000	1696700000	1794500000	1516500000	1575100000	1438200000	1611900000	1592700000	1699100000	1580300000	1443300000	1684700000	1494900000	1614900000	1993400000
Q9JHW5	Q9JHW5	Vesicle-associated membrane protein 7	Vamp7	sp|Q9JHW5|VAMP7_RAT Vesicle-associated membrane protein 7 OS=Rattus norvegicus OX=10116 GN=Vamp7 PE=1 SV=1	1	5	5	5	30	24.775	220	38.647	9.5	17.7	13.6	17.7	21.4	17.7	13.6	30	17.7	26.4	25.9	24.5	5.5	22.3	13.6	1287400000	51958000	59957000	64380000	72839000	68065000	69443000	70829000	61979000	76256000	62247000	43315000	63496000	58592000	69019000	65653000
D4A560;A0A096MJ99;A0A096MK21	D4A560;A0A096MJ99;A0A096MK21		Vamp4	tr|D4A560|D4A560_RAT Vesicle-associated membrane protein 4 OS=Rattus norvegicus OX=10116 GN=Vamp4 PE=1 SV=1;tr|A0A096MJ99|A0A096MJ99_RAT Vesicle-associated membrane protein 4 OS=Rattus norvegicus OX=10116 GN=Vamp4 PE=1 SV=1;tr|A0A096MK21|A0A096MK21_RAT Ves	3	2	2	2	22	16.358	141	4.9976	0	13.5	13.5	0	13.5	0	0	8.5	0	0	13.5	0	13.5	13.5	0	91497000	0	17928000	16341000	0	0	0	0	0	0	0	16745000	0	17335000	14230000	0
P63025;Q19LA7	P63025;Q19LA7	Vesicle-associated membrane protein 3	Vamp3	sp|P63025|VAMP3_RAT Vesicle-associated membrane protein 3 OS=Rattus norvegicus OX=10116 GN=Vamp3 PE=1 SV=1;tr|Q19LA7|Q19LA7_RAT Vesicle-associated membrane protein 2 (Fragment) OS=Rattus norvegicus OX=10116 PE=2 SV=1	2	5	1	1	47.6	11.48	103	2.4923	23.3	23.3	23.3	38.8	38.8	23.3	23.3	32	23.3	23.3	23.3	23.3	23.3	23.3	23.3	92766000	0	0	0	0	31420000	0	0	0	0	0	0	0	0	0	0
Q9WUW2;P63045	Q9WUW2;P63045	Vesicle-associated membrane protein 2	Vamp2	tr|Q9WUW2|Q9WUW2_RAT Vesicle associated membrane protein 2B OS=Rattus norvegicus OX=10116 GN=vamp2 PE=2 SV=1;sp|P63045|VAMP2_RAT Vesicle-associated membrane protein 2 OS=Rattus norvegicus OX=10116 GN=Vamp2 PE=1 SV=2	2	7	7	3	58.5	14.509	135	286.27	51.9	51.1	51.1	51.9	51.1	51.1	51.1	57.8	51.1	51.9	51.1	51.9	51.9	51.9	51.1	93957000000	5309700000	4852100000	4763400000	4255900000	4074700000	5439000000	3947200000	4888800000	3970800000	4797100000	4483700000	4047600000	5240800000	4680100000	4555100000
Q63666	Q63666	Vesicle-associated membrane protein 1	Vamp1	sp|Q63666|VAMP1_RAT Vesicle-associated membrane protein 1 OS=Rattus norvegicus OX=10116 GN=Vamp1 PE=1 SV=2	1	5	3	3	67.8	12.797	118	43.143	20.3	20.3	20.3	20.3	46.6	20.3	20.3	35.6	14.4	20.3	20.3	20.3	20.3	20.3	20.3	2429900000	141460000	111510000	89161000	96127000	80942000	100040000	179620000	86129000	72942000	67939000	229420000	85469000	130800000	91235000	160910000
Q80W92	Q80W92	Protein VAC14 homolog	Vac14	sp|Q80W92|VAC14_RAT Protein VAC14 homolog OS=Rattus norvegicus OX=10116 GN=Vac14 PE=1 SV=1	1	5	5	5	8.6	88.067	783	8.8521	5.1	0.8	2.2	0.8	2.9	2.9	0	0	2.2	2.2	2.9	0	4	4.6	0	294840000	15535000	16280000	23515000	19273000	24810000	21304000	0	0	31805000	19293000	19481000	0	17431000	25102000	0
A0A0G2JZU8;G4XKZ2;W8CC82;A0A1B0GWR2;A0A1B0GWT2;REV__F1LM66;P13205	A0A0G2JZU8;G4XKZ2;W8CC82;A0A1B0GWR2	Ubiquitin carboxyl-terminal hydrolase	USP9Y	tr|A0A0G2JZU8|A0A0G2JZU8_RAT Ubiquitin-specific peptidase 9, Y-linked OS=Rattus norvegicus OX=10116 GN=Usp9y PE=3 SV=1;tr|G4XKZ2|G4XKZ2_RAT Ubiquitin specific peptidase 9 Y-linked OS=Rattus norvegicus OX=10116 GN=Usp9y PE=2 SV=2;tr|W8CC82|W8CC82_RAT USP9Y	7	13	1	1	4.9	291.64	2551	2.9423	2.2	3	2.1	3.1	3	2.7	2.5	2.6	2	1.3	2.2	1.8	2	3.5	3	1078800000	49189000	76318000	65859000	61231000	0	75182000	143190000	75102000	0	0	127300000	61708000	62876000	53690000	74290000
D3ZC84;A0A0G2K2C7;REV__D4A554;REV__A0A0G2JY73	D3ZC84;A0A0G2K2C7	Ubiquitin carboxyl-terminal hydrolase	Usp9x	tr|D3ZC84|D3ZC84_RAT Ubiquitin specific peptidase 9, X chromosome (Predicted) OS=Rattus norvegicus OX=10116 GN=Usp9x PE=1 SV=1;tr|A0A0G2K2C7|A0A0G2K2C7_RAT Ubiquitin-specific peptidase 9, X-linked OS=Rattus norvegicus OX=10116 GN=Usp9x PE=1 SV=1	4	39	39	26	16.9	289.44	2547	123.29	6.3	8	6.3	9	8.4	5.1	8	9.9	6	5.7	5.7	7.4	5.6	9	8.2	7237200000	307130000	315670000	341860000	389650000	418080000	376120000	339170000	356920000	441750000	452890000	354320000	392830000	343290000	376880000	362680000
F1LM09;Q4VSI4	F1LM09;Q4VSI4	Ubiquitin carboxyl-terminal hydrolase;Ubiquitin carboxyl-terminal hydrolase 7	Usp7	tr|F1LM09|F1LM09_RAT Ubiquitin carboxyl-terminal hydrolase 7 OS=Rattus norvegicus OX=10116 GN=Usp7 PE=1 SV=2;sp|Q4VSI4|UBP7_RAT Ubiquitin carboxyl-terminal hydrolase 7 OS=Rattus norvegicus OX=10116 GN=Usp7 PE=1 SV=1	2	18	18	18	23.1	128.43	1103	52.204	14.6	11.4	12.7	12	13.3	10.3	10.9	8.4	8.4	9.1	12.5	14.7	8.8	14.2	12.8	2519400000	127120000	127070000	147620000	136920000	141830000	137140000	126780000	116610000	124130000	120400000	137720000	132670000	119190000	130120000	124030000
D3ZVQ0;REV__E9PU15	D3ZVQ0	Ubiquitin carboxyl-terminal hydrolase	Usp5	tr|D3ZVQ0|D3ZVQ0_RAT Ubiquitin carboxyl-terminal hydrolase OS=Rattus norvegicus OX=10116 GN=Usp5 PE=1 SV=1	2	34	34	33	56.4	95.778	858	322.7	33.8	41.4	43.9	39	35.9	41	37.8	40.3	31.9	45	40.2	42.3	43.9	42.2	37.8	29071000000	1383500000	1496800000	1650600000	1506400000	1521400000	1597200000	1438000000	1469100000	1398200000	1511200000	1543600000	1477600000	1397400000	1451700000	1536300000
F1MAA1;A0A0G2JUX4	F1MAA1;A0A0G2JUX4	Ubiquitin carboxyl-terminal hydrolase	Usp47	tr|F1MAA1|F1MAA1_RAT Ubiquitin-specific peptidase 47 OS=Rattus norvegicus OX=10116 GN=Usp47 PE=1 SV=1;tr|A0A0G2JUX4|A0A0G2JUX4_RAT Ubiquitin-specific peptidase 47 OS=Rattus norvegicus OX=10116 GN=Usp47 PE=1 SV=1	2	2	2	2	2.5	154.69	1355	1.8389	1.6	0	1.6	0	1.6	1.6	1.6	1.6	1.6	1.6	1.6	0.9	0	0	0	92418000	9678100	0	7684800	0	9049300	6449900	6817300	8004100	7035200	8058800	8184800	0	0	0	0
A0A0G2K2V1;F1M625;A0A0G2QC35;F1LSW9;D0RB01	A0A0G2K2V1;F1M625;A0A0G2QC35;F1LSW9;D0RB01	Ubiquitin carboxyl-terminal hydrolase	Usp46;LOC100912059;Usp12	tr|A0A0G2K2V1|A0A0G2K2V1_RAT Ubiquitin carboxyl-terminal hydrolase 46 OS=Rattus norvegicus OX=10116 GN=Usp46 PE=1 SV=1;sp|F1M625|UBP46_RAT Ubiquitin carboxyl-terminal hydrolase 46 OS=Rattus norvegicus OX=10116 GN=Usp46 PE=1 SV=2;tr|A0A0G2QC35|A0A0G2QC35_RA	5	3	3	3	10.9	41.704	359	27.32	7.2	7.2	7.2	7.2	7.2	7.2	7.2	7.2	7.2	7.2	2.2	10.9	7.2	7.2	7.2	1073000000	40688000	47010000	52694000	52081000	54534000	61889000	46177000	56382000	45951000	62945000	58238000	66081000	57241000	53684000	51670000
M0R851;B2GUZ1	M0R851;B2GUZ1	Ubiquitin carboxyl-terminal hydrolase;Ubiquitin carboxyl-terminal hydrolase 4	Usp4	tr|M0R851|M0R851_RAT Ubiquitin carboxyl-terminal hydrolase OS=Rattus norvegicus OX=10116 GN=Usp4 PE=1 SV=1;sp|B2GUZ1|UBP4_RAT Ubiquitin carboxyl-terminal hydrolase 4 OS=Rattus norvegicus OX=10116 GN=Usp4 PE=1 SV=1	2	5	5	5	9.5	103.71	914	5.4186	4	3.4	0	4.2	0.8	5.5	0	0.8	0.8	0.8	0	0.8	0	0	0	2076100000	109030000	127040000	0	96701000	104560000	92030000	0	102710000	140090000	112620000	0	171360000	0	0	0
F1LSM0	F1LSM0	Ubiquitin carboxyl-terminal hydrolase	Usp24	tr|F1LSM0|F1LSM0_RAT Ubiquitin-specific peptidase 24 OS=Rattus norvegicus OX=10116 GN=Usp24 PE=1 SV=2	1	3	3	3	1.8	294.03	2617	3.704	0.9	0.9	0.9	0.3	0	0.9	0.9	0.9	0	0.9	1.5	0	0.9	0	0	55765000	0	0	0	0	0	0	0	0	0	0	2129100	0	0	0	0
A0A0A0MY07;Q9R085;A0A0G2K1U1	A0A0A0MY07;Q9R085;A0A0G2K1U1	Ubiquitin carboxyl-terminal hydrolase;Ubiquitin carboxyl-terminal hydrolase 15	Usp15	tr|A0A0A0MY07|A0A0A0MY07_RAT Ubiquitin carboxyl-terminal hydrolase OS=Rattus norvegicus OX=10116 GN=Usp15 PE=1 SV=1;sp|Q9R085|UBP15_RAT Ubiquitin carboxyl-terminal hydrolase 15 OS=Rattus norvegicus OX=10116 GN=Usp15 PE=1 SV=1;tr|A0A0G2K1U1|A0A0G2K1U1_RAT U	3	6	6	6	12.4	109.24	952	9.7994	0	0	4.9	8.1	0	3.5	3.3	2	0	1.3	1.5	1.3	2	0	3	124040000	0	0	8683000	9026100	0	9885500	12860000	8189000	0	0	0	0	9111400	0	0
A0A0G2JVV5;Q5U2N2	A0A0G2JVV5;Q5U2N2	Ubiquitin carboxyl-terminal hydrolase	Usp14	tr|A0A0G2JVV5|A0A0G2JVV5_RAT Ubiquitin carboxyl-terminal hydrolase OS=Rattus norvegicus OX=10116 GN=Usp14 PE=1 SV=1;tr|Q5U2N2|Q5U2N2_RAT Ubiquitin carboxyl-terminal hydrolase OS=Rattus norvegicus OX=10116 GN=Usp14 PE=1 SV=1	2	16	16	16	42.6	52.293	458	73.414	31.9	32.3	22.5	33	28.8	24.2	22.3	28.8	22.9	32.3	27.1	17.2	21.6	31.9	23.8	6355100000	314250000	340250000	358700000	291800000	323970000	300110000	301370000	347080000	359550000	324920000	327010000	286910000	408910000	356760000	337700000
Q6IE71;Q5D006	Q6IE71;Q5D006	Ubiquitin carboxyl-terminal hydrolase	Usp11	tr|Q6IE71|Q6IE71_RAT Ubiquitin specific protease 11 OS=Rattus norvegicus OX=10116 GN=usp11 PE=2 SV=1;sp|Q5D006|UBP11_RAT Ubiquitin carboxyl-terminal hydrolase 11 OS=Rattus norvegicus OX=10116 GN=Usp11 PE=1 SV=1	2	3	3	3	6.7	80.108	700	11.425	1.7	0	1.4	0	0	0	0	0	0	3.6	0	0	3.6	3.6	0	23839000	0	0	0	0	0	0	0	0	0	8237200	0	0	3916400	7023900	0
P41542	P41542	General vesicular transport factor p115	Uso1	sp|P41542|USO1_RAT General vesicular transport factor p115 OS=Rattus norvegicus OX=10116 GN=Uso1 PE=1 SV=1	1	23	23	23	30.2	107.16	959	144.22	14.6	19.3	17.8	11.2	15.6	15.2	13.3	13.5	12.3	15.7	14.3	13.3	13.8	17.7	10.1	6029400000	263030000	285880000	315880000	311860000	365560000	343070000	316000000	256690000	329260000	337300000	315080000	303250000	273290000	307110000	285940000
Q9JJW3	Q9JJW3	Up-regulated during skeletal muscle growth protein 5	Usmg5	sp|Q9JJW3|ATPMD_RAT ATP synthase membrane subunit DAPIT, mitochondrial OS=Rattus norvegicus OX=10116 GN=Atp5md PE=1 SV=1	1	3	3	3	53.4	6.4075	58	68.549	53.4	43.1	43.1	43.1	53.4	53.4	43.1	43.1	53.4	53.4	43.1	43.1	53.4	53.4	43.1	11736000000	650310000	638940000	808310000	412510000	437910000	484690000	485190000	490250000	569330000	518820000	655280000	463650000	756280000	648740000	544060000
F1M5F4;A0A096MJ37	F1M5F4;A0A096MJ37		Urgcp	tr|F1M5F4|F1M5F4_RAT Upregulator of cell proliferation OS=Rattus norvegicus OX=10116 GN=Urgcp PE=4 SV=2;tr|A0A096MJ37|A0A096MJ37_RAT RCG35712, isoform CRA_e OS=Rattus norvegicus OX=10116 GN=Urgcp PE=4 SV=1	2	1	1	1	1.3	104.42	924	1.9448	1.3	0	1.3	0	0	0	0	0	0	0	0	0	0	0	0	27886000	11483000	0	13774000	0	0	0	0	0	0	0	0	0	0	0	0
D4AAN0	D4AAN0		Urb2	tr|D4AAN0|D4AAN0_RAT URB2 ribosome biogenesis homolog OS=Rattus norvegicus OX=10116 GN=Urb2 PE=4 SV=2	1	1	1	1	1	177.88	1569	2.4631	0	0	0	1	1	0	1	0	1	0	0	0	1	1	1	95974000	0	0	0	11379000	10612000	0	10989000	0	13031000	0	0	0	13800000	10779000	7933700
Q7TQ16	Q7TQ16	Cytochrome b-c1 complex subunit 8	Uqcrq	sp|Q7TQ16|QCR8_RAT Cytochrome b-c1 complex subunit 8 OS=Rattus norvegicus OX=10116 GN=Uqcrq PE=3 SV=1	1	4	4	4	42.7	9.8492	82	33.881	42.7	42.7	42.7	42.7	42.7	42.7	42.7	42.7	42.7	42.7	42.7	42.7	42.7	42.7	42.7	22406000000	1333700000	1157700000	1221000000	1166200000	1146000000	1227400000	985720000	1102800000	1316800000	1232600000	1139000000	766470000	1215100000	1024800000	1304400000
Q5M9I5	Q5M9I5	Cytochrome b-c1 complex subunit 6, mitochondrial	Uqcrh	sp|Q5M9I5|QCR6_RAT Cytochrome b-c1 complex subunit 6, mitochondrial OS=Rattus norvegicus OX=10116 GN=Uqcrh PE=3 SV=1	1	6	6	6	62.9	10.424	89	173.44	38.2	38.2	36	38.2	38.2	38.2	55.1	38.2	38.2	36	38.2	38.2	38.2	38.2	46.1	20795000000	1257700000	1217900000	1147000000	807090000	919380000	1029600000	1414200000	1032800000	388630000	904160000	961600000	1162800000	1547500000	1260600000	1024500000
P20788	P20788	Cytochrome b-c1 complex subunit Rieske, mitochondrial;Cytochrome b-c1 complex subunit 11	Uqcrfs1	sp|P20788|UCRI_RAT Cytochrome b-c1 complex subunit Rieske, mitochondrial OS=Rattus norvegicus OX=10116 GN=Uqcrfs1 PE=1 SV=2	1	19	19	19	61.7	29.445	274	186.84	48.2	48.2	48.2	52.9	42.7	48.2	52.2	48.2	52.9	48.2	50.7	52.9	43.4	50.7	46	50491000000	2886900000	2557000000	2612100000	2404000000	2111400000	2651600000	2927700000	2966300000	2192200000	2445000000	3059400000	2376900000	2614800000	2581800000	2654500000
P32551	P32551	Cytochrome b-c1 complex subunit 2, mitochondrial	Uqcrc2	sp|P32551|QCR2_RAT Cytochrome b-c1 complex subunit 2, mitochondrial OS=Rattus norvegicus OX=10116 GN=Uqcrc2 PE=1 SV=2	1	24	24	24	70.1	48.396	452	323.31	46.7	49.1	65.5	55.8	58.4	54.9	58.4	65.5	66.2	58.2	58	66.2	47.3	67.5	55.8	144310000000	7523000000	7333500000	7096700000	7406500000	7588900000	8052500000	6966700000	8147700000	7454000000	6992200000	7155400000	8109500000	6983700000	6864300000	7580500000
Q68FY0	Q68FY0	Cytochrome b-c1 complex subunit 1, mitochondrial	Uqcrc1	sp|Q68FY0|QCR1_RAT Cytochrome b-c1 complex subunit 1, mitochondrial OS=Rattus norvegicus OX=10116 GN=Uqcrc1 PE=1 SV=1	1	20	20	19	57.3	52.848	480	323.31	57.3	57.3	57.3	57.3	57.3	57.3	56.9	57.3	50.8	52.7	55.6	57.3	57.3	57.3	57.3	126810000000	6417900000	6288200000	6513300000	5963300000	6426500000	5965900000	6339000000	5892800000	6947100000	5815100000	6192700000	7002000000	6410900000	6057200000	6553500000
A9UMV7	A9UMV7		Uqcr11	tr|A9UMV7|A9UMV7_RAT RCG29512 OS=Rattus norvegicus OX=10116 GN=Uqcr11 PE=1 SV=1	1	1	1	1	21.4	6.5386	56	1.8355	0	0	0	0	21.4	21.4	0	21.4	21.4	21.4	21.4	21.4	0	0	0	50671000	0	0	0	0	5650200	7275600	0	5091900	4634500	3329800	4281100	4456000	0	0	0
A0A0G2K8Q8;B2RYX1	A0A0G2K8Q8;B2RYX1		Uqcr10	tr|A0A0G2K8Q8|A0A0G2K8Q8_RAT Ubiquinol-cytochrome c reductase, complex III subunit X OS=Rattus norvegicus OX=10116 GN=Uqcr10 PE=1 SV=1;tr|B2RYX1|B2RYX1_RAT LOC685322 protein OS=Rattus norvegicus OX=10116 GN=Uqcr10 PE=2 SV=1	2	3	3	3	51.6	7.099	62	14.403	38.7	38.7	38.7	38.7	38.7	38.7	38.7	38.7	38.7	38.7	38.7	38.7	38.7	51.6	51.6	5882900000	336230000	261540000	289770000	353750000	283990000	310830000	281710000	290910000	342730000	313240000	344860000	318550000	247030000	278400000	332300000
Q32Q54	Q32Q54		Uqcc1	tr|Q32Q54|Q32Q54_RAT RCG37273, isoform CRA_a OS=Rattus norvegicus OX=10116 GN=Uqcc1 PE=1 SV=1	1	2	2	2	5	34.546	299	2.6684	3	3	5	3	3	3	5	3	0	3	5	3	0	3	0	220270000	10003000	26159000	13773000	19187000	17772000	17880000	18586000	15498000	0	9351700	10963000	0	0	17609000	0
Q499V1	Q499V1	Uridine phosphorylase	Upp1	tr|Q499V1|Q499V1_RAT Uridine phosphorylase OS=Rattus norvegicus OX=10116 GN=Upp1 PE=1 SV=1	1	1	1	1	11.5	34.114	312	3.2377	0	0	11.5	0	0	11.5	11.5	11.5	0	11.5	0	0	0	0	0	52537000	0	0	7103900	0	0	9080100	7631400	10032000	0	5081300	0	0	0	0	0
F1LY19;A0A0U1RS25	F1LY19;A0A0U1RS25		Upf1	tr|F1LY19|F1LY19_RAT RCG38820 OS=Rattus norvegicus OX=10116 GN=Upf1 PE=1 SV=3;tr|A0A0U1RS25|A0A0U1RS25_RAT UPF1, RNA helicase and ATPase OS=Rattus norvegicus OX=10116 GN=Upf1 PE=1 SV=1	2	12	12	12	12.4	122.64	1113	25.291	1.9	0	4.1	1	2.2	3.8	1	3.1	1.7	3.6	3	5.6	3.4	0.8	0	923040000	52751000	0	25050000	48520000	61762000	77257000	50748000	76400000	54880000	37714000	67912000	48442000	48423000	0	0
Q62768	Q62768	Protein unc-13 homolog A	Unc13a	sp|Q62768|UN13A_RAT Protein unc-13 homolog A OS=Rattus norvegicus OX=10116 GN=Unc13a PE=1 SV=1	1	21	21	2	16.6	196.35	1735	67.868	6.3	7.5	9.3	8.8	9.7	10	8	5.8	7.4	9.2	6.4	6.7	8.1	9.6	8.2	2714600000	122650000	125880000	161630000	181510000	137050000	146460000	164190000	148440000	150290000	130800000	117910000	122190000	133850000	132910000	139840000
F1M378;F1LTC1;F1LXM4;D3Z9Y2;A0A0G2K511;Q62769;A0A0G2K3J2;A0A0G2KAK7;Q62770	F1M378		Unc13a	tr|F1M378|F1M378_RAT Protein unc-13 homolog A OS=Rattus norvegicus OX=10116 GN=Unc13a PE=1 SV=3	9	20	1	1	15.4	194.87	1730	3.5581	5.8	7.3	8.6	9.4	9.5	9.3	8.6	6.4	8	9.8	7	7.3	8	10.2	8	261720000	13368000	14711000	0	19434000	13687000	0	16150000	19177000	23120000	14829000	17657000	13196000	11028000	9895700	13774000
Q4QQS7	Q4QQS7		Umps	tr|Q4QQS7|Q4QQS7_RAT Uridine monophosphate synthetase OS=Rattus norvegicus OX=10116 GN=Umps PE=1 SV=1	1	2	2	2	6.2	52.378	481	3.8339	4.2	4.2	0	0	0	0	2.1	0	0	4.2	0	0	0	0	0	0	0	0	0	0	0	0	0	0	0	0	0	0	0	0	0
D3ZMG0	D3ZMG0		Ulk1	tr|D3ZMG0|D3ZMG0_RAT Serine/threonine-protein kinase OS=Rattus norvegicus OX=10116 GN=Ulk1 PE=1 SV=2	1	1	1	1	2.2	112.44	1051	2.6857	0	0	0	2.2	0	2.2	0	2.2	2.2	2.2	0	2.2	0	0	0	34250000	0	0	0	2804900	0	3167500	0	3917900	2228600	5577100	0	4606500	0	0	0
Q09426	Q09426	2-hydroxyacylsphingosine 1-beta-galactosyltransferase	Ugt8	sp|Q09426|CGT_RAT 2-hydroxyacylsphingosine 1-beta-galactosyltransferase OS=Rattus norvegicus OX=10116 GN=Ugt8 PE=1 SV=1	1	1	1	1	2.8	61.125	541	4.5193	2.8	2.8	2.8	2.8	2.8	2.8	2.8	2.8	2.8	2.8	2.8	2.8	2.8	0	2.8	150580000	11789000	7362900	8705300	6804600	15804000	8067700	10313000	4696700	7128100	3998300	11135000	5852500	8004000	0	7795400
Q4V8I9;A0A0G2K542;Q5XFW3	Q4V8I9;A0A0G2K542;Q5XFW3		Ugp2	tr|Q4V8I9|Q4V8I9_RAT UTP--glucose-1-phosphate uridylyltransferase OS=Rattus norvegicus OX=10116 GN=Ugp2 PE=1 SV=1;tr|A0A0G2K542|A0A0G2K542_RAT UTP--glucose-1-phosphate uridylyltransferase OS=Rattus norvegicus OX=10116 GN=Ugp2 PE=1 SV=1;tr|Q5XFW3|Q5XFW3_RAT	3	19	19	19	43.1	57.023	508	172.6	37.4	26.4	30.7	23.6	26.4	16.7	29.3	28.1	26.2	25.8	27.6	27.4	28.3	31.9	27	12398000000	581140000	543890000	572260000	679900000	681630000	772290000	607400000	657830000	662030000	740340000	616140000	736530000	543430000	551370000	538770000
Q9JLA3	Q9JLA3	UDP-glucose:glycoprotein glucosyltransferase 1	Uggt1	sp|Q9JLA3|UGGG1_RAT UDP-glucose:glycoprotein glucosyltransferase 1 OS=Rattus norvegicus OX=10116 GN=Uggt1 PE=1 SV=2	1	26	26	26	25.1	176.43	1551	77.385	14.1	6.7	14.8	11	12.6	10.5	10.9	13.3	12.4	10.7	14.6	10.2	10.6	8.6	10.8	2855100000	156380000	141560000	161520000	150100000	127650000	137630000	163060000	169160000	115540000	185420000	185250000	128600000	119720000	132140000	134470000
Q5XIB4	Q5XIB4	Ufm1-specific protease 2	Ufsp2	sp|Q5XIB4|UFSP2_RAT Ufm1-specific protease 2 OS=Rattus norvegicus OX=10116 GN=Ufsp2 PE=2 SV=1	1	1	1	1	3.3	52.306	461	1.5596	0	0	0	0	0	0	3.3	3.3	3.3	0	3.3	0	0	0	3.3	14834000	0	0	0	0	0	0	0	0	0	0	0	0	0	0	2703600
Q5BJP3	Q5BJP3	Ubiquitin-fold modifier 1	Ufm1	sp|Q5BJP3|UFM1_RAT Ubiquitin-fold modifier 1 OS=Rattus norvegicus OX=10116 GN=Ufm1 PE=3 SV=1	1	5	5	5	75.3	9.1175	85	15.72	67.1	60	27.1	65.9	65.9	24.7	60	65.9	65.9	75.3	68.2	65.9	24.7	60	27.1	3029600000	145110000	157740000	144650000	153100000	149020000	125780000	144340000	154450000	189990000	147490000	163920000	205870000	130270000	118210000	126510000
A0A0G2K266;B2GV24	A0A0G2K266;B2GV24	E3 UFM1-protein ligase 1	Ufl1	tr|A0A0G2K266|A0A0G2K266_RAT E3 UFM1-protein ligase 1 OS=Rattus norvegicus OX=10116 GN=Ufl1 PE=1 SV=1;sp|B2GV24|UFL1_RAT E3 UFM1-protein ligase 1 OS=Rattus norvegicus OX=10116 GN=Ufl1 PE=1 SV=1	2	3	3	3	7.4	83.633	739	7.5055	0	3.1	2.7	5.8	3.1	5.8	2.7	5.8	2.7	5.8	7.4	5.8	2.7	0	5.8	202060000	0	7425400	10568000	10949000	12668000	11621000	14110000	9721400	9534900	10516000	13380000	9660800	13008000	0	17302000
Q9ES53	Q9ES53	Ubiquitin fusion degradation protein 1 homolog	Ufd1l	sp|Q9ES53|UFD1_RAT Ubiquitin recognition factor in ER-associated degradation protein 1 OS=Rattus norvegicus OX=10116 GN=Ufd1 PE=1 SV=1	1	3	3	3	13.7	34.485	307	10.596	8.8	3.9	8.8	3.9	0	4.9	3.9	3.9	3.9	8.8	8.8	8.8	0	8.8	3.9	501890000	0	33820000	25717000	28385000	0	0	25130000	28344000	29830000	30071000	28111000	35031000	0	34504000	38104000
Q5HZY3;A0A0G2K2A5	Q5HZY3;A0A0G2K2A5	Ubiquitin carboxyl-terminal hydrolase	Uchl5	tr|Q5HZY3|Q5HZY3_RAT Ubiquitin carboxyl-terminal hydrolase OS=Rattus norvegicus OX=10116 GN=Uchl5 PE=1 SV=1;tr|A0A0G2K2A5|A0A0G2K2A5_RAT Ubiquitin carboxyl-terminal hydrolase OS=Rattus norvegicus OX=10116 GN=Uchl5 PE=1 SV=1	2	2	2	2	13	37.097	324	1.793	0	2.5	0	0	0	0	0	0	0	10.5	0	0	0	0	0	16647000	0	0	0	0	0	0	0	0	0	10777000	0	0	0	0	0
D4ABI6;Q91Y78	D4ABI6;Q91Y78	Ubiquitin carboxyl-terminal hydrolase;Ubiquitin carboxyl-terminal hydrolase isozyme L3	Uchl3	tr|D4ABI6|D4ABI6_RAT Ubiquitin carboxyl-terminal hydrolase OS=Rattus norvegicus OX=10116 GN=Uchl3 PE=1 SV=2;sp|Q91Y78|UCHL3_RAT Ubiquitin carboxyl-terminal hydrolase isozyme L3 OS=Rattus norvegicus OX=10116 GN=Uchl3 PE=1 SV=1	2	9	9	9	48.7	26.109	230	116.99	23	30	17	30	32.6	28.3	23	31.3	27	31.3	34.3	29.6	17	17	30	2875200000	118470000	124590000	123190000	125590000	167450000	94673000	109140000	126570000	107020000	169770000	151470000	218930000	117410000	147150000	231790000
Q00981	Q00981	Ubiquitin carboxyl-terminal hydrolase isozyme L1	Uchl1	sp|Q00981|UCHL1_RAT Ubiquitin carboxyl-terminal hydrolase isozyme L1 OS=Rattus norvegicus OX=10116 GN=Uchl1 PE=1 SV=2	1	20	20	20	90.1	24.838	223	323.31	86.5	77.1	85.7	88.3	88.3	87.9	87.9	87.9	76.7	88.3	89.7	78.5	88.3	85.7	90.1	268430000000	14967000000	14929000000	15634000000	14233000000	12873000000	14331000000	11074000000	12706000000	12406000000	14039000000	10674000000	14831000000	13184000000	13461000000	14720000000
D3ZUE3	D3ZUE3		Ubxn8	tr|D3ZUE3|D3ZUE3_RAT UBX domain containing 6 (Predicted), isoform CRA_a OS=Rattus norvegicus OX=10116 GN=Ubxn8 PE=4 SV=1	1	1	1	1	2.9	31.205	276	1.5942	0	0	0	2.9	0	0	0	0	2.9	2.9	0	0	0	0	0	53614000	0	0	0	0	0	0	0	0	26278000	12786000	0	0	0	0	0
M0RAE4;A0A0G2K012	M0RAE4;A0A0G2K012		Ubxn6	tr|M0RAE4|M0RAE4_RAT Similar to UBX domain containing 1, isoform CRA_c OS=Rattus norvegicus OX=10116 GN=Ubxn6 PE=1 SV=1;tr|A0A0G2K012|A0A0G2K012_RAT UBX domain protein 6 OS=Rattus norvegicus OX=10116 GN=Ubxn6 PE=1 SV=1	2	7	7	7	23.5	44.854	395	21.173	19.2	11.1	5.8	17	13.4	13.4	19.2	13.4	11.4	17.2	15.9	17.2	15.4	15.7	9.1	1338900000	66981000	58058000	40243000	93787000	91329000	67002000	66427000	65612000	70030000	66464000	72981000	63446000	75951000	85102000	72304000
Q499N6	Q499N6	UBX domain-containing protein 1	Ubxn1	sp|Q499N6|UBXN1_RAT UBX domain-containing protein 1 OS=Rattus norvegicus OX=10116 GN=Ubxn1 PE=3 SV=2	1	2	2	2	9.4	33.581	297	31.814	9.4	9.4	9.4	5.4	5.4	5.4	9.4	5.4	5.4	5.4	9.4	5.4	9.4	5.4	9.4	674890000	30403000	16640000	39319000	41044000	21167000	37825000	17678000	25129000	28721000	41494000	33309000	38812000	29974000	28365000	29922000
A9CMB4;Q5HZY0	A9CMB4;Q5HZY0	UBX domain-containing protein 4	Ubxd2;Ubxn4	tr|A9CMB4|A9CMB4_RAT UBX domain containing 2 (Fragment) OS=Rattus norvegicus OX=10116 GN=Ubxd2 PE=4 SV=1;sp|Q5HZY0|UBXN4_RAT UBX domain-containing protein 4 OS=Rattus norvegicus OX=10116 GN=Ubxn4 PE=1 SV=1	2	1	1	1	11	13.321	127	5.8548	0	11	11	0	0	0	0	0	0	0	0	0	11	11	11	0	0	0	0	0	0	0	0	0	0	0	0	0	0	0	0
A0A0G2JU89;F1LQI5;Q2TL32	A0A0G2JU89;F1LQI5;Q2TL32	E3 ubiquitin-protein ligase UBR4	Ubr4	tr|A0A0G2JU89|A0A0G2JU89_RAT E3 ubiquitin-protein ligase UBR4 OS=Rattus norvegicus OX=10116 GN=Ubr4 PE=1 SV=1;tr|F1LQI5|F1LQI5_RAT E3 ubiquitin-protein ligase UBR4 OS=Rattus norvegicus OX=10116 GN=Ubr4 PE=1 SV=1;sp|Q2TL32|UBR4_RAT E3 ubiquitin-protein liga	3	20	20	20	5.8	573.87	5193	41.816	1.3	1.7	1.8	2.3	1.9	2	1.4	2.9	1.9	2.6	2.7	2.8	3.2	1.4	1.5	984620000	58878000	27204000	48726000	60969000	47920000	45653000	56931000	46591000	52816000	49449000	49243000	48787000	43430000	42594000	52394000
D5MTG9;D3ZQC6	D5MTG9;D3ZQC6		Ubr1	tr|D5MTG9|D5MTG9_RAT E3 ubiquitin-protein ligase OS=Rattus norvegicus OX=10116 GN=Ubr1 PE=2 SV=1;tr|D3ZQC6|D3ZQC6_RAT E3 ubiquitin-protein ligase OS=Rattus norvegicus OX=10116 GN=Ubr1 PE=1 SV=3	2	3	3	3	2.1	200.16	1757	3.3162	0.3	0.8	0	0	0	0	0.3	0.3	0	1.1	0.3	1	0.3	1.1	1.1	928120000	157480000	101170000	0	0	0	0	102890000	55987000	0	58512000	91314000	0	52895000	92694000	76216000
D4AA63;D4A3P1	D4AA63		Ubqln2	tr|D4AA63|D4AA63_RAT Ubiquilin 2 OS=Rattus norvegicus OX=10116 GN=Ubqln2 PE=1 SV=1	2	9	9	6	22.3	67.259	638	181.58	8.8	16.8	17.4	19.9	19.9	22.3	11.9	19.6	10	16	16.6	19.7	11.1	16.8	16.6	4825900000	306720000	229270000	222150000	268350000	254210000	261460000	243400000	241050000	214440000	252420000	244030000	305290000	207630000	193290000	213190000
A0A140TAI1;Q9JJP9	A0A140TAI1;Q9JJP9	Ubiquilin-1	Ubqln1	tr|A0A140TAI1|A0A140TAI1_RAT Ubiquilin 1, isoform CRA_a OS=Rattus norvegicus OX=10116 GN=Ubqln1 PE=1 SV=1;sp|Q9JJP9|UBQL1_RAT Ubiquilin-1 OS=Rattus norvegicus OX=10116 GN=Ubqln1 PE=1 SV=1	2	9	6	6	22.2	62.014	582	41.28	16.2	19.4	13.9	16.7	10.1	15.5	17	16.8	8.8	16.2	15.3	17.2	10.5	18	16.5	2071500000	93199000	121150000	83970000	101710000	96378000	98476000	131530000	125240000	114920000	109880000	80943000	119150000	125430000	102490000	89513000
Q6AY24	Q6AY24		Ubl7	tr|Q6AY24|Q6AY24_RAT Bone marrow stromal cell-derived ubiquitin-like protein OS=Rattus norvegicus OX=10116 GN=Ubl7 PE=1 SV=1	1	1	1	1	2.6	40.562	381	1.3816	2.6	2.6	2.6	0	0	2.6	2.6	2.6	2.6	0	2.6	0	2.6	0	0	225850000	0	0	0	0	0	0	0	0	0	0	0	0	39278000	0	0
B2GV38	B2GV38	Ubiquitin-like protein 4A	Ubl4a	sp|B2GV38|UBL4A_RAT Ubiquitin-like protein 4A OS=Rattus norvegicus OX=10116 GN=Ubl4a PE=2 SV=1	1	8	8	8	53.5	17.79	157	11.209	15.9	36.3	15.9	37.6	37.6	17.8	20.4	29.9	19.7	26.1	23.6	19.7	24.8	35	19.7	995620000	29532000	59815000	46530000	58498000	68924000	50781000	69613000	45166000	45242000	37266000	50733000	57038000	41401000	48751000	47616000
Q3MIF1;G3V8E4	Q3MIF1;G3V8E4		Ubfd1	tr|Q3MIF1|Q3MIF1_RAT Ubfd1 protein OS=Rattus norvegicus OX=10116 GN=Ubfd1 PE=1 SV=1;tr|G3V8E4|G3V8E4_RAT Similar to D7Wsu128e protein OS=Rattus norvegicus OX=10116 GN=Ubfd1 PE=1 SV=3	2	2	2	2	7.9	31.021	291	3.5564	0	0	0	0	0	0	0	0	4.1	3.8	3.8	0	0	3.8	0	48316000	0	0	0	0	0	0	0	0	0	15955000	0	0	0	23042000	0
F1M8V2	F1M8V2		Ube4b	tr|F1M8V2|F1M8V2_RAT Ubiquitination factor E4B OS=Rattus norvegicus OX=10116 GN=Ube4b PE=1 SV=3	1	3	3	3	4.6	133.3	1173	7.3898	1.5	0	1.9	0	1.5	3.1	1.5	0	1.5	1.5	2.7	2.7	0	1.5	1.5	56855000	3636300	0	5266800	0	4905300	4117000	4359700	0	6227800	0	4528900	5371200	0	4929300	0
F1M9N5;Q7TP51;Q6P7A2	F1M9N5;Q7TP51;Q6P7A2	Ubiquitin conjugation factor E4 A	Ube4a	tr|F1M9N5|F1M9N5_RAT Ubiquitin conjugation factor E4 A OS=Rattus norvegicus OX=10116 GN=Ube4a PE=1 SV=1;tr|Q7TP51|Q7TP51_RAT Ab2-232 OS=Rattus norvegicus OX=10116 GN=Ube4a PE=1 SV=1;sp|Q6P7A2|UBE4A_RAT Ubiquitin conjugation factor E4 A OS=Rattus norvegicus	3	1	1	1	2	122.48	1066	3.0854	0	0	0	0	0	2	0	0	0	2	0	2	0	0	0	41448000	0	0	0	0	0	9031500	0	0	0	8603700	0	8691500	0	0	0
A0A1B0GWW0;D3ZHB7	A0A1B0GWW0;D3ZHB7		Ube3c	tr|A0A1B0GWW0|A0A1B0GWW0_RAT Ubiquitin protein ligase E3C (Fragment) OS=Rattus norvegicus OX=10116 GN=Ube3c PE=1 SV=1;tr|D3ZHB7|D3ZHB7_RAT Ubiquitin protein ligase E3C OS=Rattus norvegicus OX=10116 GN=Ube3c PE=1 SV=3	2	4	4	4	3.2	110.46	962	3.3945	0	2.3	1	1.8	1	1	1	0	0	2.3	1	0	0	1	0	210760000	0	14545000	16220000	0	16022000	16194000	40679000	0	0	14430000	17563000	0	0	21990000	0
Q3B7D1	Q3B7D1	Ubiquitin-conjugating enzyme E2 Z	Ube2z	sp|Q3B7D1|UBE2Z_RAT Ubiquitin-conjugating enzyme E2 Z OS=Rattus norvegicus OX=10116 GN=Ube2z PE=1 SV=2	1	4	4	4	9.8	38.352	356	7.9355	7.9	4.8	0	4.8	5.9	7.9	2	2	0	5.9	2.8	2	2.8	2.8	0	498830000	34816000	44397000	0	35879000	26783000	37296000	28546000	37220000	0	28857000	41043000	0	38923000	47706000	0
Q7M767;A0A0G2JU07	Q7M767;A0A0G2JU07	Ubiquitin-conjugating enzyme E2 variant 2	Ube2v2	sp|Q7M767|UB2V2_RAT Ubiquitin-conjugating enzyme E2 variant 2 OS=Rattus norvegicus OX=10116 GN=Ube2v2 PE=1 SV=3;tr|A0A0G2JU07|A0A0G2JU07_RAT Ubiquitin-conjugating enzyme E2 variant 2 OS=Rattus norvegicus OX=10116 GN=Ube2v2 PE=1 SV=1	2	5	3	3	33.8	16.353	145	9.0184	17.9	17.9	17.9	33.8	22.8	17.9	17.9	17.9	22.8	17.9	11.7	17.9	17.9	17.9	29	3953000000	167780000	168670000	173670000	203460000	250350000	173300000	219930000	166620000	231860000	240790000	207020000	320330000	98950000	140290000	171230000
B2RZ96	B2RZ96		Ube2r2	tr|B2RZ96|B2RZ96_RAT LOC689226 protein OS=Rattus norvegicus OX=10116 GN=Ube2r2 PE=1 SV=1	1	2	2	2	9.2	27.166	238	7.7658	4.6	4.6	0	9.2	9.2	9.2	4.6	4.6	4.6	4.6	0	4.6	0	0	4.6	351710000	22355000	17457000	0	29376000	23223000	0	0	31143000	21815000	23390000	0	22882000	0	0	17787000
F1M403	F1M403		Ube2o	tr|F1M403|F1M403_RAT Ubiquitin-conjugating enzyme E2O OS=Rattus norvegicus OX=10116 GN=Ube2o PE=1 SV=2	1	22	22	22	27.2	125.27	1138	76.178	12.3	11.3	14.1	17.9	12.3	16.4	15.2	15	9.7	15.8	16.5	17.5	15.4	18.7	19	4590600000	208140000	195450000	243100000	256460000	278730000	225160000	202090000	266670000	205600000	247280000	227010000	287180000	181130000	252610000	240750000
Q9EQX9;G3V6M7	Q9EQX9	Ubiquitin-conjugating enzyme E2 N	Ube2n	sp|Q9EQX9|UBE2N_RAT Ubiquitin-conjugating enzyme E2 N OS=Rattus norvegicus OX=10116 GN=Ube2n PE=1 SV=1	2	11	11	11	77.6	17.124	152	66.838	52	52	54.6	77.6	71.7	77.6	52	43.4	59.2	52	64.5	54.6	77.6	70.4	61.8	30668000000	1670500000	1812400000	1474500000	1512200000	1410600000	1533800000	1385000000	1616100000	1778400000	1606200000	1450000000	1454100000	1520500000	1555700000	1623400000
D3ZNQ6	D3ZNQ6		Ube2m	tr|D3ZNQ6|D3ZNQ6_RAT Ubiquitin-conjugating enzyme E2M OS=Rattus norvegicus OX=10116 GN=Ube2m PE=1 SV=1	1	9	9	9	48.1	20.9	183	30.881	36.1	37.7	32.8	37.7	38.8	32.8	37.2	23	24	38.3	37.7	35.5	37.2	39.9	33.9	6275800000	312180000	351690000	339650000	328970000	298650000	336370000	368630000	216310000	280910000	311090000	360370000	308890000	331340000	363380000	359330000
B2RZA9	B2RZA9		Ube2l3	tr|B2RZA9|B2RZA9_RAT Ube2l3 protein OS=Rattus norvegicus OX=10116 GN=Ube2l3 PE=2 SV=1	1	8	8	8	68.2	17.861	154	112.2	51.9	68.2	40.3	56.5	56.5	51.9	56.5	56.5	51.9	40.3	40.3	35.7	62.3	51.9	51.9	11754000000	515340000	592090000	716010000	557640000	699500000	621790000	714560000	616620000	474630000	561270000	646620000	573390000	539280000	625300000	749370000
D3ZXS8	D3ZXS8		Ube2k	tr|D3ZXS8|D3ZXS8_RAT Huntingtin interacting protein 2 (Predicted), isoform CRA_a OS=Rattus norvegicus OX=10116 GN=Ube2k PE=1 SV=1	1	6	6	6	42	22.406	200	18.987	22	13.5	17	11	22	17	18.5	16	18.5	8.5	16	3.5	27.5	11	7.5	1356100000	60650000	69086000	63921000	52453000	91927000	96627000	70376000	71363000	85746000	79992000	61410000	75940000	87891000	60321000	53394000
P63281;A0A0G2KB55	P63281;A0A0G2KB55	SUMO-conjugating enzyme UBC9	Ube2i	sp|P63281|UBC9_RAT SUMO-conjugating enzyme UBC9 OS=Rattus norvegicus OX=10116 GN=Ube2i PE=1 SV=1;tr|A0A0G2KB55|A0A0G2KB55_RAT SUMO-conjugating enzyme UBC9-like OS=Rattus norvegicus OX=10116 GN=LOC102553386 PE=3 SV=1	2	4	4	4	32.3	18.007	158	9.2602	8.2	8.2	8.2	8.2	8.2	27.8	12.7	8.2	8.2	8.2	8.2	8.2	27.8	8.2	8.2	646880000	38733000	18524000	30634000	50850000	41533000	31226000	32375000	29578000	31504000	45791000	43601000	23122000	25606000	26008000	29076000
P62255	P62255	Ubiquitin-conjugating enzyme E2 G1;Ubiquitin-conjugating enzyme E2 G1, N-terminally processed	Ube2g1	sp|P62255|UB2G1_RAT Ubiquitin-conjugating enzyme E2 G1 OS=Rattus norvegicus OX=10116 GN=Ube2g1 PE=2 SV=3	1	2	2	2	12.9	19.509	170	2.167	0	0	7.1	0	0	0	0	0	0	5.9	0	0	0	0	5.9	40258000	0	0	0	0	0	0	0	0	0	0	0	0	0	0	10796000
Q5U203	Q5U203	NEDD8-conjugating enzyme UBE2F	Ube2f	sp|Q5U203|UBE2F_RAT NEDD8-conjugating enzyme UBE2F OS=Rattus norvegicus OX=10116 GN=Ube2f PE=2 SV=2	1	1	1	1	5.4	21.08	185	2.869	0	0	0	0	0	0	0	0	0	5.4	0	0	0	0	0	29745000	0	0	0	0	0	0	0	0	0	19256000	0	0	0	0	0
A0A0G2JV72;A0A0G2K739;P61078;F1M5C9;P70711	A0A0G2JV72;A0A0G2K739;P61078;F1M5C9	Ubiquitin-conjugating enzyme E2 D3	Ube2d3;Ube2d2	tr|A0A0G2JV72|A0A0G2JV72_RAT Ubiquitin-conjugating enzyme E2 D3 OS=Rattus norvegicus OX=10116 GN=Ube2d3 PE=3 SV=1;tr|A0A0G2K739|A0A0G2K739_RAT Ubiquitin-conjugating enzyme E2 D3 OS=Rattus norvegicus OX=10116 GN=Ube2d3 PE=1 SV=1;sp|P61078|UB2D3_RAT Ubiquiti	5	4	4	1	33.6	16.251	143	12.937	28.7	33.6	28.7	33.6	25.9	33.6	25.9	33.6	16.8	33.6	33.6	29.4	33.6	33.6	28.7	9919800000	496060000	434060000	457210000	550500000	509930000	573970000	463630000	462430000	531050000	461390000	427950000	622610000	515680000	531460000	592720000
A0A0G2JYC6;E9PTR4;Q4V8A7	A0A0G2JYC6;E9PTR4;Q4V8A7		Ubap2l	tr|A0A0G2JYC6|A0A0G2JYC6_RAT RCG62582, isoform CRA_c OS=Rattus norvegicus OX=10116 GN=Ubap2l PE=1 SV=1;tr|E9PTR4|E9PTR4_RAT RCG62582, isoform CRA_b OS=Rattus norvegicus OX=10116 GN=Ubap2l PE=1 SV=2;tr|Q4V8A7|Q4V8A7_RAT Atp8b2 protein OS=Rattus norvegicus O	3	4	4	4	5.4	112.51	1068	8.1857	2.7	5.4	0.8	0.8	0.8	0.8	0	0.8	0	0.8	2.7	0.8	0	0.8	2.7	292350000	23511000	25361000	24895000	23518000	20630000	30789000	0	19461000	0	0	29551000	0	0	16757000	25360000
Q5XIR9	Q5XIR9	Ubiquitin-associated domain-containing protein 1	Ubac1	sp|Q5XIR9|UBAC1_RAT Ubiquitin-associated domain-containing protein 1 OS=Rattus norvegicus OX=10116 GN=Ubac1 PE=1 SV=1	1	2	2	2	11.7	45.546	409	1.9232	3.2	3.2	11.7	3.2	3.2	3.2	3.2	3.2	3.2	3.2	3.2	3.2	3.2	3.2	11.7	183610000	9860000	10091000	11522000	9181500	10459000	11790000	12458000	10483000	7794700	9014600	10387000	6118800	8919600	8017400	7301200
D4A8H3	D4A8H3		Uba6	tr|D4A8H3|D4A8H3_RAT Similar to RIKEN cDNA 5730469D23 (Predicted) OS=Rattus norvegicus OX=10116 GN=Uba6 PE=1 SV=1	1	5	5	5	6.4	117.93	1053	20.416	2.7	2.7	3.6	4.7	3.8	5.2	4.3	2.7	4.3	5.2	4.3	4.3	3.6	3.6	2.7	578370000	27264000	21921000	31117000	24333000	22398000	35045000	25150000	30597000	35089000	28468000	29676000	39123000	26024000	31878000	26480000
Q5M7A4	Q5M7A4	Ubiquitin-like modifier-activating enzyme 5	Uba5	sp|Q5M7A4|UBA5_RAT Ubiquitin-like modifier-activating enzyme 5 OS=Rattus norvegicus OX=10116 GN=Uba5 PE=1 SV=1	1	7	7	7	22.6	44.895	403	52.27	2.2	8.9	8.4	10.9	10.9	10.9	11.4	10.9	2.5	14.9	17.1	1.7	6.7	9.2	18.6	1128600000	55051000	51367000	52846000	80125000	104860000	78837000	67599000	77876000	0	101170000	60209000	25936000	19650000	55361000	42563000
Q99MI7	Q99MI7	NEDD8-activating enzyme E1 catalytic subunit	Uba3	sp|Q99MI7|UBA3_RAT NEDD8-activating enzyme E1 catalytic subunit OS=Rattus norvegicus OX=10116 GN=Uba3 PE=1 SV=1	1	9	9	9	30.7	51.723	462	17.8	25.5	11.3	16.9	11.5	17.7	18.2	6.9	22.1	13	10.2	8	17.7	19.3	9.3	17.7	1949200000	107270000	101680000	105620000	106610000	108020000	101690000	73712000	84496000	83070000	88836000	108910000	119320000	115610000	71366000	90429000
B1WC32;F1LS72;Q4G010	B1WC32;F1LS72		Uba2	tr|B1WC32|B1WC32_RAT SUMO-activating enzyme subunit 2 OS=Rattus norvegicus OX=10116 GN=Uba2 PE=2 SV=1;tr|F1LS72|F1LS72_RAT SUMO-activating enzyme subunit 2 OS=Rattus norvegicus OX=10116 GN=Uba2 PE=1 SV=3	3	9	9	9	18.9	70.769	639	19.924	10.8	13.9	13.8	4.5	7.5	3.8	9.1	11.6	6.9	9.9	4.9	0	13.8	10.8	7.7	1346400000	58563000	85016000	97188000	79842000	56113000	162380000	144980000	75045000	44273000	70165000	64989000	0	95904000	66735000	42681000
Q5U300;A7LAC4;A0A0G2K8A5;W8CEN6;C9WPN5	Q5U300	Ubiquitin-like modifier-activating enzyme 1	Uba1	sp|Q5U300|UBA1_RAT Ubiquitin-like modifier-activating enzyme 1 OS=Rattus norvegicus OX=10116 GN=Uba1 PE=1 SV=1	5	42	42	42	51.4	117.79	1058	323.31	43.7	45.8	43.6	43.4	43.2	36.6	49.1	42.4	41.3	39.7	46.8	46.9	41.8	48	44.6	69591000000	3512100000	3564700000	3704900000	3501100000	3554300000	3606100000	3358300000	3480100000	3692900000	3683100000	3596400000	3852000000	3298800000	3554600000	3672100000
B5DEH4	B5DEH4		Uap1l1	tr|B5DEH4|B5DEH4_RAT UDP-N-acetylglucosamine pyrophosphorylase 1-like 1 OS=Rattus norvegicus OX=10116 GN=Uap1l1 PE=1 SV=1	1	2	2	2	5.1	56.435	507	7.3157	0	2	5.1	2	2	0	2	5.1	0	2	5.1	5.1	3.2	0	0	49642000	0	3677000	4477700	3283300	4002400	0	2697700	2842400	0	3749300	2609100	4809800	3871700	0	0
F2Z3T9	F2Z3T9		U2af2	tr|F2Z3T9|F2Z3T9_RAT U2 snRNP auxiliary factor large subunit OS=Rattus norvegicus OX=10116 GN=U2af2 PE=1 SV=2	1	3	3	3	7.2	53.12	471	9.4318	3.8	3.8	3.8	3.8	2.1	3.8	3.8	3.8	3.8	3.8	3.8	5.5	3.8	3.8	3.8	717290000	25450000	35223000	36563000	39191000	33041000	43112000	31211000	44432000	41077000	50920000	33556000	0	31085000	31047000	22675000
Q3KR55;Q7TP17	Q3KR55;Q7TP17	Splicing factor U2AF 26 kDa subunit	U2af1;U2af1l4	tr|Q3KR55|Q3KR55_RAT RCG60540, isoform CRA_a OS=Rattus norvegicus OX=10116 GN=U2af1 PE=1 SV=1;sp|Q7TP17|U2AF4_RAT Splicing factor U2AF 26 kDa subunit OS=Rattus norvegicus OX=10116 GN=U2af1l4 PE=2 SV=1	2	2	2	2	10.5	27.815	239	24.511	5	5	10.5	5	5	5	5	5	5	5	5	5	5	5	5	404190000	15688000	16679000	17803000	22983000	18306000	23253000	18625000	25784000	29283000	22138000	18466000	25422000	14463000	16058000	19778000
A0A0G2K6E2;F1M6X5;Q9Z0J5	A0A0G2K6E2;F1M6X5;Q9Z0J5	Thioredoxin reductase 2, mitochondrial	Txnrd2	tr|A0A0G2K6E2|A0A0G2K6E2_RAT Thioredoxin reductase 2, isoform CRA_a OS=Rattus norvegicus OX=10116 GN=Txnrd2 PE=1 SV=1;tr|F1M6X5|F1M6X5_RAT Thioredoxin reductase 2, mitochondrial OS=Rattus norvegicus OX=10116 GN=Txnrd2 PE=1 SV=3;sp|Q9Z0J5|TRXR2_RAT Thioredo	3	4	4	4	16	56.367	524	14.372	6.3	0	9.4	2.9	6.9	13	9.2	3.8	0	10.1	2.9	9.4	6.3	6.3	0	628160000	36705000	0	39564000	0	54767000	46123000	53720000	40270000	0	45989000	0	50393000	38421000	43090000	0
R9PXU4;O89049;A0A0G2JUN7	R9PXU4;O89049;A0A0G2JUN7	Thioredoxin reductase 1, cytoplasmic	Txnrd1	tr|R9PXU4|R9PXU4_RAT Thioredoxin reductase 1, cytoplasmic OS=Rattus norvegicus OX=10116 GN=Txnrd1 PE=1 SV=2;sp|O89049|TRXR1_RAT Thioredoxin reductase 1, cytoplasmic OS=Rattus norvegicus OX=10116 GN=Txnrd1 PE=1 SV=5;tr|A0A0G2JUN7|A0A0G2JUN7_RAT Thioredoxin	3	11	11	11	33.3	54.506	498	47.381	32.1	26.9	27.3	25.3	19.1	18.5	22.3	32.1	13.9	20.7	28.5	25.5	32.1	22.3	20.1	4494100000	242190000	198180000	216040000	232350000	247590000	224140000	205240000	300510000	247690000	200270000	280100000	246110000	201370000	237770000	228000000
A0A0G2K737;Q920J4	A0A0G2K737;Q920J4	Thioredoxin-like protein 1	Txnl1	tr|A0A0G2K737|A0A0G2K737_RAT Thioredoxin-like protein 1 OS=Rattus norvegicus OX=10116 GN=Txnl1 PE=1 SV=1;sp|Q920J4|TXNL1_RAT Thioredoxin-like protein 1 OS=Rattus norvegicus OX=10116 GN=Txnl1 PE=1 SV=3	2	10	10	10	47.3	32.7	292	118.75	31.5	32.9	34.2	40.4	36.6	40.4	40.4	38	27.7	40.4	47.3	40.8	36.6	32.9	38	9473200000	370920000	460200000	525380000	547920000	459320000	533330000	499320000	545420000	459920000	432200000	460040000	478600000	489620000	519640000	498110000
D3ZZC1	D3ZZC1		Txndc5	tr|D3ZZC1|D3ZZC1_RAT RCG43947 OS=Rattus norvegicus OX=10116 GN=Txndc5 PE=1 SV=1	1	4	4	4	14.1	46.353	417	18.66	3.4	3.4	3.4	14.1	3.4	4.8	8.2	3.4	2.2	4.8	0	4.8	0	8.2	0	355580000	0	0	0	32414000	0	37286000	25802000	0	0	40653000	0	27554000	0	21730000	0
B0K010	B0K010		Txndc17	tr|B0K010|B0K010_RAT Thioredoxin domain-containing 17 OS=Rattus norvegicus OX=10116 GN=Txndc17 PE=1 SV=1	1	6	6	6	63.4	14.092	123	24.802	46.3	22.8	22.8	26.8	47.2	21.1	13	21.1	34.1	28.5	34.1	28.5	17.1	28.5	22.8	1256400000	76301000	59485000	57874000	52675000	75968000	48390000	46921000	49908000	90748000	67288000	64912000	79606000	42266000	62279000	77470000
B0BN97;Q498E0	B0BN97;Q498E0	Thioredoxin domain-containing protein 12	Txndc12	tr|B0BN97|B0BN97_RAT Txndc12 protein (Fragment) OS=Rattus norvegicus OX=10116 GN=Txndc12 PE=2 SV=1;sp|Q498E0|TXD12_RAT Thioredoxin domain-containing protein 12 OS=Rattus norvegicus OX=10116 GN=Txndc12 PE=2 SV=2	2	4	4	4	19.9	22.352	201	31.614	3.5	3.5	15.4	15.4	8	7.5	7.5	8	7.5	8	4.5	0	19.9	11.9	10.9	686280000	34646000	43719000	31517000	31408000	51821000	28966000	41772000	38802000	38845000	49031000	21425000	0	38429000	41181000	36100000
P97615	P97615	Thioredoxin, mitochondrial	Txn2	sp|P97615|THIOM_RAT Thioredoxin, mitochondrial OS=Rattus norvegicus OX=10116 GN=Txn2 PE=2 SV=1	1	2	2	2	24.1	18.232	166	16.463	24.1	24.1	24.1	9	9	9	9	9	9	9	9	9	24.1	24.1	9	925550000	66251000	59287000	52296000	54226000	66968000	77596000	43839000	57536000	39543000	0	35516000	41407000	59338000	41373000	40557000
P11232;R4GNK3	P11232;R4GNK3	Thioredoxin	Txn;Txn1	sp|P11232|THIO_RAT Thioredoxin OS=Rattus norvegicus OX=10116 GN=Txn PE=1 SV=2;tr|R4GNK3|R4GNK3_RAT Thioredoxin OS=Rattus norvegicus OX=10116 GN=Txn1 PE=1 SV=1	2	6	6	6	51.4	11.673	105	18.242	51.4	40	40	51.4	40	51.4	40	40	40	51.4	51.4	29.5	40	29.5	40	29352000000	1384700000	1372400000	1414000000	1402900000	1566500000	1732000000	1415200000	1748300000	1634700000	1423600000	1748800000	1850400000	1513300000	1441000000	1358700000
B0BMY7	B0BMY7		Twf2	tr|B0BMY7|B0BMY7_RAT Protein tyrosine kinase 9-like (A6-related protein) (Predicted), isoform CRA_b OS=Rattus norvegicus OX=10116 GN=Twf2 PE=1 SV=1	1	15	15	14	56.7	39.472	349	249.4	36.1	36.1	46.1	43	38.1	24.6	39.3	43.3	36.1	40.7	39.3	37.8	33.8	40.7	40.7	9162100000	427370000	412560000	443920000	517480000	475400000	450940000	484270000	465050000	475790000	459340000	532980000	493200000	453010000	452670000	507680000
Q5RJR2	Q5RJR2	Twinfilin-1	Twf1	sp|Q5RJR2|TWF1_RAT Twinfilin-1 OS=Rattus norvegicus OX=10116 GN=Twf1 PE=1 SV=1	1	8	7	7	26.6	40.09	350	139	16.6	24.3	12.9	16.6	16.6	18.9	15.1	22	19.4	24.3	16.6	20.6	22.3	16.6	16.6	5431300000	279480000	254630000	230680000	241740000	231750000	293730000	285020000	272130000	216590000	269230000	246880000	320990000	205730000	168250000	272610000
P85834	P85834	Elongation factor Tu, mitochondrial	Tufm	sp|P85834|EFTU_RAT Elongation factor Tu, mitochondrial OS=Rattus norvegicus OX=10116 GN=Tufm PE=1 SV=1	1	29	29	28	71.7	49.522	452	323.31	55.3	58.6	57.3	58.6	56	64.8	60.4	60.2	60.2	57.5	71.7	60.6	57.1	65.3	53.8	67147000000	3572100000	3584900000	3386500000	3447500000	3797600000	3964700000	3132300000	3251300000	3206800000	3401000000	3491100000	3569400000	3324900000	3405100000	3324200000
A0A0G2JUU7;Q5U3X6;D3ZMR7	A0A0G2JUU7;Q5U3X6;D3ZMR7		Tubgcp3	tr|A0A0G2JUU7|A0A0G2JUU7_RAT Gamma-tubulin complex component OS=Rattus norvegicus OX=10116 GN=Tubgcp3 PE=1 SV=1;tr|Q5U3X6|Q5U3X6_RAT Gamma-tubulin complex component (Fragment) OS=Rattus norvegicus OX=10116 GN=Tubgcp3 PE=2 SV=1;tr|D3ZMR7|D3ZMR7_RAT Gamma-tu	3	2	2	2	4.4	103.09	902	11.953	2.7	1.8	4.4	1.8	4.4	1.8	1.8	1.8	4.4	4.4	4.4	4.4	1.8	4.4	4.4	137450000	6659600	0	6584800	8149300	7341000	8890700	7590500	9940500	5452400	5145000	6792400	8108700	6814000	7836000	7590500
F1LUW9;P83888	F1LUW9;P83888	Tubulin gamma chain;Tubulin gamma-1 chain	Tubg2;Tubg1	tr|F1LUW9|F1LUW9_RAT Tubulin gamma chain OS=Rattus norvegicus OX=10116 GN=Tubg2 PE=3 SV=2;sp|P83888|TBG1_RAT Tubulin gamma-1 chain OS=Rattus norvegicus OX=10116 GN=Tubg1 PE=2 SV=1	2	4	4	4	16	53.771	476	10.955	0	0	6.7	6.7	11.8	2.3	6.7	6.7	0	8.6	0	0	6.7	6.7	0	104760000	0	0	8653800	9370100	8874000	0	13266000	9119700	0	7705900	0	0	13622000	10824000	0
Q4QQV0;M0R8B6	Q4QQV0		Tubb6	tr|Q4QQV0|Q4QQV0_RAT Tubulin beta chain OS=Rattus norvegicus OX=10116 GN=Tubb6 PE=1 SV=1	2	21	3	3	50.6	50.059	447	37.778	41.8	39.8	41.8	45.2	41.6	45	43	50.3	41.8	45	43.6	39.8	39.8	41.8	39.8	11081000000	0	1109200000	3101300	11305000	120870000	1085600000	1361900000	6208600	6983000	761450000	161030000	903180000	791690000	1032000000	1139400000
P69897	P69897	Tubulin beta-5 chain	Tubb5	sp|P69897|TBB5_RAT Tubulin beta-5 chain OS=Rattus norvegicus OX=10116 GN=Tubb5 PE=1 SV=1	1	31	4	4	79.3	49.67	444	165.57	73.4	77	77.3	77.3	77.3	77.3	77.3	79.3	70.7	73.4	77.3	77	73.4	77.3	79.1	74978000000	4220800000	4040800000	3912200000	3562100000	3467000000	3559700000	4537600000	3357200000	3653500000	3402100000	3730400000	3200600000	4041500000	4315600000	3593800000
G3V7C6;Q6P9T8	G3V7C6;Q6P9T8	Tubulin beta-4B chain	Tubb4b	tr|G3V7C6|G3V7C6_RAT Tubulin beta chain OS=Rattus norvegicus OX=10116 GN=Tubb4b PE=1 SV=2;sp|Q6P9T8|TBB4B_RAT Tubulin beta-4B chain OS=Rattus norvegicus OX=10116 GN=Tubb4b PE=1 SV=1	2	35	35	1	78.5	61.186	548	323.31	73.7	76.6	76.8	76.8	76.8	76.8	76.8	78.5	73.5	73.7	76.8	76.6	73.4	76.8	78.3	1465000000000	68557000000	67334000000	68683000000	62115000000	64231000000	65669000000	69225000000	62995000000	65008000000	62004000000	67006000000	63639000000	68589000000	71217000000	67771000000
B4F7C2	B4F7C2		Tubb4a	tr|B4F7C2|B4F7C2_RAT Tubulin beta chain OS=Rattus norvegicus OX=10116 GN=Tubb4a PE=1 SV=1	1	33	6	6	84.5	49.585	444	264.51	78.6	82.2	82.4	82.4	82.4	82.4	82.4	84.5	78.4	78.6	82.4	82.2	78.2	82.4	84.2	138140000000	6972500000	6672800000	7028900000	6349600000	7231600000	7348000000	7749600000	6785800000	7479100000	6572300000	7726900000	6739700000	7952200000	6048000000	7037000000
Q4QRB4	Q4QRB4	Tubulin beta-3 chain	Tubb3	sp|Q4QRB4|TBB3_RAT Tubulin beta-3 chain OS=Rattus norvegicus OX=10116 GN=Tubb3 PE=1 SV=1	1	28	12	9	65.8	50.418	450	323.31	60.7	60.4	60.7	60.7	60.7	63.8	65.8	63.8	62.7	63.8	60.7	60.4	62.7	60.7	60.4	168860000000	8334700000	8337800000	8612000000	8149200000	7201300000	8735500000	7790000000	9210500000	7577900000	7169700000	8582200000	8659000000	7975700000	8055800000	8177200000
Q3KRE8	Q3KRE8	Tubulin beta-2B chain	Tubb2b	sp|Q3KRE8|TBB2B_RAT Tubulin beta-2B chain OS=Rattus norvegicus OX=10116 GN=Tubb2b PE=1 SV=1	1	31	2	2	80	49.953	445	16.821	73.3	76.9	78	77.1	77.1	77.1	77.1	79.1	73.3	73.3	77.1	76.9	73.3	77.1	78.9	10225000000	473010000	467940000	434160000	454410000	471430000	411850000	250440000	450540000	506940000	537560000	296730000	438480000	449820000	499100000	333360000
P85108	P85108	Tubulin beta-2A chain	Tubb2a	sp|P85108|TBB2A_RAT Tubulin beta-2A chain OS=Rattus norvegicus OX=10116 GN=Tubb2a PE=1 SV=1	1	31	10	3	80	49.906	445	323.31	74.2	76.9	77.1	77.1	78	77.1	77.1	79.1	64.5	73.3	78	76.9	73.3	77.1	79.8	338940000000	17560000000	15439000000	16650000000	13964000000	15466000000	15500000000	14599000000	15092000000	13791000000	15025000000	13920000000	15582000000	16478000000	16496000000	15180000000
F1LUM5	F1LUM5		Tubal3	tr|F1LUM5|F1LUM5_RAT Tubulin alpha chain OS=Rattus norvegicus OX=10116 GN=Tubal3 PE=1 SV=2	1	6	1	1	13.6	42.832	382	43.819	12	12	13.6	13.6	13.6	13.6	12	13.6	13.6	9.2	13.6	9.2	13.6	13.6	13.6	2923800000	136870000	171040000	176940000	203680000	286030000	226320000	174000000	189040000	175050000	0	162750000	0	128750000	190310000	92113000
Q6AY56	Q6AY56	Tubulin alpha-8 chain	Tuba8	sp|Q6AY56|TBA8_RAT Tubulin alpha-8 chain OS=Rattus norvegicus OX=10116 GN=Tuba8 PE=2 SV=1	1	21	2	2	39.2	50.037	449	-2	37.9	37.9	37.2	39.2	37.2	39.2	37.9	39.2	37	37.2	39.2	35.4	34.3	34.5	32.5	579740000	30097000	22658000	37020000	23884000	41929000	33747000	33615000	39333000	34647000	34958000	44697000	0	42898000	36088000	0
Q5XIF6	Q5XIF6	Tubulin alpha-4A chain	Tuba4a	sp|Q5XIF6|TBA4A_RAT Tubulin alpha-4A chain OS=Rattus norvegicus OX=10116 GN=Tuba4a PE=1 SV=1	1	32	5	5	72.3	49.924	448	118.63	71	71	70.8	72.3	72.3	72.3	71	72.3	72.1	72.3	72.3	72.1	69	69.2	69.2	186900000000	9770200000	10269000000	11178000000	8310600000	8766800000	8692700000	9885000000	8058700000	9215600000	7670300000	9845700000	8862400000	11370000000	11556000000	11163000000
Q6P9V9	Q6P9V9	Tubulin alpha-1B chain	Tuba1b	sp|Q6P9V9|TBA1B_RAT Tubulin alpha-1B chain OS=Rattus norvegicus OX=10116 GN=Tuba1b PE=1 SV=1	1	36	36	0	73.2	50.151	451	323.31	73.2	72.3	72.3	72.3	72.3	72.3	73.2	72.3	72.9	73.2	73.2	72.5	68.5	69.2	69.2	1917400000000	92103000000	92329000000	97279000000	93672000000	92575000000	92010000000	99501000000	85998000000	86175000000	88424000000	92680000000	86639000000	90263000000	95062000000	94456000000
P68370;Q68FR8	P68370;Q68FR8	Tubulin alpha-1A chain;Tubulin alpha-3 chain	Tuba1a;Tuba3a	sp|P68370|TBA1A_RAT Tubulin alpha-1A chain OS=Rattus norvegicus OX=10116 GN=Tuba1a PE=1 SV=1;sp|Q68FR8|TBA3_RAT Tubulin alpha-3 chain OS=Rattus norvegicus OX=10116 GN=Tuba3a PE=2 SV=1	2	36	2	1	73.2	50.135	451	25.441	70.1	69.2	69.2	69.2	69.2	72.3	73.2	72.3	72.9	73.2	73.2	69.4	68.5	69.2	69.2	56653000000	2934500000	3733700000	3287700000	2755100000	2750000000	2567400000	2785100000	2920900000	2346100000	2858700000	2656400000	2962200000	3265700000	3156500000	3117000000
D4A383;A0A0G2K0W3	D4A383;A0A0G2K0W3	Protein tweety homolog	Ttyh3	tr|D4A383|D4A383_RAT Protein tweety homolog OS=Rattus norvegicus OX=10116 GN=Ttyh3 PE=1 SV=1;tr|A0A0G2K0W3|A0A0G2K0W3_RAT Protein tweety homolog OS=Rattus norvegicus OX=10116 GN=Ttyh3 PE=1 SV=1	2	4	4	4	7.3	57.58	524	6.1552	6.1	6.1	4.2	6.1	6.1	4.2	6.1	2.7	2.7	4.6	6.1	3.8	6.1	6.1	4.2	2673900000	98209000	95829000	128920000	184370000	117310000	177130000	145890000	137140000	173080000	170890000	140860000	230020000	103220000	116110000	107740000
B4F773;P0C5X8	B4F773;P0C5X8	Protein tweety homolog;Protein tweety homolog 1	Ttyh1	tr|B4F773|B4F773_RAT Protein tweety homolog OS=Rattus norvegicus OX=10116 GN=Ttyh1 PE=1 SV=1;sp|P0C5X8|TTYH1_RAT Protein tweety homolog 1 OS=Rattus norvegicus OX=10116 GN=Ttyh1 PE=1 SV=1	2	9	9	9	18.4	49.032	450	89.811	14.2	14.2	12.9	15.3	14.4	14.4	14.2	14.4	12.7	15.3	12.7	12.7	14.2	14.2	11.1	18781000000	837750000	937850000	1262600000	987330000	966980000	767100000	1002600000	881320000	897020000	962330000	806050000	1068700000	883040000	854680000	765900000
P02767	P02767	Transthyretin	Ttr	sp|P02767|TTHY_RAT Transthyretin OS=Rattus norvegicus OX=10116 GN=Ttr PE=1 SV=1	1	6	6	6	47.6	15.72	147	76.636	39.5	39.5	43.5	34.7	39.5	34.7	47.6	39.5	39.5	39.5	47.6	38.8	38.8	34.7	39.5	6794000000	217290000	180510000	215800000	229980000	257970000	154010000	988590000	394740000	328190000	556310000	782410000	559600000	158290000	154180000	190420000
D4A1Q9	D4A1Q9		Ttll12	tr|D4A1Q9|D4A1Q9_RAT Tubulin tyrosine ligase-like 12 OS=Rattus norvegicus OX=10116 GN=Ttll12 PE=1 SV=1	1	5	5	5	11.9	73.897	639	14.413	0	1.6	0	4.2	0	8.1	0	4.2	0	7	6.1	5.5	0	4.2	6.6	266620000	0	0	0	17927000	0	0	0	0	0	0	0	0	0	28677000	25483000
G3V8C8;Q9QXJ0	G3V8C8;Q9QXJ0	Tubulin--tyrosine ligase	Ttl	tr|G3V8C8|G3V8C8_RAT Tubulin tyrosine ligase OS=Rattus norvegicus OX=10116 GN=Ttl PE=4 SV=1;sp|Q9QXJ0|TTL_RAT Tubulin--tyrosine ligase OS=Rattus norvegicus OX=10116 GN=Ttl PE=1 SV=1	2	1	1	1	7.4	43.203	377	1.9768	7.4	0	0	0	0	0	0	0	0	0	0	0	7.4	7.4	0	41398000	8408700	0	0	0	0	0	0	0	0	0	0	0	13541000	18990000	0
Q6P5P3	Q6P5P3	Tetratricopeptide repeat protein 9C	Ttc9c	sp|Q6P5P3|TTC9C_RAT Tetratricopeptide repeat protein 9C OS=Rattus norvegicus OX=10116 GN=Ttc9c PE=2 SV=1	1	1	1	1	8.8	20.067	171	2.2451	8.8	8.8	0	0	0	0	0	0	0	0	0	0	0	0	0	0	0	0	0	0	0	0	0	0	0	0	0	0	0	0	0
D3ZS76;B2RYJ6	D3ZS76;B2RYJ6		Ttc9	tr|D3ZS76|D3ZS76_RAT Similar to mKIAA0227 protein (Predicted), isoform CRA_b OS=Rattus norvegicus OX=10116 GN=Ttc9 PE=1 SV=1;tr|B2RYJ6|B2RYJ6_RAT Tetratricopeptide repeat domain 9 OS=Rattus norvegicus OX=10116 GN=Ttc9 PE=1 SV=1	2	2	2	2	10	24.433	221	3.7399	0	0	0	6.3	6.3	10	6.3	6.3	6.3	6.3	6.3	6.3	0	6.3	6.3	367930000	0	0	0	0	40883000	36491000	21768000	27188000	28918000	31519000	0	31116000	0	24924000	21096000
B5DFB4;F1LUY5;A0A0G2JXJ6	B5DFB4;F1LUY5;A0A0G2JXJ6		Ttc7b	tr|B5DFB4|B5DFB4_RAT Tetratricopeptide repeat domain 7B OS=Rattus norvegicus OX=10116 GN=Ttc7b PE=2 SV=1;tr|F1LUY5|F1LUY5_RAT Tetratricopeptide repeat domain 7B OS=Rattus norvegicus OX=10116 GN=Ttc7b PE=1 SV=3;tr|A0A0G2JXJ6|A0A0G2JXJ6_RAT Tetratricopeptide	3	6	6	6	11.8	64.896	585	13.531	5.5	1.4	7.9	4.1	5.5	6.7	7.9	7.9	6.8	5.5	7.9	6.8	5.5	5.5	9.2	1885100000	97270000	78574000	93156000	108000000	112580000	91384000	98094000	85240000	90762000	99844000	108700000	90471000	106250000	126460000	128290000
D3ZL50	D3ZL50		Ttc37	tr|D3ZL50|D3ZL50_RAT Tetratricopeptide repeat domain 37 OS=Rattus norvegicus OX=10116 GN=Ttc37 PE=1 SV=3	1	4	4	4	4.8	174.29	1563	7.8837	1.5	1.5	1.5	1.2	0	0	1.5	0	0	0.7	0	0	1.3	0	0.7	42241000	4482900	4384200	13606000	0	0	0	16053000	0	0	0	0	0	0	0	0
D4A6D7	D4A6D7	Tetratricopeptide repeat protein 19, mitochondrial	Ttc19	sp|D4A6D7|TTC19_RAT Tetratricopeptide repeat protein 19, mitochondrial OS=Rattus norvegicus OX=10116 GN=Ttc19 PE=3 SV=1	1	4	4	4	15.1	41.333	365	2.7527	2.7	2.7	6.8	0	2.2	10.1	0	6.8	0	0	0	0	0	2.7	2.7	111990000	15315000	15316000	0	0	0	0	0	0	0	0	0	0	0	22216000	22119000
Q66H09	Q66H09		Ttc1	tr|Q66H09|Q66H09_RAT Tetratricopeptide repeat domain 1 OS=Rattus norvegicus OX=10116 GN=Ttc1 PE=1 SV=1	1	3	3	3	14	33.309	292	9.4674	3.4	3.4	3.4	7.9	7.9	3.4	14	9.6	9.6	7.9	0	14	3.4	3.4	3.4	752430000	45001000	40480000	41661000	35670000	42652000	35690000	27042000	40547000	43082000	47446000	0	36861000	35366000	39139000	37351000
Q3SWT2;G3V8W9	Q3SWT2;G3V8W9		Tstd3	tr|Q3SWT2|Q3SWT2_RAT LOC500420 protein (Fragment) OS=Rattus norvegicus OX=10116 GN=LOC500420 PE=2 SV=1;tr|G3V8W9|G3V8W9_RAT Similar to CG12279-PA OS=Rattus norvegicus OX=10116 GN=Tstd3 PE=1 SV=1	2	4	4	4	32.5	16.852	151	12.173	13.2	32.5	11.9	20.5	20.5	20.5	27.2	20.5	13.9	20.5	6.6	13.9	6.6	11.9	5.3	608070000	38033000	26057000	29215000	21701000	48769000	31422000	32152000	28932000	23547000	35764000	34877000	49333000	35247000	35065000	0
G3V762;B0BNN0	G3V762;B0BNN0		Tsta3	tr|G3V762|G3V762_RAT Tissue specific transplantation antigen P35B (Predicted), isoform CRA_a OS=Rattus norvegicus OX=10116 GN=Tsta3 PE=1 SV=1;tr|B0BNN0|B0BNN0_RAT Tissue-specific transplantation antigen P35B OS=Rattus norvegicus OX=10116 GN=Tsta3 PE=1 SV=1	2	7	7	7	28.3	35.796	321	25.157	12.5	18.4	15.6	11.8	10.9	9.3	5.9	15.3	9.7	11.8	9.7	5.9	9.3	3.7	9.7	887820000	40824000	29018000	34167000	76743000	62307000	51111000	44207000	55279000	47666000	63616000	52864000	0	46637000	36482000	46101000
P24329	P24329	Thiosulfate sulfurtransferase	Tst	sp|P24329|THTR_RAT Thiosulfate sulfurtransferase OS=Rattus norvegicus OX=10116 GN=Tst PE=1 SV=3	1	15	15	15	51.5	33.406	297	96.012	38	40.1	40.4	38.4	43.4	34.7	38	43.1	41.1	43.1	38.4	47.5	36	42.1	38.4	14779000000	843590000	758040000	708440000	702640000	837620000	764700000	738250000	736830000	801300000	772950000	649990000	909530000	716190000	628750000	707800000
F1LNX7;Q5PPK9	F1LNX7;Q5PPK9	Protein TSSC1	Tssc1	tr|F1LNX7|F1LNX7_RAT EARP and GARP complex-interacting protein 1 OS=Rattus norvegicus OX=10116 GN=Eipr1 PE=1 SV=3;sp|Q5PPK9|EIPR1_RAT EARP and GARP complex-interacting protein 1 OS=Rattus norvegicus OX=10116 GN=Eipr1 PE=1 SV=1	2	4	4	4	15.1	43.058	385	14.253	2.3	10.1	2.3	3.4	7.3	5.7	2.3	5.7	5.7	5.7	10.1	5.7	10.1	10.1	2.3	707360000	35489000	37527000	42488000	51508000	31566000	29251000	55955000	27938000	26917000	39010000	35434000	34079000	31911000	36386000	50607000
F1M8Y2;F1M9I6;B3STU1;B0BNE7	F1M8Y2;F1M9I6;B3STU1;B0BNE7	Tetraspanin	Tspan7	tr|F1M8Y2|F1M8Y2_RAT Tetraspanin OS=Rattus norvegicus OX=10116 GN=Tspan7 PE=1 SV=3;tr|F1M9I6|F1M9I6_RAT Tetraspanin OS=Rattus norvegicus OX=10116 GN=Tspan7 PE=1 SV=3;tr|B3STU1|B3STU1_RAT Tetraspanin OS=Rattus norvegicus OX=10116 PE=2 SV=1;tr|B0BNE7|B0BNE7_	4	5	5	5	20.4	22.336	201	52.146	15.4	15.4	20.4	20.4	10.9	15.9	15.9	15.4	10.9	20.4	15.9	16.9	15.4	20.4	10.9	7708000000	354430000	408780000	511840000	383060000	526710000	301370000	464950000	334470000	431560000	316430000	229000000	382950000	337980000	93357000	579070000
Q9JJW1	Q9JJW1	Tetraspanin-2	Tspan2	sp|Q9JJW1|TSN2_RAT Tetraspanin-2 OS=Rattus norvegicus OX=10116 GN=Tspan2 PE=1 SV=1	1	2	2	2	12.2	24.189	221	85.325	12.2	12.2	12.2	5.4	12.2	12.2	12.2	12.2	12.2	5.4	12.2	12.2	12.2	12.2	12.2	1791600000	69996000	102530000	97116000	73199000	89289000	72094000	86743000	107620000	143300000	85334000	69745000	100730000	117810000	99431000	111930000
Q9JHB5	Q9JHB5	Translin-associated protein X	Tsnax	sp|Q9JHB5|TSNAX_RAT Translin-associated protein X OS=Rattus norvegicus OX=10116 GN=Tsnax PE=1 SV=1	1	3	3	3	15.9	33.005	290	21.287	0	0	0	0	0	6.6	3.4	0	0	0	0	6.6	0	0	5.9	86689000	0	0	0	0	0	9295300	0	0	0	0	0	24184000	0	0	0
Q71SY3;Q7TP02;E9PT79;A0A1B0GWQ7	Q71SY3;Q7TP02;E9PT79;A0A1B0GWQ7		Tsn	tr|Q71SY3|Q71SY3_RAT Translin OS=Rattus norvegicus OX=10116 GN=Tsn PE=1 SV=1;tr|Q7TP02|Q7TP02_RAT Da2-35 OS=Rattus norvegicus OX=10116 PE=2 SV=1;tr|E9PT79|E9PT79_RAT Translin OS=Rattus norvegicus OX=10116 GN=Tsn PE=1 SV=3;tr|A0A1B0GWQ7|A0A1B0GWQ7_RAT Trans	4	9	9	9	45.6	26.171	228	68.847	29.4	28.9	45.2	25.9	31.1	31.1	22.4	25.4	25.4	20.2	25.9	22.4	28.9	27.2	37.7	4022400000	200670000	172160000	216170000	191450000	213460000	218860000	217870000	223960000	184600000	276650000	213390000	252740000	151130000	187020000	180100000
Q6IRE4	Q6IRE4	Tumor susceptibility gene 101 protein	Tsg101	sp|Q6IRE4|TS101_RAT Tumor susceptibility gene 101 protein OS=Rattus norvegicus OX=10116 GN=Tsg101 PE=1 SV=1	1	8	8	8	24	44.077	391	34.454	14.1	5.6	15.6	14.1	14.1	15.3	14.1	15.9	14.1	12.3	12.3	11.5	15.1	16.9	15.9	2412700000	121040000	105520000	123040000	97241000	106630000	99185000	114640000	118670000	139640000	100920000	137190000	144420000	145660000	156470000	151850000
Q9QYU2;M0R4P2	Q9QYU2;M0R4P2	Elongation factor Ts, mitochondrial	Tsfm	sp|Q9QYU2|EFTS_RAT Elongation factor Ts, mitochondrial OS=Rattus norvegicus OX=10116 GN=Tsfm PE=2 SV=1;tr|M0R4P2|M0R4P2_RAT Elongation factor Ts, mitochondrial OS=Rattus norvegicus OX=10116 GN=Tsfm PE=3 SV=2	2	4	4	4	29.9	35.178	324	21.71	23.5	15.1	12	18.5	0	20.4	12	0	0	0	12	20.4	20.4	6.5	0	254760000	17601000	19044000	36393000	29816000	0	33399000	0	0	0	0	24806000	27761000	23487000	0	0
Q9EQZ1	Q9EQZ1	TSC22 domain family protein 3	Tsc22d3	sp|Q9EQZ1|T22D3_RAT TSC22 domain family protein 3 OS=Rattus norvegicus OX=10116 GN=Tsc22d3 PE=1 SV=1	1	3	3	2	18.7	14.836	134	2.7113	5.2	5.2	0	13.4	0	7.5	0	11.2	0	0	0	0	5.2	5.2	5.2	604700000	82017000	90238000	0	0	0	0	0	102770000	0	0	0	0	95830000	81642000	59680000
D3Z8M8;P62501	D3Z8M8;P62501	TSC22 domain family protein 1	Tsc22d1	tr|D3Z8M8|D3Z8M8_RAT TSC22 domain family protein 1 OS=Rattus norvegicus OX=10116 GN=Tsc22d1 PE=1 SV=1;sp|P62501|T22D1_RAT TSC22 domain family protein 1 OS=Rattus norvegicus OX=10116 GN=Tsc22d1 PE=2 SV=1	2	2	1	1	1.8	106.79	1050	16.947	1.8	1.8	1.1	1.1	1.1	1.1	1.1	1.8	1.1	1.1	1.1	1.1	1.8	1.8	1.8	1207100000	67529000	78047000	68461000	60589000	53624000	73839000	58928000	45217000	55934000	65001000	47327000	67178000	59597000	75930000	64680000
D3ZLW4;A0A0G2JSL4;P49816	D3ZLW4;A0A0G2JSL4;P49816	Tuberin	Tsc2	tr|D3ZLW4|D3ZLW4_RAT Tuberin OS=Rattus norvegicus OX=10116 GN=Tsc2 PE=1 SV=3;tr|A0A0G2JSL4|A0A0G2JSL4_RAT Tuberin OS=Rattus norvegicus OX=10116 GN=Tsc2 PE=1 SV=1;sp|P49816|TSC2_RAT Tuberin OS=Rattus norvegicus OX=10116 GN=Tsc2 PE=1 SV=1	3	2	2	2	2.8	198.6	1785	5.5534	0	1.4	1.4	0	1.4	1.4	0	0	0	0	0	0	0	0	2.8	55893000	0	8515500	9119500	0	5845900	3719400	0	0	0	0	0	0	0	0	18380000
A0A0G2JSH6;Q9WUD2	A0A0G2JSH6;Q9WUD2	Transient receptor potential cation channel subfamily V member 2	Trpv2	tr|A0A0G2JSH6|A0A0G2JSH6_RAT Transient receptor potential cation channel subfamily V member 2 OS=Rattus norvegicus OX=10116 GN=Trpv2 PE=1 SV=1;sp|Q9WUD2|TRPV2_RAT Transient receptor potential cation channel subfamily V member 2 OS=Rattus norvegicus OX=1011	2	1	1	1	1.8	86.729	761	2.6731	1.8	1.8	0	1.8	0	1.8	0	1.8	0	1.8	0	1.8	0	1.8	1.8	116870000	0	4470900	0	0	0	26312000	0	0	0	0	0	0	0	0	0
D3ZRN5	D3ZRN5		Trove2	tr|D3ZRN5|D3ZRN5_RAT Ro60, Y RNA-binding protein OS=Rattus norvegicus OX=10116 GN=Ro60 PE=1 SV=1	1	3	3	3	7.8	60.042	538	12.723	4.5	0	4.5	2.4	4.5	4.5	2	4.5	4.5	5.8	4.5	4.5	5.8	2	2	371340000	20324000	0	23837000	23184000	16939000	20931000	17482000	23562000	28209000	24255000	28044000	20583000	21166000	12237000	0
Q4VBH2	Q4VBH2		Trnt1	tr|Q4VBH2|Q4VBH2_RAT tRNA nucleotidyl transferase 1 OS=Rattus norvegicus OX=10116 GN=Trnt1 PE=1 SV=1	1	1	1	1	3.5	49.821	434	1.8624	0	3.5	0	0	0	0	0	0	0	0	0	3.5	0	0	0	0	0	0	0	0	0	0	0	0	0	0	0	0	0	0	0
B2RYS9	B2RYS9		Trmt112	tr|B2RYS9|B2RYS9_RAT Similar to RIKEN cDNA 0610038D11 (Predicted), isoform CRA_b OS=Rattus norvegicus OX=10116 GN=Trmt112 PE=1 SV=1	1	1	1	1	10.4	14.127	125	1.9241	10.4	10.4	10.4	10.4	0	10.4	0	0	0	0	0	10.4	10.4	0	0	147650000	0	18170000	23589000	16448000	0	15714000	0	0	0	0	0	20997000	15698000	0	0
A0A0A0MXY4;A0A1W2Q676;A0A0G2JU73;F1LP64;Q3KR60	A0A0A0MXY4;A0A1W2Q676;A0A0G2JU73;F1LP64;Q3KR60	E3 ubiquitin-protein ligase TRIP12	Trip12	tr|A0A0A0MXY4|A0A0A0MXY4_RAT E3 ubiquitin-protein ligase TRIP12 OS=Rattus norvegicus OX=10116 GN=Trip12 PE=1 SV=2;tr|A0A1W2Q676|A0A1W2Q676_RAT E3 ubiquitin-protein ligase TRIP12 OS=Rattus norvegicus OX=10116 GN=Trip12 PE=1 SV=1;tr|A0A0G2JU73|A0A0G2JU73_RAT	5	2	2	2	1.2	218.1	1975	2.2241	0	0	1.2	0.6	0.6	0.6	0.6	0.6	0.6	1.2	1.2	0.6	1.2	0.6	0.6	72405000	0	0	4817700	4430600	3565800	3959800	3938200	4059700	4397900	4273200	4982100	4747300	3780400	4349500	3608900
F1M0Z1;A0A1P0PBZ6	F1M0Z1;A0A1P0PBZ6		Trio	sp|F1M0Z1|TRIO_RAT Triple functional domain protein OS=Rattus norvegicus OX=10116 GN=Trio PE=1 SV=4;tr|A0A1P0PBZ6|A0A1P0PBZ6_RAT Triple functional domain protein OS=Rattus norvegicus OX=10116 GN=Trio PE=1 SV=1	2	27	27	21	12	347.86	3100	132.37	6.4	7.3	5.7	6.2	3.6	5.4	6.9	8.3	5.7	6.1	5.1	7.4	5.4	5.2	7.1	8303200000	383040000	396600000	464220000	468170000	480200000	442490000	390310000	475480000	444050000	418720000	446210000	449890000	431290000	446250000	407240000
Q91ZY8	Q91ZY8	E3 ubiquitin-protein ligase TRIM9	Trim9	sp|Q91ZY8|TRIM9_RAT E3 ubiquitin-protein ligase TRIM9 OS=Rattus norvegicus OX=10116 GN=Trim9 PE=1 SV=1	1	5	5	5	10.7	79.205	710	25.548	0	3.1	3.1	6.3	3.1	1	4.4	0	1	2.1	2.1	1	8.5	4.2	2.1	507350000	0	34965000	0	41196000	43176000	0	29882000	0	40144000	39351000	28291000	40545000	28002000	31646000	39077000
Q66H79	Q66H79		Trim32	tr|Q66H79|Q66H79_RAT Tripartite motif protein 32 OS=Rattus norvegicus OX=10116 GN=Trim32 PE=1 SV=1	1	3	3	3	6.6	72.153	655	9.107	2.3	4	1.7	6.6	2.6	6.6	4.9	4.3	0	6.6	4.9	4.3	1.7	0	6.6	235780000	12287000	13943000	0	12978000	17210000	17840000	13846000	13116000	0	16340000	16571000	16503000	13749000	0	18077000
G3V8D6;O70277	G3V8D6;O70277	Tripartite motif-containing protein 3	Trim3	tr|G3V8D6|G3V8D6_RAT Tripartite motif protein 3, isoform CRA_a OS=Rattus norvegicus OX=10116 GN=Trim3 PE=1 SV=1;sp|O70277|TRIM3_RAT Tripartite motif-containing protein 3 OS=Rattus norvegicus OX=10116 GN=Trim3 PE=1 SV=1	2	13	11	11	23.8	80.76	744	97.111	16.3	12.2	20.3	15.2	13.4	17.9	14.4	14.9	20.4	19.1	20.4	20.4	15.1	16.8	13	4139600000	145020000	201140000	207510000	201220000	201620000	288800000	242050000	198350000	208090000	217600000	218910000	236890000	186690000	191510000	221690000
O08629	O08629	Transcription intermediary factor 1-beta	Trim28	sp|O08629|TIF1B_RAT Transcription intermediary factor 1-beta OS=Rattus norvegicus OX=10116 GN=Trim28 PE=1 SV=2	1	14	14	14	24.1	88.955	835	84.32	7.1	8.5	9.3	16.5	8.4	13.5	3.8	12.2	3	5.3	3.8	11.3	13.8	4	7.1	2484100000	122470000	125860000	74329000	124640000	148540000	144470000	85839000	137110000	88769000	94678000	141280000	194680000	126100000	113500000	122000000
D3ZQG6;A0A0G2K2M8;D3ZM62	D3ZQG6;A0A0G2K2M8;D3ZM62	Tripartite motif-containing protein 2	Trim2	sp|D3ZQG6|TRIM2_RAT Tripartite motif-containing protein 2 OS=Rattus norvegicus OX=10116 GN=Trim2 PE=1 SV=2;tr|A0A0G2K2M8|A0A0G2K2M8_RAT Tripartite motif-containing protein 2 OS=Rattus norvegicus OX=10116 GN=Trim2 PE=1 SV=1;tr|D3ZM62|D3ZM62_RAT Tripartite m	3	24	24	22	42.7	81.426	744	187.33	25.3	24.7	27.4	19.2	33.1	25	28.4	25.4	21	28.1	32.3	21	26.7	26.7	25.7	11476000000	645280000	590300000	637010000	585090000	660760000	543150000	530420000	629570000	627160000	621370000	658440000	505830000	560160000	567310000	600560000
D3ZJK6;E9PU02	D3ZJK6;E9PU02		Trappc9	tr|D3ZJK6|D3ZJK6_RAT Trafficking protein particle complex 9 OS=Rattus norvegicus OX=10116 GN=Trappc9 PE=1 SV=2;tr|E9PU02|E9PU02_RAT Trafficking protein particle complex 9 OS=Rattus norvegicus OX=10116 GN=Trappc9 PE=1 SV=3	2	2	2	2	2.7	95.345	857	2.7881	0	0	0	1.4	1.4	1.3	0	0	1.3	0	0	0	0	0	0	71361000	0	0	0	28881000	18221000	0	0	0	0	0	0	0	0	0	0
F1M9W9;B2GV66	F1M9W9		Trappc8	tr|F1M9W9|F1M9W9_RAT Similar to TRS85 homolog (Predicted) OS=Rattus norvegicus OX=10116 GN=Trappc8 PE=1 SV=2	2	7	7	7	6	160.35	1433	16.19	2.4	0.8	1.3	0.7	2.4	1.2	3.2	4	4	0.7	1.5	2.3	0.7	1.3	0.8	648500000	30742000	44120000	121210000	17639000	32384000	28559000	42571000	23485000	28629000	13315000	27316000	32062000	21241000	20661000	32613000
D3ZES2	D3ZES2		Trappc6b	tr|D3ZES2|D3ZES2_RAT Trafficking protein particle complex 6B OS=Rattus norvegicus OX=10116 GN=Trappc6b PE=1 SV=1	1	5	5	5	35.4	17.977	158	32.013	17.1	17.1	17.1	22.2	17.1	17.1	17.1	22.2	17.1	17.1	17.1	25.9	26.6	17.1	22.2	777040000	33780000	29065000	42358000	52342000	32994000	42390000	46226000	36203000	45733000	37773000	36018000	52613000	31693000	38643000	33692000
B0BNE3	B0BNE3		Trappc5	tr|B0BNE3|B0BNE3_RAT Trafficking protein particle complex subunit 5 OS=Rattus norvegicus OX=10116 GN=Trappc5 PE=1 SV=1	1	5	4	4	30.9	20.795	188	13.952	22.9	22.9	23.9	21.8	25.5	18.6	21.3	22.3	23.9	22.9	27.1	19.7	19.7	22.9	27.1	1026100000	40979000	43058000	51687000	77185000	44908000	52932000	49000000	55108000	59616000	43012000	53726000	90987000	35973000	40110000	44420000
A0A0G2JX69;A0A0G2JSL2;Q69BT7	A0A0G2JX69;A0A0G2JSL2;Q69BT7	Trafficking protein particle complex subunit 4	Trappc4	tr|A0A0G2JX69|A0A0G2JX69_RAT Trafficking protein particle complex subunit OS=Rattus norvegicus OX=10116 GN=Trappc4 PE=1 SV=1;tr|A0A0G2JSL2|A0A0G2JSL2_RAT Trafficking protein particle complex subunit OS=Rattus norvegicus OX=10116 GN=Trappc4 PE=1 SV=1;sp|Q69	3	3	3	3	16.7	22.699	204	23.501	0	0	8.3	3.9	8.3	3.9	3.9	0	4.4	3.9	0	3.9	3.9	0	12.7	168110000	0	0	0	0	21108000	0	20396000	0	19903000	24415000	0	16931000	22530000	0	0
Q5U1Z2	Q5U1Z2	Trafficking protein particle complex subunit 3	Trappc3	sp|Q5U1Z2|TPPC3_RAT Trafficking protein particle complex subunit 3 OS=Rattus norvegicus OX=10116 GN=Trappc3 PE=2 SV=1	1	7	7	7	36.1	20.302	180	12.943	25	25	16.1	26.7	19.4	20.6	27.8	22.2	22.2	32.2	19.4	10.6	27.8	26.7	20	2704200000	154700000	136700000	117430000	151150000	141950000	163170000	116960000	156030000	142800000	160090000	121570000	151680000	140470000	157020000	92382000
B2RYU6	B2RYU6	Trafficking protein particle complex subunit 2-like protein	Trappc2l	sp|B2RYU6|TPC2L_RAT Trafficking protein particle complex subunit 2-like protein OS=Rattus norvegicus OX=10116 GN=Trappc2l PE=2 SV=1	1	1	1	1	10.1	16.031	139	1.7461	10.1	10.1	10.1	10.1	0	10.1	0	0	10.1	0	0	0	0	10.1	10.1	77116000	13075000	12821000	11045000	0	0	9369700	0	0	6591000	0	0	0	0	0	12379000
Q5BJL8;D3ZVF4	Q5BJL8;D3ZVF4	Trafficking protein particle complex subunit 2	Trappc2	tr|Q5BJL8|Q5BJL8_RAT RCG49712, isoform CRA_c OS=Rattus norvegicus OX=10116 GN=Trappc2 PE=2 SV=1;sp|D3ZVF4|TPPC2_RAT Trafficking protein particle complex subunit 2 OS=Rattus norvegicus OX=10116 GN=Trappc2 PE=3 SV=1	2	2	2	2	14.3	16.441	140	4.6308	0	5.7	14.3	14.3	14.3	8.6	8.6	8.6	8.6	8.6	8.6	14.3	0	14.3	8.6	286550000	0	0	16818000	24812000	13771000	17217000	15027000	15604000	14749000	18428000	19420000	24335000	0	14097000	8760300
Q5M887	Q5M887	Trafficking protein particle complex subunit 13	Trappc13	sp|Q5M887|TPC13_RAT Trafficking protein particle complex subunit 13 OS=Rattus norvegicus OX=10116 GN=Trappc13 PE=2 SV=2	1	2	2	2	6.9	46.519	418	4.3418	5	5	5	6.9	1.9	5	1.9	0	5	0	1.9	0	5	6.9	6.9	360590000	19898000	17572000	17004000	54013000	0	33624000	0	0	16440000	0	0	0	15085000	26517000	30934000
D3ZHI8;A0A0G2K1K5	D3ZHI8;A0A0G2K1K5		Trappc11	tr|D3ZHI8|D3ZHI8_RAT Trafficking protein particle complex 11 OS=Rattus norvegicus OX=10116 GN=Trappc11 PE=1 SV=1;tr|A0A0G2K1K5|A0A0G2K1K5_RAT Trafficking protein particle complex 11 OS=Rattus norvegicus OX=10116 GN=Trappc11 PE=1 SV=1	2	1	1	1	1.2	128.37	1133	1.9303	1.2	0	1.2	1.2	0	1.2	1.2	0	1.2	1.2	1.2	1.2	1.2	1.2	0	121010000	9183700	0	6939200	8993000	0	9655500	8379200	0	8940300	7251900	8709400	11117000	7232000	6909200	0
F1MAQ4	F1MAQ4		Trappc10	tr|F1MAQ4|F1MAQ4_RAT Trafficking protein particle complex 10 OS=Rattus norvegicus OX=10116 GN=Trappc10 PE=1 SV=1	1	8	8	8	10	141.66	1259	12.812	2	1.2	5.9	1.5	4.8	2.2	1.5	4.2	2.4	4.5	3.9	2.7	5.9	2.8	2.1	707050000	32506000	35693000	41979000	41596000	27656000	33689000	55661000	35597000	28601000	27587000	35245000	34194000	39068000	41828000	38534000
Q2KMM2	Q2KMM2	Trafficking protein particle complex subunit 1	Trappc1	sp|Q2KMM2|TPPC1_RAT Trafficking protein particle complex subunit 1 OS=Rattus norvegicus OX=10116 GN=Trappc1 PE=2 SV=1	1	3	3	3	17.9	16.881	145	4.6834	6.9	0	6.9	11	6.9	4.1	0	6.9	4.1	0	4.1	11	6.9	6.9	0	218860000	0	0	0	18888000	19655000	19719000	0	0	17961000	0	22559000	17333000	0	0	0
Q5XHZ0	Q5XHZ0	Heat shock protein 75 kDa, mitochondrial	Trap1	sp|Q5XHZ0|TRAP1_RAT Heat shock protein 75 kDa, mitochondrial OS=Rattus norvegicus OX=10116 GN=Trap1 PE=1 SV=1	1	23	23	23	41.8	80.46	706	156.19	26.2	28.5	24.8	23.8	22.5	30.9	24.5	23.2	22.8	23.5	23.4	23.4	26.6	31.3	29.9	9666600000	488150000	511580000	425800000	481930000	516700000	508640000	459360000	529180000	508940000	519330000	531380000	567300000	464830000	450400000	439270000
D3Z9G0;A0A0G2K7X2	D3Z9G0;A0A0G2K7X2		Traf3	tr|D3Z9G0|D3Z9G0_RAT TNF receptor-associated factor OS=Rattus norvegicus OX=10116 GN=Traf3 PE=3 SV=1;tr|A0A0G2K7X2|A0A0G2K7X2_RAT TNF receptor-associated factor OS=Rattus norvegicus OX=10116 GN=Traf3 PE=3 SV=1	2	3	3	3	6.7	64.186	567	2.7506	1.6	1.6	1.6	0	3.2	3.2	0	1.9	0	0	0	0	0	0	0	65588000	0	0	21847000	0	0	0	0	0	0	0	0	0	0	0	0
P62997;F1LVK5	P62997;F1LVK5	Transformer-2 protein homolog beta	Tra2b	sp|P62997|TRA2B_RAT Transformer-2 protein homolog beta OS=Rattus norvegicus OX=10116 GN=Tra2b PE=1 SV=1;tr|F1LVK5|F1LVK5_RAT RRM domain-containing protein OS=Rattus norvegicus OX=10116 PE=4 SV=1	2	5	5	5	19.8	33.665	288	14.392	11.5	14.2	9.4	5.9	2.4	2.4	7.3	11.5	2.4	2.4	2.4	2.4	5.9	14.2	9.4	1117200000	53277000	54886000	57120000	63121000	74709000	58780000	47471000	53655000	72221000	73747000	62230000	70552000	50378000	42016000	58519000
B1WC25	B1WC25		Tra2a	tr|B1WC25|B1WC25_RAT Tra2a protein OS=Rattus norvegicus OX=10116 GN=Tra2a PE=1 SV=1	1	1	1	1	8.2	32.578	282	7.9455	8.2	8.2	0	0	8.2	8.2	8.2	8.2	8.2	8.2	8.2	0	8.2	8.2	8.2	291790000	23932000	34014000	0	0	13795000	11601000	36755000	16397000	0	15106000	16930000	0	29349000	30143000	21597000
P63029;F1LYR7	P63029	Translationally-controlled tumor protein	Tpt1	sp|P63029|TCTP_RAT Translationally-controlled tumor protein OS=Rattus norvegicus OX=10116 GN=Tpt1 PE=1 SV=1	2	7	7	7	40.1	19.462	172	97.163	29.1	25.6	36	33.1	40.1	33.1	21.5	33.1	40.1	40.1	40.1	25.6	36	36	40.1	19797000000	970390000	1239900000	1228200000	855880000	840510000	998020000	998660000	1102600000	956750000	891750000	822850000	1172900000	1188800000	1156600000	1074200000
A8WCF8;A0A0G2K272	A8WCF8;A0A0G2K272	Tumor protein p63-regulated gene 1-like protein	Tprg1l	sp|A8WCF8|TPRGL_RAT Tumor protein p63-regulated gene 1-like protein OS=Rattus norvegicus OX=10116 GN=Tprg1l PE=1 SV=1;tr|A0A0G2K272|A0A0G2K272_RAT Tumor protein p63-regulated gene 1-like protein OS=Rattus norvegicus OX=10116 GN=Tprg1l PE=1 SV=1	2	14	14	13	58.6	29.844	266	91.046	24.8	43.6	27.8	30.1	24.4	35	17.7	27.8	27.8	44	42.5	45.9	29.7	22.6	29.7	5745100000	278110000	305640000	352020000	341000000	348620000	262170000	300090000	367120000	166770000	293010000	301840000	230850000	290010000	278910000	278580000
F1MA98	F1MA98	Nucleoprotein TPR	Tpr	sp|F1MA98|TPR_RAT Nucleoprotein TPR OS=Rattus norvegicus OX=10116 GN=Tpr PE=1 SV=1	1	5	4	4	2.7	267.3	2360	8.0186	1	0.8	1.3	1	1.7	0.3	1	1	0.8	0.8	1.3	0.8	1	0.8	0.6	70646000	3676600	3172300	3299800	3474700	3484900	0	11928000	3907300	3846800	3265700	3980900	4040300	3766200	3786800	0
Q5PPN5	Q5PPN5	Tubulin polymerization-promoting protein family member 3	Tppp3	sp|Q5PPN5|TPPP3_RAT Tubulin polymerization-promoting protein family member 3 OS=Rattus norvegicus OX=10116 GN=Tppp3 PE=2 SV=1	1	7	6	6	41.5	18.979	176	47.103	35.8	33	41.5	33	33	17.6	27.8	33	33	33.5	33	8.5	40.9	40.9	27.8	2038700000	100740000	99569000	121830000	91487000	134770000	107050000	119880000	97943000	103970000	110940000	117020000	81590000	101010000	120440000	85023000
D3ZQL7;A0A5H1ZRV3;D3ZCE7	D3ZQL7;A0A5H1ZRV3		Tppp	sp|D3ZQL7|TPPP_RAT Tubulin polymerization-promoting protein OS=Rattus norvegicus OX=10116 GN=Tppp PE=1 SV=1;tr|A0A5H1ZRV3|A0A5H1ZRV3_RAT Tubulin polymerization-promoting protein OS=Rattus norvegicus OX=10116 GN=Tppp PE=4 SV=1	3	17	17	16	65.1	23.546	218	254.89	64.7	61.5	57.3	57.3	56.9	59.6	64.2	62.8	61	56.9	60.1	60.1	62.8	64.2	63.8	153060000000	7891800000	7732300000	7934600000	7639500000	7878600000	8358400000	7266200000	8089200000	7046900000	8441500000	7151900000	7560000000	9186800000	8090800000	8027600000
Q64560	Q64560	Tripeptidyl-peptidase 2	Tpp2	sp|Q64560|TPP2_RAT Tripeptidyl-peptidase 2 OS=Rattus norvegicus OX=10116 GN=Tpp2 PE=2 SV=3	1	30	30	30	26.2	138.29	1249	112.25	14.8	14.8	16	15.5	14.5	12.2	12.7	16.7	14.2	17.9	18.5	14.7	13.1	14.6	14.7	9583100000	494490000	487850000	466470000	485230000	532430000	447600000	527250000	530290000	533690000	496220000	517120000	476570000	515870000	447950000	537160000
Q642E6;Q9EQV6	Q642E6;Q9EQV6	Tripeptidyl-peptidase 1	Tpp1	tr|Q642E6|Q642E6_RAT Tripeptidyl peptidase I OS=Rattus norvegicus OX=10116 GN=Tpp1 PE=1 SV=1;sp|Q9EQV6|TPP1_RAT Tripeptidyl-peptidase 1 OS=Rattus norvegicus OX=10116 GN=Tpp1 PE=1 SV=1	2	1	1	1	2.5	61.312	563	3.864	2.5	2.5	2.5	2.5	0	0	0	2.5	0	2.5	2.5	0	2.5	2.5	2.5	240820000	23541000	0	19578000	22068000	0	0	0	0	0	35323000	21466000	0	22295000	25256000	26031000
P09495;A0A0G2K2G8	P09495;A0A0G2K2G8	Tropomyosin alpha-4 chain	Tpm4	sp|P09495|TPM4_RAT Tropomyosin alpha-4 chain OS=Rattus norvegicus OX=10116 GN=Tpm4 PE=1 SV=3;tr|A0A0G2K2G8|A0A0G2K2G8_RAT Tropomyosin alpha-4 chain OS=Rattus norvegicus OX=10116 GN=Tpm4 PE=1 SV=1	2	24	10	8	60.1	28.509	248	83.897	50.4	46	56	51.6	44.8	54.8	54	48.4	44.4	46	41.1	51.2	48.8	46.8	52	4361500000	186170000	205000000	202590000	197770000	208500000	210540000	217630000	303410000	212400000	313390000	241240000	256020000	221280000	215250000	217020000
Q63610;Q9QX07	Q63610	Tropomyosin alpha-3 chain	Tpm3	sp|Q63610|TPM3_RAT Tropomyosin alpha-3 chain OS=Rattus norvegicus OX=10116 GN=Tpm3 PE=1 SV=2	2	31	31	10	66.9	29.006	248	323.31	64.1	59.7	61.7	64.1	61.7	62.5	62.5	60.1	57.3	63.7	61.3	66.9	60.9	60.5	62.9	127350000000	6925000000	7077300000	6272700000	6363500000	6625200000	6242000000	7502800000	5907500000	7062000000	6379800000	6438000000	5620300000	6605900000	7222000000	6804300000
A0A140TAF0;Q9QX08	A0A140TAF0		Tpm3	tr|A0A140TAF0|A0A140TAF0_RAT RCG62531, isoform CRA_g OS=Rattus norvegicus OX=10116 GN=Tpm3 PE=1 SV=1	2	28	7	5	54.7	32.994	285	26.829	50.2	40.7	48.1	49.1	47	47.7	43.9	45.6	45.6	46.3	47.7	46	41.8	47	49.1	29765000000	1798900000	1761500000	1823200000	1651700000	1776200000	1828600000	611140000	966760000	1475300000	1299900000	2061300000	1405400000	1307800000	1734800000	1690200000
Q5FVG5;P58775	Q5FVG5;P58775	Tropomyosin beta chain	Tpm2	tr|Q5FVG5|Q5FVG5_RAT Similar to tropomyosin 1, embryonic fibroblast-rat, isoform CRA_c OS=Rattus norvegicus OX=10116 GN=Tpm2 PE=2 SV=1;sp|P58775|TPM2_RAT Tropomyosin beta chain OS=Rattus norvegicus OX=10116 GN=Tpm2 PE=1 SV=1	2	21	5	5	50.7	32.957	284	21.472	43.7	33.5	26.4	41.5	29.2	27.1	41.5	38	32.4	36.6	41.5	35.9	31	32.4	33.1	1655700000	56571000	83866000	0	74395000	81633000	0	103650000	118750000	83512000	107680000	111120000	127710000	58667000	86581000	78193000
Q923Z2	Q923Z2		Tpm1	tr|Q923Z2|Q923Z2_RAT Tropomyosin 1, alpha, isoform CRA_a OS=Rattus norvegicus OX=10116 GN=Tpm1 PE=1 SV=1	1	23	3	2	53.5	32.792	284	4.7364	50.4	40.8	31.7	39.4	34.2	29.2	33.1	33.1	38.7	36.3	31.3	37	34.5	44.4	39.8	391860000	21236000	44006000	0	28599000	40580000	33974000	0	34748000	36796000	31701000	0	0	0	29083000	0
A0A0G2JX64;Q91XN6;A0A0G2K7F7;P04692	A0A0G2JX64;Q91XN6;A0A0G2K7F7;P04692	Tropomyosin alpha-1 chain	Tpm1	tr|A0A0G2JX64|A0A0G2JX64_RAT Tropomyosin 1, alpha, isoform CRA_i OS=Rattus norvegicus OX=10116 GN=Tpm1 PE=1 SV=1;tr|Q91XN6|Q91XN6_RAT Tropomyosin 1, alpha, isoform CRA_h OS=Rattus norvegicus OX=10116 GN=Tpm1 PE=1 SV=1;tr|A0A0G2K7F7|A0A0G2K7F7_RAT Tropomyos	4	27	13	0	62.7	32.708	284	64.265	58.8	55.6	51.4	52.8	46.5	41.5	48.9	50.4	47.2	53.5	48.6	51.8	42.3	55.3	55.6	21683000000	1337800000	1486500000	1229400000	1154700000	1312600000	944320000	1332100000	1036700000	1211500000	900280000	1103700000	839080000	1595500000	1428400000	1216800000
A0A0G2JSQ4;Q91XN7	A0A0G2JSQ4;Q91XN7		Tpm1	tr|A0A0G2JSQ4|A0A0G2JSQ4_RAT Tropomyosin 1, alpha, isoform CRA_p OS=Rattus norvegicus OX=10116 GN=Tpm1 PE=1 SV=1;tr|Q91XN7|Q91XN7_RAT Tropomyosin alpha isoform OS=Rattus norvegicus OX=10116 GN=Tpm1 PE=2 SV=1	2	26	4	0	68.1	28.556	248	32.631	68.1	63.7	58.9	64.9	62.5	56.9	56.9	57.7	59.3	61.3	55.6	59.3	53.6	67.7	64.1	9948700000	469580000	462530000	502100000	468610000	477430000	566350000	572090000	446810000	474810000	516310000	511680000	496900000	575400000	540210000	535300000
P48500;A0A0G2JWJ4;A0A0G2JWU1;Q6SA19	P48500;A0A0G2JWJ4;A0A0G2JWU1;Q6SA19	Triosephosphate isomerase	Tpi1;LOC500959	sp|P48500|TPIS_RAT Triosephosphate isomerase OS=Rattus norvegicus OX=10116 GN=Tpi1 PE=1 SV=2;tr|A0A0G2JWJ4|A0A0G2JWJ4_RAT Triosephosphate isomerase OS=Rattus norvegicus OX=10116 GN=LOC100911515 PE=1 SV=1;tr|A0A0G2JWU1|A0A0G2JWU1_RAT Triosephosphate isomera	4	19	19	19	90	26.849	249	323.31	86.7	85.5	85.5	83.9	85.5	81.1	86.7	81.1	83.9	85.5	83.9	81.1	88.4	86.7	88.4	372380000000	17303000000	17999000000	19387000000	19331000000	19871000000	18678000000	16270000000	18571000000	20149000000	18783000000	18841000000	21865000000	16858000000	18797000000	18147000000
Q8CGU9	Q8CGU9	Tryptophan 5-hydroxylase 2	Tph2	sp|Q8CGU9|TPH2_RAT Tryptophan 5-hydroxylase 2 OS=Rattus norvegicus OX=10116 GN=Tph2 PE=1 SV=1	1	2	2	2	3.5	55.621	485	1.6017	3.5	3.5	1.2	1.2	0	2.3	1.2	1.2	3.5	3.5	3.5	2.3	3.5	3.5	1.2	1750500000	58740000	53004000	71198000	227470000	0	0	212950000	227160000	5140000	140070000	152830000	0	47163000	4456000	99011000
D4A463	D4A463		Tpgs1	tr|D4A463|D4A463_RAT RCG29268 OS=Rattus norvegicus OX=10116 GN=Tpgs1 PE=1 SV=1	1	1	1	1	10.2	32.52	303	6.7904	0	10.2	10.2	10.2	10.2	10.2	0	10.2	0	10.2	0	0	0	0	10.2	127130000	0	10952000	14429000	11172000	11997000	9900500	0	4354900	0	8201700	0	0	0	0	12243000
Q6PCT3	Q6PCT3	Tumor protein D54	Tpd52l2	sp|Q6PCT3|TPD54_RAT Tumor protein D54 OS=Rattus norvegicus OX=10116 GN=Tpd52l2 PE=1 SV=1	1	8	8	8	44.1	23.992	220	94.626	44.1	29.5	24.5	24.5	39.1	19.5	40	23.6	29.5	39.1	34.5	44.1	38.2	40	44.1	4464900000	223730000	176750000	209970000	232280000	213100000	211260000	238680000	243110000	256830000	257580000	179760000	305950000	203410000	212870000	238240000
Q499Q2;A0A0G2K8M7	Q499Q2;A0A0G2K8M7		Tpd52l1	tr|Q499Q2|Q499Q2_RAT TPD52-like 1 OS=Rattus norvegicus OX=10116 GN=Tpd52l1 PE=2 SV=1;tr|A0A0G2K8M7|A0A0G2K8M7_RAT TPD52-like 1 OS=Rattus norvegicus OX=10116 GN=Tpd52l1 PE=4 SV=1	2	3	3	3	36.8	18.348	163	31.448	28.2	14.1	5.5	14.1	14.1	8.6	14.1	14.1	14.1	36.8	8.6	5.5	28.2	5.5	0	1044300000	68967000	79138000	69414000	52517000	43866000	36233000	41162000	63825000	52895000	65270000	42867000	63405000	46411000	74333000	0
F1MAB9;D0UFD0;A0A0G2K865	F1MAB9;D0UFD0;A0A0G2K865		Tpd52;PrLZ	tr|F1MAB9|F1MAB9_RAT Tumor protein D52 OS=Rattus norvegicus OX=10116 GN=Tpd52 PE=1 SV=2;tr|D0UFD0|D0UFD0_RAT Prostate leucine zipper variant 2 OS=Rattus norvegicus OX=10116 GN=PrLZ PE=2 SV=1;tr|A0A0G2K865|A0A0G2K865_RAT Tumor protein D52 OS=Rattus norvegic	3	8	8	8	43.8	24.269	224	38.744	23.2	17.9	23.2	23.2	23.2	37.1	32.1	23.2	23.2	37.1	18.8	18.3	23.2	29.5	23.2	3477500000	195110000	200320000	190090000	195440000	196920000	153890000	137820000	200120000	155860000	153960000	187010000	208620000	189440000	191820000	187980000
B3DMA0	B3DMA0	Tumor protein p53-inducible protein 11	Tp53i11	sp|B3DMA0|P5I11_RAT Tumor protein p53-inducible protein 11 OS=Rattus norvegicus OX=10116 GN=Tp53i11 PE=1 SV=1	1	2	2	2	10.1	20.939	189	6.4223	10.1	10.1	10.1	10.1	5.3	5.3	10.1	5.3	5.3	5.3	10.1	4.8	10.1	10.1	5.3	1172800000	79883000	60105000	56530000	70414000	64402000	74092000	58971000	73141000	70494000	55743000	62390000	42760000	42646000	66096000	39736000
Q5PQX1	Q5PQX1	Torsin-1A-interacting protein 1	Tor1aip1	sp|Q5PQX1|TOIP1_RAT Torsin-1A-interacting protein 1 OS=Rattus norvegicus OX=10116 GN=Tor1aip1 PE=1 SV=1	1	1	1	1	3.3	65.648	583	4.7139	3.3	3.3	3.3	3.3	3.3	3.3	3.3	3.3	3.3	3.3	3.3	3.3	3.3	3.3	3.3	102290000	3643200	3876200	6602800	5779900	4748800	7426100	3829800	7198300	7430400	5705100	7486800	3345200	3855200	3431100	3401000
Q14TE9;Q63177	Q14TE9	DNA topoisomerase 2	Top2b	tr|Q14TE9|Q14TE9_RAT DNA topoisomerase 2 OS=Rattus norvegicus OX=10116 GN=Top2b PE=2 SV=1	2	5	5	5	3.6	181.96	1614	12.8	1.5	2.2	1.7	1.5	1.1	2.2	0.7	1.5	1.5	3.2	1.1	0.4	0.7	0.7	0.7	10272000000	81909000	78671000	51992000	790990000	671380000	1031600000	367730000	1003500000	1245400000	437790000	590340000	353700000	0	0	344020000
Q75Q39;R9PXR4	Q75Q39;R9PXR4	Mitochondrial import receptor subunit TOM70	Tomm70a	sp|Q75Q39|TOM70_RAT Mitochondrial import receptor subunit TOM70 OS=Rattus norvegicus OX=10116 GN=Tomm70 PE=1 SV=1;tr|R9PXR4|R9PXR4_RAT Mitochondrial import receptor subunit TOM70 OS=Rattus norvegicus OX=10116 GN=Tomm70 PE=1 SV=1	2	31	31	31	56.4	67.444	610	323.31	41.8	47.9	47.5	47.9	49.2	48.9	42.8	46.9	44.6	45.1	40.8	51.5	50.5	48.9	41.8	38296000000	1813000000	1752800000	1917300000	1922000000	2153500000	2074400000	1818600000	1999900000	2036600000	2089100000	1972900000	1992100000	1879800000	1988700000	1888500000
D3ZMR1	D3ZMR1		Tomm7	tr|D3ZMR1|D3ZMR1_RAT Translocase of outer mitochondrial membrane 7 OS=Rattus norvegicus OX=10116 GN=Tomm7 PE=1 SV=1	1	3	3	3	54.5	6.1773	55	3.6805	10.9	10.9	10.9	10.9	54.5	41.8	23.6	54.5	10.9	54.5	54.5	41.8	10.9	10.9	23.6	1484400000	79546000	68177000	86852000	67772000	91912000	101050000	89784000	64867000	62243000	92426000	69525000	59320000	68746000	64433000	76011000
D3ZJS3	D3ZJS3		Tomm6	tr|D3ZJS3|D3ZJS3_RAT RCG43475 OS=Rattus norvegicus OX=10116 GN=Tomm6 PE=1 SV=1	1	1	1	1	18.9	7.8938	74	5.9542	0	0	0	18.9	0	0	0	18.9	0	0	0	0	0	0	0	0	0	0	0	0	0	0	0	0	0	0	0	0	0	0	0
A0A1B0GWV4;A0A1B0GWY3	A0A1B0GWV4;A0A1B0GWY3		Tomm5	tr|A0A1B0GWV4|A0A1B0GWV4_RAT Translocase of outer mitochondrial membrane 5 OS=Rattus norvegicus OX=10116 GN=Tomm5 PE=1 SV=1;tr|A0A1B0GWY3|A0A1B0GWY3_RAT RCG54790, isoform CRA_c OS=Rattus norvegicus OX=10116 GN=Tomm5 PE=1 SV=1	2	4	4	4	53.2	5.4384	47	3.6474	14.9	31.9	31.9	31.9	31.9	31.9	31.9	31.9	14.9	38.3	14.9	17	0	31.9	31.9	1671600000	108550000	89035000	92093000	81346000	76501000	85492000	96277000	100610000	71100000	111210000	89343000	66625000	0	112560000	113360000
A4F267	A4F267	Mitochondrial import receptor subunit TOM40B	Tomm40l	sp|A4F267|TM40L_RAT Mitochondrial import receptor subunit TOM40B OS=Rattus norvegicus OX=10116 GN=Tomm40l PE=1 SV=1	1	2	2	2	7.5	34.048	308	3.0998	0	7.5	0	0	0	0	0	0	0	0	0	0	0	4.5	2.9	18753000	0	0	0	0	0	0	0	0	0	0	0	0	0	18255000	0
G3V8F5;Q75Q40	G3V8F5;Q75Q40	Mitochondrial import receptor subunit TOM40 homolog	Tomm40	tr|G3V8F5|G3V8F5_RAT Mitochondrial import receptor subunit TOM40 homolog OS=Rattus norvegicus OX=10116 GN=Tomm40 PE=1 SV=1;sp|Q75Q40|TOM40_RAT Mitochondrial import receptor subunit TOM40 homolog OS=Rattus norvegicus OX=10116 GN=Tomm40 PE=1 SV=1	2	7	7	7	27.7	37.92	361	53.229	14.1	23.5	23.5	20.5	18	18	23.5	20.5	18	18	14.1	15	21.1	11.1	27.7	4848800000	251720000	235190000	283160000	288700000	287030000	263720000	220390000	246260000	342120000	256910000	224620000	215230000	222730000	225300000	255370000
Q3KRD5	Q3KRD5	Mitochondrial import receptor subunit TOM34	Tomm34	sp|Q3KRD5|TOM34_RAT Mitochondrial import receptor subunit TOM34 OS=Rattus norvegicus OX=10116 GN=Tomm34 PE=1 SV=1	1	10	10	10	38.2	34.461	309	73.494	28.2	27.5	28.2	28.2	27.5	24.6	23.6	28.2	22.7	20.7	28.5	20.7	23.3	28.2	28.2	3342200000	150970000	180410000	192700000	172400000	199290000	155930000	195570000	154650000	179780000	130590000	175260000	136870000	180940000	202970000	203460000
Q75Q41	Q75Q41	Mitochondrial import receptor subunit TOM22 homolog	Tomm22	sp|Q75Q41|TOM22_RAT Mitochondrial import receptor subunit TOM22 homolog OS=Rattus norvegicus OX=10116 GN=Tomm22 PE=1 SV=1	1	3	3	3	31	15.49	142	27.452	22.5	22.5	7.7	31	31	31	22.5	31	31	31	31	31	31	7.7	22.5	1564800000	71360000	73682000	81374000	94457000	72784000	79401000	78895000	69499000	98329000	74292000	76591000	83216000	71470000	59959000	73889000
Q62760	Q62760	Mitochondrial import receptor subunit TOM20 homolog	Tomm20	sp|Q62760|TOM20_RAT Mitochondrial import receptor subunit TOM20 homolog OS=Rattus norvegicus OX=10116 GN=Tomm20 PE=1 SV=2	1	3	3	3	27.6	16.284	145	6.4953	13.8	18.6	4.8	13.8	9	13.8	0	13.8	13.8	13.8	4.8	13.8	18.6	13.8	4.8	1649900000	95011000	99110000	115990000	68942000	63695000	102690000	0	66320000	80713000	127160000	90769000	101760000	67899000	130130000	89731000
A0A0G2K9L2;D4A6C9	A0A0G2K9L2;D4A6C9		Tom1l2	tr|A0A0G2K9L2|A0A0G2K9L2_RAT Target of myb1-like 2 membrane-trafficking protein OS=Rattus norvegicus OX=10116 GN=Tom1l2 PE=1 SV=1;tr|D4A6C9|D4A6C9_RAT Target of myb1-like 2 (Chicken) (Predicted), isoform CRA_a OS=Rattus norvegicus OX=10116 GN=Tom1l2 PE=1 S	2	16	16	16	39.4	57.946	528	147.24	24.4	26.7	28.2	30.5	35.2	32.6	28	24.8	18	21.2	25.4	25	25.8	22.5	26.7	9130600000	433470000	445260000	510670000	428830000	452000000	442640000	447250000	411940000	478550000	522670000	490440000	622780000	421780000	459540000	508900000
Q5XI21	Q5XI21		Tom1	tr|Q5XI21|Q5XI21_RAT Target of myb1 homolog (Chicken) OS=Rattus norvegicus OX=10116 GN=Tom1 PE=1 SV=1	1	5	5	5	21.7	54.088	492	43.647	4.7	2	15.4	7.9	10	7.9	10	13.4	3.3	10.2	7.9	13.4	2	16.3	10	420670000	17728000	0	20648000	36801000	10069000	17201000	29448000	25939000	15222000	26320000	21888000	42789000	17368000	20574000	28018000
A2RUW1;C9K104	A2RUW1	Toll-interacting protein	Tollip	sp|A2RUW1|TOLIP_RAT Toll-interacting protein OS=Rattus norvegicus OX=10116 GN=Tollip PE=1 SV=1	2	8	8	8	33.9	30.314	274	87.999	28.5	28.5	28.5	26.3	23.7	23.7	20.8	26.3	23.4	23.7	23.4	21.2	23.4	20.8	23.7	6776000000	303530000	345400000	339620000	389120000	320780000	344420000	300210000	383420000	348650000	332340000	388620000	356060000	298830000	336710000	338970000
Q62783;M0R671;C5NTX8;F1LN91;F1LN42	Q62783;M0R671;C5NTX8;F1LN91;F1LN42		Tns1;Tns2;TSN3;Tns3	tr|Q62783|Q62783_RAT Tensin (Fragment) OS=Rattus norvegicus OX=10116 PE=2 SV=1;tr|M0R671|M0R671_RAT Tensin 2 OS=Rattus norvegicus OX=10116 GN=Tns2 PE=1 SV=1;tr|C5NTX8|C5NTX8_RAT Tensin3 OS=Rattus norvegicus OX=10116 GN=TSN3 PE=2 SV=1;tr|F1LN91|F1LN91_RAT T	5	1	1	1	12.1	11.925	107	1.8462	0	12.1	0	0	0	0	0	0	0	0	0	0	0	0	0	19907000	0	18985000	0	0	0	0	0	0	0	0	0	0	0	0	0
A0A096MJE6;F1LQ63;Q05546	A0A096MJE6;F1LQ63;Q05546	Tenascin-R	Tnr	tr|A0A096MJE6|A0A096MJE6_RAT Tenascin R, isoform CRA_b OS=Rattus norvegicus OX=10116 GN=Tnr PE=1 SV=1;tr|F1LQ63|F1LQ63_RAT Tenascin-R OS=Rattus norvegicus OX=10116 GN=Tnr PE=1 SV=3;sp|Q05546|TENR_RAT Tenascin-R OS=Rattus norvegicus OX=10116 GN=Tnr PE=1 SV=	3	50	50	50	43.2	149.6	1358	323.31	34	39.1	38.5	34.8	33.4	34.9	35.6	28.6	29	33.1	34.7	29.9	38.9	33.4	31.2	91099000000	4199500000	4617300000	4546900000	4753600000	4923900000	4806100000	5065300000	4359300000	4632000000	4938700000	4842500000	4590800000	4855800000	4677100000	4552900000
D4AAM0;A0A0G2K8P2	D4AAM0;A0A0G2K8P2		Tnpo3	tr|D4AAM0|D4AAM0_RAT Transportin 3 OS=Rattus norvegicus OX=10116 GN=Tnpo3 PE=1 SV=2;tr|A0A0G2K8P2|A0A0G2K8P2_RAT Transportin 3 OS=Rattus norvegicus OX=10116 GN=Tnpo3 PE=1 SV=1	2	9	9	8	16.1	104.18	923	41.281	5	7.8	10.8	8.5	8.5	4.7	7.4	11.1	8.5	9.6	6.5	2.6	3.9	0	6.1	979320000	44970000	37403000	57777000	64717000	56647000	67717000	48663000	75194000	54628000	57621000	52020000	31784000	18000000	0	64354000
D3ZER6	D3ZER6		Tnpo2	tr|D3ZER6|D3ZER6_RAT Transportin 2 OS=Rattus norvegicus OX=10116 GN=Tnpo2 PE=1 SV=2	1	8	8	5	15.1	102.88	913	33.919	10.4	6.4	9.4	13	13	11.4	10.1	10.1	6.4	7	4.2	13	7	10	7.1	1591400000	79356000	84471000	96841000	112120000	67756000	80338000	86398000	90577000	72047000	87474000	35380000	76777000	81861000	83205000	78516000
F1LQP9;Q5D008	F1LQP9;Q5D008		Tnpo1	tr|F1LQP9|F1LQP9_RAT Transportin 1 OS=Rattus norvegicus OX=10116 GN=Tnpo1 PE=1 SV=3;tr|Q5D008|Q5D008_RAT Tnpo1 protein (Fragment) OS=Rattus norvegicus OX=10116 GN=Tnpo1 PE=2 SV=1	2	5	2	2	6.4	101.27	890	4.1075	3.6	3.6	4.7	3.6	3.6	3.6	2.2	2.2	3.6	2.2	2.2	6.4	2.2	3.6	3.6	0	0	0	0	0	0	0	0	0	0	0	0	0	0	0	0
D3ZF26	D3ZF26		Tnks1bp1	tr|D3ZF26|D3ZF26_RAT Tankyrase 1-binding protein 1 OS=Rattus norvegicus OX=10116 GN=Tnks1bp1 PE=1 SV=1	1	5	5	5	3.3	180.01	1705	4.4586	0	1.3	0.7	0	0.6	0	0	0.6	0	1.6	0.5	0	0	0	0	107980000	0	0	0	0	21627000	0	0	24233000	0	0	0	0	0	0	0
A0A0G2K490;D3ZZQ0	A0A0G2K490;D3ZZQ0		Tnik	tr|A0A0G2K490|A0A0G2K490_RAT TRAF2 and NCK-interacting kinase OS=Rattus norvegicus OX=10116 GN=Tnik PE=1 SV=1;tr|D3ZZQ0|D3ZZQ0_RAT Similar to Traf2 and NCK interacting kinase, splice variant 4 (Predicted), isoform CRA_a OS=Rattus norvegicus OX=10116 GN=Tni	2	13	8	8	13.7	154.97	1360	36.099	7.1	4.3	4.9	7.6	6.9	6.2	4.3	7.5	4.8	7	7.4	4.9	4.6	5.4	3	1272900000	73754000	50925000	59120000	90039000	66000000	66976000	45494000	68034000	41303000	145990000	65827000	65585000	53450000	0	0
F1LX20	F1LX20		Tnfaip8l3	tr|F1LX20|F1LX20_RAT TNF alpha-induced protein 8-like 3 OS=Rattus norvegicus OX=10116 GN=Tnfaip8l3 PE=1 SV=2	1	1	1	1	9.8	23.275	204	1.8566	0	9.8	0	0	0	0	0	0	0	0	0	0	0	0	0	0	0	0	0	0	0	0	0	0	0	0	0	0	0	0	0
D4A9G3;A0A0G2K2P3	D4A9G3;A0A0G2K2P3		Tnfaip8	tr|D4A9G3|D4A9G3_RAT TNF alpha-induced protein 8 OS=Rattus norvegicus OX=10116 GN=Tnfaip8 PE=4 SV=1;tr|A0A0G2K2P3|A0A0G2K2P3_RAT TNF alpha-induced protein 8 OS=Rattus norvegicus OX=10116 GN=Tnfaip8 PE=4 SV=1	2	1	1	1	12	19.419	166	19.761	12	12	12	12	12	12	12	12	12	12	12	12	12	12	12	116790000	5523600	3217600	6609700	7055100	4529500	5346100	5541200	4886100	3512300	8372200	3085200	11720000	4649200	7743700	5854100
B2LYI9;A0A0G2K1L0;Q62701	B2LYI9;A0A0G2K1L0		Tnc	tr|B2LYI9|B2LYI9_RAT Tenascin C OS=Rattus norvegicus OX=10116 GN=Tnc PE=2 SV=1;tr|A0A0G2K1L0|A0A0G2K1L0_RAT Tenascin C OS=Rattus norvegicus OX=10116 GN=Tnc PE=1 SV=1	3	4	4	4	3	221.42	2019	8.6424	0.5	3	2.5	1.6	1.1	2.5	1	2.5	0.5	0.6	0.6	2	0.5	1.1	1	576950000	27702000	39627000	29710000	32291000	45232000	27047000	30881000	22740000	44023000	25054000	25826000	28519000	29481000	18266000	25205000
G3V912;Q52KK2	G3V912		Tmx4	tr|G3V912|G3V912_RAT Thioredoxin domain containing 13 OS=Rattus norvegicus OX=10116 GN=Tmx4 PE=1 SV=1	2	4	4	4	12.5	37.54	336	18.422	8.9	8.9	7.4	8	8	8	7.4	3.6	3.6	11.9	12.5	11.9	8.9	8.9	5.1	1698900000	93553000	79706000	76544000	99541000	77094000	80743000	61960000	85299000	95752000	87719000	95045000	89216000	58157000	109410000	64608000
M0R402	M0R402		Tmx3	tr|M0R402|M0R402_RAT Thioredoxin-related transmembrane protein 3 OS=Rattus norvegicus OX=10116 GN=Tmx3 PE=1 SV=2	1	3	3	3	5.9	52.1	459	3.3148	0	4.1	2.4	2.4	2.4	0	0	2.4	0	2.4	2.4	1.7	0	0	0	388040000	0	29923000	23951000	32963000	33599000	0	0	34386000	0	31619000	27376000	0	0	0	0
Q5XIK2	Q5XIK2	Thioredoxin-related transmembrane protein 2	Tmx2	sp|Q5XIK2|TMX2_RAT Thioredoxin-related transmembrane protein 2 OS=Rattus norvegicus OX=10116 GN=Tmx2 PE=2 SV=1	1	4	4	4	13.6	33.865	295	9.6549	10.8	6.8	10.8	7.5	10.2	10.2	6.1	10.2	10.2	10.2	13.6	13.6	10.8	6.8	7.5	1664100000	85525000	83308000	69104000	84994000	92511000	95341000	112750000	101050000	94955000	68884000	81321000	75666000	77062000	70250000	74876000
Q52KJ9	Q52KJ9		Tmx1	tr|Q52KJ9|Q52KJ9_RAT Thioredoxin domain containing 1 OS=Rattus norvegicus OX=10116 GN=Tmx1 PE=1 SV=1	1	6	6	6	17.6	31.434	278	28.552	10.8	10.8	13.7	13.3	10.4	10.4	10.8	13.3	10.4	14.4	13.7	10.4	10.8	10.8	14.7	4531700000	254570000	245400000	279750000	229240000	176370000	171820000	315640000	198420000	265110000	226870000	253450000	213570000	358680000	188680000	253870000
P62329	P62329	Thymosin beta-4;Hematopoietic system regulatory peptide	Tmsb4x	sp|P62329|TYB4_RAT Thymosin beta-4 OS=Rattus norvegicus OX=10116 GN=Tmsb4x PE=1 SV=2	1	3	3	2	47.7	5.0526	44	16.702	31.8	31.8	47.7	31.8	31.8	47.7	31.8	31.8	31.8	47.7	31.8	47.7	31.8	31.8	31.8	10125000000	303440000	270760000	427620000	920840000	801060000	537620000	961120000	394820000	374220000	823330000	423730000	312960000	256600000	320210000	228900000
P63312	P63312	Thymosin beta-10	Tmsb10	sp|P63312|TYB10_RAT Thymosin beta-10 OS=Rattus norvegicus OX=10116 GN=Tmsb10 PE=1 SV=2	1	2	1	1	47.7	5.0256	44	3.6126	0	0	47.7	31.8	31.8	47.7	31.8	31.8	0	47.7	0	15.9	0	31.8	0	346840000	0	0	26297000	48526000	33624000	37907000	38098000	26487000	0	36223000	0	0	0	0	0
Q62733	Q62733	Lamina-associated polypeptide 2, isoform beta	Tmpo	sp|Q62733|LAP2_RAT Lamina-associated polypeptide 2, isoform beta OS=Rattus norvegicus OX=10116 GN=Tmpo PE=1 SV=3	1	7	7	7	20.8	50.277	452	15.8	8.2	8.2	14.6	8.2	8.2	13.7	8.2	11.7	1.8	4.6	6.4	0	12.8	5.3	11.1	1237200000	48995000	65898000	44940000	68838000	103680000	75269000	58003000	81584000	79125000	73382000	65798000	0	65792000	71614000	79532000
P70566;Q6AXW2	P70566	Tropomodulin-2	Tmod2	sp|P70566|TMOD2_RAT Tropomodulin-2 OS=Rattus norvegicus OX=10116 GN=Tmod2 PE=1 SV=1	2	18	18	17	66.7	39.491	351	323.31	55.3	57.5	56.4	64.7	54.4	59.8	66.7	50.1	45.9	60.4	54.4	58.4	47.3	63.8	50.1	26723000000	1218000000	1276000000	1274700000	1375300000	1521700000	1493400000	1224900000	1434300000	1400200000	1260100000	1250000000	1467900000	1296900000	1380700000	1285800000
Q6IMZ5;P70567	Q6IMZ5;P70567	Tropomodulin-1	Tmod1	tr|Q6IMZ5|Q6IMZ5_RAT Tropomodulin-1 OS=Rattus norvegicus OX=10116 GN=Tmod1 PE=1 SV=1;sp|P70567|TMOD1_RAT Tropomodulin-1 OS=Rattus norvegicus OX=10116 GN=Tmod1 PE=2 SV=1	2	11	10	10	49	40.454	359	84.313	33.1	40.9	22	28.7	17.8	26.7	18.9	26.7	9.2	23.7	14.8	26.7	29	23.7	37.3	949980000	41412000	38800000	67393000	61585000	32795000	59547000	34015000	51476000	41761000	52365000	43059000	69984000	58746000	43831000	62864000
F1LQZ0;A1L1L9;B1WBL4	F1LQZ0;A1L1L9		Tmem65	tr|F1LQZ0|F1LQZ0_RAT Transmembrane protein 65 OS=Rattus norvegicus OX=10116 GN=Tmem65 PE=4 SV=1;tr|A1L1L9|A1L1L9_RAT RGD1563224 protein OS=Rattus norvegicus OX=10116 GN=Tmem65 PE=2 SV=1	3	5	5	5	21.6	27.733	259	18.863	13.1	8.5	16.2	16.2	11.6	16.2	21.6	16.2	21.6	21.6	16.2	21.6	16.2	13.1	21.6	5304200000	243970000	295580000	268910000	308690000	256380000	289440000	248790000	251570000	270080000	278090000	278360000	263110000	208750000	203600000	297980000
Q5BJS6	Q5BJS6		Tmem50b	tr|Q5BJS6|Q5BJS6_RAT Transmembrane protein 50B OS=Rattus norvegicus OX=10116 GN=Tmem50b PE=2 SV=1	1	1	1	1	5.1	17.948	158	2.7549	5.1	5.1	5.1	5.1	0	5.1	5.1	5.1	0	5.1	0	5.1	5.1	5.1	5.1	231010000	15162000	15727000	19033000	20493000	0	17036000	16601000	12275000	0	16563000	0	8509100	11827000	12943000	15247000
Q5XIP9	Q5XIP9	Transmembrane protein 43	Tmem43	sp|Q5XIP9|TMM43_RAT Transmembrane protein 43 OS=Rattus norvegicus OX=10116 GN=Tmem43 PE=2 SV=1	1	1	1	1	7	44.774	400	3.5003	0	0	7	7	7	7	7	7	7	7	0	7	0	7	7	121940000	0	0	11143000	6842000	10830000	8091000	8810900	8682100	7149000	5135000	0	7110200	0	8155700	8685800
M0R9Y7;B1WC43	M0R9Y7;B1WC43		Tmem41a	tr|M0R9Y7|M0R9Y7_RAT Transmembrane protein 41a OS=Rattus norvegicus OX=10116 GN=Tmem41a PE=4 SV=1;tr|B1WC43|B1WC43_RAT LOC681708 protein OS=Rattus norvegicus OX=10116 GN=Tmem41a PE=2 SV=1	2	1	1	1	4.7	27.956	253	2.462	4.7	4.7	4.7	4.7	4.7	0	4.7	4.7	4.7	4.7	4.7	4.7	0	4.7	0	93984000	4243100	5571200	5524100	8098400	7461300	0	4856400	4977200	4555400	6944500	5485700	6660100	0	5904500	0
Q6JAM9	Q6JAM9	Transmembrane protein 35	Tmem35	sp|Q6JAM9|TM35A_RAT Transmembrane protein 35A OS=Rattus norvegicus OX=10116 GN=Tmem35a PE=1 SV=1	1	2	2	2	14.4	18.473	167	14.094	5.4	5.4	5.4	5.4	14.4	5.4	0	14.4	5.4	5.4	0	5.4	0	5.4	5.4	489650000	38292000	23801000	20261000	33073000	20898000	35271000	0	31930000	40350000	41968000	0	34506000	0	0	34701000
A0A0H2UHA6;Q9Z142	A0A0H2UHA6;Q9Z142	Transmembrane protein 33	Tmem33	tr|A0A0H2UHA6|A0A0H2UHA6_RAT Transmembrane protein 33 OS=Rattus norvegicus OX=10116 GN=Tmem33 PE=1 SV=1;sp|Q9Z142|TMM33_RAT Transmembrane protein 33 OS=Rattus norvegicus OX=10116 GN=Tmem33 PE=2 SV=1	2	5	5	5	18.7	27.884	246	14.634	14.6	14.6	11.4	18.7	14.6	18.7	11	15.4	15	18.7	14.6	18.7	18.7	11.4	11.4	1791400000	94804000	88476000	84440000	79275000	82310000	70018000	108280000	104960000	84652000	95842000	87054000	125540000	114290000	94662000	57678000
A0A0G2JXG3;Q6AY41;D3Z9E9	A0A0G2JXG3;Q6AY41	Cell cycle control protein 50A	Tmem30a	tr|A0A0G2JXG3|A0A0G2JXG3_RAT Cell cycle control protein OS=Rattus norvegicus OX=10116 GN=Tmem30a PE=1 SV=1;sp|Q6AY41|CC50A_RAT Cell cycle control protein 50A OS=Rattus norvegicus OX=10116 GN=Tmem30a PE=1 SV=1	3	6	6	6	20.9	41.095	364	35.942	8.8	9.1	4.4	8.8	4.4	8.8	6.6	6.6	8.8	11.3	9.1	13.5	11	7.4	8.8	1819700000	119290000	85937000	77034000	128760000	72117000	88428000	133810000	103910000	120880000	136160000	0	101280000	115250000	70380000	91135000
D3ZJZ0	D3ZJZ0		Tmem205	tr|D3ZJZ0|D3ZJZ0_RAT RGD1563250 (Predicted), isoform CRA_a OS=Rattus norvegicus OX=10116 GN=Tmem205 PE=1 SV=1	1	2	2	2	15.9	21.185	189	2.5885	0	0	0	0	0	0	0	6.9	0	0	9	0	9	9	0	84117000	0	0	0	0	0	0	0	0	0	0	0	0	0	23251000	0
A9CMA6	A9CMA6	Transmembrane protein 163	Tmem163	sp|A9CMA6|TM163_RAT Transmembrane protein 163 OS=Rattus norvegicus OX=10116 GN=Tmem163 PE=1 SV=1	1	2	2	2	11.8	31.344	288	5.9837	2.8	0	2.8	2.8	2.8	2.8	0	0	0	0	2.8	2.8	11.8	11.8	2.8	1158800000	62635000	0	56843000	124400000	135750000	144990000	0	0	0	0	50204000	123450000	42825000	42177000	53426000
F1LVX6	F1LVX6		Tmem132b	tr|F1LVX6|F1LVX6_RAT Transmembrane protein 132B OS=Rattus norvegicus OX=10116 GN=Tmem132b PE=4 SV=3	1	3	1	1	14.3	50.583	461	2.2671	14.3	0	8.2	8.2	5.2	5.2	5.2	8.2	8.2	5.2	5.2	0	0	5.2	11.3	195900000	9086600	0	16248000	14726000	11113000	12777000	10582000	14336000	8002000	12065000	15134000	0	0	12214000	13291000
Q5HZE2	Q5HZE2	Transmembrane protein 120A	Tmem120a	sp|Q5HZE2|T120A_RAT Transmembrane protein 120A OS=Rattus norvegicus OX=10116 GN=Tmem120a PE=2 SV=1	1	2	2	2	7.6	40.657	343	2.7425	0	2.6	0	0	0	0	0	2.6	0	0	0	0	0	2.6	7.6	210670000	0	19589000	0	0	0	0	0	93702000	0	0	0	0	0	22796000	24508000
A0A0G2JUS7;B0BN86	A0A0G2JUS7;B0BN86	Transmembrane protein 11, mitochondrial	Tmem11	tr|A0A0G2JUS7|A0A0G2JUS7_RAT Transmembrane protein 11, mitochondrial OS=Rattus norvegicus OX=10116 GN=Tmem11 PE=1 SV=1;sp|B0BN86|TMM11_RAT Transmembrane protein 11, mitochondrial OS=Rattus norvegicus OX=10116 GN=Tmem11 PE=2 SV=1	2	3	3	3	18.8	19.834	176	6.4813	18.8	4.5	18.8	13.6	18.8	18.8	13.6	13.6	18.8	18.8	18.8	4.5	13.6	13.6	18.8	1460000000	71957000	55884000	53669000	55965000	78587000	108320000	53439000	111200000	84115000	91209000	61068000	75682000	57240000	47077000	84960000
Q6AYQ4	Q6AYQ4	Transmembrane protein 109	Tmem109	sp|Q6AYQ4|TM109_RAT Transmembrane protein 109 OS=Rattus norvegicus OX=10116 GN=Tmem109 PE=2 SV=1	1	3	3	3	11.1	26.242	243	9.1613	7.4	7.4	7.4	7.4	7.4	7.4	7.4	7.4	11.1	7.4	7.4	11.1	7.4	7.4	7.4	5760100000	184900000	230050000	160890000	105910000	223400000	209950000	268310000	288180000	91778000	227370000	309710000	247880000	150360000	125400000	242110000
Q5I0E7	Q5I0E7	Transmembrane emp24 domain-containing protein 9	Tmed9	sp|Q5I0E7|TMED9_RAT Transmembrane emp24 domain-containing protein 9 OS=Rattus norvegicus OX=10116 GN=Tmed9 PE=1 SV=1	1	5	5	4	19.6	27.028	235	51.329	8.5	8.5	8.5	8.5	7.7	8.5	8.5	8.5	8.5	12.3	8.5	8.5	4.7	15.7	8.5	1610000000	43595000	67363000	83855000	88183000	72877000	59787000	78125000	83995000	82897000	114670000	87694000	109300000	70585000	61510000	95346000
D3ZTX0	D3ZTX0	Transmembrane emp24 domain-containing protein 7	Tmed7	sp|D3ZTX0|TMED7_RAT Transmembrane emp24 domain-containing protein 7 OS=Rattus norvegicus OX=10116 GN=Tmed7 PE=1 SV=1	1	4	4	4	23.9	25.479	226	15.289	18.6	23.9	23.9	15.5	23.9	23.9	12.8	18.6	10.2	12.8	23.9	23.9	18.6	23.9	18.6	2313300000	121690000	94442000	132660000	142260000	88657000	87824000	159950000	181230000	130930000	115320000	90591000	119370000	113700000	88223000	105170000
Q63524	Q63524	Transmembrane emp24 domain-containing protein 2	Tmed2	sp|Q63524|TMED2_RAT Transmembrane emp24 domain-containing protein 2 OS=Rattus norvegicus OX=10116 GN=Tmed2 PE=1 SV=1	1	3	3	3	21.4	22.733	201	24.341	21.4	16.9	16.9	21.4	21.4	16.9	18.4	13.9	16.9	16.9	21.4	3	13.9	16.9	18.4	1269800000	68328000	52496000	68030000	62252000	73687000	62401000	62678000	83530000	68760000	78526000	53999000	88253000	32695000	60299000	47769000
Q63584	Q63584	Transmembrane emp24 domain-containing protein 10	Tmed10	sp|Q63584|TMEDA_RAT Transmembrane emp24 domain-containing protein 10 OS=Rattus norvegicus OX=10116 GN=Tmed10 PE=1 SV=2	1	6	6	6	24.7	24.857	219	22.638	21.5	21	24.7	24.7	24.7	24.7	21	21.5	21.5	21.5	21.5	21.5	13.7	16.9	21.5	3928200000	151290000	206240000	162510000	211210000	168250000	163590000	211140000	194880000	220510000	217320000	218860000	293060000	173440000	165930000	224650000
Q5I0H4	Q5I0H4	Transmembrane and coiled-coil domains protein 1	Tmco1	sp|Q5I0H4|TMCO1_RAT Calcium load-activated calcium channel OS=Rattus norvegicus OX=10116 GN=Tmco1 PE=2 SV=1	1	2	2	2	9	21.175	188	2.9064	0	4.8	0	0	0	0	0	0	0	4.3	0	0	0	4.3	0	0	0	0	0	0	0	0	0	0	0	0	0	0	0	0	0
D3ZE26	D3ZE26		Tmcc2	tr|D3ZE26|D3ZE26_RAT Similar to RIKEN cDNA 1110063G11 (Predicted) OS=Rattus norvegicus OX=10116 GN=Tmcc2 PE=1 SV=1	1	1	1	1	2.7	77.142	706	1.7963	0	0	0	2.7	0	0	0	2.7	2.7	0	0	0	0	0	0	19667000	0	0	0	5093100	0	0	0	3754400	4883600	0	0	0	0	0	0
D3ZUD8	D3ZUD8		Tm9sf3	tr|D3ZUD8|D3ZUD8_RAT Transmembrane 9 superfamily member OS=Rattus norvegicus OX=10116 GN=Tm9sf3 PE=1 SV=2	1	1	1	1	4.3	69.968	609	13.458	0	0	0	0	0	0	4.3	0	0	0	4.3	0	4.3	4.3	4.3	63360000	0	0	0	0	0	0	11395000	0	0	0	14424000	0	6559200	12022000	11432000
Q66HG5	Q66HG5	Transmembrane 9 superfamily member 2	Tm9sf2	sp|Q66HG5|TM9S2_RAT Transmembrane 9 superfamily member 2 OS=Rattus norvegicus OX=10116 GN=Tm9sf2 PE=2 SV=1	1	3	3	3	3.6	75.585	663	28.408	3.6	2	3.5	2.1	2	0	0	2.1	0	0	0	2.1	0	3.6	2	275200000	34374000	28536000	0	0	0	0	0	47910000	0	0	0	0	0	0	33972000
D3ZA84;D4A3B0;D3ZT58;D3ZE09	D3ZA84;D4A3B0;D3ZT58;D3ZE09		Tln2	tr|D3ZA84|D3ZA84_RAT Talin 2 OS=Rattus norvegicus OX=10116 GN=Tln2 PE=1 SV=3;tr|D4A3B0|D4A3B0_RAT Talin 2 OS=Rattus norvegicus OX=10116 GN=Tln2 PE=1 SV=3;tr|D3ZT58|D3ZT58_RAT Talin 2 OS=Rattus norvegicus OX=10116 GN=Tln2 PE=1 SV=2;tr|D3ZE09|D3ZE09_RAT Tali	4	56	56	48	33.9	271.68	2542	323.31	15.4	15.1	23.2	19	17.6	17.2	17.8	16.3	13.5	20.9	12.7	19.4	10.6	15.3	18.8	10975000000	517180000	535120000	546840000	598220000	620860000	505310000	583370000	586550000	603630000	584700000	590850000	591860000	518970000	449390000	471180000
G3V852;Q498D4;Q3B7U7;REV__D4A885	G3V852;Q498D4		Tln1	tr|G3V852|G3V852_RAT RCG55135, isoform CRA_b OS=Rattus norvegicus OX=10116 GN=Tln1 PE=1 SV=1;tr|Q498D4|Q498D4_RAT Tln1 protein OS=Rattus norvegicus OX=10116 GN=Tln1 PE=2 SV=1	4	40	32	32	24.3	269.67	2541	100.31	9.1	7.5	8.4	11.7	6.8	10.2	9.4	7.3	7.4	12.7	10.1	12.8	9	8.5	7.5	3042800000	131400000	144150000	128410000	138760000	149770000	149260000	198260000	135750000	154610000	164820000	187270000	194210000	145000000	133790000	156660000
D4A255	D4A255		Tldc1	tr|D4A255|D4A255_RAT MTOR-associated protein, eak-7 homolog OS=Rattus norvegicus OX=10116 GN=Meak7 PE=1 SV=3	1	2	2	2	7.9	50.265	453	7.0948	3.5	4.4	3.5	7.9	7.9	7.9	7.9	7.9	7.9	3.5	3.5	7.9	3.5	3.5	4.4	179920000	10643000	8699300	12500000	9792900	8424800	8212100	7765300	5398500	4586800	9554600	12617000	10313000	7556600	7685300	10887000
P50137	P50137	Transketolase	Tkt	sp|P50137|TKT_RAT Transketolase OS=Rattus norvegicus OX=10116 GN=Tkt PE=1 SV=1	1	38	38	1	60.7	67.643	623	323.31	53.1	54.4	54.7	53.1	57.9	54.1	58.7	53.5	50.4	57	51.8	58.7	56.5	58.1	59.4	107620000000	4611600000	4698700000	5045400000	5425800000	5151200000	5785900000	5087300000	5299200000	6068800000	6124400000	4870200000	6212700000	5036100000	5019300000	5419000000
G3V826;D3ZPV2;D3ZHE7	G3V826	Transketolase	Tkt	tr|G3V826|G3V826_RAT Transketolase OS=Rattus norvegicus OX=10116 GN=Tkt PE=1 SV=1	3	38	1	1	60.8	71.158	655	16.562	53.6	54.8	55.1	53.6	58.2	49.8	58.9	53.9	46.3	57.3	52.4	58.9	56.8	58.3	59.5	721120000	51115000	63178000	62812000	61242000	39604000	0	62333000	0	0	0	41722000	31439000	58354000	70505000	57228000
F1M4A0;A0A0G2K2P5	F1M4A0;A0A0G2K2P5		Tjp1	tr|F1M4A0|F1M4A0_RAT Tight junction protein 1 (Predicted) OS=Rattus norvegicus OX=10116 GN=Tjp1 PE=1 SV=2;sp|A0A0G2K2P5|ZO1_RAT Tight junction protein ZO-1 OS=Rattus norvegicus OX=10116 GN=Tjp1 PE=1 SV=1	2	6	6	6	4.6	194.03	1733	13.973	1.8	1.8	0.7	1.4	1.4	2.5	2.7	1.8	1.8	1.8	0.7	0.7	0.7	0	0.7	232780000	0	0	0	0	0	10978000	0	15323000	5225100	8626100	0	0	0	0	0
A2VCX1	A2VCX1	TIP41-like protein	Tiprl	sp|A2VCX1|TIPRL_RAT TIP41-like protein OS=Rattus norvegicus OX=10116 GN=Tiprl PE=1 SV=1	1	6	6	6	33.9	31.224	271	33.173	13.7	24.7	15.1	28.4	15.1	22.5	15.1	28.4	17	24.7	15.1	21.8	19.2	6.6	29.9	1809100000	45703000	111190000	160000000	141940000	104630000	119130000	107910000	130100000	40201000	110050000	85296000	60152000	115670000	0	81591000
Q4V8N0;Q9EQT5	Q4V8N0;Q9EQT5	Tubulointerstitial nephritis antigen-like	Tinagl1	tr|Q4V8N0|Q4V8N0_RAT Lipocalin 7, isoform CRA_a OS=Rattus norvegicus OX=10116 GN=Tinagl1 PE=1 SV=1;sp|Q9EQT5|TINAL_RAT Tubulointerstitial nephritis antigen-like OS=Rattus norvegicus OX=10116 GN=Tinagl1 PE=2 SV=1	2	1	1	1	7.5	52.764	467	1.842	0	0	0	0	0	0	0	0	7.5	0	0	7.5	0	0	0	19506000	0	0	0	0	0	0	0	0	6037200	0	0	6684900	0	0	0
Q9WV97	Q9WV97	Mitochondrial import inner membrane translocase subunit Tim9	Timm9	sp|Q9WV97|TIM9_RAT Mitochondrial import inner membrane translocase subunit Tim9 OS=Rattus norvegicus OX=10116 GN=Timm9 PE=1 SV=3	1	6	6	6	77.5	10.376	89	90.645	77.5	77.5	77.5	77.5	65.2	65.2	68.5	77.5	68.5	50.6	77.5	68.5	77.5	77.5	65.2	8320000000	421400000	442380000	414960000	397620000	430370000	561910000	459280000	481560000	476970000	341070000	402790000	440010000	357640000	382740000	473100000
P62078	P62078	Mitochondrial import inner membrane translocase subunit Tim8 B	Timm8b	sp|P62078|TIM8B_RAT Mitochondrial import inner membrane translocase subunit Tim8 B OS=Rattus norvegicus OX=10116 GN=Timm8b PE=3 SV=1	1	4	4	4	44.6	9.2864	83	11.758	21.7	31.3	21.7	21.7	34.9	34.9	8.4	34.9	8.4	34.9	8.4	0	34.9	21.7	21.7	925460000	71304000	51996000	44150000	48623000	45105000	53015000	60764000	56286000	0	79839000	57819000	0	53124000	50750000	57086000
F1LP21;Q9WVA1;F1M556;D3ZV76	F1LP21;Q9WVA1	Mitochondrial import inner membrane translocase subunit Tim8 A	Timm8a1;Timm8a	tr|F1LP21|F1LP21_RAT Translocase of inner mitochondrial membrane 8A1 OS=Rattus norvegicus OX=10116 GN=Timm8a1 PE=1 SV=3;sp|Q9WVA1|TIM8A_RAT Mitochondrial import inner membrane translocase subunit Tim8 A OS=Rattus norvegicus OX=10116 GN=Timm8a PE=1 SV=1	4	5	5	5	75.8	10.888	95	42.705	75.8	75.8	45.3	75.8	60	69.5	75.8	60	69.5	75.8	53.7	38.9	60	75.8	60	5094400000	251310000	251230000	273330000	247080000	313110000	320320000	223850000	242830000	293370000	258290000	265470000	268740000	243680000	228490000	238130000
D3ZJX5	D3ZJX5		Timm50	tr|D3ZJX5|D3ZJX5_RAT Mitochondrial import inner membrane translocase subunit TIM50 OS=Rattus norvegicus OX=10116 GN=Timm50 PE=1 SV=2	1	6	6	6	21.5	39.854	353	56.295	17	21.5	13.9	13.6	21.5	12.2	16.7	21.5	13.9	10.5	12.2	9.1	13.6	13.6	15.3	2221200000	97431000	106430000	123650000	136810000	101040000	101960000	105200000	142650000	115410000	98120000	110180000	101270000	150930000	118960000	116120000
G3V640;O35094	G3V640;O35094	Mitochondrial import inner membrane translocase subunit TIM44	Timm44	tr|G3V640|G3V640_RAT Mitochondrial import inner membrane translocase subunit TIM44 OS=Rattus norvegicus OX=10116 GN=Timm44 PE=1 SV=1;sp|O35094|TIM44_RAT Mitochondrial import inner membrane translocase subunit TIM44 OS=Rattus norvegicus OX=10116 GN=Timm44 P	2	5	5	5	14.1	51.06	453	44.577	14.1	11.5	10.8	5.7	8.2	2.6	8.4	2.6	8.2	10.8	8.4	10.8	7.7	5.1	14.1	1340000000	94548000	81923000	73071000	71216000	88063000	35507000	58674000	26819000	68138000	62049000	91796000	109880000	42869000	85759000	74792000
Q9JKW1	Q9JKW1	Mitochondrial import inner membrane translocase subunit Tim22	Timm22	sp|Q9JKW1|TIM22_RAT Mitochondrial import inner membrane translocase subunit Tim22 OS=Rattus norvegicus OX=10116 GN=Timm22 PE=2 SV=2	1	3	3	3	23.4	19.918	192	10.913	15.1	15.1	23.4	15.1	22.9	15.6	15.1	15.6	22.9	15.6	15.6	22.9	22.9	22.9	15.1	728330000	23691000	29967000	46025000	37711000	36815000	36906000	32352000	35330000	30590000	39915000	42002000	37777000	52977000	30941000	43516000
P62076	P62076	Mitochondrial import inner membrane translocase subunit Tim13	Timm13	sp|P62076|TIM13_RAT Mitochondrial import inner membrane translocase subunit Tim13 OS=Rattus norvegicus OX=10116 GN=Timm13 PE=3 SV=1	1	6	6	6	77.9	10.458	95	23.004	52.6	52.6	61.1	37.9	37.9	43.2	22.1	44.2	27.4	27.4	46.3	63.2	37.9	46.3	46.3	3148200000	161960000	170440000	187560000	175650000	172700000	188880000	143960000	174640000	219730000	115750000	151280000	137580000	156840000	143270000	192580000
A0A096MK46;Q9R1B1	A0A096MK46;Q9R1B1	Mitochondrial import inner membrane translocase subunit Tim10 B	Timm10b	tr|A0A096MK46|A0A096MK46_RAT Mitochondrial import inner membrane translocase subunit Tim10 B OS=Rattus norvegicus OX=10116 GN=Timm10b PE=1 SV=1;sp|Q9R1B1|T10B_RAT Mitochondrial import inner membrane translocase subunit Tim10 B OS=Rattus norvegicus OX=10116	2	1	1	1	9	11.657	100	3.341	9	9	0	0	9	0	9	9	0	9	0	0	0	0	9	200420000	26992000	21069000	0	0	0	0	23162000	27329000	0	26673000	0	0	0	0	34655000
P62074	P62074	Mitochondrial import inner membrane translocase subunit Tim10	Timm10	sp|P62074|TIM10_RAT Mitochondrial import inner membrane translocase subunit Tim10 OS=Rattus norvegicus OX=10116 GN=Timm10 PE=3 SV=1	1	4	4	4	38.9	10.333	90	9.3084	24.4	16.7	24.4	24.4	24.4	24.4	38.9	24.4	24.4	24.4	24.4	16.7	8.9	31.1	24.4	3224600000	172050000	131780000	162370000	178570000	153200000	209170000	160130000	168170000	204400000	173020000	144270000	158270000	150820000	151650000	162870000
D3ZWV8;D3ZMS5	D3ZWV8;D3ZMS5		Tiam1;Tiam2	tr|D3ZWV8|D3ZWV8_RAT TIAM Rac1-associated GEF 1 OS=Rattus norvegicus OX=10116 GN=Tiam1 PE=1 SV=3;tr|D3ZMS5|D3ZMS5_RAT TIAM Rac1-associated GEF 2 OS=Rattus norvegicus OX=10116 GN=Tiam2 PE=1 SV=2	2	1	1	1	0.6	176.95	1590	2.6314	0	0	0	0.6	0.6	0	0	0.6	0	0	0	0	0	0	0	136840000	0	0	0	40095000	23934000	0	0	26060000	0	0	0	0	0	0	0
Q5BJN3	Q5BJN3		Tial1	tr|Q5BJN3|Q5BJN3_RAT Tia1 cytotoxic granule-associated RNA-binding protein-like 1 OS=Rattus norvegicus OX=10116 GN=Tial1 PE=1 SV=1	1	4	4	2	13.5	43.388	392	11.455	7.4	3.3	0	0	0	0	7.4	3.3	0	2.8	3.3	7.9	3.3	4.6	4.6	177030000	0	22396000	0	0	0	0	0	16279000	0	0	0	16061000	13949000	0	0
P01830	P01830	Thy-1 membrane glycoprotein	Thy1	sp|P01830|THY1_RAT Thy-1 membrane glycoprotein OS=Rattus norvegicus OX=10116 GN=Thy1 PE=1 SV=1	1	6	6	5	32.9	18.172	161	145.11	32.9	32.9	32.9	32.9	32.9	32.9	32.9	32.9	32.9	32.9	32.9	32.9	32.9	32.9	32.9	162850000000	7739300000	6881300000	7391100000	8420900000	8783700000	9919900000	9468300000	8170500000	7827200000	7427900000	8346100000	9695400000	8193400000	8506600000	7019700000
F7FA68;Q5M943	F7FA68;Q5M943		Thumpd1	tr|F7FA68|F7FA68_RAT THUMP domain-containing protein OS=Rattus norvegicus OX=10116 PE=1 SV=1;tr|Q5M943|Q5M943_RAT THUMP domain containing 1 OS=Rattus norvegicus OX=10116 GN=Thumpd1 PE=2 SV=1	2	2	2	2	11.4	24.283	219	3.0591	0	6.4	6.4	0	5	6.4	0	6.4	6.4	6.4	5	11.4	0	0	0	355650000	0	20229000	24033000	0	28765000	30888000	0	30511000	31202000	29584000	27123000	27410000	0	0	0
A0A0G2JTF6;Q8CGV7	A0A0G2JTF6;Q8CGV7	Thiamine-triphosphatase	Thtpa	tr|A0A0G2JTF6|A0A0G2JTF6_RAT Thiamine-triphosphatase OS=Rattus norvegicus OX=10116 GN=Thtpa PE=1 SV=1;sp|Q8CGV7|THTPA_RAT Thiamine-triphosphatase OS=Rattus norvegicus OX=10116 GN=Thtpa PE=2 SV=3	2	3	3	3	12.8	24.879	227	10.731	12.8	8.8	12.8	4.8	4.8	8.8	4.8	4.8	0	4.8	8.8	4.8	4	8.8	8.8	753440000	44387000	46757000	34407000	43326000	57838000	51932000	53052000	37168000	0	36159000	39002000	24324000	44630000	42546000	44403000
Q5M7V8	Q5M7V8	Thyroid hormone receptor-associated protein 3	Thrap3	sp|Q5M7V8|TR150_RAT Thyroid hormone receptor-associated protein 3 OS=Rattus norvegicus OX=10116 GN=Thrap3 PE=1 SV=1	1	3	3	3	4.1	108.25	951	16.576	0	1.4	0	1.4	1.4	1.4	1.4	2.7	1.4	1.4	0	0	2.7	0	1.4	501230000	0	44610000	0	21180000	70700000	38421000	0	41360000	42378000	48823000	0	0	58240000	0	0
P24155;A0A0G2KAW4;F1M7J7	P24155;A0A0G2KAW4	Thimet oligopeptidase	Thop1	sp|P24155|THOP1_RAT Thimet oligopeptidase OS=Rattus norvegicus OX=10116 GN=Thop1 PE=1 SV=4;tr|A0A0G2KAW4|A0A0G2KAW4_RAT Thimet oligopeptidase OS=Rattus norvegicus OX=10116 GN=Thop1 PE=1 SV=1	3	18	18	18	30	78.385	687	78.649	17.8	20.2	15	15.7	16	17.6	23	21.1	16.6	17.3	12.5	19.2	19.7	18.3	15.6	6435700000	282250000	304510000	283740000	362390000	324000000	335980000	370330000	373620000	420320000	317940000	342490000	398520000	305770000	271130000	265070000
Q5XIE1	Q5XIE1	Protein THEM6	Them6	sp|Q5XIE1|THEM6_RAT Protein THEM6 OS=Rattus norvegicus OX=10116 GN=Them6 PE=2 SV=1	1	6	6	6	32.4	23.747	207	24.607	12.6	16.9	7.7	19.3	17.9	12.6	7.7	4.8	17.9	11.1	19.3	10.1	9.2	12.6	17.9	623320000	21115000	32673000	30153000	39629000	41754000	33157000	26583000	26142000	27561000	31941000	32370000	32266000	28114000	37392000	35451000
Q566R0	Q566R0	Acyl-coenzyme A thioesterase THEM4	Them4	sp|Q566R0|THEM4_RAT Acyl-coenzyme A thioesterase THEM4 OS=Rattus norvegicus OX=10116 GN=Them4 PE=2 SV=1	1	7	7	7	30	26.089	230	25.492	22.2	11.3	19.1	23.9	21.3	21.3	19.1	21.3	21.3	19.1	23.9	16.5	24.8	25.2	19.1	3036100000	196490000	176920000	163250000	153620000	166960000	110920000	157390000	152380000	189950000	156340000	160600000	154740000	123850000	136060000	168840000
P04177;Q78E18;P97904	P04177	Tyrosine 3-monooxygenase	Th	sp|P04177|TY3H_RAT Tyrosine 3-monooxygenase OS=Rattus norvegicus OX=10116 GN=Th PE=1 SV=3	3	5	5	5	17.5	55.965	498	14.556	13.7	7.2	7.2	0	11	7.2	14.3	11	11	7.2	15.9	4	13.7	5.4	7.2	372420000	29646000	17014000	25268000	0	24989000	42554000	18121000	15150000	12289000	12783000	27880000	12054000	26920000	22882000	19397000
G3V679;Q99376	G3V679;Q99376	Transferrin receptor protein 1	Tfrc	tr|G3V679|G3V679_RAT Transferrin receptor protein 1 OS=Rattus norvegicus OX=10116 GN=Tfrc PE=1 SV=1;sp|Q99376|TFR1_RAT Transferrin receptor protein 1 (Fragment) OS=Rattus norvegicus OX=10116 GN=Tfrc PE=1 SV=1	2	8	8	8	10.5	85.875	761	19.558	5.7	4.3	5.7	8.1	5.7	7.1	2.9	7.1	9.7	5.5	3.8	5.1	2.9	5.7	4.1	907240000	44034000	54029000	52098000	35163000	32315000	60592000	57250000	50138000	97763000	45613000	28241000	30401000	26333000	36773000	23532000
Q4R1A4;Q6AYR1	Q4R1A4;Q6AYR1		TFG;Tfg	tr|Q4R1A4|Q4R1A4_RAT TRK-fused gene protein OS=Rattus norvegicus OX=10116 GN=Tfg PE=1 SV=1;tr|Q6AYR1|Q6AYR1_RAT RCG52996, isoform CRA_a OS=Rattus norvegicus OX=10116 GN=Tfg PE=1 SV=1	2	5	5	5	22.3	31.025	282	15.4	10.3	19.1	10.3	10.3	13.5	10.3	13.1	13.1	6.4	16.3	13.1	10.3	9.6	9.6	13.1	3123300000	125060000	147560000	168130000	145620000	212560000	183300000	161530000	174410000	182370000	149520000	163310000	179390000	144830000	162880000	125110000
Q9ES32;Q91ZW1	Q9ES32;Q91ZW1	Transcription factor A, mitochondrial	Tfa;Tfam	tr|Q9ES32|Q9ES32_RAT Transcription factor A (Fragment) OS=Rattus norvegicus OX=10116 GN=Tfa PE=2 SV=1;sp|Q91ZW1|TFAM_RAT Transcription factor A, mitochondrial OS=Rattus norvegicus OX=10116 GN=Tfam PE=2 SV=1	2	3	3	3	10.8	23.923	204	1.9849	6.9	10.8	6.9	6.9	3.4	7.4	10.8	7.4	3.4	10.8	6.9	3.4	6.9	6.9	3.4	840010000	42618000	27145000	22750000	36729000	51651000	50028000	41323000	42385000	69244000	52487000	29000000	77317000	35571000	44118000	23440000
P12346	P12346	Serotransferrin	Tf	sp|P12346|TRFE_RAT Serotransferrin OS=Rattus norvegicus OX=10116 GN=Tf PE=1 SV=3	1	37	37	0	48.7	76.394	698	323.31	43.4	41.8	44.3	47.4	40.4	45.7	48.7	47.1	44.4	47	46.4	46.3	40.8	41.4	44.4	88793000000	2451500000	2533600000	2206000000	2727100000	3158600000	2977500000	14856000000	3717500000	4079700000	5989400000	8325900000	8135400000	2330500000	2213600000	1891400000
J3KTR9;F1M5M3	J3KTR9;F1M5M3	Inactive serine/threonine-protein kinase TEX14	Tex14	tr|J3KTR9|J3KTR9_RAT Inactive serine/threonine-protein kinase TEX14 OS=Rattus norvegicus OX=10116 GN=Tex14 PE=1 SV=3;sp|F1M5M3|TEX14_RAT Inactive serine/threonine-protein kinase TEX14 OS=Rattus norvegicus OX=10116 GN=Tex14 PE=1 SV=2	2	2	2	2	1.2	162.84	1446	1.6537	0	0.6	0.6	0	0	0	0.6	0.6	1.2	0	0.6	0	0	0.6	0.6	714610000	0	80542000	62924000	0	0	0	75447000	73925000	93314000	0	65867000	0	0	79764000	55677000
F1LZ38	F1LZ38		Tenm4	tr|F1LZ38|F1LZ38_RAT Teneurin transmembrane protein 4 OS=Rattus norvegicus OX=10116 GN=Tenm4 PE=4 SV=2	1	2	2	2	1	310.87	2794	6.0841	0	0	0	0	0	0	0	0.5	0	0	0	0.5	0	0	0	0	0	0	0	0	0	0	0	0	0	0	0	0	0	0	0
B3SVE9;Q64232	B3SVE9;Q64232	Very-long-chain enoyl-CoA reductase	Tecr	tr|B3SVE9|B3SVE9_RAT Neuroprotective protein 13 OS=Rattus norvegicus OX=10116 GN=Tecr PE=1 SV=1;sp|Q64232|TECR_RAT Very-long-chain enoyl-CoA reductase OS=Rattus norvegicus OX=10116 GN=Tecr PE=1 SV=1	2	8	8	8	21.4	36.122	308	21.217	16.9	20.8	16.9	17.5	14	16.9	20.8	20.8	16.9	14	16.9	14	20.8	21.4	17.5	8302200000	417090000	355320000	448100000	434460000	388700000	416310000	387980000	449680000	454080000	402210000	421870000	438680000	394670000	505830000	502310000
Q3ZBA0	Q3ZBA0	Tectonin beta-propeller repeat-containing protein 1	Tecpr1	sp|Q3ZBA0|TCPR1_RAT Tectonin beta-propeller repeat-containing protein 1 OS=Rattus norvegicus OX=10116 GN=Tecpr1 PE=2 SV=1	1	6	6	6	7.9	130.19	1166	21.121	2.7	1.6	1.6	3.3	2.3	0.8	1	4.3	1.1	1.9	0	0	0.8	1.1	1.6	436040000	22718000	22641000	23428000	19575000	37086000	33155000	0	26773000	24877000	31384000	0	0	20592000	18665000	40863000
G3V8T7;Q6PCT7	G3V8T7;Q6PCT7		Tdrkh	tr|G3V8T7|G3V8T7_RAT RCG51933, isoform CRA_a OS=Rattus norvegicus OX=10116 GN=Tdrkh PE=1 SV=1;tr|Q6PCT7|Q6PCT7_RAT RCG51933, isoform CRA_b OS=Rattus norvegicus OX=10116 GN=Tdrkh PE=2 SV=1	2	4	4	4	12.3	62.011	560	14.943	5.2	5.2	3	3	7	3.2	6.2	6.2	6.2	6.2	3	6.2	3	9.1	3	413460000	18099000	13569000	19477000	21972000	19615000	28931000	20954000	24172000	20367000	16051000	23109000	42167000	16138000	16175000	19264000
F1M9Y7;A0A0G2K6F1	F1M9Y7;A0A0G2K6F1		Tcp11l1	tr|F1M9Y7|F1M9Y7_RAT T-complex 11-like 1 OS=Rattus norvegicus OX=10116 GN=Tcp11l1 PE=1 SV=3;tr|A0A0G2K6F1|A0A0G2K6F1_RAT T-complex 11-like 1 OS=Rattus norvegicus OX=10116 GN=Tcp11l1 PE=1 SV=1	2	7	7	7	15.9	56.066	509	32.715	11.6	9	9	10.6	10.6	10.8	10.2	13.4	5.5	15.9	8.8	5.5	10.2	8.1	9	1461700000	64074000	59244000	92334000	75925000	93587000	74181000	76499000	60175000	66339000	71682000	62979000	70248000	90363000	76410000	61949000
P28480;A0A096MJA0	P28480;A0A096MJA0	T-complex protein 1 subunit alpha	Tcp1	sp|P28480|TCPA_RAT T-complex protein 1 subunit alpha OS=Rattus norvegicus OX=10116 GN=Tcp1 PE=1 SV=1;tr|A0A096MJA0|A0A096MJA0_RAT RCG44919, isoform CRA_b OS=Rattus norvegicus OX=10116 GN=Tcp1 PE=1 SV=1	2	28	28	28	64.9	60.359	556	181.3	64.9	57	54.7	57	55.2	57	48.4	58.5	52.2	56.5	61.3	57.7	59.2	53.1	55.8	33589000000	1600700000	1529800000	1537400000	1654800000	1607900000	1698500000	1635800000	1689600000	1774000000	1749600000	1765700000	1797600000	1745300000	1730800000	1857200000
B5DEZ4;D3ZTL0	B5DEZ4;D3ZTL0		Tcerg1	tr|B5DEZ4|B5DEZ4_RAT Tcerg1 protein OS=Rattus norvegicus OX=10116 GN=Tcerg1 PE=1 SV=1;tr|D3ZTL0|D3ZTL0_RAT Transcription elongation regulator 1 OS=Rattus norvegicus OX=10116 GN=Tcerg1 PE=1 SV=1	2	1	1	1	1	121.75	1077	2.2313	0	0	0	1	0	0	0	0	0	0	0	1	0	0	0	0	0	0	0	0	0	0	0	0	0	0	0	0	0	0	0
P62870;A0A140TA99;F1M937;F1LZ51;M0R6V0;A0JN07;D3ZYC5	P62870;A0A140TA99;F1M937	Transcription elongation factor B polypeptide 2	Tceb2;LOC684822	sp|P62870|ELOB_RAT Elongin-B OS=Rattus norvegicus OX=10116 GN=Elob PE=1 SV=1;tr|A0A140TA99|A0A140TA99_RAT Elongin-B OS=Rattus norvegicus OX=10116 GN=Elob PE=1 SV=1;tr|F1M937|F1M937_RAT Ubiquitin-like domain-containing protein OS=Rattus norvegicus OX=10116	7	9	9	9	72	13.17	118	62.194	51.7	51.7	43.2	66.1	52.5	66.1	59.3	66.1	53.4	52.5	52.5	58.5	33.9	45.8	58.5	10499000000	505840000	433650000	546370000	533750000	560730000	562320000	521470000	532000000	467310000	673580000	576450000	574960000	432880000	502040000	554390000
P83941;A0A0G2K2A0;A0A096MIY6	P83941;A0A0G2K2A0;A0A096MIY6	Transcription elongation factor B polypeptide 1	Tceb1	sp|P83941|ELOC_RAT Elongin-C OS=Rattus norvegicus OX=10116 GN=Eloc PE=1 SV=1;tr|A0A0G2K2A0|A0A0G2K2A0_RAT Skp1_POZ domain-containing protein OS=Rattus norvegicus OX=10116 PE=3 SV=1;tr|A0A096MIY6|A0A096MIY6_RAT Skp1_POZ domain-containing protein OS=Rattus n	3	5	5	5	58	12.473	112	82.077	32.1	32.1	58	19.6	50	37.5	39.3	40.2	45.5	45.5	41.1	50	23.2	32.1	31.2	5197500000	357010000	265230000	218080000	237240000	269690000	225220000	174110000	241440000	221290000	247960000	252130000	324290000	255840000	263220000	329380000
M0RBL8	M0RBL8		Tceal6	tr|M0RBL8|M0RBL8_RAT Transcription elongation factor A (SII)-like 6 OS=Rattus norvegicus OX=10116 GN=Tceal6 PE=1 SV=1	1	10	10	5	45.2	22.336	199	107.3	43.7	34.7	39.2	40.7	30.2	39.2	34.7	43.7	39.2	34.7	30.2	31.7	34.7	30.2	30.2	22118000000	1424900000	1241000000	1052400000	1264600000	1207200000	1228900000	1272900000	1389200000	1075600000	919320000	1159900000	816300000	1082200000	1240700000	1106100000
M0RDJ7	M0RDJ7		Tceal5	tr|M0RDJ7|M0RDJ7_RAT RCG20041, isoform CRA_a OS=Rattus norvegicus OX=10116 GN=Tceal5 PE=4 SV=1	1	8	3	3	40	22.021	200	30.313	29.5	25	29.5	35.5	13.5	28.5	13.5	33	24	24	20.5	15	13.5	13.5	13.5	1047000000	0	32835000	69953000	79431000	54248000	70779000	0	61826000	53967000	68772000	41682000	75953000	0	35640000	43812000
Q4KLL0	Q4KLL0	Transcription elongation factor A protein 1	Tcea1	sp|Q4KLL0|TCEA1_RAT Transcription elongation factor A protein 1 OS=Rattus norvegicus OX=10116 GN=Tcea1 PE=1 SV=1	1	2	2	2	13.6	33.893	301	8.0087	0	0	0	4.3	0	4.3	4.3	0	4.3	4.3	4.3	4.3	13.6	0	0	35684000	0	0	0	0	0	0	0	0	0	0	0	13371000	12286000	0	0
Q5M9G9	Q5M9G9	Protein TBRG4	Tbrg4	sp|Q5M9G9|FAKD4_RAT FAST kinase domain-containing protein 4 OS=Rattus norvegicus OX=10116 GN=Tbrg4 PE=2 SV=1	1	2	2	2	4.3	71.18	629	4.839	1.3	0	1.3	3	4.3	4.3	0	4.3	3	4.3	0	4.3	1.3	1.3	0	151470000	11235000	0	10690000	12117000	7734600	9282200	0	8129100	9727200	9539300	0	10742000	9533700	11951000	0
A0A096MJZ2	A0A096MJZ2		Tbl2	tr|A0A096MJZ2|A0A096MJZ2_RAT RCG21429, isoform CRA_b OS=Rattus norvegicus OX=10116 GN=Tbl2 PE=1 SV=1	1	1	1	1	2.9	49.613	442	2.1736	0	0	0	0	2.9	0	0	0	0	0	0	0	0	0	0	0	0	0	0	0	0	0	0	0	0	0	0	0	0	0	0
B2RZA6;D3ZNF4;G3V6G5	B2RZA6;D3ZNF4;G3V6G5		Tbl1x;Tbl1xr1	tr|B2RZA6|B2RZA6_RAT Tbl1x protein (Fragment) OS=Rattus norvegicus OX=10116 GN=Tbl1x PE=2 SV=1;tr|D3ZNF4|D3ZNF4_RAT Transducin (Beta)-like 1X-linked receptor 1 (Predicted) OS=Rattus norvegicus OX=10116 GN=Tbl1xr1 PE=1 SV=1;tr|G3V6G5|G3V6G5_RAT Transducin (	3	1	1	1	5.6	53.609	496	4.2776	0	0	0	5.6	5.6	0	0	5.6	5.6	5.6	0	5.6	0	0	0	79955000	0	0	0	14590000	10518000	0	0	9651900	0	8656500	0	8227800	0	0	0
D3ZA89;A0A0G2K9Q0	D3ZA89;A0A0G2K9Q0		Tbck	tr|D3ZA89|D3ZA89_RAT Similar to RIKEN cDNA A630047E20 (Predicted) OS=Rattus norvegicus OX=10116 GN=Tbck PE=1 SV=1;tr|A0A0G2K9Q0|A0A0G2K9Q0_RAT TBC1 domain-containing kinase OS=Rattus norvegicus OX=10116 GN=Tbck PE=1 SV=1	2	1	1	1	2.2	96.812	860	3.1672	0	2.2	2.2	0	0	2.2	0	2.2	0	0	2.2	2.2	2.2	2.2	2.2	88888000	0	4140600	10874000	0	0	8390500	0	9284100	0	0	6442100	7051700	7802200	9201100	5859900
Q5FVQ9;A0A0G2K191	Q5FVQ9;A0A0G2K191	Tubulin-specific chaperone E	Tbce	sp|Q5FVQ9|TBCE_RAT Tubulin-specific chaperone E OS=Rattus norvegicus OX=10116 GN=Tbce PE=2 SV=1;tr|A0A0G2K191|A0A0G2K191_RAT Tubulin-specific chaperone E OS=Rattus norvegicus OX=10116 GN=Tbce PE=1 SV=1	2	4	4	4	10.7	59.042	524	5.1325	2.1	3.8	2.1	4.4	6.7	2.1	2.1	2.3	2.1	2.1	2.1	2.1	2.1	0	0	182870000	0	0	0	26674000	0	0	0	14409000	0	0	0	0	0	0	0
F1M1D5;D3ZHV9;REV__A0A0G2JTA4	F1M1D5		Tbcd	tr|F1M1D5|F1M1D5_RAT Tubulin folding cofactor D OS=Rattus norvegicus OX=10116 GN=Tbcd PE=1 SV=3	3	5	5	5	4.7	133.54	1197	13.145	0	0	1.1	0	0	2.4	0	0	1.2	0	1.2	0.5	1.1	0	1.2	440700000	0	0	0	0	0	165210000	0	0	0	0	0	80083000	0	0	0
B2GUZ7	B2GUZ7		Tbcc	tr|B2GUZ7|B2GUZ7_RAT Tubulin folding cofactor C OS=Rattus norvegicus OX=10116 GN=Tbcc PE=1 SV=1	1	2	2	2	8.2	38.076	340	2.5656	3.8	0	3.8	8.2	0	0	0	0	3.8	0	0	0	0	0	3.8	127680000	20004000	0	16831000	19233000	0	0	0	0	26776000	0	0	0	0	0	18983000
Q6PEC1	Q6PEC1	Tubulin-specific chaperone A	Tbca	sp|Q6PEC1|TBCA_RAT Tubulin-specific chaperone A OS=Rattus norvegicus OX=10116 GN=Tbca PE=1 SV=1	1	5	5	5	40.7	12.744	108	18.405	16.7	16.7	9.3	16.7	9.3	23.1	23.1	16.7	15.7	16.7	16.7	16.7	33.3	34.3	16.7	1821800000	73421000	89870000	79185000	105190000	118990000	89790000	113300000	99152000	128250000	98969000	92243000	105800000	81519000	78311000	87339000
D4A3Z3;A0A0G2K5B0	D4A3Z3;A0A0G2K5B0		Tbc1d24	tr|D4A3Z3|D4A3Z3_RAT Similar to CG9339-PA (Predicted) OS=Rattus norvegicus OX=10116 GN=Tbc1d24 PE=1 SV=1;tr|A0A0G2K5B0|A0A0G2K5B0_RAT TBC1 domain family, member 24 OS=Rattus norvegicus OX=10116 GN=Tbc1d24 PE=1 SV=1	2	13	13	13	29	62.808	556	37.122	6.5	14.7	13.7	19.2	13.1	16.9	14	15.6	13.1	7.2	17.3	16.5	11.3	11.7	20	4245700000	206140000	195280000	198220000	202640000	244060000	208570000	207120000	214590000	286640000	223890000	268590000	216220000	138810000	220200000	213230000
B1H264	B1H264		Tbc1d17	tr|B1H264|B1H264_RAT TBC1 domain family, member 17 OS=Rattus norvegicus OX=10116 GN=Tbc1d17 PE=1 SV=1	1	4	4	4	5.3	72.795	646	2.0675	1.9	1.9	0	2.8	0	1.2	0	0.9	0	0	0	1.9	0	0	1.2	68553000	0	0	0	0	0	0	0	0	0	0	0	13312000	0	0	0
D3ZSY8	D3ZSY8		Tbc1d10b	tr|D3ZSY8|D3ZSY8_RAT TBC1 domain family, member 10b OS=Rattus norvegicus OX=10116 GN=Tbc1d10b PE=1 SV=1	1	4	4	4	9.1	86.648	795	9.9543	1.5	1.5	0	1.5	3	1.5	0	1.5	1.5	7.5	0	2.3	1.5	0	1.5	473840000	35459000	0	0	53202000	29834000	33206000	0	27684000	38793000	33987000	0	0	43762000	0	26777000
Q5XI17	Q5XI17		Tarsl2	tr|Q5XI17|Q5XI17_RAT Threonyl-tRNA synthetase-like 2 OS=Rattus norvegicus OX=10116 GN=Tarsl2 PE=2 SV=1	1	1	1	1	2.4	64.118	553	3.1167	0	0	0	0	2.4	0	0	0	2.4	2.4	0	0	0	0	0	71837000	0	0	0	0	18012000	0	0	0	15186000	16757000	0	0	0	0	0
Q68FW7	Q68FW7	Threonine--tRNA ligase, mitochondrial	Tars2	sp|Q68FW7|SYTM_RAT Threonine--tRNA ligase, mitochondrial OS=Rattus norvegicus OX=10116 GN=Tars2 PE=2 SV=1	1	5	3	3	8	81.671	723	2.4923	1.2	2.2	4.1	5	5	2.8	2.2	5	1.2	5	5	3.3	1.2	3.3	4.1	247160000	0	0	0	5903800	4402400	6870100	0	5108900	0	4949400	6081400	0	0	0	0
A0A0G2K9V6;Q5XHY5	A0A0G2K9V6;Q5XHY5	Threonine--tRNA ligase, cytoplasmic	Tars	tr|A0A0G2K9V6|A0A0G2K9V6_RAT Threonyl-tRNA synthetase OS=Rattus norvegicus OX=10116 GN=Tars PE=1 SV=1;sp|Q5XHY5|SYTC_RAT Threonine--tRNA ligase 1, cytoplasmic OS=Rattus norvegicus OX=10116 GN=Tars1 PE=1 SV=1	2	13	13	11	21.7	83.388	722	44.753	12.6	10.4	13.7	12.7	15.5	13.7	10.4	15.5	6.9	13.7	15.5	12	7.8	7.8	17.6	3405500000	157470000	173940000	158350000	199340000	191520000	193610000	176770000	160110000	167830000	163210000	171470000	188250000	193340000	140500000	158600000
I6L9G6	I6L9G6		Tardbp	tr|I6L9G6|I6L9G6_RAT RCG31562, isoform CRA_c OS=Rattus norvegicus OX=10116 GN=Tardbp PE=1 SV=1	1	14	14	13	60	32.147	285	53.325	47.4	38.9	45.3	53.7	32.6	47	35.1	39.6	46	48.1	35.1	46	49.5	57.9	34.7	8221600000	439180000	478110000	437220000	402480000	421030000	476180000	416240000	449560000	425390000	415370000	421930000	363350000	431040000	481720000	413000000
O88664;F1M9G6;F1LRI6;Q53UA7	O88664;F1M9G6	Serine/threonine-protein kinase TAO1	Taok1	sp|O88664|TAOK1_RAT Serine/threonine-protein kinase TAO1 OS=Rattus norvegicus OX=10116 GN=Taok1 PE=1 SV=1;tr|F1M9G6|F1M9G6_RAT Serine/threonine-protein kinase TAO1 OS=Rattus norvegicus OX=10116 GN=Taok1 PE=1 SV=3	4	5	5	2	5.7	115.95	1001	9.0245	1.4	2.2	3.6	1.4	0	0	0.9	1.3	2.6	3.5	3.6	0	2.1	0.9	0.9	325520000	0	34430000	0	0	0	0	0	36160000	41378000	37215000	25201000	0	25139000	29750000	0
F1LTE0;A0A0G2K9J0	F1LTE0;A0A0G2K9J0		Tanc2	sp|F1LTE0|TANC2_RAT Protein TANC2 OS=Rattus norvegicus OX=10116 GN=Tanc2 PE=1 SV=2;tr|A0A0G2K9J0|A0A0G2K9J0_RAT Tetratricopeptide repeat, ankyrin repeat and coiled-coil-containing 2 OS=Rattus norvegicus OX=10116 GN=Tanc2 PE=1 SV=1	2	6	6	6	3.1	219.81	1992	3.8319	0.4	0	0.4	1.3	0.4	0.4	0.4	0.9	0.8	1.3	0.4	0.4	0.6	0	0.4	2738700000	0	0	0	0	0	0	0	0	312850000	0	0	0	0	0	0
Q9EQS0	Q9EQS0	Transaldolase	Taldo1	sp|Q9EQS0|TALDO_RAT Transaldolase OS=Rattus norvegicus OX=10116 GN=Taldo1 PE=1 SV=2	1	18	18	18	46.6	37.46	337	69.392	34.1	34.1	26.7	35	33.8	29.1	36.8	43	36.8	34.7	34.1	32.3	36.8	34.1	36.8	26605000000	1299900000	1421500000	1139700000	1319000000	1344200000	1180300000	1370400000	1296300000	1411200000	1626500000	1365800000	1393900000	1326300000	1274400000	1274000000
P37805;A0A0G2K6I5	P37805;A0A0G2K6I5	Transgelin-3	Tagln3	sp|P37805|TAGL3_RAT Transgelin-3 OS=Rattus norvegicus OX=10116 GN=Tagln3 PE=1 SV=2;tr|A0A0G2K6I5|A0A0G2K6I5_RAT Transgelin OS=Rattus norvegicus OX=10116 GN=Tagln3 PE=1 SV=1	2	16	16	13	81.9	22.5	199	109.39	73.9	73.9	76.9	73.9	73.9	76.9	66.8	73.9	73.9	73.9	73.9	81.9	68.8	76.9	73.9	66179000000	3232600000	3006100000	3217000000	3494400000	3445600000	3172800000	3706800000	3339500000	3558800000	3137300000	3418100000	3499800000	3197900000	3267000000	3640400000
Q5XFX0	Q5XFX0	Transgelin-2	Tagln2	sp|Q5XFX0|TAGL2_RAT Transgelin-2 OS=Rattus norvegicus OX=10116 GN=Tagln2 PE=1 SV=1	1	12	10	10	79.9	22.393	199	53.088	51.3	54.3	56.3	48.2	56.8	41.7	43.2	53.8	35.7	34.2	63.3	41.7	51.8	41.2	37.7	2311100000	99001000	110980000	79146000	117620000	128450000	124170000	108570000	134430000	125720000	133710000	147690000	149340000	124390000	88931000	93510000
A0A0G2JWK7;P31232	A0A0G2JWK7;P31232	Transgelin	Tagln	tr|A0A0G2JWK7|A0A0G2JWK7_RAT Transgelin OS=Rattus norvegicus OX=10116 GN=Tagln PE=1 SV=1;sp|P31232|TAGL_RAT Transgelin OS=Rattus norvegicus OX=10116 GN=Tagln PE=1 SV=2	2	16	15	15	71.5	23.34	207	91.055	71.5	68.6	55.1	48.8	57.5	58	44	48.8	44.9	47.3	40.6	50.7	49.8	64.7	39.6	8054500000	570960000	471160000	331510000	359470000	448940000	399110000	479840000	470910000	430370000	463760000	385390000	386740000	357570000	434850000	333470000
Q6QI09	Q6QI09		Taf3	tr|Q6QI09|Q6QI09_RAT ATP synthase subunit gamma, mitochondrial OS=Rattus norvegicus OX=10116 GN=Taf3 PE=1 SV=1	1	14	1	1	24.5	67.72	607	-2	23.4	21.9	23.4	23.4	23.4	19.8	23.4	23.4	22.1	22.1	23.4	24.5	23.4	21.9	21.7	0	0	0	0	0	0	0	0	0	0	0	0	0	0	0	0
D4A601;B2RYT9	D4A601;B2RYT9	Translational activator of cytochrome c oxidase 1	Taco1	tr|D4A601|D4A601_RAT Translational activator of cytochrome c oxidase 1 OS=Rattus norvegicus OX=10116 GN=Taco1 PE=1 SV=3;sp|B2RYT9|TACO1_RAT Translational activator of cytochrome c oxidase 1 OS=Rattus norvegicus OX=10116 GN=Taco1 PE=2 SV=1	2	2	2	2	13.2	32.812	295	3.0567	0	9.2	0	4.1	0	0	0	9.2	0	0	0	0	0	9.2	0	25024000	0	5870600	0	0	0	0	0	3381900	0	0	0	0	0	13699000	0
D3ZXK3;A0A0G2K598;D3Z962;X4YHC6;D4A858	D3ZXK3;A0A0G2K598;D3Z962;X4YHC6;D4A858		Tacc2;Tacc3	tr|D3ZXK3|D3ZXK3_RAT Transforming, acidic coiled-coil-containing protein 2 OS=Rattus norvegicus OX=10116 GN=Tacc2 PE=1 SV=1;tr|A0A0G2K598|A0A0G2K598_RAT Transforming, acidic coiled-coil-containing protein 2 OS=Rattus norvegicus OX=10116 GN=Tacc2 PE=1 SV=1;	5	2	2	1	0.7	300.23	2834	2.1865	0.4	0.4	0.4	0.4	0.4	0.4	0.4	0.4	0.4	0	0.4	0.4	0.4	0.7	0.4	1296500000	99089000	63173000	57004000	57201000	49168000	58365000	75259000	81802000	28989000	0	31998000	48470000	54947000	64081000	55445000
D4A927;A0A0G2K9K2	D4A927;A0A0G2K9K2		Tacc1	tr|D4A927|D4A927_RAT Transforming, acidic coiled-coil-containing protein 1 OS=Rattus norvegicus OX=10116 GN=Tacc1 PE=1 SV=1;tr|A0A0G2K9K2|A0A0G2K9K2_RAT Transforming, acidic coiled-coil-containing protein 1 OS=Rattus norvegicus OX=10116 GN=Tacc1 PE=1 SV=1	2	2	1	1	2.6	84.282	772	1.4329	0	0	0	0	0	0	0	0	0	0	0	0	1.6	1	0	13107000	0	0	0	0	0	0	0	0	0	0	0	0	13165000	0	0
Q62747	Q62747		Syt7	sp|Q62747|SYT7_RAT Synaptotagmin-7 OS=Rattus norvegicus OX=10116 GN=Syt7 PE=1 SV=1	1	12	12	12	36.2	45.482	403	54.287	22.3	20.6	22.6	19.6	24.8	18.6	17.9	19.4	17.9	27.3	21.1	15.1	24.6	15.9	19.6	3432700000	164760000	125120000	191520000	206460000	197240000	159260000	178720000	198030000	190510000	174420000	196870000	153400000	178020000	153300000	201620000
B1AC44;A0A0G2JSR2;P40748	B1AC44;A0A0G2JSR2;P40748	Synaptotagmin-3	Syt3	tr|B1AC44|B1AC44_RAT Synaptotagmin III OS=Rattus norvegicus OX=10116 PE=2 SV=1;tr|A0A0G2JSR2|A0A0G2JSR2_RAT Synaptotagmin III, isoform CRA_a OS=Rattus norvegicus OX=10116 GN=Syt3 PE=4 SV=1;sp|P40748|SYT3_RAT Synaptotagmin-3 OS=Rattus norvegicus OX=10116 GN	3	4	4	4	10.7	63.383	588	20.808	9.7	6.6	6.6	6.6	6.6	6.6	6.6	7.5	3.1	4.4	3.2	2.2	3.1	5.3	9.7	679390000	26457000	24865000	80359000	36152000	49784000	56462000	47704000	21944000	27394000	33110000	49589000	21290000	22644000	39837000	17591000
G3V6M3;P29101	G3V6M3;P29101	Synaptotagmin-2	Syt2	tr|G3V6M3|G3V6M3_RAT Synaptotagmin II OS=Rattus norvegicus OX=10116 GN=Syt2 PE=1 SV=1;sp|P29101|SYT2_RAT Synaptotagmin-2 OS=Rattus norvegicus OX=10116 GN=Syt2 PE=1 SV=1	2	19	12	12	52.8	47.237	422	123.97	32	29.9	33.6	27	35.8	38.9	45.7	39.8	22.7	33.9	37.2	36.3	34.8	28.9	36	8386100000	445170000	384030000	400750000	386190000	355310000	401960000	416230000	388990000	369570000	436850000	535610000	538280000	440830000	365740000	440080000
A0A0U1RRS2;A0A0G2K9H6;Q62807;A0A0U1RRV6	A0A0U1RRS2;A0A0G2K9H6;Q62807	Synaptotagmin-17	Syt17	tr|A0A0U1RRS2|A0A0U1RRS2_RAT Synaptotagmin-17 OS=Rattus norvegicus OX=10116 GN=Syt17 PE=1 SV=1;tr|A0A0G2K9H6|A0A0G2K9H6_RAT Synaptotagmin-17 OS=Rattus norvegicus OX=10116 GN=Syt17 PE=1 SV=1;sp|Q62807|SYT17_RAT Synaptotagmin-17 OS=Rattus norvegicus OX=10116	4	3	3	3	10.9	46.918	413	6.5381	4.1	5.1	5.1	5.1	0	0	0	5.1	5.1	1.7	0	0	4.1	0	9.2	118320000	0	0	16217000	11772000	0	0	0	12789000	13334000	0	0	0	0	0	13327000
P97610	P97610	Synaptotagmin-12	Syt12	sp|P97610|SYT12_RAT Synaptotagmin-12 OS=Rattus norvegicus OX=10116 GN=Syt12 PE=1 SV=1	1	12	12	12	40.1	46.607	421	46.198	19.5	19.5	28.3	29.7	21.4	34	18.3	19.5	27.3	28.7	18.8	33	19	16.4	22.6	3190500000	130870000	153590000	160490000	172870000	142880000	170940000	205240000	140390000	159900000	154700000	170630000	173140000	154750000	123630000	203200000
P21707;P47861;Q707P0;Q707P2;Q707P4	P21707	Synaptotagmin-1	Syt1	sp|P21707|SYT1_RAT Synaptotagmin-1 OS=Rattus norvegicus OX=10116 GN=Syt1 PE=1 SV=3	5	23	23	16	58.7	47.398	421	323.31	58.7	49.6	55.8	47.7	55.3	56.8	49.6	56.8	46.3	53.9	58.7	53.9	58.7	48.2	57.2	223420000000	11420000000	10750000000	11314000000	11286000000	11397000000	10838000000	10578000000	10283000000	11739000000	10748000000	11853000000	9668700000	11054000000	11708000000	11417000000
Q66H18;A0A0G2KA82	Q66H18;A0A0G2KA82		Sypl1	tr|Q66H18|Q66H18_RAT Synaptophysin-like 1 OS=Rattus norvegicus OX=10116 GN=Sypl1 PE=1 SV=1;tr|A0A0G2KA82|A0A0G2KA82_RAT Synaptophysin-like 1 OS=Rattus norvegicus OX=10116 GN=Sypl1 PE=1 SV=1	2	2	2	2	9.7	28.628	258	5.6166	9.7	9.7	6.2	9.7	3.5	9.7	9.7	6.2	6.2	6.2	6.2	0	9.7	9.7	9.7	1002400000	47921000	66051000	56992000	86579000	90492000	51059000	42843000	46619000	0	46694000	46633000	0	64811000	63119000	65587000
P07825;A0A0G2KAD8	P07825;A0A0G2KAD8	Synaptophysin	Syp	sp|P07825|SYPH_RAT Synaptophysin OS=Rattus norvegicus OX=10116 GN=Syp PE=1 SV=1;tr|A0A0G2KAD8|A0A0G2KAD8_RAT Synaptophysin OS=Rattus norvegicus OX=10116 GN=Syp PE=1 SV=1	2	10	10	9	30.3	33.31	307	173.06	30.3	30.3	30.3	30.3	30.3	30.3	30.3	30.3	30.3	30.3	30.3	29.3	30.3	30.3	30.3	164330000000	8120300000	7295800000	8605300000	7431500000	8091700000	7247100000	8195300000	7790000000	8683300000	7773700000	7684800000	7896200000	8362100000	8453200000	9895900000
Q9JKC9;A0A0G2JZ76	Q9JKC9;A0A0G2JZ76	Synergin gamma	Synrg	sp|Q9JKC9|SYNRG_RAT Synergin gamma OS=Rattus norvegicus OX=10116 GN=Synrg PE=1 SV=3;tr|A0A0G2JZ76|A0A0G2JZ76_RAT EH domain-containing protein (Fragment) OS=Rattus norvegicus OX=10116 PE=1 SV=1	2	2	2	2	2.9	141.36	1329	5.2845	1.4	0	0	0	0	1.4	0	1.4	0	0	0	0	1.4	0	0	31665000	0	0	0	0	0	22053000	0	0	0	0	0	0	0	0	0
P22831;A0A0G2K1H2	P22831;A0A0G2K1H2	Synaptoporin	Synpr	sp|P22831|SYNPR_RAT Synaptoporin OS=Rattus norvegicus OX=10116 GN=Synpr PE=1 SV=2;tr|A0A0G2K1H2|A0A0G2K1H2_RAT Synaptoporin OS=Rattus norvegicus OX=10116 GN=Synpr PE=1 SV=1	2	6	5	5	19.6	29.107	265	26.999	13.6	17.4	13.6	19.6	19.6	15.8	17.4	19.6	19.6	19.6	17.4	17.4	13.6	12.8	12.8	16272000000	719170000	886430000	843870000	827500000	806880000	723430000	777970000	704340000	873750000	998920000	642920000	881760000	739520000	660430000	883190000
B1VKB4;A0A0H2UHQ9;Q9Z327	B1VKB4;A0A0H2UHQ9;Q9Z327	Synaptopodin	Synpo	tr|B1VKB4|B1VKB4_RAT Synaptopodin OS=Rattus norvegicus OX=10116 GN=Synpo PE=2 SV=1;tr|A0A0H2UHQ9|A0A0H2UHQ9_RAT Synaptopodin OS=Rattus norvegicus OX=10116 GN=Synpo PE=1 SV=1;sp|Q9Z327|SYNPO_RAT Synaptopodin OS=Rattus norvegicus OX=10116 GN=Synpo PE=1 SV=2	3	26	26	26	38.3	96.717	905	153.89	27.5	25.5	22.1	26.4	24.4	23.5	17.3	26.3	23	25.6	21	17.1	25.9	20.4	22.5	19077000000	1084800000	1059800000	1136200000	1063800000	1109900000	1084200000	785740000	820950000	858360000	893190000	825740000	905770000	972860000	1089500000	1042600000
Q810D0;A0A096MK54;G3V9G5	Q810D0;A0A096MK54;G3V9G5		Synm	tr|Q810D0|Q810D0_RAT Desmuslin OS=Rattus norvegicus OX=10116 GN=DMN PE=2 SV=1;tr|A0A096MK54|A0A096MK54_RAT RCG24674, isoform CRA_e OS=Rattus norvegicus OX=10116 GN=Synm PE=1 SV=1;tr|G3V9G5|G3V9G5_RAT RCG24674, isoform CRA_b OS=Rattus norvegicus OX=10116 GN	3	2	2	2	2.1	140.73	1255	1.3812	2.1	1.5	2.1	2.1	2.1	2.1	0.6	0.6	0.6	1.5	0.6	0.6	2.1	2.1	2.1	11738000000	67008000	517980000	588990000	646430000	623520000	595510000	622330000	812860000	767630000	379270000	536230000	877530000	542150000	617420000	625020000
Q9WVJ4	Q9WVJ4	Synaptojanin-2-binding protein	Synj2bp	sp|Q9WVJ4|SYJ2B_RAT Synaptojanin-2-binding protein OS=Rattus norvegicus OX=10116 GN=Synj2bp PE=1 SV=2	1	3	3	3	20.7	15.825	145	9.2202	14.5	8.3	20.7	14.5	8.3	14.5	14.5	8.3	8.3	8.3	8.3	8.3	8.3	8.3	8.3	739030000	33321000	54521000	46675000	33836000	40866000	46166000	48464000	37956000	0	42352000	49305000	30109000	30016000	49698000	52307000
D4ABN3;Q62910;F1M2D6;F1LPP1;F1M0S5;O55207;F1LZU2	D4ABN3;Q62910	Synaptojanin-1	Synj1	tr|D4ABN3|D4ABN3_RAT Synaptojanin-1 OS=Rattus norvegicus OX=10116 GN=Synj1 PE=1 SV=3;sp|Q62910|SYNJ1_RAT Synaptojanin-1 OS=Rattus norvegicus OX=10116 GN=Synj1 PE=1 SV=3	7	60	60	60	56.7	144.78	1311	323.31	48.3	43.8	41.3	44.4	42.8	44.7	42.1	48.8	44.2	47.7	44.4	43.7	40.9	45.2	43.7	88440000000	4329200000	4520300000	4342400000	4578600000	4466300000	4577900000	4616600000	4886300000	4719500000	4757400000	4571200000	4571200000	4428500000	4416600000	4286400000
D4ABK1	D4ABK1		Syngr3	tr|D4ABK1|D4ABK1_RAT Synaptogyrin 3 OS=Rattus norvegicus OX=10116 GN=Syngr3 PE=1 SV=1	1	6	6	6	31.7	21.369	199	37.253	23.1	23.1	23.1	26.1	26.1	26.1	22.1	26.1	26.1	26.1	22.1	31.7	31.7	31.7	23.1	11105000000	522030000	660470000	686880000	500500000	513330000	571170000	476690000	592910000	468960000	578500000	634590000	634660000	513460000	657250000	682310000
Q62876;A0A0U1RRP1;A0A0G2K3P9	Q62876;A0A0U1RRP1;A0A0G2K3P9	Synaptogyrin-1	Syngr1	sp|Q62876|SNG1_RAT Synaptogyrin-1 OS=Rattus norvegicus OX=10116 GN=Syngr1 PE=1 SV=1;tr|A0A0U1RRP1|A0A0U1RRP1_RAT Synaptogyrin-1 (Fragment) OS=Rattus norvegicus OX=10116 GN=Syngr1 PE=4 SV=1;tr|A0A0G2K3P9|A0A0G2K3P9_RAT Synaptogyrin-1 (Fragment) OS=Rattus no	3	3	3	3	14.5	25.668	234	18.618	14.5	14.5	14.5	14.5	14.5	14.5	14.5	14.5	14.5	14.5	14.5	10.3	14.5	14.5	14.5	9630200000	673630000	627280000	553760000	353180000	480450000	481020000	478740000	404230000	355430000	458430000	402480000	507950000	612310000	559280000	571080000
Q9QUH6;D3ZCL8;F1LQW8;Q6MGD1	Q9QUH6;D3ZCL8;F1LQW8	Ras/Rap GTPase-activating protein SynGAP	Syngap1	sp|Q9QUH6|SYGP1_RAT Ras/Rap GTPase-activating protein SynGAP OS=Rattus norvegicus OX=10116 GN=Syngap1 PE=1 SV=2;tr|D3ZCL8|D3ZCL8_RAT Ras/Rap GTPase-activating protein SynGAP OS=Rattus norvegicus OX=10116 GN=Syngap1 PE=1 SV=3;tr|F1LQW8|F1LQW8_RAT Ras/Rap GT	4	65	65	61	58.3	144.72	1308	323.31	49.4	44.3	47	50.8	46.4	41.7	40.5	46.9	38.5	46.1	42.7	44.4	41.7	46	47.6	83690000000	4517700000	4137600000	4430300000	4875500000	4346000000	4698400000	3890800000	4578700000	4522900000	4406400000	3760300000	4202800000	4000600000	3987400000	4358000000
Q8VHJ9	Q8VHJ9		Syne1	tr|Q8VHJ9|Q8VHJ9_RAT Nesprin-1 OS=Rattus norvegicus OX=10116 PE=2 SV=1	1	6	6	6	4.5	325.09	2838	12.594	1.5	1.2	1.6	2.5	3	0.6	1.2	1.6	0.8	2.1	2.1	0.6	0.6	0.6	1.6	807100000	38162000	40334000	80771000	41408000	43498000	27002000	43691000	47688000	34039000	20776000	37011000	17390000	34226000	36415000	58543000
M0R735	M0R735		Syncrip	tr|M0R735|M0R735_RAT Heterogeneous nuclear ribonucleoprotein Q OS=Rattus norvegicus OX=10116 GN=Syncrip PE=1 SV=2	1	17	17	4	31.7	62.672	562	139.02	27.9	25.8	20.3	17.8	21.2	21.2	22.2	19	17.6	21.4	19.6	22.8	23.3	19.2	23.1	11890000000	542580000	616290000	610640000	624860000	596370000	596560000	592200000	658100000	565400000	582920000	600530000	623190000	635480000	580710000	538770000
A0A096MIT7;O70441	A0A096MIT7;O70441	Synapsin-3	Syn3	tr|A0A096MIT7|A0A096MIT7_RAT Synapsin-3 OS=Rattus norvegicus OX=10116 GN=Syn3 PE=1 SV=2;sp|O70441|SYN3_RAT Synapsin-3 OS=Rattus norvegicus OX=10116 GN=Syn3 PE=1 SV=1	2	10	7	7	20.7	63.344	579	21.304	11.1	6.4	8.8	7.1	7.1	5.5	11.4	10.2	5.7	7.1	4.7	5.5	6.4	4.7	11.2	1335200000	84363000	63876000	62276000	65617000	90206000	74901000	62283000	88498000	95439000	64466000	64044000	43597000	59254000	64575000	74759000
G3V733;Q63537	G3V733;Q63537	Synapsin-2	Syn2	tr|G3V733|G3V733_RAT Synapsin II, isoform CRA_a OS=Rattus norvegicus OX=10116 GN=Syn2 PE=1 SV=3;sp|Q63537|SYN2_RAT Synapsin-2 OS=Rattus norvegicus OX=10116 GN=Syn2 PE=1 SV=1	2	35	31	30	66.2	63.412	586	323.31	61.9	61.9	63	63	51	61.4	59.2	63	61.6	63	61.9	60.4	57.3	61.9	63	221850000000	12062000000	10631000000	11253000000	11949000000	11423000000	11271000000	10954000000	10897000000	10608000000	12016000000	10635000000	10814000000	10092000000	11456000000	10485000000
P09951;Q7M033	P09951	Synapsin-1	Syn1	sp|P09951|SYN1_RAT Synapsin-1 OS=Rattus norvegicus OX=10116 GN=Syn1 PE=1 SV=3	2	47	47	43	84.5	73.987	704	323.31	80	83.8	80.7	83.4	84.1	82.8	84.5	82.8	83	83.4	84.2	80.1	83.8	83	82.5	574150000000	29862000000	28880000000	31924000000	31357000000	29785000000	29731000000	28084000000	29478000000	29841000000	28584000000	25927000000	25738000000	26534000000	26565000000	30572000000
Q6AYB6;F7F350	Q6AYB6;F7F350		Syap1	tr|Q6AYB6|Q6AYB6_RAT Synapse associated protein 1 OS=Rattus norvegicus OX=10116 GN=Syap1 PE=2 SV=1;tr|F7F350|F7F350_RAT Synapse associated protein 1, isoform CRA_a OS=Rattus norvegicus OX=10116 GN=Syap1 PE=1 SV=1	2	3	3	3	9.5	36.729	326	3.0434	5.5	5.5	9.5	0	0	6.4	3.1	2.5	0	0	2.5	2.5	5.5	3.1	0	710060000	71654000	65036000	59289000	0	0	52321000	0	58571000	0	0	54554000	93138000	43194000	0	0
Q9Z2I7;A0A0G2JZX3	Q9Z2I7;A0A0G2JZX3	Synaptic vesicle 2-related protein	Svop	sp|Q9Z2I7|SVOP_RAT Synaptic vesicle 2-related protein OS=Rattus norvegicus OX=10116 GN=Svop PE=1 SV=1;tr|A0A0G2JZX3|A0A0G2JZX3_RAT Synaptic vesicle 2-related protein OS=Rattus norvegicus OX=10116 GN=Svop PE=1 SV=1	2	2	2	2	5.8	60.804	548	3.7891	1.6	0	1.6	0	1.6	0	1.6	5.8	1.6	4.2	1.6	0	1.6	0	1.6	56652000	0	0	4732800	0	4727300	0	3945800	6300800	3416500	5378600	6030300	0	6549200	0	3148900
P0C0A9	P0C0A9	Small VCP/p97-interacting protein	Svip	sp|P0C0A9|SVIP_RAT Small VCP/p97-interacting protein OS=Rattus norvegicus OX=10116 GN=Svip PE=1 SV=1	1	1	1	1	14.5	8.2484	76	5.156	14.5	14.5	14.5	0	0	14.5	14.5	14.5	14.5	14.5	14.5	14.5	14.5	14.5	14.5	996730000	70922000	78077000	77373000	0	0	43102000	46394000	47174000	59244000	74018000	60387000	49416000	69710000	61673000	70169000
Q63564;Q9Z2I6	Q63564	Synaptic vesicle glycoprotein 2B	Sv2b	sp|Q63564|SV2B_RAT Synaptic vesicle glycoprotein 2B OS=Rattus norvegicus OX=10116 GN=Sv2b PE=1 SV=1	2	13	12	12	17.1	77.502	683	105.56	17.1	16.8	15.1	15.1	15.8	15.1	15.1	15.7	8.5	13	16.8	10.8	15.4	13	13.6	40944000000	2194700000	2169200000	1951100000	2262100000	1942100000	2131900000	2112400000	2206800000	2611700000	1963200000	1995400000	1917400000	1942300000	2091800000	2021600000
Q02563	Q02563	Synaptic vesicle glycoprotein 2A	Sv2a	sp|Q02563|SV2A_RAT Synaptic vesicle glycoprotein 2A OS=Rattus norvegicus OX=10116 GN=Sv2a PE=1 SV=2	1	19	19	18	25.2	82.66	742	323.31	22.6	19	15.8	19	18.2	17.8	24.1	18.7	16.2	16.6	16.8	17.1	19.3	19.4	18.5	71928000000	3399600000	3535700000	3552100000	3888100000	3732100000	3960600000	3525100000	3668900000	3653200000	3721900000	3489000000	4091400000	3426800000	3682300000	3812700000
B5DEX6;A0A0G2K518;D3ZEV8;A0A0G2K0Q8	B5DEX6;A0A0G2K518;D3ZEV8;A0A0G2K0Q8		Susd2	tr|B5DEX6|B5DEX6_RAT Susd2 protein OS=Rattus norvegicus OX=10116 GN=Susd2 PE=2 SV=1;tr|A0A0G2K518|A0A0G2K518_RAT Sushi domain-containing 2 OS=Rattus norvegicus OX=10116 GN=Susd2 PE=1 SV=1;tr|D3ZEV8|D3ZEV8_RAT Sushi domain containing 2 (Predicted), isoform	4	2	2	2	3.3	76.889	697	4.9873	2.2	2.2	2.2	2.2	3.3	2.2	2.2	3.3	2.2	2.2	2.2	2.2	2.2	2.2	2.2	325690000	15938000	17581000	22669000	20635000	19866000	14953000	18745000	15509000	14803000	8101000	17220000	14028000	15127000	18009000	15879000
Q7TP91;D4A1D8;A0A096MJC8;Q9QXU2	Q7TP91;D4A1D8		Surf4	tr|Q7TP91|Q7TP91_RAT Ab1-205 OS=Rattus norvegicus OX=10116 GN=Surf4 PE=1 SV=1;tr|D4A1D8|D4A1D8_RAT Surfeit 4 OS=Rattus norvegicus OX=10116 GN=Surf4 PE=1 SV=1	4	4	4	4	6.3	83.262	733	8.9055	4.2	4.2	6.3	2.5	5.3	5.3	2.5	2.5	2.5	2.5	3.5	3.5	1.8	5.3	6.3	717360000	46102000	29827000	36254000	43399000	36859000	39228000	0	46645000	30030000	38855000	44052000	46269000	40861000	34953000	43225000
F1LY08	F1LY08		Supt3h	tr|F1LY08|F1LY08_RAT Uncharacterized protein OS=Rattus norvegicus OX=10116 GN=Supt3h PE=1 SV=3	1	1	1	1	4	33.205	299	-2	0	0	0	0	0	0	0	0	4	0	0	0	0	0	0	76142000	0	0	0	0	0	0	0	0	59084000	0	0	0	0	0	0
G3V6R5;Q07116	G3V6R5;Q07116	Sulfite oxidase, mitochondrial	Suox	tr|G3V6R5|G3V6R5_RAT Sulfite oxidase OS=Rattus norvegicus OX=10116 GN=Suox PE=1 SV=1;sp|Q07116|SUOX_RAT Sulfite oxidase, mitochondrial OS=Rattus norvegicus OX=10116 GN=Suox PE=1 SV=2	2	2	2	2	5.3	60.805	546	3.1171	0	0	0	3.8	0	3.8	0	3.8	0	3.8	3.8	3.8	0	0	1.5	221770000	0	0	0	21074000	0	30574000	0	20442000	0	30837000	25177000	20016000	0	0	0
A0A0G2KBB4;D3Z805	A0A0G2KBB4;D3Z805		Sun5	tr|A0A0G2KBB4|A0A0G2KBB4_RAT Sad1 and UNC84 domain-containing 5 OS=Rattus norvegicus OX=10116 GN=Sun5 PE=4 SV=1;tr|D3Z805|D3Z805_RAT Sad1 and UNC84 domain-containing 5 OS=Rattus norvegicus OX=10116 GN=Sun5 PE=4 SV=1	2	2	2	2	5.1	42.338	369	1.3682	5.1	5.1	2.4	5.1	0	0	5.1	5.1	0	0	5.1	0	5.1	0	5.1	891000000	72367000	89013000	91388000	86353000	0	0	106310000	92986000	0	0	68273000	0	69967000	0	59705000
Q5XIF4	Q5XIF4	Small ubiquitin-related modifier 3	Sumo3	sp|Q5XIF4|SUMO3_RAT Small ubiquitin-related modifier 3 OS=Rattus norvegicus OX=10116 GN=Sumo3 PE=3 SV=1	1	4	1	1	30	12.456	110	2.736	19.1	19.1	16.4	30	21.8	21.8	30	30	21.8	30	30	21.8	10.9	16.4	21.8	432590000	81180000	100170000	0	32845000	0	0	0	35913000	0	39740000	52784000	0	0	0	0
F1M2K3;P61959;F1LN30;D4A7L5	F1M2K3;P61959;F1LN30;D4A7L5	Small ubiquitin-related modifier;Small ubiquitin-related modifier 2	Sumo2;Sumo2l	tr|F1M2K3|F1M2K3_RAT Small ubiquitin-related modifier OS=Rattus norvegicus OX=10116 GN=Sumo2 PE=3 SV=2;sp|P61959|SUMO2_RAT Small ubiquitin-related modifier 2 OS=Rattus norvegicus OX=10116 GN=Sumo2 PE=1 SV=1;tr|F1LN30|F1LN30_RAT Small ubiquitin-related modi	4	4	4	1	36.2	10.77	94	16.144	23.4	23.4	29.8	36.2	36.2	36.2	36.2	36.2	36.2	36.2	36.2	36.2	23.4	29.8	36.2	10562000000	398830000	543610000	565660000	590230000	585530000	536830000	518850000	556450000	563760000	610050000	451670000	425300000	478760000	608930000	509250000
Q5I0H3	Q5I0H3	Small ubiquitin-related modifier 1	Sumo1	sp|Q5I0H3|SUMO1_RAT Small ubiquitin-related modifier 1 OS=Rattus norvegicus OX=10116 GN=Sumo1 PE=1 SV=1	1	3	3	3	34.7	11.557	101	4.0247	11.9	18.8	11.9	18.8	0	18.8	11.9	11.9	18.8	15.8	22.8	0	11.9	27.7	18.8	645140000	41437000	41336000	42079000	46088000	0	35091000	34130000	31822000	44470000	38913000	41042000	0	49299000	33470000	35166000
P63047;Q06FK3	P63047;Q06FK3	Sulfotransferase 4A1;Sulfotransferase	Sult4a1	sp|P63047|ST4A1_RAT Sulfotransferase 4A1 OS=Rattus norvegicus OX=10116 GN=Sult4a1 PE=1 SV=1;tr|Q06FK3|Q06FK3_RAT Sulfotransferase (Fragment) OS=Rattus norvegicus OX=10116 GN=Sult4a1 PE=2 SV=1	2	7	7	7	28.9	33.053	284	94.33	26.1	21.8	25.7	25.7	16.2	25.7	25.7	25.7	19	19.4	16.2	21.8	28.9	28.9	16.2	3764300000	170910000	152040000	162260000	183940000	234860000	210870000	162870000	192890000	197210000	210730000	198410000	238910000	168050000	200050000	189400000
A0A0G2K291;G3V9R3	A0A0G2K291;G3V9R3	Sulfotransferase 1 family member D1	Sult1d1	tr|A0A0G2K291|A0A0G2K291_RAT Sulfotransferase OS=Rattus norvegicus OX=10116 GN=Sult1d1 PE=3 SV=1;sp|G3V9R3|ST1D1_RAT Sulfotransferase 1 family member D1 OS=Rattus norvegicus OX=10116 GN=Sult1d1 PE=2 SV=1	2	1	1	1	3.3	36.208	307	1.3437	0	3.3	3.3	0	0	3.3	0	0	0	0	0	0	0	3.3	0	78363000	0	0	0	0	0	0	0	0	0	0	0	0	0	12104000	0
B0BN85;Q7TQ12;F1LMY6	B0BN85;Q7TQ12;F1LMY6	Suppressor of G2 allele of SKP1 homolog	Sugt1	sp|B0BN85|SGT1_RAT Protein SGT1 homolog OS=Rattus norvegicus OX=10116 GN=Sugt1 PE=2 SV=1;tr|Q7TQ12|Q7TQ12_RAT Aa1114 OS=Rattus norvegicus OX=10116 PE=2 SV=1;tr|F1LMY6|F1LMY6_RAT Protein SGT1 homolog OS=Rattus norvegicus OX=10116 GN=Sugt1 PE=1 SV=1	3	9	9	9	33.6	38.09	336	57.621	15.2	23.5	12.8	15.2	16.4	7.7	11.6	8	8	8	11.3	13.1	13.1	15.2	12.2	1911600000	104660000	145720000	99555000	82057000	101860000	110530000	97732000	0	156250000	109170000	115430000	120400000	95677000	124830000	99533000
D3ZJH2	D3ZJH2		Sugp2	tr|D3ZJH2|D3ZJH2_RAT SURP and G patch domain-containing 2 OS=Rattus norvegicus OX=10116 GN=Sugp2 PE=1 SV=1	1	5	5	5	6.6	118.05	1068	4.139	1.1	1.9	1.1	3.7	1.1	1.1	1.1	1.9	0	1.1	0.7	1.3	1.1	1.1	1.1	153520000	7937700	10494000	7566500	12160000	9657000	11522000	12547000	9659100	0	10658000	9802400	0	0	0	11567000
F1LPV8;B1H270;Q5EBA9;Q499V7;Q68FT4	F1LPV8;B1H270;Q5EBA9;Q499V7;Q68FT4	Succinyl-CoA ligase subunit beta	Suclg2	tr|F1LPV8|F1LPV8_RAT Succinate--CoA ligase [GDP-forming] subunit beta, mitochondrial OS=Rattus norvegicus OX=10116 GN=Suclg2 PE=1 SV=2;tr|B1H270|B1H270_RAT Succinate--CoA ligase [GDP-forming] subunit beta, mitochondrial OS=Rattus norvegicus OX=10116 GN=Suc	5	7	7	7	24.6	46.638	431	18.973	7.2	5.6	5.6	7.2	3.2	9	11.8	5.6	5.6	5.6	12.5	16.5	7.2	7.2	10.2	1273800000	68293000	38292000	55723000	56349000	64778000	77068000	52583000	66293000	83656000	96019000	63722000	62792000	59103000	60664000	65462000
A0A0H2UHE1;P13086;P70631	A0A0H2UHE1;P13086	Succinyl-CoA ligase [ADP/GDP-forming] subunit alpha, mitochondrial	Suclg1	tr|A0A0H2UHE1|A0A0H2UHE1_RAT Succinate--CoA ligase [ADP/GDP-forming] subunit alpha, mitochondrial OS=Rattus norvegicus OX=10116 GN=Suclg1 PE=1 SV=1;sp|P13086|SUCA_RAT Succinate--CoA ligase [ADP/GDP-forming] subunit alpha, mitochondrial OS=Rattus norvegicus	3	11	11	11	32.2	37.559	360	209.67	31.9	31.9	29.4	29.4	31.9	31.9	31.9	29.4	24.4	31.9	31.9	31.9	28.6	31.7	31.9	38235000000	2072900000	1957700000	1769500000	2193300000	1990900000	2131900000	1775300000	2295500000	2062400000	1631800000	1702000000	1980900000	2123800000	1618800000	1978600000
B2RZ24;F1LM47	B2RZ24;F1LM47	Succinyl-CoA ligase subunit beta	Sucla2	tr|B2RZ24|B2RZ24_RAT Succinate-CoA ligase subunit beta (Fragment) OS=Rattus norvegicus OX=10116 GN=Sucla2 PE=2 SV=1;tr|F1LM47|F1LM47_RAT Succinate--CoA ligase [ADP-forming] subunit beta, mitochondrial OS=Rattus norvegicus OX=10116 GN=Sucla2 PE=1 SV=1	2	25	25	25	56.6	47.387	438	246.79	53.2	54.8	53.4	53.7	53.7	51.6	53.4	53.7	53.7	53.2	50.5	56.4	53.7	51.8	48.6	95632000000	4924500000	5237700000	5084200000	4602200000	4399700000	5010800000	4748100000	4670300000	4945800000	5129800000	4594900000	5378700000	5367500000	4731200000	5031600000
Q63396	Q63396	Activated RNA polymerase II transcriptional coactivator p15	Sub1	sp|Q63396|TCP4_RAT Activated RNA polymerase II transcriptional coactivator p15 OS=Rattus norvegicus OX=10116 GN=Sub1 PE=1 SV=3	1	8	8	8	63.8	14.441	127	45.699	38.6	27.6	13.4	33.1	11.8	20.5	45.7	22	11.8	30.7	38.6	22	31.5	27.6	20.5	3859500000	253200000	258510000	174800000	189750000	171750000	191090000	296270000	142410000	176570000	230890000	193030000	195220000	237950000	204600000	250990000
D3ZCI5	D3ZCI5		Stxbp6	tr|D3ZCI5|D3ZCI5_RAT Syntaxin-binding protein 6 OS=Rattus norvegicus OX=10116 GN=Stxbp6 PE=1 SV=2	1	6	6	6	40.5	23.671	210	12.024	10	10	10	19	19	14.3	4.3	9	9	19	10.5	10	21.4	10	19	1454800000	68600000	72378000	98717000	98887000	110720000	57799000	63103000	63149000	71438000	95138000	42800000	69603000	91086000	66659000	50398000
D3ZU84	D3ZU84		Stxbp5l	tr|D3ZU84|D3ZU84_RAT Syntaxin-binding protein 5-like OS=Rattus norvegicus OX=10116 GN=Stxbp5l PE=1 SV=3	1	7	7	7	9.3	122.02	1090	68.509	2.8	4	4.9	5	2.8	1.6	3	2.8	4.5	4.3	3.5	1.6	3.4	6.4	3.6	955260000	60989000	45777000	39156000	59009000	52736000	37730000	48821000	54414000	67595000	57377000	53005000	65966000	58945000	33787000	35201000
Q9WU70	Q9WU70	Syntaxin-binding protein 5	Stxbp5	sp|Q9WU70|STXB5_RAT Syntaxin-binding protein 5 OS=Rattus norvegicus OX=10116 GN=Stxbp5 PE=1 SV=1	1	13	13	13	18	127.66	1152	160.91	8.7	8.4	8.6	6.9	8.2	8.7	5.3	7.6	5.6	2.5	5.7	10.2	6.2	8.6	7.6	3808000000	198300000	212580000	190050000	159710000	207860000	178180000	210140000	211270000	200830000	182280000	246680000	210270000	186400000	167330000	211800000
Q99PV2	Q99PV2		Stxbp3	tr|Q99PV2|Q99PV2_RAT Syntaxin binding protein 3, isoform CRA_a OS=Rattus norvegicus OX=10116 GN=Stxbp3 PE=1 SV=1	1	3	3	3	5.6	68.02	593	2.1782	1.7	1.7	0	2.2	2.2	3.9	2.2	2.2	2.2	2.2	2.2	3.9	1.7	2.2	2.2	142160000	0	0	0	4616700	6106200	4786000	5426900	5895700	6500200	5628500	7054400	5540800	0	6745100	4903500
P61765;G3V637;REV__Q91W30;REV__G3V786;REV__A0A0G2JT64;Q62753	P61765	Syntaxin-binding protein 1	Stxbp1	sp|P61765|STXB1_RAT Syntaxin-binding protein 1 OS=Rattus norvegicus OX=10116 GN=Stxbp1 PE=1 SV=1	6	57	57	57	84.7	67.568	594	323.31	82.7	82.5	77.6	82.5	82.5	82.2	82.5	81.5	79	83.5	83.5	83.2	82.7	81	84.5	658610000000	36485000000	33110000000	34596000000	30869000000	33453000000	30601000000	32024000000	29683000000	32756000000	33740000000	32719000000	32553000000	34464000000	33563000000	34779000000
Q9Z2Q7	Q9Z2Q7	Syntaxin-8	Stx8	sp|Q9Z2Q7|STX8_RAT Syntaxin-8 OS=Rattus norvegicus OX=10116 GN=Stx8 PE=1 SV=1	1	4	4	4	18.2	26.91	236	9.4343	14	11	3.4	10.6	7.6	3	11	14	7.6	7.6	3.4	7.6	6.4	11	11.9	2292500000	147560000	199510000	147870000	188470000	93415000	0	169490000	34339000	102260000	66881000	154360000	231730000	216430000	122590000	187940000
O70257;M0R930;A0A0G2K6Y9	O70257;M0R930;A0A0G2K6Y9	Syntaxin-7	Stx7;LOC100910446	sp|O70257|STX7_RAT Syntaxin-7 OS=Rattus norvegicus OX=10116 GN=Stx7 PE=1 SV=4;tr|M0R930|M0R930_RAT Syntaxin-7-like OS=Rattus norvegicus OX=10116 GN=LOC100910446 PE=3 SV=2;tr|A0A0G2K6Y9|A0A0G2K6Y9_RAT Syntaxin-7 OS=Rattus norvegicus OX=10116 GN=Stx7 PE=3 SV	3	8	8	8	51	29.85	261	142.6	39.5	19.9	27.2	37.2	44.8	26.1	26.1	41	44.8	34.1	26.1	39.8	33.7	39.5	34.1	3633000000	169460000	139990000	198540000	200030000	187680000	203970000	157230000	200340000	209390000	215510000	160950000	190870000	160300000	178320000	197860000
Q63635	Q63635	Syntaxin-6	Stx6	sp|Q63635|STX6_RAT Syntaxin-6 OS=Rattus norvegicus OX=10116 GN=Stx6 PE=1 SV=1	1	4	4	4	23.9	29.056	255	29.803	14.1	19.6	19.6	19.6	15.3	5.5	19.6	9.8	5.5	4.3	14.1	15.3	14.1	19.6	14.1	850310000	41188000	36391000	40547000	45428000	49045000	63851000	46878000	57164000	44727000	35934000	37187000	58007000	36488000	33816000	46330000
P61265;Q7TS57;G3V632;P50279	P61265	Syntaxin-1B	Stx1b	sp|P61265|STX1B_RAT Syntaxin-1B OS=Rattus norvegicus OX=10116 GN=Stx1b PE=1 SV=1	4	25	25	21	71.2	33.244	288	323.31	69.1	71.2	64.6	64.6	66.7	69.1	71.2	69.1	71.2	69.1	59.7	71.2	69.1	66.7	64.6	269870000000	13996000000	13730000000	13282000000	13413000000	12910000000	15174000000	13749000000	13625000000	15240000000	13448000000	13046000000	13737000000	12707000000	12371000000	14556000000
A0A1E1ERK2;P32851;Q9QXG3;B4F7E6;Q08849	A0A1E1ERK2;P32851;Q9QXG3	Syntaxin-1A	Stx1a	tr|A0A1E1ERK2|A0A1E1ERK2_RAT Syntaxin 1A OS=Rattus norvegicus OX=10116 GN=Stx1a PE=3 SV=1;sp|P32851|STX1A_RAT Syntaxin-1A OS=Rattus norvegicus OX=10116 GN=Stx1a PE=1 SV=1;tr|Q9QXG3|Q9QXG3_RAT Syntaxin 1A OS=Rattus norvegicus OX=10116 PE=2 SV=1	5	23	19	19	73.3	33.067	288	323.31	64.6	66.7	64.6	64.6	66.7	64.6	71.5	64.6	66.7	64.6	64.6	73.3	69.1	71.2	71.2	137040000000	7111100000	7596500000	7148300000	6123000000	6871100000	6691400000	7878000000	6597100000	7831100000	6775900000	7330300000	6688600000	7341100000	7035500000	6509900000
A0A0G2K528;B5DF99;D3Z9R7	A0A0G2K528;B5DF99		Stx16	tr|A0A0G2K528|A0A0G2K528_RAT Syntaxin 16 OS=Rattus norvegicus OX=10116 GN=Stx16 PE=1 SV=1;tr|B5DF99|B5DF99_RAT Stx16 protein (Fragment) OS=Rattus norvegicus OX=10116 GN=Stx16 PE=2 SV=1	3	3	3	3	17.2	35.441	309	33.144	7.4	17.2	7.4	4.5	17.2	17.2	14.2	4.5	4.5	7.4	17.2	14.2	2.9	17.2	7.4	673420000	20606000	33099000	41079000	46578000	46182000	39544000	31162000	38952000	47802000	26841000	36377000	30065000	21055000	39268000	22904000
A0A0G2JVB6;G3V7P1;A0A0G2K4U8	A0A0G2JVB6;G3V7P1;A0A0G2K4U8	Syntaxin-12	Stx12	tr|A0A0G2JVB6|A0A0G2JVB6_RAT Syntaxin-12 OS=Rattus norvegicus OX=10116 GN=Stx12 PE=1 SV=1;sp|G3V7P1|STX12_RAT Syntaxin-12 OS=Rattus norvegicus OX=10116 GN=Stx12 PE=1 SV=1;tr|A0A0G2K4U8|A0A0G2K4U8_RAT Syntaxin-12 OS=Rattus norvegicus OX=10116 GN=Stx12 PE=1	3	10	10	10	51.6	32.483	285	271.33	39.6	36.8	42.1	44.9	35.4	42.1	38.9	38.9	34.7	31.2	42.1	36.5	33	44.9	45.6	9738800000	521610000	522880000	453340000	567500000	519430000	367770000	508780000	508580000	499810000	510080000	473860000	479170000	524990000	489000000	603540000
D4A4T0;I6L9H8	D4A4T0;I6L9H8		Stub1	tr|D4A4T0|D4A4T0_RAT STIP1 homology and U-Box containing protein 1, isoform CRA_b OS=Rattus norvegicus OX=10116 GN=Stub1 PE=1 SV=1;tr|I6L9H8|I6L9H8_RAT Stub1 protein OS=Rattus norvegicus OX=10116 GN=Stub1 PE=2 SV=1	2	8	8	8	32.6	34.886	304	42.039	22	16.4	24.7	14.5	20.1	10.2	21.4	24.7	5.9	9.9	22.4	9.2	16.4	16.4	11.2	2323500000	147250000	130390000	131070000	159800000	116530000	100830000	101850000	125380000	93410000	96302000	99924000	127390000	124990000	137710000	161700000
B2RYD7;Q7TQ74	B2RYD7;Q7TQ74		Stt3b	tr|B2RYD7|B2RYD7_RAT RCG25591, isoform CRA_a OS=Rattus norvegicus OX=10116 GN=Stt3b PE=1 SV=1;tr|Q7TQ74|Q7TQ74_RAT Ac1573 OS=Rattus norvegicus OX=10116 GN=Stt3b PE=1 SV=1	2	7	7	7	8.5	93.435	824	40.545	3	4.7	5.2	3.2	3.6	5	2.3	3.4	1.7	2.5	3.2	0.8	1.5	5	5.6	824160000	39368000	39018000	54369000	44135000	63646000	52695000	0	58486000	46502000	57702000	41373000	43948000	0	46707000	34308000
B4F7C9;A0A0G2JWH5	B4F7C9;A0A0G2JWH5		Stt3a	tr|B4F7C9|B4F7C9_RAT Serine/threonine-protein kinase Chk1 OS=Rattus norvegicus OX=10116 GN=Stt3a PE=1 SV=1;tr|A0A0G2JWH5|A0A0G2JWH5_RAT Serine/threonine-protein kinase Chk1 OS=Rattus norvegicus OX=10116 GN=Stt3a PE=1 SV=1	2	4	4	4	5	80.597	705	5.5148	3.4	2.1	2.1	2.1	1.1	1	2.4	2.4	2.1	2.1	2.4	3.4	3.4	2.7	2.4	712020000	40292000	38810000	39143000	26808000	18269000	29925000	39954000	37931000	33114000	22566000	44686000	35757000	59638000	51368000	44947000
A0A0G2JX43;F1M6V8;B5DF70	A0A0G2JX43;F1M6V8;B5DF70		Strn4	tr|A0A0G2JX43|A0A0G2JX43_RAT Striatin 4 OS=Rattus norvegicus OX=10116 GN=Strn4 PE=1 SV=1;tr|F1M6V8|F1M6V8_RAT Striatin 4 OS=Rattus norvegicus OX=10116 GN=Strn4 PE=1 SV=1;tr|B5DF70|B5DF70_RAT Strn4 protein OS=Rattus norvegicus OX=10116 GN=Strn4 PE=2 SV=1	3	9	6	6	16.4	72.762	670	25.293	6.9	13	10.4	10.7	7.9	10.9	9.6	9.6	7.5	9.3	10.6	3.7	8.5	13.1	11.5	1711600000	91843000	108700000	100800000	100020000	104580000	79845000	105220000	82615000	85300000	79158000	109190000	70509000	74305000	69727000	102200000
P58405;E9PT82;Q1KLB7	P58405;E9PT82	Striatin-3	Strn3	sp|P58405|STRN3_RAT Striatin-3 OS=Rattus norvegicus OX=10116 GN=Strn3 PE=1 SV=2;tr|E9PT82|E9PT82_RAT Striatin-3 OS=Rattus norvegicus OX=10116 GN=Strn3 PE=1 SV=1	3	12	11	9	20.3	87.11	794	42.034	9.1	15.1	9.1	9.6	8.9	7.3	5.7	6.9	4.8	13	4.7	8.4	9.2	8.1	9.9	3012800000	136730000	174840000	126390000	173530000	121380000	174240000	159880000	204730000	170210000	188110000	104310000	140130000	169290000	144410000	156210000
G3V6L8;P70483	G3V6L8;P70483	Striatin	Strn	tr|G3V6L8|G3V6L8_RAT RCG61894, isoform CRA_a OS=Rattus norvegicus OX=10116 GN=Strn PE=1 SV=1;sp|P70483|STRN_RAT Striatin OS=Rattus norvegicus OX=10116 GN=Strn PE=1 SV=1	2	15	15	14	24.2	86.14	780	49.903	11.3	8.2	8.6	9.7	8.2	8.1	6.9	10.1	7.9	10.3	9.1	12.1	12.4	11.2	10.9	3899200000	179160000	146620000	198870000	207500000	202180000	200560000	165110000	202330000	201220000	262150000	198450000	249820000	130420000	150860000	238470000
G3V8E2;Q4FZS7;A0A0G2JT26	G3V8E2		Strip1	tr|G3V8E2|G3V8E2_RAT Striatin-interacting protein 1 OS=Rattus norvegicus OX=10116 GN=Strip1 PE=1 SV=2	3	4	4	4	7	101.58	892	9.54	4.3	2.7	2.7	2.7	2.7	2.7	1.1	5.4	7	4.3	1.6	5.4	1.1	2.7	2.7	786790000	44519000	26367000	31682000	39061000	39465000	39503000	30203000	48756000	47068000	44436000	34079000	58410000	29781000	26719000	42680000
A0A0G2K3L7;D3ZDD7;A0A0G2JV89;Q9JKU6	A0A0G2K3L7;D3ZDD7;A0A0G2JV89;Q9JKU6	Spermatid perinuclear RNA-binding protein	Strbp	tr|A0A0G2K3L7|A0A0G2K3L7_RAT Spermatid perinuclear RNA binding protein, isoform CRA_b OS=Rattus norvegicus OX=10116 GN=Strbp PE=1 SV=1;tr|D3ZDD7|D3ZDD7_RAT Spermatid perinuclear RNA binding protein, isoform CRA_a OS=Rattus norvegicus OX=10116 GN=Strbp PE=1	4	3	1	1	7.6	70.833	648	5.5344	4	0	0	5.4	1.4	5.4	1.4	6.2	0	1.4	0	4	0	0	2.2	27572000	3250600	0	0	2806900	0	3395400	0	4737600	0	0	0	4553600	0	0	0
Q5XIG8;M0RCV0	Q5XIG8;M0RCV0	Serine-threonine kinase receptor-associated protein	Strap;LOC100910575	sp|Q5XIG8|STRAP_RAT Serine-threonine kinase receptor-associated protein OS=Rattus norvegicus OX=10116 GN=Strap PE=1 SV=1;tr|M0RCV0|M0RCV0_RAT Serine-threonine kinase receptor-associated protein-like OS=Rattus norvegicus OX=10116 GN=LOC100910575 PE=4 SV=1	2	13	13	13	46.9	38.456	350	91.508	24.6	26.6	33.1	36	33.7	28.9	31.4	31.4	28	36.6	34.3	25.7	23.1	27.4	39.7	5749400000	278160000	331060000	333930000	291750000	301410000	373390000	273450000	284250000	242200000	257820000	274020000	303510000	306740000	275520000	300350000
D4AB66	D4AB66	Stonin-2	Ston2	sp|D4AB66|STON2_RAT Stonin-2 OS=Rattus norvegicus OX=10116 GN=Ston2 PE=1 SV=1	1	1	1	1	2.1	99.49	895	3.0761	2.1	0	0	0	0	2.1	0	2.1	0	2.1	2.1	2.1	0	0	0	73183000	11290000	0	0	0	0	9775600	0	4234800	0	8673300	10590000	8517400	0	0	0
Q4FZT0	Q4FZT0	Stomatin-like protein 2, mitochondrial	Stoml2	sp|Q4FZT0|STML2_RAT Stomatin-like protein 2, mitochondrial OS=Rattus norvegicus OX=10116 GN=Stoml2 PE=1 SV=1	1	13	13	13	59.5	38.413	353	91.02	30	30.9	44.2	43.1	49.9	44.5	56.7	40.8	32.3	37.7	28	23.2	36	30	36	4400400000	213950000	158450000	200000000	258430000	270780000	226550000	202990000	249900000	264340000	242610000	229530000	250310000	179480000	203480000	260810000
D3ZI49;A0A0G2K8P5	D3ZI49;A0A0G2K8P5	Stathmin	Stmn3	tr|D3ZI49|D3ZI49_RAT Stathmin OS=Rattus norvegicus OX=10116 GN=Stmn3 PE=1 SV=2;tr|A0A0G2K8P5|A0A0G2K8P5_RAT Stathmin OS=Rattus norvegicus OX=10116 GN=Stmn3 PE=1 SV=1	2	2	1	1	9.4	20.954	180	1.467	3.9	0	3.9	9.4	5.6	0	3.9	0	0	0	3.9	3.9	3.9	3.9	3.9	60680000	0	0	0	14809000	25789000	0	0	0	0	0	0	0	0	0	0
P21818	P21818	Stathmin-2	Stmn2	sp|P21818|STMN2_RAT Stathmin-2 OS=Rattus norvegicus OX=10116 GN=Stmn2 PE=1 SV=2	1	3	1	1	11.2	20.756	179	6.0807	11.2	10.6	11.2	11.2	11.2	11.2	10.6	11.2	10.6	5.6	11.2	11.2	11.2	11.2	11.2	8102400000	582260000	527080000	580300000	430600000	342920000	364410000	525250000	328310000	262540000	332510000	324330000	275060000	563310000	520870000	561130000
P13668;A0A096MK73;Q568Y8;P63043;REV__P56720;Q9JHU6	P13668;A0A096MK73	Stathmin	Stmn1	sp|P13668|STMN1_RAT Stathmin OS=Rattus norvegicus OX=10116 GN=Stmn1 PE=1 SV=2;tr|A0A096MK73|A0A096MK73_RAT Stathmin (Fragment) OS=Rattus norvegicus OX=10116 GN=Stmn1 PE=1 SV=1	6	18	18	15	71.1	17.288	149	75.9	69.8	65.1	57.7	70.5	53	53.7	64.4	58.4	64.4	58.4	65.1	65.1	71.1	66.4	70.5	78229000000	4829200000	4492600000	4655000000	3663600000	3925800000	3931100000	4654500000	3493100000	4273100000	3366000000	4186600000	4286300000	4643500000	4387400000	4070500000
D4A648	D4A648		Stk4	tr|D4A648|D4A648_RAT Serine/threonine kinase 4 OS=Rattus norvegicus OX=10116 GN=Stk4 PE=1 SV=1	1	1	1	1	3.3	55.37	487	3.1331	0	3.3	3.3	3.3	3.3	0	3.3	3.3	3.3	3.3	0	3.3	3.3	0	3.3	60087000	0	0	5572400	4810300	5223600	0	4552000	4586700	3800600	3590200	0	3366200	3343400	0	5461800
O88506;A0A0G2K007	O88506;A0A0G2K007	STE20/SPS1-related proline-alanine-rich protein kinase	Stk39	sp|O88506|STK39_RAT STE20/SPS1-related proline-alanine-rich protein kinase OS=Rattus norvegicus OX=10116 GN=Stk39 PE=1 SV=2;tr|A0A0G2K007|A0A0G2K007_RAT STE20/SPS1-related proline-alanine-rich protein kinase OS=Rattus norvegicus OX=10116 GN=Stk39 PE=1 SV=1	2	11	11	9	30	60.05	553	34.213	18.3	19.5	21.7	17.9	17.9	16.3	13.9	25.1	12.3	12.3	18.1	11.6	15.7	13.2	15.9	3193500000	121180000	112030000	67181000	265580000	198160000	201810000	118600000	169010000	181000000	222110000	131660000	223180000	127470000	92931000	114960000
A4GW50	A4GW50		Stk38l	tr|A4GW50|A4GW50_RAT Non-specific serine/threonine protein kinase OS=Rattus norvegicus OX=10116 GN=Stk38l PE=1 SV=1	1	3	3	3	12.5	53.758	464	5.0542	3.7	0	3.7	6.7	10.3	0	0	3.7	5.8	3.7	0	0	0	0	0	94597000	0	0	0	11779000	5968600	0	0	0	0	0	0	0	0	0	0
D4A3D9	D4A3D9		Stk32c	tr|D4A3D9|D4A3D9_RAT Serine/threonine kinase 32C OS=Rattus norvegicus OX=10116 GN=Stk32c PE=1 SV=1	1	8	8	8	28.1	55.204	488	70.17	23.2	24.6	19.3	15.2	15.2	20.7	20.7	20.7	13.9	17.6	19.3	12.7	24.6	13.9	17.8	1852700000	94614000	79143000	111940000	122080000	102590000	115410000	90228000	85897000	87597000	95274000	85338000	95663000	98572000	92743000	109120000
H9KVF3;B0LT89;F1LXV3;Q6V9V9	H9KVF3;B0LT89;F1LXV3;Q6V9V9	Serine/threonine-protein kinase 24;Serine/threonine-protein kinase 24 35 kDa subunit;Serine/threonine-protein kinase 24 12 kDa subunit	Stk24;Stk26;Stk25	tr|H9KVF3|H9KVF3_RAT Serine/threonine-protein kinase 24 OS=Rattus norvegicus OX=10116 GN=Stk24 PE=1 SV=1;sp|B0LT89|STK24_RAT Serine/threonine-protein kinase 24 OS=Rattus norvegicus OX=10116 GN=Stk24 PE=2 SV=1;tr|F1LXV3|F1LXV3_RAT Serine/threonine kinase 26	4	4	4	4	14.8	46.809	419	10.803	9.1	9.1	11	14.8	7.4	14.8	9.1	9.1	9.1	9.1	9.1	9.1	13.1	7.4	7.4	791670000	39279000	27838000	31908000	42909000	45194000	37537000	49087000	38436000	39790000	50885000	45117000	40782000	36839000	45912000	38362000
A0A0H2UI02;D4AE59	A0A0H2UI02;D4AE59	Serine/threonine-protein kinase STK11	Stk11	tr|A0A0H2UI02|A0A0H2UI02_RAT Serine/threonine kinase 11 (Predicted), isoform CRA_a OS=Rattus norvegicus OX=10116 GN=Stk11 PE=1 SV=1;sp|D4AE59|STK11_RAT Serine/threonine-protein kinase STK11 OS=Rattus norvegicus OX=10116 GN=Stk11 PE=1 SV=1	2	1	1	1	3.2	49.245	436	1.7353	3.2	3.2	3.2	3.2	3.2	3.2	3.2	3.2	3.2	3.2	3.2	3.2	3.2	3.2	0	186900000	11631000	10448000	9171800	10681000	11022000	11079000	13761000	10768000	12630000	12798000	10136000	0	0	14600000	0
O35814	O35814	Stress-induced-phosphoprotein 1	Stip1	sp|O35814|STIP1_RAT Stress-induced-phosphoprotein 1 OS=Rattus norvegicus OX=10116 GN=Stip1 PE=1 SV=1	1	33	33	33	52.5	62.569	543	323.31	44.8	44.4	46.8	43.6	44.4	41.4	43.3	47.7	46.2	40.3	40.5	45.9	45.9	43.6	38.3	54681000000	2674200000	2737000000	2739800000	2776400000	3019600000	2809400000	2765600000	2976300000	2933000000	3068300000	2654300000	2917400000	2860600000	2666800000	2667000000
A0A1B0GWQ1;A0A0G2K5C8;P84903;B2RYV1;A0A1B0GWK9	A0A1B0GWQ1;A0A0G2K5C8;P84903;B2RYV1	Stromal interaction molecule 1	Stim1	tr|A0A1B0GWQ1|A0A1B0GWQ1_RAT Stromal interaction molecule 1 OS=Rattus norvegicus OX=10116 GN=Stim1 PE=1 SV=1;tr|A0A0G2K5C8|A0A0G2K5C8_RAT Stromal interaction molecule 1 OS=Rattus norvegicus OX=10116 GN=Stim1 PE=1 SV=1;sp|P84903|STIM1_RAT Stromal interactio	5	4	4	4	8.3	62.203	540	4.2671	3.9	5.7	4.1	2.6	2.6	2.6	6.1	2.6	4.4	2.6	6.1	2.6	2.2	3.9	2.6	526410000	28746000	51248000	27820000	40857000	30214000	33124000	18312000	29583000	23506000	36870000	33492000	31465000	29051000	32157000	18621000
Q9ESY8;Q9ET50;Q66HP4	Q9ESY8;Q9ET50;Q66HP4		Stau1	tr|Q9ESY8|Q9ESY8_RAT Stau1 protein OS=Rattus norvegicus OX=10116 GN=Stau1 PE=2 SV=1;tr|Q9ET50|Q9ET50_RAT Staufen double-stranded RNA-binding protein 1 OS=Rattus norvegicus OX=10116 GN=Stau1 PE=1 SV=1;tr|Q66HP4|Q66HP4_RAT Stau1 protein (Fragment) OS=Rattus	3	2	2	2	5.5	54.127	489	3.709	2.9	0	2.7	2.7	0	2.7	2.9	2.7	0	2.7	2.7	2.7	2.9	5.5	0	72838000	0	0	4359900	6079400	0	6123900	5158500	6624600	0	6331100	4933400	5585500	7708300	3814300	0
P52631	P52631	Signal transducer and activator of transcription 3	Stat3	sp|P52631|STAT3_RAT Signal transducer and activator of transcription 3 OS=Rattus norvegicus OX=10116 GN=Stat3 PE=1 SV=1	1	2	2	2	5.7	88.039	770	7.4901	3.4	0	0	0	0	0	0	3.4	0	3.4	0	2.3	3.4	0	0	112910000	0	0	0	0	0	0	0	26242000	0	29949000	0	0	15755000	0	0
Q5XI26	Q5XI26	Signal transducer and activator of transcription	Stat2	tr|Q5XI26|Q5XI26_RAT Signal transducer and activator of transcription OS=Rattus norvegicus OX=10116 GN=Stat2 PE=1 SV=1	1	1	1	1	1.5	96.856	842	1.6538	0	0	1.5	0	0	0	1.5	0	1.5	1.5	1.5	1.5	1.5	0	1.5	28248000	0	0	0	0	0	0	0	0	0	0	0	0	0	0	2445000
Q9QXK0;F1M9D6;A0A0G2JX93;Q7TP57;Q6P6Q7	Q9QXK0;F1M9D6;A0A0G2JX93;Q7TP57;Q6P6Q7	Signal transducer and activator of transcription	Stat1;Stat4	tr|Q9QXK0|Q9QXK0_RAT Signal transducer and activator of transcription OS=Rattus norvegicus OX=10116 GN=Stat1 PE=2 SV=1;tr|F1M9D6|F1M9D6_RAT Signal transducer and activator of transcription OS=Rattus norvegicus OX=10116 GN=Stat1 PE=1 SV=2;tr|A0A0G2JX93|A0A0	5	6	6	6	10.5	87.233	749	7.4528	5.9	3.3	3.6	1.6	3.3	0	1.9	1.7	1.6	4.1	1.6	3.6	4	0	3.5	336910000	22620000	0	25932000	24260000	19814000	0	25762000	0	21775000	22403000	20034000	30135000	21320000	0	24437000
Q8R424	Q8R424	STAM-binding protein	Stambp	sp|Q8R424|STABP_RAT STAM-binding protein OS=Rattus norvegicus OX=10116 GN=Stambp PE=2 SV=1	1	2	2	2	6.6	48.511	424	4.0776	0	0	3.8	3.8	3.8	0	0	3.8	0	3.8	0	3.8	0	0	2.8	90335000	0	0	12627000	4881800	5253000	0	0	4498400	0	3902100	0	11779000	0	0	0
B5DF55;Q5XHY7	B5DF55		Stam	tr|B5DF55|B5DF55_RAT RCG55706 OS=Rattus norvegicus OX=10116 GN=Stam PE=1 SV=1	2	9	9	9	17.7	59.591	547	42.797	9.3	11	11.9	13.3	7.9	12.4	4	9.7	11.2	7.9	4.8	11.2	7.9	5.1	12.2	3265000000	174320000	161690000	130730000	159230000	199970000	182780000	139130000	158130000	162870000	218550000	137990000	194700000	211020000	107300000	140720000
P50503	P50503	Hsc70-interacting protein	St13	sp|P50503|F10A1_RAT Hsc70-interacting protein OS=Rattus norvegicus OX=10116 GN=St13 PE=1 SV=1	1	13	13	13	32.3	41.279	368	141.22	26.4	23.1	26.4	22.6	25.8	27.7	24.2	27.7	18.2	25.8	19.3	19.8	26.6	30.4	21.2	10231000000	521060000	583400000	529340000	564650000	522730000	477470000	518100000	563360000	587200000	607510000	469330000	554080000	532140000	515030000	395750000
D3ZG88	D3ZG88		Sssca1	tr|D3ZG88|D3ZG88_RAT Mammary tumor virus receptor 2, isoform CRA_a OS=Rattus norvegicus OX=10116 GN=Znrd2 PE=1 SV=1	1	1	1	1	4	21.318	199	1.8912	0	0	0	0	4	4	0	4	0	4	0	4	0	0	4	189470000	0	0	0	0	27114000	0	0	46594000	0	24058000	0	24284000	0	0	0
Q04931	Q04931	FACT complex subunit SSRP1	Ssrp1	sp|Q04931|SSRP1_RAT FACT complex subunit SSRP1 OS=Rattus norvegicus OX=10116 GN=Ssrp1 PE=1 SV=2	1	1	1	1	2	80.914	709	3.0009	2	0	0	0	0	0	0	0	0	2	0	2	0	0	0	29240000	0	0	0	0	0	0	0	0	0	0	0	9244200	0	0	0
Q07984	Q07984	Translocon-associated protein subunit delta	Ssr4	sp|Q07984|SSRD_RAT Translocon-associated protein subunit delta OS=Rattus norvegicus OX=10116 GN=Ssr4 PE=2 SV=1	1	3	3	3	23.1	18.979	173	7.4217	17.3	17.3	23.1	17.3	6.4	12.1	17.3	23.1	0	6.4	12.1	0	6.4	6.4	6.4	745710000	63842000	56738000	56177000	44401000	64811000	32439000	47496000	51212000	0	39093000	54255000	0	46202000	0	36899000
Q4V7D1;A0A0G2K075;A0A0G2JX79;A0A0G2JXS8;Q7TPJ0	Q4V7D1;A0A0G2K075;A0A0G2JX79;A0A0G2JXS8;Q7TPJ0	Translocon-associated protein subunit alpha	Ssr1	tr|Q4V7D1|Q4V7D1_RAT Signal sequence receptor, alpha OS=Rattus norvegicus OX=10116 GN=Ssr1 PE=1 SV=1;tr|A0A0G2K075|A0A0G2K075_RAT Translocon-associated protein subunit alpha OS=Rattus norvegicus OX=10116 GN=Ssr1 PE=1 SV=1;tr|A0A0G2JX79|A0A0G2JX79_RAT Trans	5	2	2	2	8	32.207	287	11.281	8	8	8	5.2	8	0	8	8	0	5.2	0	5.2	8	8	8	360260000	27025000	41947000	27340000	25944000	23528000	0	30047000	15655000	0	26607000	0	14378000	25314000	24756000	22148000
A0A0G2K747;G3V7K6;P28042	A0A0G2K747;G3V7K6;P28042	Single-stranded DNA-binding protein, mitochondrial	Ssbp1	tr|A0A0G2K747|A0A0G2K747_RAT Single-stranded DNA binding protein 1, isoform CRA_b OS=Rattus norvegicus OX=10116 GN=Ssbp1 PE=1 SV=1;tr|G3V7K6|G3V7K6_RAT Single-stranded DNA-binding protein, mitochondrial OS=Rattus norvegicus OX=10116 GN=Ssbp1 PE=1 SV=2;sp|P	3	7	7	7	53.4	17.17	148	52.007	27.7	27.7	29.7	41.9	37.2	25	26.4	37.2	27.7	36.5	22.3	41.9	27.7	27.7	31.8	1894300000	120250000	176630000	69735000	64530000	97987000	132790000	90028000	80778000	24271000	79764000	44910000	80354000	108410000	80824000	138320000
Q66HM7;P38656;D3ZLH9;Q4V8Q3	Q66HM7;P38656;D3ZLH9	Lupus La protein homolog	Ssb;LOC680385	tr|Q66HM7|Q66HM7_RAT Lupus La protein homolog OS=Rattus norvegicus OX=10116 GN=Ssb PE=1 SV=1;sp|P38656|LA_RAT Lupus La protein homolog OS=Rattus norvegicus OX=10116 GN=Ssb PE=1 SV=1;tr|D3ZLH9|D3ZLH9_RAT Uncharacterized protein OS=Rattus norvegicus OX=10116	4	12	12	12	31.6	47.786	415	47.078	14.5	14.5	10.4	10.4	19.8	13.3	23.9	21	14.5	13.3	9.6	13.3	18.3	20.2	23.4	3391700000	169210000	212600000	204070000	171510000	166690000	152050000	195960000	197700000	143450000	163450000	159820000	144590000	215470000	168830000	173090000
Q4KLJ1;D4A720;A0A0G2K1A3	Q4KLJ1;D4A720		Srsf7	tr|Q4KLJ1|Q4KLJ1_RAT RCG61762, isoform CRA_a OS=Rattus norvegicus OX=10116 GN=Sfrs7 PE=2 SV=1;tr|D4A720|D4A720_RAT RCG61762, isoform CRA_d OS=Rattus norvegicus OX=10116 GN=Srsf7 PE=1 SV=1	3	6	6	5	36.3	17.891	157	16.256	20.4	36.3	24.8	26.1	30.6	26.1	24.8	22.3	30.6	26.1	26.1	11.5	24.8	30.6	20.4	3754300000	213970000	206300000	189680000	188960000	213920000	196070000	199170000	237440000	168250000	238350000	186700000	192960000	181230000	191350000	142840000
Q09167	Q09167	Serine/arginine-rich splicing factor 5	Srsf5	sp|Q09167|SRSF5_RAT Serine/arginine-rich splicing factor 5 OS=Rattus norvegicus OX=10116 GN=Srsf5 PE=1 SV=1	1	3	3	2	10	30.891	269	4.1143	3.3	5.9	3.3	7.4	3.3	3.3	3.3	3.3	7.4	3.3	3.3	5.9	3.3	3.3	3.3	1659500000	83802000	99235000	87445000	83800000	110680000	80741000	83266000	89305000	86192000	66404000	100590000	85763000	109160000	0	104440000
A0A0U1RRV7;Q0ZFS8	A0A0U1RRV7;Q0ZFS8		Srsf3	tr|A0A0U1RRV7|A0A0U1RRV7_RAT RCG61099, isoform CRA_b OS=Rattus norvegicus OX=10116 GN=Srsf3 PE=1 SV=1;tr|Q0ZFS8|Q0ZFS8_RAT RCG61099, isoform CRA_c OS=Rattus norvegicus OX=10116 GN=Srsf3 PE=1 SV=1	2	5	4	4	35.5	14.203	124	12.307	35.5	29.8	35.5	35.5	35.5	25	29.8	29.8	35.5	29.8	35.5	35.5	35.5	35.5	22.6	3334500000	204270000	170230000	137930000	206570000	202410000	179390000	172270000	186900000	228350000	150650000	140890000	162590000	136220000	153640000	163690000
Q6PDU1	Q6PDU1	Serine/arginine-rich splicing factor 2	Srsf2	sp|Q6PDU1|SRSF2_RAT Serine/arginine-rich splicing factor 2 OS=Rattus norvegicus OX=10116 GN=Srsf2 PE=1 SV=3	1	7	6	6	27.6	25.476	221	36.047	16.7	22.6	13.6	13.6	16.7	16.7	21.3	12.7	12.7	16.7	19.9	19.5	22.6	19.9	16.7	5032400000	261040000	253290000	282690000	277570000	263100000	282600000	167740000	284220000	275120000	349840000	239660000	298120000	264390000	244800000	244620000
Q4KM38;A0A0G2K2F4	Q4KM38;A0A0G2K2F4		Srsf10	tr|Q4KM38|Q4KM38_RAT FUS interacting protein (Serine-arginine rich) 1 OS=Rattus norvegicus OX=10116 GN=Srsf10 PE=1 SV=1;tr|A0A0G2K2F4|A0A0G2K2F4_RAT Serine and arginine-rich-splicing factor 12 OS=Rattus norvegicus OX=10116 GN=Srsf12 PE=4 SV=1	2	2	2	2	13.4	19.971	164	6.3324	13.4	6.7	6.7	6.7	6.7	0	6.7	0	0	0	6.7	0	6.7	0	0	217840000	26310000	20455000	15272000	22764000	0	0	37533000	0	0	0	22060000	0	20516000	0	0
D4A9L2	D4A9L2		Srsf1	tr|D4A9L2|D4A9L2_RAT RCG34610, isoform CRA_c OS=Rattus norvegicus OX=10116 GN=Srsf1 PE=1 SV=1	1	11	11	11	41.1	27.744	248	36.283	37.5	37.5	25.8	32.7	29	29	29.8	29	13.7	32.7	25.8	28.6	24.2	37.1	30.6	5954800000	315600000	304150000	301100000	341660000	352300000	256570000	291810000	232070000	222400000	296000000	238060000	389010000	321610000	310940000	318650000
M0R7E6	M0R7E6		Srrt	tr|M0R7E6|M0R7E6_RAT ARS2 domain-containing protein OS=Rattus norvegicus OX=10116 PE=1 SV=2	1	2	2	2	3.9	54.984	489	2.7503	2.2	2.2	0	0	0	0	2.2	0	0	2.2	0	0	2.2	0	1.6	160560000	27455000	31686000	0	0	0	0	34074000	0	0	18745000	0	0	34678000	0	0
A0A0G2K2M9;B2GUY6	A0A0G2K2M9;B2GUY6		Srrm2	tr|A0A0G2K2M9|A0A0G2K2M9_RAT Serine/arginine repetitive matrix 2 OS=Rattus norvegicus OX=10116 GN=Srrm2 PE=1 SV=1;tr|B2GUY6|B2GUY6_RAT Srrm2 protein (Fragment) OS=Rattus norvegicus OX=10116 GN=Srrm2 PE=2 SV=1	2	2	2	2	1	295.11	2707	7.7557	0.6	0.5	0	0	0	0	0	0	0	0.5	0.5	0	0.5	0.5	0	99792000	0	21411000	0	0	0	0	0	0	0	14025000	14929000	0	23985000	12426000	0
Q76EQ0;A0A0U1RRW0	Q76EQ0	Serine racemase	Srr	sp|Q76EQ0|SRR_RAT Serine racemase OS=Rattus norvegicus OX=10116 GN=Srr PE=1 SV=1	2	7	7	7	34.8	35.693	333	64.152	26.7	23.1	23.1	28.8	24	24	26.7	26.7	14.7	28.8	30	22.2	25.2	23.1	28.8	2840700000	149400000	147700000	149490000	156240000	119110000	188050000	138970000	129270000	124330000	147710000	149410000	182930000	162820000	153200000	150780000
B1WBT4;A0A0G2JX62;A0A096MJB4;G3V8I2;A0A0G2KAH6;Q4KLN3;E9PTN4;A0A0U1RRU0	B1WBT4;A0A0G2JX62		Srpk2	tr|B1WBT4|B1WBT4_RAT SFRS protein kinase 2 OS=Rattus norvegicus OX=10116 GN=Srpk2 PE=1 SV=1;tr|A0A0G2JX62|A0A0G2JX62_RAT SRSF protein kinase 2 OS=Rattus norvegicus OX=10116 GN=Srpk2 PE=1 SV=1	8	7	7	7	14.1	76.947	681	15.186	5	7.6	6	12.5	6.8	9.1	1.3	8.7	10.4	8.7	9.5	4.3	3.8	1.8	6.3	1058200000	33768000	56102000	56711000	70067000	57460000	59384000	46756000	57057000	56565000	52484000	55502000	32645000	39630000	65505000	62974000
Q32PZ7;D4A7R0;B0BND9	Q32PZ7;D4A7R0;B0BND9	Signal recognition particle subunit SRP72	Srp72	tr|Q32PZ7|Q32PZ7_RAT Srp72 protein (Fragment) OS=Rattus norvegicus OX=10116 GN=Srp72 PE=2 SV=1;tr|D4A7R0|D4A7R0_RAT Signal recognition particle subunit SRP72 OS=Rattus norvegicus OX=10116 GN=LOC108348180 PE=1 SV=2;tr|B0BND9|B0BND9_RAT Signal recognition pa	3	4	4	4	12.9	43.82	395	12.896	7.3	0	7.6	4.8	4.8	7.6	4.8	4.8	7.6	0	4.8	7.6	4.8	0	4.8	181260000	15836000	0	11696000	13419000	0	11517000	9272100	10567000	9870900	0	6149900	17932000	10455000	0	12979000
B2RYI2	B2RYI2	Signal recognition particle subunit SRP68	Srp68	tr|B2RYI2|B2RYI2_RAT Signal recognition particle subunit SRP68 OS=Rattus norvegicus OX=10116 GN=Srp68 PE=1 SV=1	1	3	3	3	8	70.491	625	8.9005	3.8	2.1	3.8	5.9	5.9	2.1	3.8	5.9	5.9	0	5.9	0	5.9	2.1	0	210290000	15086000	0	17091000	21253000	22164000	0	13623000	9176800	12845000	0	19771000	0	12891000	0	0
Q6AYB5	Q6AYB5	Signal recognition particle 54 kDa protein	Srp54	sp|Q6AYB5|SRP54_RAT Signal recognition particle 54 kDa protein OS=Rattus norvegicus OX=10116 GN=Srp54 PE=2 SV=1	1	4	4	4	9.5	55.704	504	10.79	2.6	3.8	2.6	2.6	5.8	6.3	2.6	3.6	0	0	0	3.6	6.3	3.6	2.6	148100000	9142800	11965000	10248000	9368300	12818000	9914700	13778000	9940700	0	0	0	10537000	10387000	0	10454000
B2RYW7	B2RYW7		Srp14	tr|B2RYW7|B2RYW7_RAT RCG26543, isoform CRA_b OS=Rattus norvegicus OX=10116 GN=Srp14 PE=1 SV=1	1	1	1	1	12.7	12.51	110	22.011	0	12.7	0	12.7	0	12.7	12.7	12.7	12.7	12.7	0	12.7	0	0	0	133880000	0	13394000	0	6335100	0	8029800	6315800	10993000	6368700	8839500	0	31958000	0	0	0
B0BNJ1	B0BNJ1		Sri	tr|B0BNJ1|B0BNJ1_RAT LOC683667 protein OS=Rattus norvegicus OX=10116 GN=Sri PE=1 SV=1	1	10	10	10	55.1	21.624	198	30.303	29.8	38.9	33.8	44.9	55.1	55.1	38.9	39.9	44.9	39.9	44.9	44.9	38.9	38.9	38.9	8974200000	431570000	426180000	399640000	494020000	465830000	475140000	479160000	442390000	506430000	452340000	461750000	549000000	381260000	420390000	448360000
F1M5M9	F1M5M9		Srgap3	tr|F1M5M9|F1M5M9_RAT SLIT-ROBO Rho GTPase-activating protein 3 OS=Rattus norvegicus OX=10116 GN=Srgap3 PE=1 SV=2	1	18	18	15	19.5	124.45	1099	62.484	8	5.8	8.5	9.5	5.9	12	7.9	8.6	5.5	8.8	8.6	5.8	5.4	7.1	8	2676600000	138820000	131980000	146450000	148200000	112850000	145580000	128070000	129550000	159420000	154170000	133970000	133280000	127810000	121640000	139960000
B5DEJ1;A0A0G2JZ92;D4A208	B5DEJ1;A0A0G2JZ92;D4A208	SLIT-ROBO Rho GTPase-activating protein 2	Srgap2	tr|B5DEJ1|B5DEJ1_RAT SLIT-ROBO Rho GTPase-activating protein 2 OS=Rattus norvegicus OX=10116 GN=Srgap2 PE=1 SV=1;tr|A0A0G2JZ92|A0A0G2JZ92_RAT SLIT-ROBO Rho GTPase-activating protein 2 OS=Rattus norvegicus OX=10116 GN=Srgap2 PE=1 SV=1;sp|D4A208|SRGP2_RAT SL	3	9	7	5	11.1	98.367	858	27.764	5.6	6.3	5.6	5.6	4.2	4.2	7	6.8	4.2	6.8	5.4	7.9	5.2	5.6	2.1	537240000	23630000	19762000	29787000	32369000	22641000	39286000	28726000	25485000	14658000	32319000	25315000	42227000	18403000	24133000	22434000
Q9QXY2;REV__D4AE13;REV__D3ZWV4	Q9QXY2	SRC kinase signaling inhibitor 1	Srcin1	sp|Q9QXY2|SRCN1_RAT SRC kinase signaling inhibitor 1 OS=Rattus norvegicus OX=10116 GN=Srcin1 PE=1 SV=1	3	56	56	56	50.7	129.74	1197	323.31	35.3	36.5	37.2	33.9	29.7	29.6	31.9	37.3	35.2	35.6	38.8	31.2	33.9	35.7	36.6	36606000000	1755900000	1996900000	2016900000	1941100000	1917300000	1951800000	1918800000	1908100000	2026700000	1821000000	1908500000	1731300000	1897700000	1829300000	1819700000
Q9WUD9;P50545;Q99MC5;Q4FZR6;Q5FVG7;A0A0H2UHH7;D3ZYM4;Q2IBC7;A0A0G2JY19;Q62662;Q01621;P97523	Q9WUD9	Proto-oncogene tyrosine-protein kinase Src	Src	sp|Q9WUD9|SRC_RAT Proto-oncogene tyrosine-protein kinase Src OS=Rattus norvegicus OX=10116 GN=Src PE=1 SV=4	12	10	10	6	22.2	59.972	536	37.174	11.2	14.4	9.1	10.4	13.1	11.2	11.9	14.4	8.6	12.9	17.4	14.9	14.4	16.2	12.7	3711600000	169450000	166450000	172310000	192130000	257900000	214880000	175920000	186360000	195110000	184380000	200860000	181600000	171880000	190030000	202430000
O08623	O08623	Sequestosome-1	Sqstm1	sp|O08623|SQSTM_RAT Sequestosome-1 OS=Rattus norvegicus OX=10116 GN=Sqstm1 PE=1 SV=1	1	1	1	1	3.6	47.681	439	22.834	0	0	0	3.6	3.6	0	0	3.6	0	0	0	0	0	0	0	27531000	0	0	0	17799000	0	0	0	0	0	0	0	0	0	0	0
F1MA36;Q9QWN8;A0A0G2JY99;REV__Q8K4N1;REV__Q6MG64;REV__D3ZZQ1;O35141	F1MA36;Q9QWN8	Spectrin beta chain, non-erythrocytic 2	Sptbn2	tr|F1MA36|F1MA36_RAT Spectrin beta chain OS=Rattus norvegicus OX=10116 GN=Sptbn2 PE=1 SV=2;sp|Q9QWN8|SPTN2_RAT Spectrin beta chain, non-erythrocytic 2 OS=Rattus norvegicus OX=10116 GN=Sptbn2 PE=1 SV=2	7	147	135	133	67.6	271.01	2388	323.31	57.7	61	58.5	63.7	58.5	57.2	53.2	58.9	55.2	58.2	55.6	56.6	54.6	57.9	59.3	246670000000	12080000000	12566000000	12928000000	13455000000	13078000000	12370000000	12027000000	13134000000	12764000000	13499000000	11595000000	12083000000	11411000000	12236000000	13160000000
A0A0G2K8W9;Q6XD99;G3V6S0	A0A0G2K8W9;Q6XD99;G3V6S0		Sptbn1	tr|A0A0G2K8W9|A0A0G2K8W9_RAT Spectrin beta chain OS=Rattus norvegicus OX=10116 GN=Sptbn1 PE=1 SV=1;tr|Q6XD99|Q6XD99_RAT Spectrin beta chain OS=Rattus norvegicus OX=10116 GN=Sptbn1 PE=2 SV=1;tr|G3V6S0|G3V6S0_RAT Spectrin beta chain OS=Rattus norvegicus OX=1	3	172	172	4	73.7	273.47	2358	323.31	66.6	66.3	66.4	66.5	64.8	68.6	65	68.9	65.7	67	65.6	66.6	66.2	67.6	64	677800000000	33195000000	34169000000	33726000000	34565000000	35899000000	36261000000	35179000000	33985000000	34423000000	35198000000	34618000000	36003000000	32064000000	33240000000	34303000000
A0A140UHX6;Q6XDA0	A0A140UHX6;Q6XDA0		Sptb	tr|A0A140UHX6|A0A140UHX6_RAT Spectrin beta chain OS=Rattus norvegicus OX=10116 GN=Sptb PE=1 SV=1;tr|Q6XDA0|Q6XDA0_RAT Spectrin beta chain OS=Rattus norvegicus OX=10116 GN=Sptb PE=1 SV=1	2	38	28	28	19.5	268.02	2329	123.73	6.4	6.9	8.2	12.3	11.1	11.4	8.5	9.1	8	11.2	8.2	7.7	7.6	7	10	3017900000	153210000	121360000	141790000	176370000	181090000	197320000	172390000	167150000	115510000	172410000	130780000	166520000	102160000	105840000	168950000
Q6IRK8	Q6IRK8		Sptan1	tr|Q6IRK8|Q6IRK8_RAT Spectrin alpha chain, non-erythrocytic 1 OS=Rattus norvegicus OX=10116 GN=Sptan1 PE=1 SV=1	1	225	1	1	84.7	282.38	2452	2.357	77.6	78	76.9	78.6	78	79.2	75.2	77.9	76.3	80.2	75.3	78.4	79	79.1	77.4	0	0	0	0	0	0	0	0	0	0	0	0	0	0	0	0
A0A0G2JZ69;P16086;A0A0G2K1Y8;A0A0G2K1E7;C9EH87;Q63363;REV__D3ZEM8;REV__D4AD15;REV__D3ZU13;REV__G3V7E6;REV__A0A0G2K0X1;P21272	A0A0G2JZ69;P16086;A0A0G2K1Y8;A0A0G2K1E7;C9EH87	Spectrin alpha chain, non-erythrocytic 1	Sptan1	tr|A0A0G2JZ69|A0A0G2JZ69_RAT Spectrin alpha chain, non-erythrocytic 1 OS=Rattus norvegicus OX=10116 GN=Sptan1 PE=1 SV=1;sp|P16086|SPTN1_RAT Spectrin alpha chain, non-erythrocytic 1 OS=Rattus norvegicus OX=10116 GN=Sptan1 PE=1 SV=2;tr|A0A0G2K1Y8|A0A0G2K1Y8_	12	228	228	4	84.8	286.71	2489	323.31	78.5	78.9	76.8	79.5	78.9	80.1	76.2	78.8	77.2	81.1	76.2	79.3	79.9	80	78.3	1249700000000	61854000000	61471000000	61795000000	63418000000	64152000000	64230000000	64083000000	64135000000	64155000000	66824000000	62645000000	65469000000	61331000000	62719000000	63552000000
Q6XDA1;D4A678	Q6XDA1;D4A678		Spta1	tr|Q6XDA1|Q6XDA1_RAT Erythroid spectrin alpha OS=Rattus norvegicus OX=10116 GN=Spta1 PE=1 SV=1;tr|D4A678|D4A678_RAT Spectrin, alpha, erythrocytic 1 OS=Rattus norvegicus OX=10116 GN=Spta1 PE=1 SV=3	2	2	1	1	1.3	276.62	2385	2.1852	0.5	0.5	0.5	0.5	0.5	1.3	1.3	0.5	1.3	1.3	0.5	0.5	0.5	0.5	0.5	76138000	0	0	0	0	0	15628000	12244000	0	18586000	10790000	0	0	0	0	0
Q5M7T2	Q5M7T2	SPRY domain-containing protein 7	Spryd7	sp|Q5M7T2|SPRY7_RAT SPRY domain-containing protein 7 OS=Rattus norvegicus OX=10116 GN=Spryd7 PE=2 SV=1	1	1	1	1	4.1	21.681	196	1.3865	4.1	4.1	4.1	4.1	4.1	4.1	4.1	4.1	4.1	4.1	4.1	4.1	4.1	4.1	4.1	90698000	6907400	6284200	6004400	3821700	4366700	3761700	7244800	3799600	4416800	3087300	5737600	2531800	5600400	4003400	5260800
Q4FZT8	Q4FZT8	SPRY domain-containing protein 4	Spryd4	sp|Q4FZT8|SPRY4_RAT SPRY domain-containing protein 4 OS=Rattus norvegicus OX=10116 GN=Spryd4 PE=2 SV=1	1	2	2	2	17.4	23.249	207	3.9806	11.6	17.4	17.4	11.6	11.6	11.6	11.6	11.6	11.6	0	17.4	0	11.6	11.6	11.6	370780000	19909000	15512000	20678000	28235000	26072000	23776000	16198000	27181000	23440000	0	25785000	0	23764000	18138000	23732000
B2RYK3;P18297;D3ZT59	B2RYK3;P18297;D3ZT59	Sepiapterin reductase	Spr	tr|B2RYK3|B2RYK3_RAT RCG56371 OS=Rattus norvegicus OX=10116 GN=Spr PE=1 SV=1;sp|P18297|SPRE_RAT Sepiapterin reductase OS=Rattus norvegicus OX=10116 GN=Spr PE=1 SV=1;tr|D3ZT59|D3ZT59_RAT Similar to Sepiapterin reductase (SPR) OS=Rattus norvegicus OX=10116 G	3	7	7	7	45.8	28.128	262	35.323	13.7	19.5	24.4	22.1	26.3	5.7	13.7	10.7	0	8.4	18.7	24.4	25.6	11.5	19.5	938050000	30217000	37978000	43954000	50823000	59124000	37580000	64156000	51386000	0	63833000	46310000	65902000	36161000	27292000	59460000
A0A0G2K946	A0A0G2K946		Spock2	tr|A0A0G2K946|A0A0G2K946_RAT SPARC/osteonectin, cwcv and kazal-like domains proteoglycan 2 OS=Rattus norvegicus OX=10116 GN=Spock2 PE=1 SV=1	1	3	3	3	6.1	47.005	425	4.6406	4	0	4	3.8	3.8	3.8	3.8	0	0	0	2.4	2.1	2.4	0	1.6	153480000	15123000	0	23614000	12407000	15484000	11048000	24148000	0	0	0	0	0	16318000	0	19418000
A0A2H2GPM9;Q7TT47	A0A2H2GPM9;Q7TT47	Paraplegin	Spg7	tr|A0A2H2GPM9|A0A2H2GPM9_RAT Paraplegin OS=Rattus norvegicus OX=10116 GN=Spg7 PE=1 SV=1;sp|Q7TT47|SPG7_RAT Paraplegin OS=Rattus norvegicus OX=10116 GN=Spg7 PE=2 SV=2	2	1	1	1	2.7	82.122	744	2.1031	2.7	2.7	2.7	0	2.7	2.7	2.7	2.7	0	2.7	0	2.7	0	0	2.7	70824000	8374700	5350400	6547500	0	5522400	6874000	6083900	3987700	0	3830300	0	3777800	0	0	5510200
Q4KLM7;A0A0G2K5D7	Q4KLM7;A0A0G2K5D7		Specc1	tr|Q4KLM7|Q4KLM7_RAT Sperm antigen with calponin homology and coiled-coil domains 1 OS=Rattus norvegicus OX=10116 GN=Specc1 PE=1 SV=1;tr|A0A0G2K5D7|A0A0G2K5D7_RAT Sperm antigen with calponin homology and coiled-coil domains 1 OS=Rattus norvegicus OX=10116	2	2	2	2	2.8	86.829	781	3.4161	1.8	0	1	0	0	0	0	0	0	0	0	0	0	0	0	0	0	0	0	0	0	0	0	0	0	0	0	0	0	0	0
Q568Z4	Q568Z4	Signal peptidase complex subunit 3	Spcs3	sp|Q568Z4|SPCS3_RAT Signal peptidase complex subunit 3 OS=Rattus norvegicus OX=10116 GN=Spcs3 PE=2 SV=1	1	1	1	1	6.1	20.16	180	2.5574	6.1	0	0	0	0	0	0	0	0	0	0	6.1	6.1	0	0	22581000	12213000	0	0	0	0	0	0	0	0	0	0	0	10414000	0	0
D3ZD11	D3ZD11		Spcs2	tr|D3ZD11|D3ZD11_RAT Signal peptidase complex subunit 2 OS=Rattus norvegicus OX=10116 GN=Spcs2 PE=1 SV=1	1	3	3	3	15.5	24.973	226	6.0978	3.1	8.4	0	0	0	3.1	3.1	0	0	0	3.1	3.1	0	11.5	4	115480000	14670000	0	0	0	0	16601000	24577000	0	0	0	0	23667000	0	13479000	0
Q68FV7	Q68FV7		Spatc1l	tr|Q68FV7|Q68FV7_RAT Speriolin-like protein OS=Rattus norvegicus OX=10116 GN=Spatc1l PE=1 SV=1	1	1	1	1	2.9	38.14	342	-2	0	0	0	0	0	0	0	0	2.9	0	0	0	0	0	0	0	0	0	0	0	0	0	0	0	0	0	0	0	0	0	0
A0A0G2K590;B2RYN7	A0A0G2K590;B2RYN7	Spastin	Spast	tr|A0A0G2K590|A0A0G2K590_RAT Spastin OS=Rattus norvegicus OX=10116 GN=Spast PE=1 SV=1;sp|B2RYN7|SPAST_RAT Spastin OS=Rattus norvegicus OX=10116 GN=Spast PE=1 SV=1	2	1	1	1	3.6	57.882	529	2.8782	3.6	0	0	0	0	0	0	0	0	0	0	3.6	0	0	0	0	0	0	0	0	0	0	0	0	0	0	0	0	0	0	0
Q6P7A8;G3V7X5;P24054	Q6P7A8;G3V7X5;P24054	SPARC-like protein 1	Sparcl1	tr|Q6P7A8|Q6P7A8_RAT SPARC-like 1 (Hevin) OS=Rattus norvegicus OX=10116 GN=Sparcl1 PE=2 SV=1;tr|G3V7X5|G3V7X5_RAT SPARC-like 1 (Mast9, hevin), isoform CRA_a OS=Rattus norvegicus OX=10116 GN=Sparcl1 PE=1 SV=1;sp|P24054|SPRL1_RAT SPARC-like protein 1 OS=Ratt	3	7	7	7	13.9	70.611	634	27.855	6	6	6	6.3	5.2	3.8	7.4	7.1	6	7.1	3.6	8.5	4.3	8	7.9	2093200000	108660000	110090000	53119000	128780000	130510000	94544000	85550000	68040000	71971000	149690000	121130000	129470000	115530000	92244000	115120000
E9PSJ4;A0A0G2K6E8	E9PSJ4;A0A0G2K6E8		Spag9	tr|E9PSJ4|E9PSJ4_RAT Sperm-associated antigen 9 OS=Rattus norvegicus OX=10116 GN=Spag9 PE=1 SV=2;tr|A0A0G2K6E8|A0A0G2K6E8_RAT Sperm-associated antigen 9 OS=Rattus norvegicus OX=10116 GN=Spag9 PE=1 SV=1	2	5	2	2	4.5	146	1320	2.2245	3.2	2.5	2.4	2.5	1.8	1.8	2.5	1.8	2.5	2.6	0	2.6	1.8	0.7	0	313120000	26230000	31940000	39827000	12429000	10779000	12764000	7726800	21846000	10603000	9102200	0	21227000	25062000	0	0
F1LYL9;A0A0C5AMK0	F1LYL9;A0A0C5AMK0		Sox9;SRY	tr|F1LYL9|F1LYL9_RAT RCG33659 OS=Rattus norvegicus OX=10116 GN=Sox9 PE=4 SV=2;tr|A0A0C5AMK0|A0A0C5AMK0_RAT SRY protein OS=Rattus norvegicus OX=10116 GN=SRY PE=2 SV=1	2	1	1	1	1.8	56.123	507	-2	0	0	0	1.8	0	1.8	1.8	0	1.8	1.8	0	1.8	1.8	0	1.8	456480000	0	0	0	38092000	0	55667000	41738000	0	43530000	61094000	0	24051000	43488000	0	29771000
O54861	O54861	Sortilin	Sort1	sp|O54861|SORT_RAT Sortilin OS=Rattus norvegicus OX=10116 GN=Sort1 PE=1 SV=3	1	5	5	5	8	91.168	825	22.705	5.7	5.7	1.2	5.1	6.9	4	1.2	2.9	0	2.8	2.9	4	1.2	2.9	2.9	964380000	61137000	61729000	0	62223000	50937000	39484000	56082000	80752000	0	54127000	47227000	50515000	55569000	53758000	56683000
P0DSP1	P0DSP1		Sorl1	sp|P0DSP1|SORL_RAT Sortilin-related receptor OS=Rattus norvegicus OX=10116 GN=Sorl1 PE=1 SV=1	1	1	1	1	0.9	247.31	2215	1.506	0	0	0.9	0	0	0	0	0	0	0	0	0	0	0	0	0	0	0	0	0	0	0	0	0	0	0	0	0	0	0	0
P27867;Q6TUH3	P27867;Q6TUH3	Sorbitol dehydrogenase	Sord;Usp40	sp|P27867|DHSO_RAT Sorbitol dehydrogenase OS=Rattus norvegicus OX=10116 GN=Sord PE=1 SV=4;tr|Q6TUH3|Q6TUH3_RAT LRRGT00071 OS=Rattus norvegicus OX=10116 GN=Usp40 PE=1 SV=1	2	3	3	3	9.8	38.234	357	4.9916	2.5	2.5	2.5	2.5	5	2.5	7.3	5	2.5	9.8	2.5	2.5	9.8	2.5	2.5	958980000	0	36879000	48484000	44460000	58109000	44314000	51693000	44124000	53308000	51644000	39691000	71632000	48296000	47066000	65514000
F1LPM3;O35413	F1LPM3;O35413	Sorbin and SH3 domain-containing protein 2	Sorbs2	tr|F1LPM3|F1LPM3_RAT Sorbin and SH3 domain-containing protein 2 OS=Rattus norvegicus OX=10116 GN=Sorbs2 PE=1 SV=2;sp|O35413|SRBS2_RAT Sorbin and SH3 domain-containing protein 2 OS=Rattus norvegicus OX=10116 GN=Sorbs2 PE=1 SV=2	2	20	20	20	22.2	134.14	1196	81.04	7.4	11.8	12	11.2	8.5	8.2	7.8	8.3	8.9	9.8	8.3	14.6	4.9	8.2	6.3	3380600000	151040000	120110000	177910000	204120000	189610000	175130000	171410000	142730000	151160000	189310000	149510000	236890000	103000000	168900000	165770000
F1M820;F1M865;F1M8Z8;F1M866;F1M840	F1M820;F1M865;F1M8Z8;F1M866;F1M840		Sorbs1	tr|F1M820|F1M820_RAT Sorbin and SH3 domain-containing protein 1 OS=Rattus norvegicus OX=10116 GN=Sorbs1 PE=1 SV=1;tr|F1M865|F1M865_RAT Sorbin and SH3 domain-containing protein 1 OS=Rattus norvegicus OX=10116 GN=Sorbs1 PE=1 SV=1;tr|F1M8Z8|F1M8Z8_RAT Sorbin	5	7	7	7	8.3	143.37	1290	18.792	4.9	5	5.3	3.9	3.9	4.2	2.8	5	3.9	3.7	1.6	2.6	2.1	6.2	5	1098800000	54811000	75327000	70351000	57453000	62377000	54116000	45705000	55082000	50990000	47990000	63564000	56646000	51217000	60166000	62022000
D4A0A1;D4A5D4	D4A0A1		Soga3	tr|D4A0A1|D4A0A1_RAT SOGA family member 3 OS=Rattus norvegicus OX=10116 GN=Soga3 PE=1 SV=1	2	19	19	19	22	103.02	944	63.749	8.3	11.3	9.4	7.9	4.3	5.8	7.9	7.4	6	7	7.2	9.3	11.5	8.4	5.1	3125400000	186840000	201250000	177820000	152450000	154690000	151500000	181140000	161440000	217610000	149360000	104760000	153010000	167010000	145850000	167060000
P07895;C8CHS6	P07895	Superoxide dismutase [Mn], mitochondrial	Sod2	sp|P07895|SODM_RAT Superoxide dismutase [Mn], mitochondrial OS=Rattus norvegicus OX=10116 GN=Sod2 PE=1 SV=2	2	9	9	9	39.6	24.674	222	125.68	39.6	36.5	36.5	36.5	39.6	39.6	39.6	39.6	36.5	36.5	39.6	36.5	39.6	39.6	39.6	61953000000	3059300000	2943300000	3605800000	3461000000	3237300000	3009200000	3446300000	2844200000	3377400000	3033500000	3346300000	3383300000	3336500000	2795700000	3582000000
Q6LDS4;P07632;Q6PEC5	Q6LDS4;P07632;Q6PEC5	Superoxide dismutase [Cu-Zn]	Sod1	tr|Q6LDS4|Q6LDS4_RAT Superoxide dismutase [Cu-Zn] OS=Rattus norvegicus OX=10116 PE=2 SV=1;sp|P07632|SODC_RAT Superoxide dismutase [Cu-Zn] OS=Rattus norvegicus OX=10116 GN=Sod1 PE=1 SV=2;tr|Q6PEC5|Q6PEC5_RAT Sod_Cu domain-containing protein (Fragment) OS=Ra	3	11	11	11	59.2	15.709	152	104.87	53.9	53.9	59.2	50	50	50	53.9	50	50	43.4	50	48.7	53.9	53.9	53.9	110860000000	5996200000	6089900000	6785300000	5827700000	5668400000	5183300000	7587100000	4733700000	5426300000	6006900000	5664500000	4349800000	6125800000	5921800000	6051600000
B5DEY8	B5DEY8		Snx6	tr|B5DEY8|B5DEY8_RAT Sorting nexin OS=Rattus norvegicus OX=10116 GN=Snx6 PE=1 SV=1	1	8	7	7	20.2	46.636	406	10.312	6.9	9.4	4.9	5.4	12.1	7.9	9.4	10.1	5.2	2.7	5.2	9.6	6.9	9.4	6.7	1052800000	59521000	59370000	63613000	62369000	65889000	45452000	45561000	53512000	44347000	58363000	57585000	79826000	44642000	48652000	41054000
B1H267	B1H267	Sorting nexin-5	Snx5	sp|B1H267|SNX5_RAT Sorting nexin-5 OS=Rattus norvegicus OX=10116 GN=Snx5 PE=1 SV=1	1	12	11	10	35.6	46.793	404	65.689	15.6	17.8	10.6	9.4	14.9	9.4	17.1	14.1	15.3	19.1	23.8	17.3	9.7	13.6	15.8	3572700000	167040000	186720000	177140000	183490000	170020000	225460000	264320000	135440000	211780000	189370000	226930000	219730000	170200000	183470000	165200000
E9PU13;B2RYI6	E9PU13;B2RYI6		Snx4	tr|E9PU13|E9PU13_RAT Sorting nexin 4 OS=Rattus norvegicus OX=10116 GN=Snx4 PE=1 SV=1;tr|B2RYI6|B2RYI6_RAT Snx4 protein OS=Rattus norvegicus OX=10116 GN=Snx4 PE=2 SV=1	2	8	8	8	22.2	51.927	450	62.027	11.3	16.7	10.7	10.4	10.7	10.4	10.7	13.3	10.4	14.2	12.9	10.7	7.6	9.8	13.6	1442200000	74361000	71607000	67208000	76360000	83638000	91478000	73762000	78902000	39477000	84168000	100520000	92706000	47670000	70735000	71372000
F1LU14	F1LU14		Snx32	tr|F1LU14|F1LU14_RAT Sorting nexin OS=Rattus norvegicus OX=10116 GN=Snx32 PE=3 SV=3	1	1	1	1	2.7	46.471	403	1.9134	0	0	0	2.7	0	2.7	2.7	0	0	2.7	0	2.7	0	2.7	2.7	34839000	0	0	0	4065200	0	4093700	4480900	0	0	0	0	4151900	0	4643500	4959400
Q5U211;B0BMY2	Q5U211;B0BMY2	Sorting nexin-3	Snx3;LOC684097	sp|Q5U211|SNX3_RAT Sorting nexin-3 OS=Rattus norvegicus OX=10116 GN=Snx3 PE=1 SV=1;tr|B0BMY2|B0BMY2_RAT LOC684097 protein OS=Rattus norvegicus OX=10116 GN=LOC684097 PE=2 SV=1	2	10	10	8	53.7	18.762	162	35.791	40.7	48.8	42	42.6	45.1	30.2	34	48.8	40.1	36.4	36.4	25.3	53.7	48.8	32.1	6771700000	313600000	367390000	367370000	391680000	382320000	386420000	326420000	396720000	379000000	388110000	310360000	327310000	368800000	354490000	332720000
G3V8U4;M0RBS9;Q8K4V4	G3V8U4;M0RBS9;Q8K4V4	Sorting nexin-27	Snx27	tr|G3V8U4|G3V8U4_RAT Sorting nexin family member 27, isoform CRA_b OS=Rattus norvegicus OX=10116 GN=Snx27 PE=1 SV=3;tr|M0RBS9|M0RBS9_RAT Sorting nexin family member 27, isoform CRA_a OS=Rattus norvegicus OX=10116 GN=Snx27 PE=1 SV=1;sp|Q8K4V4|SNX27_RAT Sort	3	6	6	6	12	59.529	526	9.3807	9.9	9.9	3.8	3.4	6.5	1.5	3.8	6.5	1.5	1.9	5.9	2.7	5.3	5.3	4.6	1055900000	112910000	66640000	58956000	48915000	65945000	26219000	48038000	69389000	33890000	69601000	58588000	32881000	59090000	54074000	52425000
B2RYP4	B2RYP4		Snx2	tr|B2RYP4|B2RYP4_RAT Sorting nexin 2 OS=Rattus norvegicus OX=10116 GN=Snx2 PE=1 SV=1	1	13	13	13	28.9	58.53	519	50.872	13.5	13.1	14.1	11.9	10.8	12.7	6	11.2	12.3	12.7	11.8	16.8	7.7	9.2	11.8	2550100000	121660000	149770000	123050000	99918000	103030000	102120000	150330000	107290000	150070000	131420000	133850000	130100000	119930000	154510000	153220000
A0A096MKE2;D4A719;A0A096MKG7	A0A096MKE2;D4A719;A0A096MKG7		Snx12	tr|A0A096MKE2|A0A096MKE2_RAT Sorting nexin 12 OS=Rattus norvegicus OX=10116 GN=Snx12 PE=1 SV=1;tr|D4A719|D4A719_RAT Sorting nexin 12 OS=Rattus norvegicus OX=10116 GN=Snx12 PE=1 SV=1;tr|A0A096MKG7|A0A096MKG7_RAT Sorting nexin 12 (Fragment) OS=Rattus norvegi	3	10	8	8	66.7	18.884	162	21.222	40.7	32.1	45.7	48.1	41.4	50	61.1	32.1	27.8	48.1	61.1	43.8	52.5	54.3	53.1	4670600000	180850000	251110000	327570000	233570000	251650000	223820000	214970000	225760000	263590000	232900000	255060000	263910000	279660000	241870000	254790000
Q99N27	Q99N27	Sorting nexin-1	Snx1	sp|Q99N27|SNX1_RAT Sorting nexin-1 OS=Rattus norvegicus OX=10116 GN=Snx1 PE=1 SV=1	1	12	12	12	28.2	59.044	522	48.72	12.5	7.3	15.1	11.3	11.3	14.8	8.2	10.7	9.4	15.5	9.4	11.3	19.5	18	7.5	1991400000	92889000	77432000	132890000	108830000	97576000	133230000	65208000	113000000	119180000	108580000	85547000	116000000	103260000	81973000	78977000
D3ZWC6	D3ZWC6		Sntb1	tr|D3ZWC6|D3ZWC6_RAT Syntrophin, basic 1 (Predicted) OS=Rattus norvegicus OX=10116 GN=Sntb1 PE=1 SV=1	1	11	11	11	25.6	58.292	539	24.003	2.2	6.7	4.1	11.7	7.2	7.8	0	11.1	3.7	9.5	5.6	11.5	7.1	12.6	12.2	7646200000	273670000	0	360230000	553580000	371330000	409970000	0	421290000	421500000	402450000	438230000	446640000	460640000	344860000	415540000
B5DFL0;Q498T0	B5DFL0;Q498T0		Snta1	tr|B5DFL0|B5DFL0_RAT Snta1 protein OS=Rattus norvegicus OX=10116 GN=Snta1 PE=1 SV=1;tr|Q498T0|Q498T0_RAT Snta1 protein (Fragment) OS=Rattus norvegicus OX=10116 GN=Snta1 PE=2 SV=1	2	5	5	5	14	53.362	499	21.793	4.8	6.2	8.6	4.8	9	7.6	2.6	9	8.6	6.2	9.8	7.6	4	10.2	4.8	577770000	18997000	26964000	26956000	34595000	27121000	34588000	22258000	35055000	40002000	22350000	44420000	31783000	22995000	28923000	31005000
D4AAT4	D4AAT4		Snrpf	tr|D4AAT4|D4AAT4_RAT RCG48672 OS=Rattus norvegicus OX=10116 GN=Snrpf PE=1 SV=1	1	2	2	2	24.4	9.7251	86	15.557	0	0	0	9.3	9.3	9.3	15.1	0	0	9.3	0	0	0	0	9.3	206830000	0	0	0	29173000	27530000	34578000	0	0	0	20678000	0	0	0	0	32399000
M0R907	M0R907		Snrpd3	tr|M0R907|M0R907_RAT Small nuclear ribonucleoprotein Sm D3 OS=Rattus norvegicus OX=10116 GN=Snrpd3 PE=1 SV=1	1	4	4	4	37.3	13.916	126	19.271	37.3	20.6	15.1	37.3	12.7	20.6	15.1	37.3	37.3	15.1	15.1	12.7	37.3	15.1	37.3	2970000000	178960000	189760000	153440000	170970000	154870000	163800000	141840000	178330000	135830000	129240000	128370000	162360000	147080000	158700000	159470000
B5DES0;M0R8K2	B5DES0;M0R8K2		Snrpd2;Snrpd2l	tr|B5DES0|B5DES0_RAT Small nuclear ribonucleoprotein Sm D2 OS=Rattus norvegicus OX=10116 GN=Snrpd2 PE=1 SV=1;tr|M0R8K2|M0R8K2_RAT Small nuclear ribonucleoprotein Sm D2 OS=Rattus norvegicus OX=10116 GN=Snrpd2l PE=3 SV=1	2	7	7	7	61.9	13.527	118	28.923	55.1	46.6	55.1	39	47.5	14.4	55.1	39	31.4	29.7	39	14.4	39	49.2	22.9	3935500000	142100000	185050000	188080000	204210000	214840000	191980000	179080000	166340000	220490000	241330000	180590000	306800000	183620000	230170000	186620000
B2RZB7	B2RZB7		Snrpd1	tr|B2RZB7|B2RZB7_RAT Small nuclear ribonucleoprotein Sm D1 OS=Rattus norvegicus OX=10116 GN=Snrpd1 PE=1 SV=1	1	3	3	3	37	13.281	119	28.842	27.7	27.7	27.7	27.7	27.7	27.7	27.7	27.7	27.7	27.7	27.7	27.7	37	37	16.8	1556000000	84842000	64210000	90166000	94542000	55833000	80340000	55494000	73703000	68455000	65765000	92689000	129940000	94077000	65428000	95117000
D3ZCL3	D3ZCL3	U1 small nuclear ribonucleoprotein C	Snrpc	sp|D3ZCL3|RU1C_RAT U1 small nuclear ribonucleoprotein C OS=Rattus norvegicus OX=10116 GN=Snrpc PE=3 SV=1	1	1	1	1	11.3	17.364	159	4.2759	11.3	11.3	0	0	0	0	0	0	0	0	0	11.3	0	11.3	0	103260000	32527000	0	0	0	0	0	0	0	0	0	0	26549000	0	21052000	0
P17136;P63164;Q5XII7;Q63747	P17136;P63164;Q5XII7;Q63747	Small nuclear ribonucleoprotein-associated protein B;Small nuclear ribonucleoprotein-associated protein N;Small nuclear ribonucleoprotein-associated protein	Snrpb;Snrpn	sp|P17136|RSMB_RAT Small nuclear ribonucleoprotein-associated protein B OS=Rattus norvegicus OX=10116 GN=Snrpb PE=2 SV=2;sp|P63164|RSMN_RAT Small nuclear ribonucleoprotein-associated protein N OS=Rattus norvegicus OX=10116 GN=Snrpn PE=2 SV=1;tr|Q5XII7|Q5XI	4	6	6	6	23.8	23.656	231	10.382	12.6	16	16	10	10	10	10	10	6.5	6.5	11.7	12.6	6.5	6.5	10	1680100000	83479000	75232000	55436000	86165000	68786000	109780000	68338000	115140000	114500000	75107000	87638000	92746000	89228000	68385000	59260000
D3ZZR5;D3ZLF6	D3ZZR5;D3ZLF6		Snrpa1	tr|D3ZZR5|D3ZZR5_RAT Small nuclear ribonucleoprotein polypeptide A OS=Rattus norvegicus OX=10116 GN=Snrpa1 PE=1 SV=1;tr|D3ZLF6|D3ZLF6_RAT Small nuclear ribonucleoprotein polypeptide A OS=Rattus norvegicus OX=10116 GN=Snrpa1 PE=1 SV=3	2	2	2	2	12.2	28.317	255	5.7773	0	0	0	0	0	0	0	5.5	0	0	0	12.2	0	0	0	58221000	0	0	0	0	0	0	0	19999000	0	0	0	16063000	0	0	0
Q5U214	Q5U214		Snrpa	tr|Q5U214|Q5U214_RAT Small nuclear ribonucleoprotein polypeptide A OS=Rattus norvegicus OX=10116 GN=Snrpa PE=1 SV=1	1	5	5	3	17.8	31.176	281	11.694	15.3	11	7.5	6.4	13.2	6.4	5	12.1	6.4	12.1	5.3	9.6	12.1	11.7	12.1	1487500000	78901000	94963000	51983000	59669000	115700000	81595000	64213000	81854000	125640000	93356000	62383000	84342000	77193000	68914000	51101000
B2RZ74;D3Z8H0	B2RZ74;D3Z8H0		Snrnp70	tr|B2RZ74|B2RZ74_RAT Small nuclear ribonucleoprotein U1 subunit 70 OS=Rattus norvegicus OX=10116 GN=Snrnp70 PE=1 SV=1;tr|D3Z8H0|D3Z8H0_RAT Small nuclear ribonucleoprotein U1 subunit 70 OS=Rattus norvegicus OX=10116 GN=Snrnp70 PE=1 SV=1	2	4	4	4	8	52.133	451	4.4545	6	1.6	2.4	2.4	0	2.4	1.6	2.4	0	0	1.6	3.5	3.5	1.6	0	310750000	26104000	37584000	24387000	0	0	33377000	32778000	0	0	0	29673000	26402000	24084000	30089000	0
M3ZCQ2;F1LNJ2;Q4KLH1	M3ZCQ2;F1LNJ2	U5 small nuclear ribonucleoprotein 200 kDa helicase	Snrnp200	tr|M3ZCQ2|M3ZCQ2_RAT U5 small nuclear ribonucleoprotein 200 kDa helicase OS=Rattus norvegicus OX=10116 GN=Snrnp200 PE=1 SV=1;sp|F1LNJ2|U520_RAT U5 small nuclear ribonucleoprotein 200 kDa helicase OS=Rattus norvegicus OX=10116 GN=Snrnp200 PE=1 SV=1	3	15	15	15	10.7	244.53	2136	61.428	3.1	2.9	2.6	5.6	6.9	5.6	3.8	5.2	6.2	5.8	3.9	6.5	2.9	3.5	3.9	1041300000	53955000	54425000	55308000	52130000	40881000	42976000	71601000	53794000	50436000	47225000	44530000	56620000	36155000	53435000	45192000
B5DF41;F1LUC0	B5DF41	Syntaphilin	Snph	sp|B5DF41|SNPH_RAT Syntaphilin OS=Rattus norvegicus OX=10116 GN=Snph PE=1 SV=1	2	11	11	11	27	54.493	504	59.299	20.6	17.1	17.1	12.9	14.5	19.4	13.7	17.5	9.7	12.9	17.1	11.1	15.1	19.4	17.1	4714900000	216360000	268930000	252690000	223460000	268530000	239760000	237760000	232900000	295190000	292600000	251920000	190000000	214440000	240840000	238080000
Q5RK19	Q5RK19	Vacuolar-sorting protein SNF8	Snf8	sp|Q5RK19|SNF8_RAT Vacuolar-sorting protein SNF8 OS=Rattus norvegicus OX=10116 GN=Snf8 PE=1 SV=1	1	1	1	1	5.4	28.884	258	1.7673	0	0	0	0	0	5.4	0	0	0	0	0	0	0	5.4	0	72175000	0	0	0	0	0	27194000	0	0	0	0	0	0	0	32249000	0
Q66X93;D4A8Y5	Q66X93;D4A8Y5	Staphylococcal nuclease domain-containing protein 1	Snd1	sp|Q66X93|SND1_RAT Staphylococcal nuclease domain-containing protein 1 OS=Rattus norvegicus OX=10116 GN=Snd1 PE=1 SV=1;tr|D4A8Y5|D4A8Y5_RAT Staphylococcal nuclease domain-containing protein OS=Rattus norvegicus OX=10116 GN=Snd1 PE=1 SV=2	2	16	16	16	28.6	101.95	909	88.775	12.5	15.7	13.5	16.6	13.2	18.7	12.5	18.7	9.1	11.4	12.7	21	8	13.8	16	3400700000	160570000	190960000	176910000	150180000	156190000	156280000	154960000	186990000	143300000	187890000	156870000	154070000	182040000	212090000	177230000
A0A0G2JSQ1;Q63754;F1LQ96;A0A0G2K0T6;Q63544	A0A0G2JSQ1;Q63754	Beta-synuclein	Sncb	tr|A0A0G2JSQ1|A0A0G2JSQ1_RAT Beta-synuclein OS=Rattus norvegicus OX=10116 GN=Sncb PE=1 SV=1;sp|Q63754|SYUB_RAT Beta-synuclein OS=Rattus norvegicus OX=10116 GN=Sncb PE=1 SV=1	5	10	6	6	61.9	14.222	134	237.85	61.9	61.9	57.5	57.5	57.5	57.5	61.9	61.9	61.9	61.9	61.9	57.5	61.9	61.9	61.9	121470000000	7406000000	5436200000	6616600000	5919900000	5826800000	6613900000	5296800000	7599800000	6450500000	5403000000	5948500000	6311800000	6815800000	5709000000	5933200000
P37377;Q3LVE5;A0A2Z5HTN7	P37377	Alpha-synuclein	Snca	sp|P37377|SYUA_RAT Alpha-synuclein OS=Rattus norvegicus OX=10116 GN=Snca PE=1 SV=1	3	11	11	7	64.3	14.515	140	297.5	64.3	64.3	64.3	64.3	64.3	64.3	64.3	64.3	64.3	64.3	62.9	64.3	64.3	64.3	64.3	214410000000	12866000000	10424000000	10163000000	10715000000	10670000000	10416000000	8682500000	11648000000	13365000000	10146000000	8870200000	11769000000	11213000000	10369000000	12212000000
P60192;Q4KM25	P60192;Q4KM25	SNARE-associated protein Snapin	Snapin	sp|P60192|SNAPN_RAT SNARE-associated protein Snapin OS=Rattus norvegicus OX=10116 GN=Snapin PE=1 SV=1;tr|Q4KM25|Q4KM25_RAT SNAP-associated protein OS=Rattus norvegicus OX=10116 GN=Snapin PE=2 SV=1	2	3	3	3	36.8	14.904	136	18.138	0	0	0	0	0	0	19.1	0	0	10.3	17.6	10.3	0	0	0	2594000	0	0	0	0	0	0	2428200	0	0	0	0	0	0	0	0
Q05140	Q05140	Clathrin coat assembly protein AP180	Snap91	sp|Q05140|AP180_RAT Clathrin coat assembly protein AP180 OS=Rattus norvegicus OX=10116 GN=Snap91 PE=1 SV=1	1	27	1	1	33.7	93.518	915	32.136	30.7	29.7	31.4	30.2	29.3	30.1	30.6	30.1	29.7	29.7	31.3	28	29.7	31.4	29.6	3719000000	116780000	209180000	200890000	163870000	218440000	151380000	227530000	159180000	221790000	209120000	162200000	213930000	303790000	208260000	144860000
A0A0G2K0B6;F1LRK0;D3ZF21	A0A0G2K0B6;F1LRK0		Snap91	tr|A0A0G2K0B6|A0A0G2K0B6_RAT Clathrin coat assembly protein AP180 OS=Rattus norvegicus OX=10116 GN=Snap91 PE=1 SV=1;tr|F1LRK0|F1LRK0_RAT Clathrin coat assembly protein AP180 OS=Rattus norvegicus OX=10116 GN=Snap91 PE=1 SV=3	3	29	29	3	37.2	91.429	897	323.31	34.2	33.2	34.9	33.7	32.8	33.6	34.1	33.6	33.2	33.2	34.8	31.4	33.2	34.9	33.1	138270000000	5840700000	6009900000	7008200000	7527700000	6843500000	7576100000	6230800000	7200600000	7489800000	7706200000	7073800000	6569100000	6088000000	5924400000	7210300000
Q6P6S0	Q6P6S0	Synaptosomal-associated protein 47	Snap47	sp|Q6P6S0|SNP47_RAT Synaptosomal-associated protein 47 OS=Rattus norvegicus OX=10116 GN=Snap47 PE=2 SV=1	1	4	4	4	9.3	47.041	419	10.638	2.9	1.7	4.5	5.3	0	0	0	0	0	2.4	5.3	2.9	2.9	2.9	2.4	147750000	15892000	0	0	18222000	0	0	0	0	0	27470000	13692000	0	15536000	18267000	0
Q9JI56;Q9Z2P6	Q9JI56;Q9Z2P6	Synaptosomal-associated protein;Synaptosomal-associated protein 29	Snap29	tr|Q9JI56|Q9JI56_RAT SNAP-29 protein OS=Rattus norvegicus OX=10116 GN=Snap29 PE=1 SV=1;sp|Q9Z2P6|SNP29_RAT Synaptosomal-associated protein 29 OS=Rattus norvegicus OX=10116 GN=Snap29 PE=1 SV=1	2	2	2	2	9.7	29.099	257	17.495	4.3	0	4.3	4.3	4.3	9.7	0	0	0	4.3	9.7	4.3	4.3	0	4.3	313820000	24227000	0	20902000	20557000	26078000	22376000	0	0	0	30776000	24132000	23157000	23171000	0	18212000
P60881;F8WG75;A0A0G2K3F2;D4A5W9;M0R4V3;O70377	P60881;F8WG75;A0A0G2K3F2;D4A5W9	Synaptosomal-associated protein 25;Synaptosomal-associated protein	Snap25	sp|P60881|SNP25_RAT Synaptosomal-associated protein 25 OS=Rattus norvegicus OX=10116 GN=Snap25 PE=1 SV=1;tr|F8WG75|F8WG75_RAT Synaptosomal-associated protein OS=Rattus norvegicus OX=10116 GN=Snap25 PE=3 SV=2;tr|A0A0G2K3F2|A0A0G2K3F2_RAT Synaptosomal-associ	6	24	24	24	85.4	23.315	206	323.31	79.1	79.1	79.1	70.9	82.5	77.2	83	78.6	73.3	69.9	78.6	74.3	79.1	81.6	85.4	169860000000	8792000000	8087700000	8505000000	7902200000	8142700000	8937900000	7349600000	9071000000	10009000000	7609700000	8464900000	9241700000	7576400000	7812800000	9261800000
D3ZII8	D3ZII8		Smyd5	tr|D3ZII8|D3ZII8_RAT SET and MYND domain containing 5 (Predicted) OS=Rattus norvegicus OX=10116 GN=Smyd5 PE=1 SV=2	1	1	1	1	2.9	47.068	417	1.5927	0	0	0	0	0	0	0	2.9	0	2.9	0	2.9	0	0	0	23002000	0	0	0	0	0	0	0	9783800	0	5375600	0	0	0	0	0
G3V702;Q99M63	G3V702;Q99M63	WD40 repeat-containing protein SMU1;WD40 repeat-containing protein SMU1, N-terminally processed	Smu1	tr|G3V702|G3V702_RAT Smu-1 suppressor of mec-8 and unc-52 homolog (C. elegans) OS=Rattus norvegicus OX=10116 GN=Smu1 PE=1 SV=1;sp|Q99M63|SMU1_RAT WD40 repeat-containing protein SMU1 OS=Rattus norvegicus OX=10116 GN=Smu1 PE=2 SV=1	2	1	1	1	1.9	57.543	513	9.7567	0	0	0	0	0	0	0	1.9	0	0	0	1.9	0	1.9	0	18550000	0	0	0	0	0	0	0	0	0	0	0	0	0	18057000	0
Q3MIE9	Q3MIE9		Sms	tr|Q3MIE9|Q3MIE9_RAT Spermine synthase OS=Rattus norvegicus OX=10116 GN=Sms PE=1 SV=1	1	7	7	7	23	41.31	366	13.631	5.5	5.2	9.6	7.4	7.4	4.9	9.6	7.9	4.9	0	7.9	0	3	5.5	9.6	337630000	18412000	15773000	48930000	27534000	15725000	13870000	22878000	19816000	16599000	0	0	0	39527000	34771000	20621000
Q4V7D9	Q4V7D9		Smpdl3b	tr|Q4V7D9|Q4V7D9_RAT Acid sphingomyelinase-like phosphodiesterase OS=Rattus norvegicus OX=10116 GN=Smpdl3b PE=2 SV=1	1	4	4	4	11.8	51.645	456	6.6537	3.5	5.7	3.5	5.7	5.7	2.2	2.2	6.1	3.5	0	3.5	3.5	2.2	0	2.2	330810000	0	22955000	0	25432000	25044000	22256000	47589000	42012000	0	0	0	27212000	0	0	26579000
D4A8L3;O35049	D4A8L3;O35049	Sphingomyelin phosphodiesterase 3	Smpd3	tr|D4A8L3|D4A8L3_RAT Sphingomyelin phosphodiesterase 3 OS=Rattus norvegicus OX=10116 GN=Smpd3 PE=1 SV=2;sp|O35049|NSMA2_RAT Sphingomyelin phosphodiesterase 3 OS=Rattus norvegicus OX=10116 GN=Smpd3 PE=1 SV=2	2	6	6	6	11.2	69.01	635	15.817	6.1	5.4	6	4.1	6.3	4.4	6.1	7.7	2	5.4	2	4.4	3.9	5.4	6	613830000	37245000	39765000	38013000	37967000	27618000	39474000	39737000	39367000	28116000	33515000	0	28434000	39450000	0	35305000
F1LSS1;Q9Z1M9	F1LSS1;Q9Z1M9	Structural maintenance of chromosomes protein;Structural maintenance of chromosomes protein 1A	Smc1a	tr|F1LSS1|F1LSS1_RAT Structural maintenance of chromosomes protein OS=Rattus norvegicus OX=10116 GN=Smc1a PE=1 SV=3;sp|Q9Z1M9|SMC1A_RAT Structural maintenance of chromosomes protein 1A OS=Rattus norvegicus OX=10116 GN=Smc1a PE=1 SV=1	2	3	3	3	2.8	142.95	1232	3.8575	2.2	1.6	1.1	1.1	1.1	1.1	2.8	1.1	1.1	1.1	1.1	1.7	2.8	2.2	0	592920000	27233000	40219000	24995000	38213000	28085000	38166000	39235000	37283000	46160000	35808000	44856000	42305000	29500000	59278000	0
A0A0G2K9C1;E9PU44;Q56A18;A0A0G2KAP8	A0A0G2K9C1;E9PU44;Q56A18;A0A0G2KAP8	SWI/SNF-related matrix-associated actin-dependent regulator of chromatin subfamily E member 1	Smarce1	tr|A0A0G2K9C1|A0A0G2K9C1_RAT SWI/SNF-related matrix-associated actin-dependent regulator of chromatin subfamily E member 1 OS=Rattus norvegicus OX=10116 GN=Smarce1 PE=1 SV=1;tr|E9PU44|E9PU44_RAT SWI/SNF-related matrix-associated actin-dependent regulator o	4	2	1	1	6.5	35.236	307	1.9828	2.3	2.3	6.5	2.3	0	2.3	6.5	2.3	0	2.3	6.5	6.5	0	2.3	4.2	77726000	0	0	0	0	0	0	23725000	0	0	0	24546000	0	0	0	17291000
Q5U3Y2;D3ZBS9;O54772	Q5U3Y2;D3ZBS9;O54772	SWI/SNF-related matrix-associated actin-dependent regulator of chromatin subfamily D member 2	Smarcd3;Smarcd1;Smarcd2	tr|Q5U3Y2|Q5U3Y2_RAT RCG24403, isoform CRA_a OS=Rattus norvegicus OX=10116 GN=Smarcd3 PE=2 SV=1;tr|D3ZBS9|D3ZBS9_RAT SWI/SNF related, matrix associated, actin dependent regulator of chromatin, subfamily d, member 1 (Predicted) OS=Rattus norvegicus OX=10116	3	2	2	2	5.1	53.615	470	4.054	0	1.5	3.6	5.1	0	1.5	3.6	0	1.5	0	0	1.5	0	1.5	1.5	654070000	0	23336000	47581000	53591000	0	56208000	43776000	0	76348000	0	0	56962000	0	56200000	71924000
D4A510	D4A510		Smarcc2	tr|D4A510|D4A510_RAT SWI/SNF-related, matrix-associated, actin-dependent regulator of chromatin, subfamily c, member 2 OS=Rattus norvegicus OX=10116 GN=Smarcc2 PE=1 SV=3	1	4	4	4	5.3	124.74	1135	9.1973	1.9	0	1.2	1.9	1.9	1.3	1.9	1.9	1.9	1.9	0.9	1.9	0	1.9	1.3	189300000	12137000	0	0	15361000	12420000	0	0	6955400	11041000	6114300	0	16935000	0	18366000	0
A0A0G2K9N0;B1WBX6	A0A0G2K9N0;B1WBX6		Smap2	tr|A0A0G2K9N0|A0A0G2K9N0_RAT Small ArfGAP2 OS=Rattus norvegicus OX=10116 GN=Smap2 PE=1 SV=1;tr|B1WBX6|B1WBX6_RAT Small ArfGAP2 OS=Rattus norvegicus OX=10116 GN=Smap2 PE=1 SV=1	2	4	3	3	10.1	43.194	397	14.754	7.3	10.1	10.1	7.3	2	7.3	2	5.3	5.3	5.3	2	2	7.3	4	2	625620000	27442000	37941000	0	36995000	44739000	35425000	0	39874000	51015000	59049000	0	33883000	46948000	36379000	0
M0RC57	M0RC57		Smap1	tr|M0RC57|M0RC57_RAT Small ArfGAP 1 OS=Rattus norvegicus OX=10116 GN=Smap1 PE=1 SV=1	1	6	6	5	14.1	47.661	440	63.454	12	12	9.1	10	5.2	10	9.1	10.2	10	10.2	5.2	12.3	11.1	9.1	7	8020000000	348840000	387090000	399250000	405800000	559650000	416440000	336440000	449720000	412760000	379490000	309400000	483100000	320170000	353800000	470520000
M0RBS0;Q6P9U4	M0RBS0;Q6P9U4	Protein slowmo homolog 2	Slmo2	tr|M0RBS0|M0RBS0_RAT PRELI domain-containing protein 3B OS=Rattus norvegicus OX=10116 GN=Prelid3b PE=1 SV=2;sp|Q6P9U4|PLD3B_RAT PRELI domain containing protein 3B OS=Rattus norvegicus OX=10116 GN=Prelid3b PE=1 SV=1	2	1	1	1	11.3	21.322	195	-2	0	0	0	11.3	0	0	0	0	0	0	11.3	11.3	0	0	0	38760000	0	0	0	0	0	0	0	0	0	0	0	22098000	0	0	0
B5DF63;D3ZKE6;A0A0G2JWA5;P0C219	B5DF63;D3ZKE6;A0A0G2JWA5;P0C219	Sarcolemmal membrane-associated protein	Slmap	tr|B5DF63|B5DF63_RAT Sarcolemmal membrane-associated protein OS=Rattus norvegicus OX=10116 GN=Slmap PE=1 SV=1;tr|D3ZKE6|D3ZKE6_RAT Sarcolemma associated protein (Predicted) OS=Rattus norvegicus OX=10116 GN=Slmap PE=1 SV=1;tr|A0A0G2JWA5|A0A0G2JWA5_RAT Sarco	4	2	2	2	3.6	86.02	749	3.4194	0	0	2.3	0	1.3	0	0	0	0	0	0	0	0	2.3	0	63637000	0	0	24331000	0	0	0	0	0	0	0	0	0	0	33742000	0
G3V7I8;O08815;P36365	G3V7I8;O08815	STE20-like serine/threonine-protein kinase	Slk	tr|G3V7I8|G3V7I8_RAT RCG57812, isoform CRA_b OS=Rattus norvegicus OX=10116 GN=Slk PE=1 SV=1;sp|O08815|SLK_RAT STE20-like serine/threonine-protein kinase OS=Rattus norvegicus OX=10116 GN=Slk PE=1 SV=1	3	10	10	9	9.3	137.64	1203	29.452	2.7	1.9	4.2	2.7	2.5	4.5	4.6	5.7	2.7	1.9	2	1.8	1.9	2	2.7	1428900000	77376000	59696000	77291000	72766000	68178000	92558000	75910000	49399000	53358000	86333000	71836000	74849000	104680000	60508000	69263000
D4A4W6;REV__Q5SGE0;REV__F1LM33	D4A4W6		Slirp	tr|D4A4W6|D4A4W6_RAT RCG20695, isoform CRA_b OS=Rattus norvegicus OX=10116 GN=Slirp PE=1 SV=1	3	3	3	3	51.4	12.576	111	1.392	12.6	0	0	33.3	12.6	33.3	5.4	0	33.3	33.3	0	0	0	0	0	1230600000	0	0	0	9163500	0	14691000	0	0	7205000	14649000	0	0	0	0	0
D3ZJ86	D3ZJ86	Sodium/hydrogen exchanger	Slc9a6	tr|D3ZJ86|D3ZJ86_RAT Sodium/hydrogen exchanger OS=Rattus norvegicus OX=10116 GN=Slc9a6 PE=1 SV=2	1	4	4	4	6.9	79.837	721	15.664	2.8	2.8	2.8	4.2	2.8	1.7	0	4.2	2.8	5.3	1.1	2.8	2.8	0	2.8	819460000	41476000	43271000	52934000	73861000	51782000	49130000	0	56341000	39756000	48286000	42324000	41651000	35504000	0	37528000
Q9JJ19	Q9JJ19	Na(+)/H(+) exchange regulatory cofactor NHE-RF1	Slc9a3r1	sp|Q9JJ19|NHRF1_RAT Na(+)/H(+) exchange regulatory cofactor NHE-RF1 OS=Rattus norvegicus OX=10116 GN=Slc9a3r1 PE=1 SV=3	1	19	19	19	49.2	38.83	356	106.57	39.3	38.2	37.1	36.5	37.1	36.8	28.7	38.8	28.9	34.6	40.4	30.6	34.6	31.2	31.7	10369000000	514050000	542050000	558940000	597570000	596700000	542260000	385190000	572500000	639100000	553050000	453140000	503880000	519490000	518350000	549400000
P26431;Q8R4H8	P26431	Sodium/hydrogen exchanger 1	Slc9a1	sp|P26431|SL9A1_RAT Sodium/hydrogen exchanger 1 OS=Rattus norvegicus OX=10116 GN=Slc9a1 PE=1 SV=2	2	3	3	3	5.7	91.646	820	15.29	1.6	3.5	3.8	1.6	5.7	5.7	5.7	5.7	1.6	5.7	3.5	3.8	1.6	5.7	4.1	956160000	45088000	39705000	51373000	80699000	52841000	51600000	38395000	48405000	63165000	51129000	41149000	36543000	34902000	39002000	53559000
A0A0G2JZK7;F1M9A2;P48768	A0A0G2JZK7;F1M9A2;P48768	Sodium/calcium exchanger 2	Slc8a2	tr|A0A0G2JZK7|A0A0G2JZK7_RAT Sodium/calcium exchanger 2 OS=Rattus norvegicus OX=10116 GN=Slc8a2 PE=3 SV=1;tr|F1M9A2|F1M9A2_RAT Sodium/calcium exchanger 2 OS=Rattus norvegicus OX=10116 GN=Slc8a2 PE=3 SV=3;sp|P48768|NAC2_RAT Sodium/calcium exchanger 2 OS=Rat	3	23	23	23	29.6	95.487	876	323.31	25.2	28.3	26.3	27.4	27.2	25.2	22	25.2	26.7	25.6	25.6	26.7	25.1	27.6	26.4	34778000000	1622100000	1732600000	1801100000	1925900000	1774100000	2029000000	1898000000	1762000000	1714800000	1735700000	1655800000	1580100000	1777300000	1806200000	1655100000
M0R3V7;Q01728;Q6AZ76;Q78E94;Q62614;Q78E95;Q80XA7;Q9Z0T8;Q78E96;Q80XA8	M0R3V7;Q01728	Sodium/calcium exchanger 1	Slc8a1	tr|M0R3V7|M0R3V7_RAT Sodium/calcium exchanger 1 OS=Rattus norvegicus OX=10116 GN=Slc8a1 PE=3 SV=2;sp|Q01728|NAC1_RAT Sodium/calcium exchanger 1 OS=Rattus norvegicus OX=10116 GN=Slc8a1 PE=1 SV=3	10	14	14	14	19.4	107.45	965	82.829	14.8	11.8	13.7	9.2	14.3	9.4	6.8	14.5	9.3	10.2	7.8	10.1	6	8.1	8.3	5675500000	352510000	372860000	315290000	244730000	325860000	271330000	307370000	319660000	238550000	274190000	256690000	209360000	205000000	301970000	318810000
Q9WVR6	Q9WVR6	Large neutral amino acids transporter small subunit 2	Slc7a8	sp|Q9WVR6|LAT2_RAT Large neutral amino acids transporter small subunit 2 OS=Rattus norvegicus OX=10116 GN=Slc7a8 PE=1 SV=1	1	3	3	3	5.8	58.19	533	4.4951	4.1	4.1	4.1	4.1	4.1	4.1	1.3	2.8	2.8	4.1	4.1	2.8	1.3	4.1	3	700530000	32662000	33756000	39967000	38861000	41011000	31857000	43732000	30218000	36428000	31740000	32744000	38608000	33406000	38911000	37516000
Q63016;D3ZMM8	Q63016	Large neutral amino acids transporter small subunit 1	Slc7a5	sp|Q63016|LAT1_RAT Large neutral amino acids transporter small subunit 1 OS=Rattus norvegicus OX=10116 GN=Slc7a5 PE=1 SV=2	2	4	4	4	9.8	55.903	512	12.868	7.2	6.6	9.8	9.8	4.1	4.1	4.1	9.8	6.6	8.4	1.4	0	9.8	9.8	9.8	2874900000	132130000	142450000	193170000	181430000	149610000	166430000	112120000	192870000	228940000	163330000	132630000	0	147640000	110390000	187490000
A0A0G2K1G8;D3ZSU3	A0A0G2K1G8;D3ZSU3		Slc7a14	tr|A0A0G2K1G8|A0A0G2K1G8_RAT Solute carrier family 7, member 14 OS=Rattus norvegicus OX=10116 GN=Slc7a14 PE=1 SV=1;tr|D3ZSU3|D3ZSU3_RAT Similar to solute carrier family 7, member 14 OS=Rattus norvegicus OX=10116 GN=Slc7a14 PE=1 SV=2	2	3	3	3	5.8	84.009	771	18.411	0	3.2	5.8	1.8	4.4	0	0	2.6	0	4.4	1.4	0	1.8	1.8	2.6	449540000	0	46874000	33659000	25855000	40915000	0	0	50165000	0	32370000	0	0	35740000	43650000	33898000
D4ADU2	D4ADU2		Slc7a11	tr|D4ADU2|D4ADU2_RAT Solute carrier family 7 member 11 OS=Rattus norvegicus OX=10116 GN=Slc7a11 PE=1 SV=1	1	3	3	3	5.4	55.441	502	3.5462	2.2	2.2	4	2.2	0	2.2	3.6	2.2	2.2	2.2	2.2	0	0	4	2.2	517500000	27280000	43837000	40231000	37945000	0	34058000	29898000	44450000	44639000	35765000	30561000	0	0	47773000	0
P28572	P28572	Sodium- and chloride-dependent glycine transporter 1	Slc6a9	sp|P28572|SC6A9_RAT Sodium- and chloride-dependent glycine transporter 1 OS=Rattus norvegicus OX=10116 GN=Slc6a9 PE=1 SV=2	1	3	3	3	6.4	71.06	638	6.0777	5	5	0	0	0	1.4	3.4	0	0	3	1.6	1.4	4.9	4.9	0	319920000	30745000	43026000	0	0	0	38406000	41041000	0	0	37855000	0	36657000	24264000	20325000	0
G3V8F1;A0A0G2K7A6;P28573;A0A0G2JX52	G3V8F1;A0A0G2K7A6;P28573;A0A0G2JX52	Transporter;Sodium-dependent proline transporter	Slc6a7	tr|G3V8F1|G3V8F1_RAT Transporter OS=Rattus norvegicus OX=10116 GN=Slc6a7 PE=1 SV=1;tr|A0A0G2K7A6|A0A0G2K7A6_RAT Transporter OS=Rattus norvegicus OX=10116 GN=Slc6a7 PE=1 SV=1;sp|P28573|SC6A7_RAT Sodium-dependent proline transporter OS=Rattus norvegicus OX=1	4	3	3	3	4.4	71.076	637	23.744	3.3	3.3	3.3	4.4	2	2	3.3	3.3	2	4.4	2	2	3.1	3.1	4.4	1479600000	79627000	59508000	70792000	100590000	62842000	63619000	60547000	98135000	90056000	92282000	71793000	82797000	55087000	70868000	62221000
P31662;Q08469	P31662	Sodium-dependent neutral amino acid transporter SLC6A17	Slc6a17	sp|P31662|S6A17_RAT Sodium-dependent neutral amino acid transporter SLC6A17 OS=Rattus norvegicus OX=10116 GN=Slc6a17 PE=1 SV=1	2	10	10	10	17.3	81.054	727	192.23	13.9	13.5	15.7	14.7	15.7	16.4	13.5	15.3	13.2	16.4	13.5	17.3	13.9	17.3	15.7	8741400000	480420000	459230000	469340000	457370000	396280000	346970000	467680000	420810000	391990000	421330000	452030000	422690000	520770000	529950000	474830000
P31647;Q9WTR3;F1LQW0;Q9WTR4;F1LNR9;R9PXV0;A0A0G2K0Z3;Q63380;A0A0G2JSN3;A0A0G2K227;B4F7D9;P31646;P48056;P23977;P31643;P28570	P31647	Sodium- and chloride-dependent GABA transporter 3	Slc6a11	sp|P31647|S6A11_RAT Sodium- and chloride-dependent GABA transporter 3 OS=Rattus norvegicus OX=10116 GN=Slc6a11 PE=1 SV=1	16	12	12	12	18.7	69.946	627	61.522	14.8	15.3	16.3	18.7	18.7	15.8	15.2	15.8	13.1	11.2	14.2	15	11.8	15.3	17.1	16611000000	1015200000	844480000	914420000	887880000	812960000	745410000	783090000	898330000	858540000	858770000	789260000	804870000	958480000	1020300000	783050000
P23978	P23978	Sodium- and chloride-dependent GABA transporter 1	Slc6a1	sp|P23978|SC6A1_RAT Sodium- and chloride-dependent GABA transporter 1 OS=Rattus norvegicus OX=10116 GN=Slc6a1 PE=1 SV=1	1	8	8	8	17.9	67.001	599	182.65	17.9	15.9	17.7	12.9	17.9	17.9	12.9	17.7	11	12.9	15.2	17.9	17.9	13	17.9	18647000000	960550000	792140000	855940000	951260000	792450000	828800000	769190000	820600000	925550000	915430000	898110000	897970000	952930000	905100000	866650000
F1LUB7;Q6RVG2	F1LUB7;Q6RVG2	Anion exchange protein;Electroneutral sodium bicarbonate exchanger 1	Slc4a8	tr|F1LUB7|F1LUB7_RAT Anion exchange protein OS=Rattus norvegicus OX=10116 GN=Slc4a8 PE=3 SV=3;sp|Q6RVG2|S4A8_RAT Electroneutral sodium bicarbonate exchanger 1 OS=Rattus norvegicus OX=10116 GN=Slc4a8 PE=1 SV=1	2	7	3	3	8.2	122.49	1092	5.0098	2.7	1.8	4.3	3.6	1.8	4.3	2.7	5.2	3.5	4.2	4.3	3.4	1.8	4.9	2.7	58799000	0	0	0	0	0	0	0	0	0	0	0	12993000	0	0	0
Q9JI66	Q9JI66	Electrogenic sodium bicarbonate cotransporter 1	Slc4a4	sp|Q9JI66|S4A4_RAT Electrogenic sodium bicarbonate cotransporter 1 OS=Rattus norvegicus OX=10116 GN=Slc4a4 PE=1 SV=1	1	23	1	1	25.8	121.34	1079	1.5313	25.1	20.5	20.6	18.3	23.9	17.6	18	18	22.6	20.1	22.6	19.5	19.9	19	22	0	0	0	0	0	0	0	0	0	0	0	0	0	0	0	0
A0A0H2UHB7;Q9QYA6;L0N559;Q6RI88	A0A0H2UHB7;Q9QYA6	Anion exchange protein	Slc4a4	tr|A0A0H2UHB7|A0A0H2UHB7_RAT Anion exchange protein OS=Rattus norvegicus OX=10116 GN=Slc4a4 PE=1 SV=1;tr|Q9QYA6|Q9QYA6_RAT Anion exchange protein OS=Rattus norvegicus OX=10116 GN=nbc PE=2 SV=1	4	24	24	2	25.9	123.55	1099	243.24	24	20.1	22.7	20.4	25.9	18.6	18.9	20.1	22.2	20.9	23.4	21.6	20.7	19.9	22.7	25338000000	1364000000	1192300000	1062900000	1123100000	1341500000	1513400000	1250700000	1175200000	967020000	1519200000	1224400000	1562500000	1319900000	1274800000	1160200000
A0A0G2JYF0;Q80ZA5;D4AD03;A0A2L1K0J5;W0NXI0;A0A097PID6;W0NT44;W0NT55;W0NWG8	A0A0G2JYF0;Q80ZA5;D4AD03;A0A2L1K0J5;W0NXI0;A0A097PID6;W0NT44;W0NT55;W0NWG8	Sodium-driven chloride bicarbonate exchanger;Anion exchange protein	Slc4a10	tr|A0A0G2JYF0|A0A0G2JYF0_RAT Anion exchange protein OS=Rattus norvegicus OX=10116 GN=Slc4a10 PE=1 SV=1;sp|Q80ZA5|S4A10_RAT Sodium-driven chloride bicarbonate exchanger OS=Rattus norvegicus OX=10116 GN=Slc4a10 PE=1 SV=1;tr|D4AD03|D4AD03_RAT Anion exchange p	9	22	21	17	22.5	125.71	1118	111.5	19.1	17.4	18.2	15.5	13.1	15.7	14.1	15.5	14.9	17.5	15.3	15.4	17.4	17.5	16.5	12759000000	640310000	694100000	756870000	677530000	598930000	583660000	657630000	610900000	674820000	711340000	711940000	741270000	616980000	620180000	805110000
Q5U329;F8WFT7;P23562;Q91ZE7	Q5U329;F8WFT7;P23562;Q91ZE7	Anion exchange protein;Band 3 anion transport protein	Slc4a1	tr|Q5U329|Q5U329_RAT Anion exchange protein OS=Rattus norvegicus OX=10116 GN=Slc4a1 PE=1 SV=1;tr|F8WFT7|F8WFT7_RAT Anion exchange protein OS=Rattus norvegicus OX=10116 GN=Slc4a1 PE=1 SV=1;sp|P23562|B3AT_RAT Band 3 anion transport protein OS=Rattus norvegic	4	11	11	11	18.2	94.354	850	63.307	7.5	5.5	4.5	9.5	12.5	9.5	18.2	5.2	10.6	8.9	12.8	9.2	6.4	9.8	6.7	2238600000	26311000	21151000	47499000	104830000	133850000	169690000	282580000	102820000	133910000	124910000	226000000	134390000	37220000	66936000	80050000
B4F795	B4F795	Choline transporter-like protein 2	Slc44a2	sp|B4F795|CTL2_RAT Choline transporter-like protein 2 OS=Rattus norvegicus OX=10116 GN=Slc44a2 PE=2 SV=1	1	5	4	4	7.1	79.896	705	4.2771	4.7	7.1	2.8	5.2	6.2	3.5	3.5	3	2.1	5.4	5.1	4.5	4.3	7.1	4.1	1731800000	71559000	89271000	79210000	82054000	84706000	71578000	69877000	47959000	137790000	83657000	84050000	93298000	93249000	90029000	116380000
A0A0G2K7R8;A0A0G2K0P8;Q8VII6	A0A0G2K7R8;A0A0G2K0P8;Q8VII6	Choline transporter-like protein 1	Slc44a1	tr|A0A0G2K7R8|A0A0G2K7R8_RAT CDW92 antigen, isoform CRA_a OS=Rattus norvegicus OX=10116 GN=Slc44a1 PE=1 SV=1;tr|A0A0G2K0P8|A0A0G2K0P8_RAT CDW92 antigen, isoform CRA_b OS=Rattus norvegicus OX=10116 GN=Slc44a1 PE=1 SV=1;sp|Q8VII6|CTL1_RAT Choline transporter	3	10	10	10	19.1	73.114	653	59.248	10.1	11.2	13.8	8.3	13.9	10.4	11.2	10.4	4.1	12.7	12.7	10.4	12.1	11.5	6.4	2025100000	86431000	88095000	125350000	100370000	124650000	100560000	102680000	103840000	56201000	104390000	133780000	133940000	80608000	86620000	128720000
A0A0H2UHQ0;Q794F9	A0A0H2UHQ0;Q794F9	4F2 cell-surface antigen heavy chain	Slc3a2	tr|A0A0H2UHQ0|A0A0H2UHQ0_RAT 4F2 cell-surface antigen heavy chain OS=Rattus norvegicus OX=10116 GN=Slc3a2 PE=1 SV=1;sp|Q794F9|4F2_RAT 4F2 cell-surface antigen heavy chain OS=Rattus norvegicus OX=10116 GN=Slc3a2 PE=1 SV=1	2	18	18	18	39.9	61.874	566	323.31	35.3	38.7	35	37.3	36.9	35	34.8	36.9	36.9	36.9	35.7	37.3	38.3	39.6	32.5	40073000000	2018100000	1881300000	2051300000	2087400000	2099600000	2069500000	1848200000	2147100000	2105000000	2201200000	1972200000	2196700000	1867200000	2013500000	2118400000
D4A517	D4A517		Slc39a10	tr|D4A517|D4A517_RAT Solute carrier family 39 (Zinc transporter), member 10 (Predicted), isoform CRA_a OS=Rattus norvegicus OX=10116 GN=Slc39a10 PE=1 SV=1	1	4	4	4	4.7	94.306	834	7.9947	4.7	2.3	2.3	3.5	1	2.3	2.3	2.3	0	2.3	2.3	2.3	1	2.5	1	519750000	47614000	24278000	30945000	30531000	0	29467000	33646000	30655000	0	28594000	40045000	27585000	35673000	29650000	21482000
Q9JHZ9	Q9JHZ9	Sodium-coupled neutral amino acid transporter 3	Slc38a3	sp|Q9JHZ9|S38A3_RAT Sodium-coupled neutral amino acid transporter 3 OS=Rattus norvegicus OX=10116 GN=Slc38a3 PE=2 SV=1	1	6	6	6	12.9	55.636	504	37.022	3.8	3.8	6	10.9	9.1	8.7	1.8	10.9	9.5	9.3	3.8	9.1	5.4	7.1	7.1	3425700000	179590000	151160000	129520000	158730000	163250000	216660000	147060000	154280000	181000000	179780000	155500000	194670000	147320000	157500000	175920000
O35458	O35458	Vesicular inhibitory amino acid transporter	Slc32a1	sp|O35458|VIAAT_RAT Vesicular inhibitory amino acid transporter OS=Rattus norvegicus OX=10116 GN=Slc32a1 PE=1 SV=1	1	11	11	11	26.3	57.407	525	46.298	21.5	18.1	18.1	19.6	15.4	19.2	16.2	21.7	17.3	20.4	19.4	18.7	19.8	18.7	19.2	8097200000	560360000	437260000	520400000	419970000	430370000	429180000	385360000	374990000	347120000	350770000	466690000	363590000	488450000	390520000	393270000
D3ZWW5	D3ZWW5		Slc30a9	tr|D3ZWW5|D3ZWW5_RAT RCG64242 OS=Rattus norvegicus OX=10116 GN=Slc30a9 PE=1 SV=1	1	4	4	4	6.9	62.684	567	11.991	5.3	5.3	5.3	2.1	5.3	4.8	4.8	4.8	0	2.1	3.7	0	2.1	5.3	3.2	429650000	24559000	32165000	25089000	37581000	29354000	26060000	23572000	44214000	0	0	31133000	0	23992000	22557000	25619000
Q6QIX3;Q8K4Y6	Q6QIX3	Zinc transporter 3	Slc30a3	sp|Q6QIX3|ZNT3_RAT Zinc transporter 3 OS=Rattus norvegicus OX=10116 GN=Slc30a3 PE=1 SV=1	2	11	11	11	30.2	41.898	388	76.664	28.1	25.3	22.2	23.5	28.1	26	28.1	28.1	26	26	28.1	30.2	25.3	25	28.1	12955000000	605560000	618610000	739150000	746350000	744430000	701870000	586730000	567420000	780970000	686260000	706730000	548470000	663870000	614830000	650800000
Q62720	Q62720	Zinc transporter 1	Slc30a1	sp|Q62720|ZNT1_RAT Zinc transporter 1 OS=Rattus norvegicus OX=10116 GN=Slc30a1 PE=2 SV=1	1	2	2	2	4.5	55.142	507	3.5255	2.4	2.4	4.5	2.4	2.4	0	2.4	0	0	2.4	2.4	2.4	2.4	2.4	0	189840000	19566000	19510000	26013000	17721000	0	0	10995000	0	0	20171000	0	10578000	16953000	12754000	0
A0A0G2JSJ3;A0A0G2JVB0;A0A0G2JX37;Q07647;Q6P506	A0A0G2JSJ3;A0A0G2JVB0;A0A0G2JX37;Q07647;Q6P506	Solute carrier family 2, facilitated glucose transporter member 3	Slc2a3	tr|A0A0G2JSJ3|A0A0G2JSJ3_RAT Solute carrier family 2 (Facilitated glucose transporter), member 3 OS=Rattus norvegicus OX=10116 GN=Slc2a3 PE=1 SV=1;tr|A0A0G2JVB0|A0A0G2JVB0_RAT Solute carrier family 2, facilitated glucose transporter member 3 OS=Rattus norv	5	8	8	8	14.6	53.562	493	193.51	11.8	14.6	12.6	12.6	14.6	14.6	14.6	14.6	14.6	14.6	14.6	14.6	14.6	11.8	14.6	21137000000	1011100000	1016100000	1145700000	976610000	1076200000	993390000	1156400000	1274600000	1004900000	1117100000	1203500000	1142600000	983920000	917050000	1228300000
Q921A2	Q921A2	Proton myo-inositol cotransporter	Slc2a13	sp|Q921A2|MYCT_RAT Proton myo-inositol cotransporter OS=Rattus norvegicus OX=10116 GN=Slc2a13 PE=1 SV=2	1	3	3	3	6.8	69.149	637	28.262	1.9	2.8	2	1.9	1.9	1.9	2	3.9	3.9	3.9	2	1.9	1.9	3.9	1.9	393580000	24790000	0	0	0	24249000	40663000	30556000	26831000	0	32429000	0	22761000	30843000	32209000	22578000
A0A0G2K2S2;P11167	A0A0G2K2S2;P11167	Solute carrier family 2, facilitated glucose transporter member 1	Slc2a1	tr|A0A0G2K2S2|A0A0G2K2S2_RAT Solute carrier family 2, facilitated glucose transporter member 1 OS=Rattus norvegicus OX=10116 GN=Slc2a1 PE=1 SV=1;sp|P11167|GTR1_RAT Solute carrier family 2, facilitated glucose transporter member 1 OS=Rattus norvegicus OX=10	2	7	7	7	12.2	53.88	491	38.093	12.2	12.2	10.8	10.2	10.4	10.2	8.8	10.2	10	12.2	9	12	12	12	12	10216000000	550710000	585490000	485850000	531880000	685440000	461370000	509540000	550010000	566490000	646900000	460240000	442710000	566880000	473370000	400480000
G3V7V3;Q5BJL7	G3V7V3;Q5BJL7		Slc27a4	tr|G3V7V3|G3V7V3_RAT Solute carrier family 27 (Fatty acid transporter), member 4 OS=Rattus norvegicus OX=10116 GN=Slc27a4 PE=1 SV=1;tr|Q5BJL7|Q5BJL7_RAT Slc27a4 protein (Fragment) OS=Rattus norvegicus OX=10116 GN=Slc27a4 PE=2 SV=1	2	4	4	4	9.5	72.188	643	9.2668	2.8	2.8	2.8	2.8	2.8	0	6.4	3.1	0	1.6	4.4	0	0	2.8	3.6	253190000	23474000	17960000	25051000	26799000	14831000	0	19017000	0	0	0	19714000	0	0	23223000	0
Q6GMM8;P97849	Q6GMM8;P97849	Long-chain fatty acid transport protein 1	Slc27a1	tr|Q6GMM8|Q6GMM8_RAT Long-chain fatty acid transport protein 1 OS=Rattus norvegicus OX=10116 GN=Slc27a1 PE=1 SV=1;sp|P97849|S27A1_RAT Long-chain fatty acid transport protein 1 OS=Rattus norvegicus OX=10116 GN=Slc27a1 PE=2 SV=1	2	11	11	11	28.9	71.346	646	35.469	15.9	10.4	10.2	9.8	6.7	13.5	1.4	13.6	11.8	15.3	4.3	9.9	15.6	11.5	7.4	1365200000	72896000	93958000	72958000	78069000	56965000	75601000	0	75982000	77848000	65096000	75027000	87259000	67595000	74226000	69867000
Q52KK3	Q52KK3	Solute carrier family 25 member 51	Slc25a51	sp|Q52KK3|S2551_RAT Solute carrier family 25 member 51 OS=Rattus norvegicus OX=10116 GN=Slc25a51 PE=2 SV=1	1	5	5	5	17.4	33.774	298	32.22	14.4	15.1	14.4	9.4	6.4	15.1	12.1	9.1	9.1	6.4	17.4	9.4	9.4	12.1	12.4	870630000	34255000	26239000	57796000	49679000	34148000	46537000	37725000	39836000	58221000	73564000	47180000	56978000	42577000	31602000	53317000
Q09073	Q09073	ADP/ATP translocase 2;ADP/ATP translocase 2, N-terminally processed	Slc25a5	sp|Q09073|ADT2_RAT ADP/ATP translocase 2 OS=Rattus norvegicus OX=10116 GN=Slc25a5 PE=1 SV=3	1	20	11	11	50.7	32.901	298	151.67	50.7	50.7	50.7	50.7	50.7	50.7	44.6	50.7	50.7	48.3	48.3	50.7	50.7	48.3	50.7	113260000000	5667700000	5626400000	5672000000	5609600000	5460500000	5468700000	5097000000	5237200000	4637100000	5417600000	6375800000	6410500000	5610900000	5603800000	5638000000
B2RYK4;Q5EB62	B2RYK4;Q5EB62	Solute carrier family 25 member 46	Slc25a46	tr|B2RYK4|B2RYK4_RAT Similar to RIKEN cDNA 1200007B05 OS=Rattus norvegicus OX=10116 GN=Slc25a46 PE=1 SV=1;sp|Q5EB62|S2546_RAT Solute carrier family 25 member 46 OS=Rattus norvegicus OX=10116 GN=Slc25a46 PE=1 SV=2	2	9	9	9	36.1	46.21	418	39.019	14.4	14.4	14.8	11.7	6.5	11.2	11.5	16.5	8.9	20.8	16.7	12.7	18.7	23.2	13.9	1540800000	75806000	117590000	70532000	86363000	91628000	111630000	62244000	65565000	73918000	73749000	75846000	59478000	99631000	97524000	70087000
Q6P9Y4;Q05962	Q6P9Y4;Q05962	ADP/ATP translocase 1	Slc25a4	tr|Q6P9Y4|Q6P9Y4_RAT ADP/ATP translocase 1 OS=Rattus norvegicus OX=10116 GN=Slc25a4 PE=1 SV=1;sp|Q05962|ADT1_RAT ADP/ATP translocase 1 OS=Rattus norvegicus OX=10116 GN=Slc25a4 PE=1 SV=3	2	22	22	13	56.4	32.904	298	308.9	56	54	56	56	56.4	56	53.7	56	56	53.7	53.7	56	56	53.7	56	489830000000	23605000000	24424000000	24198000000	24410000000	24727000000	25499000000	23344000000	26340000000	24028000000	23683000000	25048000000	24698000000	24711000000	24535000000	24262000000
D3ZB81;A0A1W2Q605;A0A1W2Q6F5	D3ZB81;A0A1W2Q605		Slc25a31	tr|D3ZB81|D3ZB81_RAT Solute carrier family 25 member 31 OS=Rattus norvegicus OX=10116 GN=Slc25a31 PE=3 SV=3;tr|A0A1W2Q605|A0A1W2Q605_RAT Solute carrier family 25 member 31 (Fragment) OS=Rattus norvegicus OX=10116 GN=Slc25a31 PE=3 SV=1	3	5	2	2	13.8	35.226	320	2.8791	13.8	13.8	13.8	10.9	13.8	13.8	13.8	13.8	13.8	13.8	13.8	13.8	13.8	13.8	13.8	1286300000	46962000	49500000	49054000	47245000	37994000	60826000	37391000	46996000	51565000	51668000	48823000	53710000	33107000	41448000	39555000
G3V741;Q6IRH6;P16036	G3V741;Q6IRH6;P16036	Phosphate carrier protein, mitochondrial	Slc25a3	tr|G3V741|G3V741_RAT Phosphate carrier protein, mitochondrial OS=Rattus norvegicus OX=10116 GN=Slc25a3 PE=1 SV=1;tr|Q6IRH6|Q6IRH6_RAT Phosphate carrier protein, mitochondrial OS=Rattus norvegicus OX=10116 GN=Slc25a3 PE=1 SV=1;sp|P16036|MPCP_RAT Phosphate c	3	16	16	16	43.3	39.531	356	82.632	26.7	31.2	26.7	26.1	23.9	26.1	24.4	26.1	26.1	23.9	38.8	23.9	26.7	28.9	30.6	127710000000	6716100000	6336600000	6003500000	6118200000	6999700000	6215300000	6026600000	6812300000	6815500000	6567000000	6504900000	7949400000	6716300000	6021000000	6062700000
Q5HZE0	Q5HZE0	Mitochondrial basic amino acids transporter	Slc25a29	sp|Q5HZE0|MCATL_RAT Mitochondrial basic amino acids transporter OS=Rattus norvegicus OX=10116 GN=Slc25a29 PE=2 SV=1	1	1	1	1	8.2	32.634	306	1.5173	0	0	0	8.2	8.2	8.2	0	0	0	0	0	0	0	8.2	0	12923000	0	0	0	0	2560400	3036400	0	0	0	0	0	0	0	4685400	0
Q6R5J6;Q9EPH7;Q9EPH6;Q9EPH5	Q6R5J6;Q9EPH7;Q9EPH6;Q9EPH5		Slc25a27	tr|Q6R5J6|Q6R5J6_RAT NYGGF5 OS=Rattus norvegicus OX=10116 GN=Slc25a27 PE=2 SV=1;tr|Q9EPH7|Q9EPH7_RAT Solute carrier family 25, member 27, isoform CRA_b OS=Rattus norvegicus OX=10116 GN=Slc25a27 PE=2 SV=1;tr|Q9EPH6|Q9EPH6_RAT Solute carrier family 25, membe	4	2	2	2	9.1	30.535	275	4.2468	4.7	9.1	0	0	4.4	0	0	0	0	0	0	0	4.7	0	9.1	140540000	24827000	15696000	0	0	24427000	0	0	0	0	0	0	0	20956000	0	35839000
Q8K3P6	Q8K3P6	Calcium-binding mitochondrial carrier protein SCaMC-2	Slc25a25	sp|Q8K3P6|SCMC2_RAT Calcium-binding mitochondrial carrier protein SCaMC-2 OS=Rattus norvegicus OX=10116 GN=Slc25a25 PE=1 SV=1	1	6	6	5	15.6	52.694	469	14.439	4.1	4.9	6.2	6.8	5.8	8.3	3.8	10.4	5.8	8.5	4.7	9	5.8	3.8	6.4	864120000	53629000	43620000	47091000	37659000	48477000	11597000	55262000	39852000	52244000	27686000	38586000	77106000	81831000	45303000	28578000
B1WC67	B1WC67		Slc25a24	tr|B1WC67|B1WC67_RAT RCG29001 OS=Rattus norvegicus OX=10116 GN=Slc25a24 PE=1 SV=1	1	1	1	1	3.4	52.89	475	3.21	0	3.4	3.4	3.4	3.4	3.4	0	3.4	3.4	3.4	3.4	3.4	3.4	3.4	3.4	96146000	0	3250100	6454600	9182200	3137000	5460100	0	2823800	5290900	4917500	6254700	6259500	5482900	7305900	6433300
A0A0G2JVD2;M0R4V4	A0A0G2JVD2;M0R4V4		Slc25a23	tr|A0A0G2JVD2|A0A0G2JVD2_RAT Solute carrier family 25 member 23 OS=Rattus norvegicus OX=10116 GN=Slc25a23 PE=1 SV=1;tr|M0R4V4|M0R4V4_RAT Similar to solute carrier family 25 (Mitochondrial carrier; phosphate carrier), member 23, isoform CRA_b OS=Rattus norv	2	5	4	4	13	48.394	430	10.701	8.1	8.1	8.1	6.3	10	7.9	8.1	4.9	8.1	4.9	6.3	3	4.9	5.1	4.9	610370000	39490000	54550000	45214000	42369000	28033000	50029000	38110000	0	29474000	24318000	32294000	44016000	36905000	42828000	0
Q66HP8;P97521	Q66HP8;P97521	Mitochondrial carnitine/acylcarnitine carrier protein	Slc25a20	tr|Q66HP8|Q66HP8_RAT Mitochondrial carnitine/acylcarnitine carrier protein OS=Rattus norvegicus OX=10116 GN=Slc25a20 PE=1 SV=1;sp|P97521|MCAT_RAT Mitochondrial carnitine/acylcarnitine carrier protein OS=Rattus norvegicus OX=10116 GN=Slc25a20 PE=1 SV=1	2	7	7	7	21.9	33.071	301	12.011	9.3	12.3	13	13.6	12.3	9.3	12.3	6.6	12.3	6.6	8.6	6.6	9.3	12.3	12.3	1356800000	59408000	76939000	74461000	52772000	79417000	61255000	69506000	70969000	72401000	55958000	103330000	80840000	60555000	92018000	79136000
Q505J6	Q505J6	Mitochondrial glutamate carrier 2	Slc25a18	sp|Q505J6|GHC2_RAT Mitochondrial glutamate carrier 2 OS=Rattus norvegicus OX=10116 GN=Slc25a18 PE=2 SV=2	1	7	4	4	19.7	34.17	320	5.6051	11.2	11.2	9.1	9.1	9.1	9.1	11.6	9.1	9.1	11.9	11.6	12.2	9.1	11.2	9.1	35514000	0	0	0	0	0	0	0	0	0	0	0	20247000	0	0	0
F1LZW6	F1LZW6		Slc25a13	tr|F1LZW6|F1LZW6_RAT Solute carrier family 25 member 13 OS=Rattus norvegicus OX=10116 GN=Slc25a13 PE=1 SV=2	1	5	1	1	10.1	54.099	484	3.8751	10.1	10.1	10.1	10.1	10.1	10.1	10.1	10.1	10.1	10.1	10.1	10.1	10.1	10.1	10.1	4078900000	250610000	228160000	222850000	193000000	209260000	210350000	222120000	195560000	209470000	208400000	212920000	210360000	202510000	210390000	193540000
F1LX07;A0A0G2K2J7	F1LX07;A0A0G2K2J7		Slc25a12	tr|F1LX07|F1LX07_RAT Solute carrier family 25 member 12 OS=Rattus norvegicus OX=10116 GN=Slc25a12 PE=1 SV=3;tr|A0A0G2K2J7|A0A0G2K2J7_RAT Solute carrier family 25 member 12 OS=Rattus norvegicus OX=10116 GN=Slc25a12 PE=1 SV=1	2	34	34	30	61.2	71.916	655	323.31	53	58.9	57.9	55.4	56	51.1	55.4	53	48.2	56.2	55.4	52.4	58.9	58.9	53.1	92599000000	4323800000	4458300000	4945600000	5208000000	4388700000	4790400000	4748900000	5084500000	4414600000	4452600000	4874100000	5227400000	4411000000	4652000000	4678500000
G3V6H5;P97700	G3V6H5;P97700	Mitochondrial 2-oxoglutarate/malate carrier protein	Slc25a11	tr|G3V6H5|G3V6H5_RAT Mitochondrial 2-oxoglutarate/malate carrier protein OS=Rattus norvegicus OX=10116 GN=Slc25a11 PE=1 SV=1;sp|P97700|M2OM_RAT Mitochondrial 2-oxoglutarate/malate carrier protein OS=Rattus norvegicus OX=10116 GN=Slc25a11 PE=1 SV=3	2	18	18	18	60.5	34.136	314	126.58	50.6	48.1	58.6	56.1	53.2	51.9	52.5	60.5	50.6	52.5	50.6	58	55.1	50.6	58	50708000000	2636600000	2665400000	2681200000	2477800000	2369300000	2582800000	2642500000	2669100000	2421700000	2360100000	2915100000	2401800000	2824500000	2590000000	2637400000
O89035	O89035		Slc25a10	tr|O89035|O89035_RAT Mitochondrial dicarboxylate carrier OS=Rattus norvegicus OX=10116 GN=Slc25a10 PE=1 SV=1	1	6	6	6	28.7	31.454	286	20.711	9.1	21	23.4	19.6	14	19.9	10.5	23.1	23.1	23.1	26.6	21.3	14.7	21	28.7	1806500000	88833000	98891000	90509000	63701000	65928000	96916000	65978000	120890000	71182000	101720000	102900000	103330000	78817000	98818000	94640000
P32089	P32089	Tricarboxylate transport protein, mitochondrial	Slc25a1	sp|P32089|TXTP_RAT Tricarboxylate transport protein, mitochondrial OS=Rattus norvegicus OX=10116 GN=Slc25a1 PE=1 SV=1	1	4	4	4	14.8	33.835	311	10.625	11.3	11.3	11.3	11.3	14.8	11.3	11.3	11.3	11.3	11.3	11.3	7.4	14.8	7.7	7.4	1628100000	77121000	93344000	67686000	70205000	103750000	89438000	87990000	86289000	90555000	71670000	111240000	72775000	81186000	63022000	85559000
O54701	O54701	Sodium/potassium/calcium exchanger 2	Slc24a2	sp|O54701|NCKX2_RAT Sodium/potassium/calcium exchanger 2 OS=Rattus norvegicus OX=10116 GN=Slc24a2 PE=1 SV=1	1	7	7	7	13.1	74.656	670	23.855	9.1	9.1	3.4	9.1	10.7	9.4	9.1	7	7.5	6	3.4	6.7	5.7	10.4	9.1	3607000000	114480000	170000000	230000000	376200000	125220000	134890000	260410000	192870000	143320000	122350000	141190000	220160000	135690000	174830000	161980000
B0BNI9;Q9QZG1	B0BNI9;Q9QZG1	Solute carrier family 22 member 23	Slc22a23	tr|B0BNI9|B0BNI9_RAT Slc22a23 protein (Fragment) OS=Rattus norvegicus OX=10116 GN=Slc22a23 PE=2 SV=1;sp|Q9QZG1|S22AN_RAT Solute carrier family 22 member 23 OS=Rattus norvegicus OX=10116 GN=Slc22a23 PE=2 SV=2	2	2	2	2	4.6	61.905	565	11.458	4.6	4.6	0	4.6	0	2.1	2.5	2.1	0	4.6	0	0	4.6	0	2.5	242930000	38199000	30875000	0	30808000	0	24399000	18885000	0	0	17933000	0	0	27987000	0	20568000
Q63488;Q7TP93	Q63488	Sodium-dependent phosphate transporter 2	Slc20a2	sp|Q63488|S20A2_RAT Sodium-dependent phosphate transporter 2 OS=Rattus norvegicus OX=10116 GN=Slc20a2 PE=1 SV=1	2	3	3	3	7.5	70.747	656	15.342	2.9	7.5	2.9	0	0	6.1	0	0	0	0	0	0	1.4	1.4	0	993640000	152130000	201410000	160150000	0	0	148420000	0	0	0	0	0	0	152600000	117790000	0
Q9JJP0	Q9JJP0	Sodium-dependent phosphate transporter 1	Slc20a1	sp|Q9JJP0|S20A1_RAT Sodium-dependent phosphate transporter 1 OS=Rattus norvegicus OX=10116 GN=Slc20a1 PE=1 SV=1	1	1	1	1	1.5	74.186	681	1.6857	0	0	0	1.5	1.5	1.5	0	1.5	0	1.5	0	0	0	0	0	92929000	0	0	0	21482000	23943000	17155000	0	0	0	0	0	0	0	0	0
Q76GL9;A0A0F7R5I4	Q76GL9;A0A0F7R5I4	Amino acid transporter	Slc1a4	tr|Q76GL9|Q76GL9_RAT Neutral amino acid transporter ASCT1 OS=Rattus norvegicus OX=10116 GN=Slc1a4 PE=1 SV=1;tr|A0A0F7R5I4|A0A0F7R5I4_RAT Alanine/serine/cysteine/threonine transporter 1 OS=Rattus norvegicus OX=10116 GN=ratASCT1 PE=2 SV=1	2	8	8	8	18.3	55.9	529	91.134	13.4	14.9	13.8	14.9	14.9	14.9	18.3	14.9	10.8	14.9	13.4	12.3	10.8	10.6	14.9	8021000000	433710000	413670000	405330000	441590000	428700000	434160000	370420000	431610000	318590000	495540000	426300000	392920000	374260000	433610000	372920000
A0A0G2KAS7;G3V846;P24942;A0A0G2JSU1;A0A0G2K611;Q7TSX6;O35921;F1LR26	A0A0G2KAS7;G3V846;P24942;A0A0G2JSU1;A0A0G2K611	Amino acid transporter;Excitatory amino acid transporter 1	Slc1a3	tr|A0A0G2KAS7|A0A0G2KAS7_RAT Amino acid transporter OS=Rattus norvegicus OX=10116 GN=Slc1a3 PE=1 SV=1;tr|G3V846|G3V846_RAT Amino acid transporter OS=Rattus norvegicus OX=10116 GN=Slc1a3 PE=1 SV=1;sp|P24942|EAA1_RAT Excitatory amino acid transporter 1 OS=Ra	8	12	12	12	27.1	55.26	498	323.31	22.9	25.1	23.9	22.7	23.3	24.5	23.3	22.7	24.1	24.7	22.7	22.7	24.1	22.7	22.7	101630000000	4429400000	4439200000	4974600000	4830500000	5560700000	5953900000	5300900000	5567700000	4907000000	5189200000	5816800000	4944000000	4719400000	5232600000	4951100000
Q8K5B5;Q8R4I5	Q8K5B5;Q8R4I5	Amino acid transporter	Slc1a2	tr|Q8K5B5|Q8K5B5_RAT Amino acid transporter OS=Rattus norvegicus OX=10116 GN=Slc1a2 PE=2 SV=1;tr|Q8R4I5|Q8R4I5_RAT Amino acid transporter (Fragment) OS=Rattus norvegicus OX=10116 GN=Slc1a2 PE=2 SV=1	2	19	2	0	34.3	60.916	562	4.8417	31.7	33.3	33.3	33.3	31.7	33.3	31.7	31.7	31.7	31.7	32.7	32.7	33.3	29.5	34.3	6952200000	471370000	186210000	619720000	493810000	223740000	431020000	506200000	294790000	512790000	385380000	232690000	558330000	397090000	0	205370000
P31596;A0A159KIL2;A0A159KIH4;I1T7F1;Q6DUJ5	P31596;A0A159KIL2;A0A159KIH4;I1T7F1	Excitatory amino acid transporter 2;Amino acid transporter	Slc1a2	sp|P31596|EAA2_RAT Excitatory amino acid transporter 2 OS=Rattus norvegicus OX=10116 GN=Slc1a2 PE=1 SV=2;tr|A0A159KIL2|A0A159KIL2_RAT Amino acid transporter OS=Rattus norvegicus OX=10116 PE=2 SV=1;tr|A0A159KIH4|A0A159KIH4_RAT Amino acid transporter OS=Ratt	5	21	21	0	37.5	62.106	573	323.31	36.5	36.5	36.5	36.5	36.5	36.5	36.5	36.5	36.5	36.5	37.5	37.5	34.9	36.5	37.5	418810000000	19380000000	18162000000	20111000000	21354000000	22322000000	20056000000	19248000000	19334000000	19798000000	18958000000	18942000000	19955000000	18444000000	20247000000	19046000000
P51907	P51907	Excitatory amino acid transporter 3	Slc1a1	sp|P51907|EAA3_RAT Excitatory amino acid transporter 3 OS=Rattus norvegicus OX=10116 GN=Slc1a1 PE=1 SV=1	1	1	1	1	2.9	56.771	523	22.212	2.9	2.9	2.9	2.9	2.9	2.9	2.9	2.9	2.9	2.9	2.9	2.9	0	2.9	2.9	332530000	17388000	15769000	14679000	21309000	18319000	20402000	18961000	21854000	24957000	15359000	21953000	10802000	0	13161000	11222000
Q62634;Q7TSF2;D4A3I8;D3ZX83;Q8K3H3;Q6AZ46;A0A0G2JXU5;Q62795	Q62634	Vesicular glutamate transporter 1	Slc17a7	sp|Q62634|VGLU1_RAT Vesicular glutamate transporter 1 OS=Rattus norvegicus OX=10116 GN=Slc17a7 PE=1 SV=1	8	14	14	11	22.9	61.665	560	129.82	19.3	21.6	16.4	19.3	20.9	19.3	19.3	22.7	17.3	17.1	22.7	17	16.1	18.2	16.1	52334000000	2706800000	2367800000	2993600000	2845800000	3006200000	2336100000	2800600000	2434000000	2698600000	2706700000	2692800000	2440500000	2558500000	2362700000	2755900000
Q66HS9;Q63344	Q66HS9;Q63344	Monocarboxylate transporter 2	Slc16a7	tr|Q66HS9|Q66HS9_RAT Monocarboxylate transporter 2 OS=Rattus norvegicus OX=10116 GN=Slc16a7 PE=1 SV=1;sp|Q63344|MOT2_RAT Monocarboxylate transporter 2 OS=Rattus norvegicus OX=10116 GN=Slc16a7 PE=1 SV=1	2	1	1	1	1.8	53.043	489	1.9764	1.8	1.8	1.8	1.8	0	0	0	0	0	0	0	0	1.8	1.8	0	215720000	19645000	24159000	45950000	22954000	0	0	0	0	0	0	0	0	34197000	45915000	0
P53987	P53987	Monocarboxylate transporter 1	Slc16a1	sp|P53987|MOT1_RAT Monocarboxylate transporter 1 OS=Rattus norvegicus OX=10116 GN=Slc16a1 PE=1 SV=1	1	2	2	2	3.8	53.238	494	6.7718	3.8	0	3.8	1.2	0	1.2	3.8	1.2	1.2	1.2	3.8	1.2	0	3.8	3.8	781220000	3279900	0	23112000	51960000	0	42835000	37549000	66783000	68990000	64084000	56833000	83894000	0	31470000	49805000
Q5U401;A0A0H2UHA7;Q63424	Q5U401;A0A0H2UHA7;Q63424	Solute carrier family 15 member 2	Slc15a2	tr|Q5U401|Q5U401_RAT Solute carrier family 15 (H+/peptide transporter), member 2 OS=Rattus norvegicus OX=10116 GN=Slc15a2 PE=2 SV=2;tr|A0A0H2UHA7|A0A0H2UHA7_RAT Solute carrier family 15 (H+/peptide transporter), member 2, isoform CRA_a OS=Rattus norvegicus	3	7	7	7	11.1	81.319	729	7.039	4.3	5.5	5.3	6.7	3	3	4.3	2.1	1	3	3.3	2.1	2.1	5.3	2.2	1564500000	91122000	105770000	51187000	104550000	75245000	78850000	51557000	95872000	94309000	85077000	72616000	69526000	88847000	78441000	66619000
M0R8C6;P97689	M0R8C6;P97689	Urea transporter 1	Slc14a1	tr|M0R8C6|M0R8C6_RAT Urea transporter OS=Rattus norvegicus OX=10116 GN=Slc14a1 PE=3 SV=1;sp|P97689|UT1_RAT Urea transporter 1 OS=Rattus norvegicus OX=10116 GN=Slc14a1 PE=2 SV=2	2	3	3	3	6.2	42.236	386	11.245	3.9	3.9	4.1	4.1	1.8	2.1	6.2	2.1	3.9	4.1	0	1.8	3.9	3.9	4.1	814070000	57713000	39563000	42672000	37722000	37881000	41709000	50430000	40558000	34755000	76293000	0	51327000	54880000	44684000	47377000
Q63633;D3ZGI9;F1LNP4;Q63632;A0A0G2K8S1;Q5RK27	Q63633;D3ZGI9;F1LNP4	Solute carrier family 12 member 5	Slc12a5	sp|Q63633|S12A5_RAT Solute carrier family 12 member 5 OS=Rattus norvegicus OX=10116 GN=Slc12a5 PE=1 SV=2;tr|D3ZGI9|D3ZGI9_RAT Solute carrier family 12 member 5 OS=Rattus norvegicus OX=10116 GN=Slc12a5 PE=1 SV=3;tr|F1LNP4|F1LNP4_RAT Solute carrier family 12	6	39	39	34	34.2	126.25	1139	323.31	26.2	29.8	32.1	29.8	24.8	25.5	26.9	28.1	25.4	29.8	28.7	30.1	30.2	31.5	29.9	93723000000	4994100000	4637000000	4988900000	4985400000	4750800000	4819800000	4490900000	5001100000	5293100000	4401400000	4767700000	4728300000	4684000000	4682500000	4909900000
Q9QX10;E9PTX9;Q9R1N0;Q9Z267	Q9QX10;E9PTX9		Slc12a2	tr|Q9QX10|Q9QX10_RAT Na-K-Cl cotransporter OS=Rattus norvegicus OX=10116 GN=Slc12a2 PE=2 SV=1;tr|E9PTX9|E9PTX9_RAT Solute carrier family 12 member 2 OS=Rattus norvegicus OX=10116 GN=Slc12a2 PE=1 SV=1	4	20	19	19	20.1	130.35	1203	81.225	10.1	11.5	10.2	11.2	9.7	12.6	10.9	10.6	8.8	12.9	11.7	12.1	14.9	14.7	10.2	18904000000	773070000	943610000	992070000	920950000	1044800000	914380000	814230000	951120000	1145300000	906540000	1036300000	1208700000	1144900000	859620000	978560000
A0A0G2K4X8;Q6PEC4	A0A0G2K4X8;Q6PEC4	S-phase kinase-associated protein 1	Skp1	tr|A0A0G2K4X8|A0A0G2K4X8_RAT S-phase kinase-associated protein 1 OS=Rattus norvegicus OX=10116 GN=Skp1 PE=1 SV=1;sp|Q6PEC4|SKP1_RAT S-phase kinase-associated protein 1 OS=Rattus norvegicus OX=10116 GN=Skp1 PE=1 SV=3	2	12	12	12	78.2	18.931	165	80.738	78.2	72.7	65.5	72.7	72.7	65.5	77.6	72.7	65.5	72.1	53.9	65.5	78.2	78.2	66.1	18224000000	909980000	1028000000	1112500000	974600000	990300000	973340000	925480000	818460000	899410000	771400000	915400000	863860000	1030300000	1058100000	967560000
D4AE49	D4AE49		Skiv2l2	tr|D4AE49|D4AE49_RAT Mtr4 exosome RNA helicase OS=Rattus norvegicus OX=10116 GN=Mtrex PE=1 SV=3	1	1	1	1	0.8	120.7	1066	1.9066	0.8	0.8	0.8	0	0	0	0.8	0.8	0.8	0.8	0.8	0	0.8	0	0.8	916220000	70589000	64492000	66937000	0	0	0	70969000	61250000	92183000	133410000	60045000	0	55328000	0	67452000
Q6MG76;A0A0G2QC02	Q6MG76;A0A0G2QC02		Skiv2l	tr|Q6MG76|Q6MG76_RAT Superkiller viralicidic activity 2-like (S. cerevisiae) OS=Rattus norvegicus OX=10116 GN=Skiv2l PE=4 SV=1;tr|A0A0G2QC02|A0A0G2QC02_RAT Ski2-like RNA helicase OS=Rattus norvegicus OX=10116 GN=Skiv2l PE=1 SV=1	2	2	2	2	2.3	136.95	1241	6.6616	0	1.3	1.3	0	1.3	1.3	0	1.3	0	1.3	1.3	1.3	0	1.3	2.3	100390000	0	0	0	0	2717800	1580000	0	2467500	0	2243900	1046400	1504000	0	2242100	0
Q68FX9	Q68FX9	NAD-dependent protein deacylase sirtuin-5, mitochondrial	Sirt5	sp|Q68FX9|SIR5_RAT NAD-dependent protein deacylase sirtuin-5, mitochondrial OS=Rattus norvegicus OX=10116 GN=Sirt5 PE=2 SV=1	1	8	8	8	36.5	34.098	310	27.663	23.9	11	16.8	23.9	21	4.2	16.8	9.7	4.2	10	10	20.3	7.7	28.7	11.6	2750400000	145060000	128800000	136020000	151670000	127390000	125720000	122440000	154320000	98840000	167570000	138520000	113720000	166340000	214720000	142630000
C6ZII9;B2RZ31	C6ZII9;B2RZ31		Sirt3	tr|C6ZII9|C6ZII9_RAT NAD-dependent protein deacetylase OS=Rattus norvegicus OX=10116 GN=Sirt3 PE=1 SV=1;tr|B2RZ31|B2RZ31_RAT NAD-dependent protein deacetylase OS=Rattus norvegicus OX=10116 GN=Sirt3 PE=2 SV=1	2	4	4	4	16.6	35	320	16.823	3.4	6.9	8.8	8.8	3.4	6.9	8.8	3.4	8.8	13.1	3.4	8.8	12.2	8.8	3.4	223160000	10458000	11601000	11522000	11772000	10806000	10104000	14145000	8441100	8312400	13860000	15600000	10722000	11186000	12781000	14672000
A0A0G2JWM2;Q5RJQ4	A0A0G2JWM2;Q5RJQ4	NAD-dependent protein deacetylase sirtuin-2	Sirt2	tr|A0A0G2JWM2|A0A0G2JWM2_RAT NAD-dependent protein deacetylase OS=Rattus norvegicus OX=10116 GN=Sirt2 PE=1 SV=1;sp|Q5RJQ4|SIR2_RAT NAD-dependent protein deacetylase sirtuin-2 OS=Rattus norvegicus OX=10116 GN=Sirt2 PE=1 SV=1	2	19	19	19	64.7	43.163	388	323.31	53.9	58.8	58.8	49	53.9	53.9	53.9	49	53.9	49	59.8	64.7	53.9	64.7	58.8	61754000000	2922400000	3067800000	2642500000	2503000000	3329200000	3257300000	2910200000	2677000000	3124800000	3214500000	3801100000	3876900000	3805100000	3049700000	3249000000
Q499T3	Q499T3		Sirpa	tr|Q499T3|Q499T3_RAT Sirpa protein OS=Rattus norvegicus OX=10116 GN=Sirpa PE=1 SV=1	1	14	1	1	37.2	56.118	513	4.4371	37.2	34.7	32	37.2	32	37.2	37.2	37.2	29.2	37.2	36.1	37.2	37.2	32	37.2	220340000	8825700	9826000	0	17047000	0	16151000	13929000	14818000	15842000	13801000	15091000	14169000	11567000	0	15178000
P97710	P97710	Tyrosine-protein phosphatase non-receptor type substrate 1	Sirpa	sp|P97710|SHPS1_RAT Tyrosine-protein phosphatase non-receptor type substrate 1 OS=Rattus norvegicus OX=10116 GN=Sirpa PE=1 SV=1	1	14	14	1	36.7	55.69	509	228.07	36.7	34.2	36.7	32.2	32.2	32.2	32.2	32.2	28.7	32.2	35.6	32.2	36.7	36.7	36.7	50363000000	2769900000	2777200000	2663100000	2390000000	2492600000	2611400000	2623500000	2811000000	2674100000	2554800000	2603600000	2278300000	2438900000	2599500000	2557500000
A0A0G2KAW2;Q5JCS7;O35412;F1LS65;D3ZQP5;F1M8G8;F1LYG2	A0A0G2KAW2;Q5JCS7;O35412;F1LS65	Signal-induced proliferation-associated 1-like protein 1	Sipa1l1	tr|A0A0G2KAW2|A0A0G2KAW2_RAT Signal-induced proliferation-associated 1 like 1, isoform CRA_b OS=Rattus norvegicus OX=10116 GN=Sipa1l1 PE=1 SV=1;tr|Q5JCS7|Q5JCS7_RAT Serine-rich synapse associated protein SERSAP1 OS=Rattus norvegicus OX=10116 PE=2 SV=1;sp|O	7	8	8	8	5.3	197.12	1782	11.359	0.6	1.2	1.2	0.6	0.6	0.6	0.6	2.8	0	0.6	0	1.1	1.2	1.2	1.3	591270000	0	50014000	64553000	37310000	25587000	35071000	56869000	48574000	0	48176000	0	0	43241000	38476000	35242000
M0RD40	M0RD40		Sik3	tr|M0RD40|M0RD40_RAT SIK family kinase 3 OS=Rattus norvegicus OX=10116 GN=Sik3 PE=1 SV=2	1	10	10	10	8.4	145.99	1311	22.229	3.1	4.7	3.4	4.8	4.9	4.2	3.4	5.7	1.4	2.7	3.7	2.1	4.3	3.6	5.9	2654800000	110880000	162080000	125750000	128390000	154270000	136950000	125900000	155840000	112960000	152460000	125360000	122470000	164020000	132570000	122360000
D4A053;Q7TP36	D4A053;Q7TP36	Protein Shroom2	Shroom2	tr|D4A053|D4A053_RAT Protein Shroom2 OS=Rattus norvegicus OX=10116 GN=Shroom2 PE=1 SV=2;sp|Q7TP36|SHRM2_RAT Protein Shroom2 OS=Rattus norvegicus OX=10116 GN=Shroom2 PE=1 SV=1	2	7	7	7	6.9	164.86	1485	16.405	3	2.2	2.6	3	3	1.5	2.2	1.5	1.5	1.5	1.5	2.8	2.1	2.8	2.2	345850000	15849000	19194000	15648000	16288000	0	18825000	22080000	17524000	25149000	18246000	29052000	17903000	25370000	14119000	22366000
Q6AYI5	Q6AYI5	Leucine-rich repeat protein SHOC-2	Shoc2	sp|Q6AYI5|SHOC2_RAT Leucine-rich repeat protein SHOC-2 OS=Rattus norvegicus OX=10116 GN=Shoc2 PE=2 SV=1	1	2	2	2	6.9	64.92	582	5.4024	0	0	0	0	0	4.6	0	4.6	0	2.2	0	0	4.6	4.6	0	26035000	0	0	0	0	0	4551200	0	4204000	0	0	0	0	4920700	8094100	0
Q5U3Z7;Q6TXG7	Q5U3Z7	Serine hydroxymethyltransferase	Shmt2	tr|Q5U3Z7|Q5U3Z7_RAT Serine hydroxymethyltransferase OS=Rattus norvegicus OX=10116 GN=Shmt2 PE=1 SV=1	2	5	5	5	12.5	55.764	504	13.724	3.8	3.8	3.8	2.2	3.8	9.9	2.2	4.2	0	9.9	4.8	6.5	5	0	2.6	487370000	42955000	27555000	39079000	24488000	35523000	29769000	36671000	32992000	0	24983000	23189000	27834000	30606000	0	0
D3ZPJ0	D3ZPJ0		Shisa7	tr|D3ZPJ0|D3ZPJ0_RAT Shisa family member 7 OS=Rattus norvegicus OX=10116 GN=Shisa7 PE=1 SV=1	1	6	6	6	12.2	58.354	558	13.514	4.5	9.9	4.5	2.9	1.6	7.9	3.6	2	0	3.9	2.9	2.9	6.5	4.5	3.6	799420000	66185000	60515000	60413000	48987000	0	36487000	0	0	0	86547000	32070000	40293000	50252000	46852000	68677000
A0MV40	A0MV40		Shisa4	tr|A0MV40|A0MV40_RAT Proline rich membrane protein OS=Rattus norvegicus OX=10116 GN=Shisa4 PE=2 SV=1	1	2	2	2	8.6	21.467	197	3.0148	4.6	4.6	4.6	4.6	4.6	4.6	8.6	4.6	4.6	4.6	4.6	4.6	4.6	4.6	4.6	618910000	42698000	43446000	35707000	28970000	34123000	25512000	33596000	22381000	31720000	32046000	40930000	0	46989000	40940000	46408000
G3V7V0;O70143;F1LN14;G3V8S2;Q5M824	G3V7V0;O70143;F1LN14;G3V8S2;Q5M824	SHC-transforming protein 3;SHC-transforming protein 1	Shc3;Shc1	tr|G3V7V0|G3V7V0_RAT SHC-transforming protein 3 OS=Rattus norvegicus OX=10116 GN=Shc3 PE=4 SV=1;sp|O70143|SHC3_RAT SHC-transforming protein 3 OS=Rattus norvegicus OX=10116 GN=Shc3 PE=2 SV=1;tr|F1LN14|F1LN14_RAT SHC-transforming protein 1 OS=Rattus norvegic	5	2	2	2	6.6	64.084	594	6.4468	0	0	0	4.4	2.2	0	2.2	0	0	0	0	2.2	0	0	4.4	22401000	0	0	0	6934700	0	0	0	0	0	0	0	0	0	0	5308600
Q9JLU4;A0A0G2K042;A0A0U1RS13;A0A0U1RS08	Q9JLU4;A0A0G2K042;A0A0U1RS13	SH3 and multiple ankyrin repeat domains protein 3	Shank3	sp|Q9JLU4|SHAN3_RAT SH3 and multiple ankyrin repeat domains protein 3 OS=Rattus norvegicus OX=10116 GN=Shank3 PE=1 SV=3;tr|A0A0G2K042|A0A0G2K042_RAT SH3 and multiple ankyrin repeat domains protein 3 OS=Rattus norvegicus OX=10116 GN=Shank3 PE=1 SV=1;tr|A0A0	4	31	31	9	26.6	186.37	1740	178.44	11.7	16.7	10.9	14.5	14.4	12.2	6.7	13.7	13.6	13.3	10.7	13.5	12.7	12.9	14.7	8360400000	411710000	428960000	437230000	516560000	503010000	456230000	372090000	417570000	462420000	397030000	345350000	370150000	395140000	445320000	436340000
M0R5T5;Q9QX74;A0A0G2K7H2;M0R805;A0A0U1RS17;A0A0U1RRR2	M0R5T5;Q9QX74;A0A0G2K7H2;M0R805	SH3 and multiple ankyrin repeat domains protein 2	Shank2	tr|M0R5T5|M0R5T5_RAT SH3 and multiple ankyrin repeat domains protein 2 OS=Rattus norvegicus OX=10116 GN=Shank2 PE=1 SV=2;sp|Q9QX74|SHAN2_RAT SH3 and multiple ankyrin repeat domains protein 2 OS=Rattus norvegicus OX=10116 GN=Shank2 PE=1 SV=2;tr|A0A0G2K7H2|A	6	25	24	24	19	200.2	1842	85.117	6.6	5.4	9.3	12.5	10.5	6.2	3.5	9.8	4.2	9.1	5.1	9.6	4.8	8.1	7.7	4034700000	176960000	189260000	210730000	208770000	222440000	225450000	114760000	263700000	188480000	196810000	158870000	233760000	188360000	183540000	253740000
Q9WV48	Q9WV48	SH3 and multiple ankyrin repeat domains protein 1	Shank1	sp|Q9WV48|SHAN1_RAT SH3 and multiple ankyrin repeat domains protein 1 OS=Rattus norvegicus OX=10116 GN=Shank1 PE=1 SV=1	1	25	24	24	17.6	226.33	2167	61.767	6.6	9.7	9.6	8.7	5.6	7.9	1.6	9.7	4.6	3.3	4.4	9.4	6	4.8	7.9	4491400000	302270000	339650000	244350000	222460000	267800000	243370000	73061000	220070000	232710000	214300000	147070000	176100000	269500000	235520000	286910000
M0RBZ7;Q6IRL5;A0A0H2UHD8;Q925Q9;F1LRS8	M0RBZ7;Q6IRL5;A0A0H2UHD8;Q925Q9	SH3 domain-containing kinase-binding protein 1	Sh3kbp1	tr|M0RBZ7|M0RBZ7_RAT SH3 domain-containing kinase-binding protein 1 OS=Rattus norvegicus OX=10116 GN=Sh3kbp1 PE=1 SV=2;tr|Q6IRL5|Q6IRL5_RAT SH3-domain kinase binding protein 1 OS=Rattus norvegicus OX=10116 GN=Sh3kbp1 PE=2 SV=1;tr|A0A0H2UHD8|A0A0H2UHD8_RAT	5	7	7	7	11.9	71.851	655	18.706	3.1	3.1	2.1	4.6	5.5	3.5	0	1.2	4.3	4.3	8.2	2.9	4.3	5.5	5.3	605280000	36757000	33458000	0	34799000	32797000	44159000	0	37383000	28370000	25036000	33056000	58626000	33897000	34293000	26807000
Q5PPJ9;D4A7V1	Q5PPJ9;D4A7V1	Endophilin-B2	Sh3glb2	sp|Q5PPJ9|SHLB2_RAT Endophilin-B2 OS=Rattus norvegicus OX=10116 GN=Sh3glb2 PE=1 SV=2;tr|D4A7V1|D4A7V1_RAT Endophilin-B2 OS=Rattus norvegicus OX=10116 GN=Sh3glb2 PE=1 SV=3	2	23	23	1	57.2	44.852	404	251.55	44.8	45.5	41.1	55.7	48	50	45.3	54	54	55.4	47	50.5	51	37.4	44.8	34115000000	1940400000	1558200000	1918000000	1697400000	1730500000	1714300000	1761500000	1709300000	1892800000	1604900000	1817300000	1738900000	1629300000	1748100000	1858500000
A0A0G2K714;Q6AYE2	A0A0G2K714;Q6AYE2	Endophilin-B1	Sh3glb1	tr|A0A0G2K714|A0A0G2K714_RAT Endophilin-B1 OS=Rattus norvegicus OX=10116 GN=Sh3glb1 PE=1 SV=1;sp|Q6AYE2|SHLB1_RAT Endophilin-B1 OS=Rattus norvegicus OX=10116 GN=Sh3glb1 PE=2 SV=1	2	7	6	6	19.8	43.078	384	29.478	8.1	6	9.4	12.2	6	8.9	6	10.9	6	10.9	8.1	8.1	9.4	9.4	2.1	559200000	31271000	22849000	26166000	36332000	24897000	31573000	23465000	27988000	20891000	37897000	31485000	38986000	31060000	21940000	0
O35180;Q9JKT0	O35180;Q9JKT0	Endophilin-A3	Sh3gl3	sp|O35180|SH3G3_RAT Endophilin-A3 OS=Rattus norvegicus OX=10116 GN=Sh3gl3 PE=1 SV=2;tr|Q9JKT0|Q9JKT0_RAT Endophilin-A3 OS=Rattus norvegicus OX=10116 GN=Sh3gl3 PE=1 SV=1	2	12	11	11	38.6	39.166	347	44.943	21	21	21.3	16.4	21.9	21.6	18.4	15	15	15.3	19.9	16.7	28.2	23.6	17.3	1788100000	68914000	84211000	99190000	86177000	124000000	87601000	67765000	111020000	96142000	126190000	77987000	123680000	70727000	66866000	95589000
O35179	O35179	Endophilin-A1	Sh3gl2	sp|O35179|SH3G2_RAT Endophilin-A1 OS=Rattus norvegicus OX=10116 GN=Sh3gl2 PE=1 SV=2	1	27	27	18	57.7	39.899	352	323.31	54	54	53.7	53.4	51.1	53.7	56	53.7	53.4	53.4	51.7	53.4	54	54	54	124850000000	6315100000	6585200000	6817400000	5915300000	5819800000	6693900000	6398900000	6194600000	6444500000	6240400000	6841000000	6713300000	6311500000	6413400000	7257700000
O35964	O35964	Endophilin-A2	Sh3gl1	sp|O35964|SH3G1_RAT Endophilin-A2 OS=Rattus norvegicus OX=10116 GN=Sh3gl1 PE=1 SV=1	1	22	13	13	55.7	41.492	368	119.08	53.5	48.9	51.4	48.1	49.2	39.4	51.4	55.4	35.9	47.3	51.4	41.6	51.4	53.8	53.5	10289000000	482470000	598870000	540880000	557550000	489400000	487360000	519960000	570310000	547190000	514330000	484090000	557510000	507230000	483300000	581750000
B2RZ27	B2RZ27		Sh3bgrl3	tr|B2RZ27|B2RZ27_RAT SH3 domain binding glutamic acid-rich protein-like 3 OS=Rattus norvegicus OX=10116 GN=Sh3bgrl3 PE=1 SV=1	1	6	6	6	82.8	10.477	93	94.801	82.8	72	82.8	72	63.4	72	82.8	72	36.6	55.9	72	74.2	72	72	72	9487000000	520580000	515030000	624950000	529190000	465760000	532020000	433980000	475380000	299950000	361040000	347700000	475650000	476700000	672690000	435710000
A0A0G2K8I0	A0A0G2K8I0		Sh3bgrl2	tr|A0A0G2K8I0|A0A0G2K8I0_RAT SH3 domain-binding glutamic acid-rich-like protein OS=Rattus norvegicus OX=10116 GN=Sh3bgrl2 PE=1 SV=1	1	2	2	2	28.3	10.686	92	10.148	28.3	28.3	28.3	13	13	28.3	13	28.3	28.3	28.3	28.3	13	28.3	13	13	1224000000	55671000	65419000	85947000	62820000	58045000	46415000	105900000	55142000	49498000	40168000	48909000	62527000	82536000	87771000	68430000
B5DFD8	B5DFD8	SH3 domain-binding glutamic acid-rich-like protein	Sh3bgrl	tr|B5DFD8|B5DFD8_RAT SH3 domain-binding glutamic acid-rich-like protein OS=Rattus norvegicus OX=10116 GN=Sh3bgrl PE=1 SV=1	1	5	5	5	66.7	12.8	114	23.594	35.1	57.9	24.6	43.9	57.9	35.1	35.1	66.7	35.1	43.9	35.1	35.1	43.9	28.1	35.1	2166500000	129500000	101030000	109760000	97690000	97532000	131090000	129740000	92130000	102380000	78104000	112310000	109090000	126660000	140990000	139770000
Q80W98	Q80W98	Small glutamine-rich tetratricopeptide repeat-containing protein beta	Sgtb	sp|Q80W98|SGTB_RAT Small glutamine-rich tetratricopeptide repeat-containing protein beta OS=Rattus norvegicus OX=10116 GN=Sgtb PE=1 SV=1	1	8	8	8	39.5	33.487	304	54.209	22.4	13.8	27	30.3	19.4	15.1	23.7	13.8	19.1	15.1	6.6	29.9	24.3	26	24	3059200000	145300000	158120000	155390000	165330000	147780000	151260000	162700000	143990000	148810000	151720000	204710000	179790000	174210000	157840000	137720000
O70593	O70593	Small glutamine-rich tetratricopeptide repeat-containing protein alpha	Sgta	sp|O70593|SGTA_RAT Small glutamine-rich tetratricopeptide repeat-containing protein alpha OS=Rattus norvegicus OX=10116 GN=Sgta PE=1 SV=1	1	8	8	8	29.6	34.157	314	46.498	26.4	15	22.9	22.9	26.1	29.6	26.4	20.7	18.2	15	22.3	26.1	18.8	22.9	18.2	4904000000	224390000	292470000	275920000	246750000	291850000	270550000	207980000	268000000	289490000	230530000	244040000	231150000	251770000	256420000	197900000
D3ZAS2	D3ZAS2		Sgsm1	tr|D3ZAS2|D3ZAS2_RAT Small G protein-signaling modulator 1 OS=Rattus norvegicus OX=10116 GN=Sgsm1 PE=1 SV=2	1	5	5	5	6.5	123.39	1093	11.387	2.1	2.1	3.5	1	0	0	1.1	0	0	0	1	1.9	1.8	1	2.1	396480000	31969000	33900000	29484000	58918000	0	0	0	0	0	0	0	0	0	34031000	35604000
Q8CHN6	Q8CHN6	Sphingosine-1-phosphate lyase 1	Sgpl1	sp|Q8CHN6|SGPL1_RAT Sphingosine-1-phosphate lyase 1 OS=Rattus norvegicus OX=10116 GN=Sgpl1 PE=2 SV=1	1	1	1	1	3	63.758	568	2.8574	0	0	3	0	3	0	3	3	0	3	3	3	0	3	0	40483000	0	0	0	0	4828300	0	3960000	4625800	0	3823500	4316200	3732700	0	4403700	0
F1M1Y0;P0DJJ3	F1M1Y0;P0DJJ3	SH3-containing GRB2-like protein 3-interacting protein 1	Sgip1	tr|F1M1Y0|F1M1Y0_RAT SH3-containing GRB2-like protein 3-interacting protein 1 OS=Rattus norvegicus OX=10116 GN=Sgip1 PE=1 SV=3;sp|P0DJJ3|SGIP1_RAT SH3-containing GRB2-like protein 3-interacting protein 1 OS=Rattus norvegicus OX=10116 GN=Sgip1 PE=1 SV=1	2	26	26	26	48.4	88.538	827	236.58	35.1	37.1	32.9	32.9	27.7	23	40.7	31.2	26.5	34.2	36.5	34.5	32.8	27.4	27.1	14348000000	726290000	768730000	730770000	698360000	771360000	693750000	686000000	769250000	764260000	789140000	709930000	737480000	726830000	750120000	777230000
Q8CFD0	Q8CFD0	Sideroflexin-5	Sfxn5	sp|Q8CFD0|SFXN5_RAT Sideroflexin-5 OS=Rattus norvegicus OX=10116 GN=Sfxn5 PE=2 SV=1	1	13	13	13	45.9	37.304	342	175.54	36.5	36.5	29.8	25.4	33.6	34.8	32.7	31.9	34.5	38.3	32.7	29.8	34.5	34.5	36.5	18756000000	1027900000	1038600000	902400000	818980000	1041900000	1048300000	746350000	1055200000	1075900000	968040000	1063700000	909640000	914550000	880100000	976000000
Q9JHY2	Q9JHY2	Sideroflexin-3	Sfxn3	sp|Q9JHY2|SFXN3_RAT Sideroflexin-3 OS=Rattus norvegicus OX=10116 GN=Sfxn3 PE=2 SV=1	1	16	16	1	60.7	35.433	321	111.88	58.3	58.3	55.5	60.7	55.5	60.7	45.5	55.5	60.7	60.7	48	50.5	49.2	55.5	50.8	32719000000	1483300000	1553500000	1608300000	1556300000	1634300000	1635300000	1704500000	1859000000	1845800000	1592200000	1700900000	1795800000	1454800000	1343000000	1708600000
Q6P6T0;G3V804	Q6P6T0;G3V804	Sideroflexin	Sfxn3	tr|Q6P6T0|Q6P6T0_RAT Sidoreflexin OS=Rattus norvegicus OX=10116 GN=Sfxn3 PE=2 SV=1;tr|G3V804|G3V804_RAT Sidoreflexin OS=Rattus norvegicus OX=10116 GN=Sfxn3 PE=1 SV=1	2	16	1	1	60.7	35.404	321	16.146	58.3	58.3	55.5	55.5	60.7	60.7	50.8	60.7	60.7	60.7	53.3	50.5	43.9	50.2	50.8	1648100000	77664000	74089000	80898000	0	161440000	64655000	142620000	146120000	67613000	82701000	168420000	86588000	0	0	91421000
Q6AYS2	Q6AYS2	Sideroflexin	Sfxn1	tr|Q6AYS2|Q6AYS2_RAT Sidoreflexin OS=Rattus norvegicus OX=10116 GN=Sfxn1 PE=1 SV=1	1	13	1	1	51.2	35.588	322	5.3374	42.9	42.9	42.2	49.1	42.9	45	42.9	49.1	45	45	41	42.9	38.2	40.1	40.1	2491100000	138600000	151410000	148780000	97695000	117360000	133120000	123100000	165670000	126850000	119710000	90705000	134570000	132310000	111890000	156480000
Q63965;D3ZPP0	Q63965	Sideroflexin-1	Sfxn1	sp|Q63965|SFXN1_RAT Sideroflexin-1 OS=Rattus norvegicus OX=10116 GN=Sfxn1 PE=2 SV=4	2	13	13	1	53.4	35.546	322	130.35	45	45	44.4	51.2	45	47.2	45	51.2	47.2	47.2	43.2	45	40.4	42.2	42.2	27280000000	1251600000	1321900000	1575400000	1642100000	1511400000	1388800000	1253100000	1342600000	1465400000	1326400000	1387700000	1547800000	1221800000	1106000000	1569500000
Q4KM71;A0A0G2K8K0;O54725	Q4KM71;A0A0G2K8K0		Sfpq	tr|Q4KM71|Q4KM71_RAT Splicing factor proline/glutamine rich (Polypyrimidine tract binding protein associated) OS=Rattus norvegicus OX=10116 GN=Sfpq PE=2 SV=1;tr|A0A0G2K8K0|A0A0G2K8K0_RAT Splicing factor proline and glutamine-rich OS=Rattus norvegicus OX=10	3	27	27	25	42.3	75.486	699	174.77	31.3	30.3	28	30.5	22.3	26	30.5	36.8	24.2	28.8	25.9	25.6	26.2	30.5	34.6	25333000000	1149100000	1249800000	1370000000	1427700000	1409500000	1365000000	1329400000	1368800000	1455300000	1305500000	1219600000	1380300000	1244700000	1175600000	1361100000
M0R835	M0R835		Sf3b6	tr|M0R835|M0R835_RAT Splicing factor 3B, subunit 6 OS=Rattus norvegicus OX=10116 GN=Sf3b6 PE=1 SV=2	1	1	1	1	9.8	14.328	123	3.0972	0	9.8	0	9.8	9.8	0	0	9.8	9.8	9.8	0	9.8	9.8	9.8	0	239150000	0	23923000	0	15754000	23941000	0	0	14754000	16082000	16006000	0	25462000	20717000	21155000	0
B5DF12;E9PT66	B5DF12;E9PT66		Sf3b3	tr|B5DF12|B5DF12_RAT Sf3b3 protein (Fragment) OS=Rattus norvegicus OX=10116 GN=Sf3b3 PE=2 SV=1;tr|E9PT66|E9PT66_RAT Splicing factor 3b, subunit 3 OS=Rattus norvegicus OX=10116 GN=Sf3b3 PE=1 SV=2	2	5	5	5	9.5	101.18	908	13.403	0	0	0	1.5	1.5	5.3	6.2	1.5	1.5	1.5	1.5	1.5	0.9	3.5	0.9	331470000	0	0	0	0	0	98867000	54565000	0	0	0	0	0	43581000	47113000	0
D3ZMS1	D3ZMS1		Sf3b2	tr|D3ZMS1|D3ZMS1_RAT Splicing factor 3b, subunit 2 OS=Rattus norvegicus OX=10116 GN=Sf3b2 PE=1 SV=3	1	6	6	6	6.5	98.146	878	16.033	2.2	0	2.2	1.4	0.8	0	2.7	1.4	1.4	4.3	0	4.3	0.8	1.4	1.4	355680000	0	0	0	0	0	0	24184000	25408000	31322000	34453000	0	37743000	0	20251000	28411000
G3V7T6	G3V7T6		Sf3b1	tr|G3V7T6|G3V7T6_RAT Splicing factor 3b, subunit 1 OS=Rattus norvegicus OX=10116 GN=Sf3b1 PE=1 SV=1	1	9	9	9	8.4	145.83	1304	15.266	2.8	2.8	4.8	2	2.7	3.5	2.8	2.6	3.8	2.7	3.5	3.5	3.9	2	4.1	800240000	37236000	46784000	48873000	54813000	39458000	53910000	35804000	31318000	32779000	26824000	42815000	46346000	43271000	38186000	37107000
A0A0G2K2X3;Q4KLI7;Q6TUF1	A0A0G2K2X3;Q4KLI7		Sf3a3	tr|A0A0G2K2X3|A0A0G2K2X3_RAT Splicing factor 3a, subunit 3 OS=Rattus norvegicus OX=10116 GN=Sf3a3 PE=1 SV=1;tr|Q4KLI7|Q4KLI7_RAT Splicing factor 3a, subunit 3 OS=Rattus norvegicus OX=10116 GN=Sf3a3 PE=1 SV=1	3	3	3	3	6.1	53.866	459	8.3039	2.6	4.6	0	0	0	2.6	1.5	2.6	0	0	0	0	2.6	2.6	2.6	92246000	19784000	14406000	0	0	0	18653000	0	0	0	0	0	0	14675000	15595000	0
D3ZQM0	D3ZQM0		Sf3a1	tr|D3ZQM0|D3ZQM0_RAT Splicing factor 3a, subunit 1 OS=Rattus norvegicus OX=10116 GN=Sf3a1 PE=1 SV=1	1	5	5	5	7.8	88.587	791	5.4484	0	1.6	2.8	1.6	1.6	3	0	3	3	1.6	0	6.7	0	1.6	1.1	135080000	0	17591000	14322000	18233000	0	0	0	0	0	0	0	0	0	16949000	0
O88629;F1LM37;F1LSC3	O88629;F1LM37;F1LSC3		Sf1	tr|O88629|O88629_RAT Splicing factor 1 homolog (Fragment) OS=Rattus norvegicus OX=10116 PE=2 SV=1;tr|F1LM37|F1LM37_RAT Sf1 protein OS=Rattus norvegicus OX=10116 GN=Sf1 PE=1 SV=3;tr|F1LSC3|F1LSC3_RAT Splicing factor 1 OS=Rattus norvegicus OX=10116 GN=Sf1 PE	3	2	2	2	17.9	19.38	173	7.4185	17.9	12.1	12.1	12.1	0	12.1	12.1	12.1	12.1	17.9	5.8	0	12.1	17.9	12.1	193830000	12359000	8259000	14665000	13076000	0	13604000	14310000	9821800	11071000	11317000	12275000	0	9551000	12612000	17970000
D4A6P1	D4A6P1		Sez6l2	tr|D4A6P1|D4A6P1_RAT RCG40132, isoform CRA_a OS=Rattus norvegicus OX=10116 GN=Sez6l2 PE=4 SV=1	1	5	5	5	8.6	99.15	923	22.149	5.1	1.7	1.7	6.8	6.1	3.4	0.8	5.1	4.3	3.4	3.4	3.4	1.7	0	0	231840000	18871000	0	0	20541000	21551000	19986000	0	13140000	7978300	13669000	20346000	17151000	0	0	0
D4AD89	D4AD89		Sez6l	tr|D4AD89|D4AD89_RAT Seizure-related 6 homolog-like OS=Rattus norvegicus OX=10116 GN=Sez6l PE=4 SV=3	1	2	2	2	2.7	104.84	963	22.536	0	0	0.9	0	0	0	0	1.8	0	0	0	0	0	0	0	0	0	0	0	0	0	0	0	0	0	0	0	0	0	0	0
D4ADE5	D4ADE5	Histone-lysine N-methyltransferase SETD7	Setd7	tr|D4ADE5|D4ADE5_RAT Histone-lysine N-methyltransferase SETD7 OS=Rattus norvegicus OX=10116 GN=Setd7 PE=1 SV=1	1	6	6	6	24	40.507	366	15.777	15	21.6	21.6	10.4	14.2	14.2	10.4	10.4	14.2	15	10.4	10.4	16.7	21.6	11.5	2199500000	102220000	112340000	108690000	121910000	122330000	127410000	134540000	92356000	112260000	100860000	115960000	128210000	101280000	107690000	117820000
B0BMV1;D3ZC07;Q63945;A0A0G2JSU3;Q6UN82;D4A466;Q6QI56;A0A0G2K5L9	B0BMV1;D3ZC07;Q63945;A0A0G2JSU3;Q6UN82	Protein SET	Set;Pkn3;Setl1	tr|B0BMV1|B0BMV1_RAT Set protein OS=Rattus norvegicus OX=10116 GN=Set PE=2 SV=1;tr|D3ZC07|D3ZC07_RAT Protein kinase N3 OS=Rattus norvegicus OX=10116 GN=Pkn3 PE=1 SV=3;sp|Q63945|SET_RAT Protein SET OS=Rattus norvegicus OX=10116 GN=Set PE=2 SV=2;tr|A0A0G2JSU	8	5	5	5	26.3	33.405	289	24.672	15.2	26.3	26.3	15.2	6.9	26.3	15.2	26.3	15.2	26.3	15.2	15.2	13.1	24.2	15.2	4760700000	204330000	216160000	223580000	206630000	181890000	199280000	269220000	215510000	231900000	221120000	195630000	265200000	254090000	201240000	219430000
B5DFL9	B5DFL9		Sestd1	tr|B5DFL9|B5DFL9_RAT SEC14 and spectrin domain-containing 1 OS=Rattus norvegicus OX=10116 GN=Sestd1 PE=1 SV=1	1	7	7	7	17.4	79.421	696	32.76	5.7	1.6	5.7	11.4	7.3	3	3.4	9.9	3	11.4	7.5	7.2	3.3	1.4	1.6	436820000	15549000	13784000	24630000	31136000	18668000	19852000	14859000	12168000	32567000	16233000	28632000	23857000	19740000	18172000	23340000
Q5RJR9;P29457	Q5RJR9;P29457	Serpin H1	Serpinh1	tr|Q5RJR9|Q5RJR9_RAT Serine (Or cysteine) proteinase inhibitor, clade H, member 1, isoform CRA_b OS=Rattus norvegicus OX=10116 GN=Serpinh1 PE=1 SV=1;sp|P29457|SERPH_RAT Serpin H1 OS=Rattus norvegicus OX=10116 GN=Serpinh1 PE=1 SV=1	2	5	5	5	18.2	46.561	417	28.07	2.6	2.6	9.8	3.6	6.2	6.2	6.2	6.2	12	0	3.6	9.4	2.6	2.6	0	392670000	0	0	18262000	0	0	20338000	12513000	34638000	29340000	0	25364000	70613000	29397000	0	0
Q6P734	Q6P734	Plasma protease C1 inhibitor	Serping1	sp|Q6P734|IC1_RAT Plasma protease C1 inhibitor OS=Rattus norvegicus OX=10116 GN=Serping1 PE=2 SV=1	1	1	1	1	4.8	55.611	504	13.373	0	0	0	0	0	0	4.8	0	0	0	4.8	0	0	0	0	16534000	0	0	0	0	0	0	9022500	0	0	0	5464900	0	0	0	0
Q68FT8;F7FHF3	Q68FT8;F7FHF3		Serpinf2	tr|Q68FT8|Q68FT8_RAT RCG33981, isoform CRA_a OS=Rattus norvegicus OX=10116 GN=Serpinf2 PE=2 SV=1;tr|F7FHF3|F7FHF3_RAT Serpin family F member 2 OS=Rattus norvegicus OX=10116 GN=Serpinf2 PE=1 SV=1	2	1	1	1	2.6	54.892	491	2.6163	0	0	0	0	2.6	0	2.6	0	0	0	2.6	0	0	0	0	53007000	0	0	0	0	0	0	0	0	0	0	10926000	0	0	0	0
Q5M7T5;Q7TPI9	Q5M7T5		Serpinc1	tr|Q5M7T5|Q5M7T5_RAT Serine (Or cysteine) peptidase inhibitor, clade C (Antithrombin), member 1 OS=Rattus norvegicus OX=10116 GN=Serpinc1 PE=1 SV=1	2	7	7	7	17	52.233	465	14.981	0	0	0	0	0	0	17	5.8	0	2.4	8.6	5.8	3.4	0	0	515170000	0	0	0	0	0	0	330590000	11711000	0	0	38528000	21387000	15575000	0	0
Q6AYF8	Q6AYF8		Serpinb9	tr|Q6AYF8|Q6AYF8_RAT RCG43931 OS=Rattus norvegicus OX=10116 GN=Serpinb9 PE=1 SV=1	1	3	3	3	9.9	42.301	374	6.4766	2.9	7	5.9	0	0	4	2.9	0	0	2.9	2.9	0	2.9	2.9	7	407160000	36250000	38027000	31081000	0	0	0	39871000	0	0	38109000	54475000	0	47532000	40810000	36235000
Q6P9U0	Q6P9U0		Serpinb6	tr|Q6P9U0|Q6P9U0_RAT Serine (Or cysteine) peptidase inhibitor, clade B, member 6a OS=Rattus norvegicus OX=10116 GN=Serpinb6a PE=1 SV=1	1	5	5	5	16.4	43.018	379	11.963	10	0	8.4	2.4	2.4	0	2.4	2.4	0	6.1	8.4	8.4	6.3	2.4	4.7	538180000	0	0	26642000	39641000	50682000	0	43125000	34576000	0	26197000	53862000	34387000	32678000	38783000	39228000
A0A0H2UHI5;E0A3N4;A0A0G2KB85;A0A0G2K9B1;P09006	A0A0H2UHI5;E0A3N4;A0A0G2KB85;A0A0G2K9B1;P09006	Serine protease inhibitor A3N	Serpina3n	tr|A0A0H2UHI5|A0A0H2UHI5_RAT Serine protease inhibitor A3N OS=Rattus norvegicus OX=10116 GN=Serpina3n PE=1 SV=1;tr|E0A3N4|E0A3N4_RAT Serpina3n-like protein OS=Rattus norvegicus OX=10116 PE=2 SV=1;tr|A0A0G2KB85|A0A0G2KB85_RAT Serine protease inhibitor A3N O	5	15	15	7	45.6	45.481	408	91.948	2	2	5.9	4.7	11	4.7	45.6	35.3	17.2	35.3	37.3	43.9	23	4.7	11.3	9118800000	21142000	17591000	11275000	7905600	24879000	12628000	3480600000	173470000	243240000	722490000	1061600000	1060000000	102390000	11250000	44475000
F1LR92;Q63556	F1LR92;Q63556	Serine protease inhibitor A3M	Serpina3m	tr|F1LR92|F1LR92_RAT Serine protease inhibitor A3M OS=Rattus norvegicus OX=10116 GN=Serpina3m PE=1 SV=3;sp|Q63556|SPA3M_RAT Serine protease inhibitor A3M (Fragment) OS=Rattus norvegicus OX=10116 GN=Serpina3m PE=2 SV=1	2	3	1	1	8.1	46.84	419	3.4878	0	2.9	0	0	0	0	5.7	2.9	0	5.7	8.1	5.7	0	0	0	65860000	0	0	0	0	0	0	20956000	3044500	0	7843600	11088000	7294200	0	0	0
P05544;A0A0G2JXK5;P09005	P05544;A0A0G2JXK5;P09005	Serine protease inhibitor A3L;Serine protease inhibitor 2.1	Serpina3l	sp|P05544|SPA3L_RAT Serine protease inhibitor A3L OS=Rattus norvegicus OX=10116 GN=Serpina3l PE=1 SV=3;tr|A0A0G2JXK5|A0A0G2JXK5_RAT Serine protease inhibitor A3N OS=Rattus norvegicus OX=10116 GN=LOC299282 PE=1 SV=1;sp|P09005|SPI21_RAT Serine protease inhib	3	14	1	1	37.3	46.277	413	2.3023	11.1	11.6	10.9	2.9	5.3	7.7	26.2	17.4	3.1	27.1	27.8	29.8	6.1	12.8	3.1	0	0	0	0	0	0	0	0	0	0	0	0	0	0	0	0
P05545	P05545	Serine protease inhibitor A3K	Serpina3k	sp|P05545|SPA3K_RAT Serine protease inhibitor A3K OS=Rattus norvegicus OX=10116 GN=Serpina3k PE=1 SV=3	1	14	1	1	40.1	46.561	416	2.8037	9.6	6	5.5	2.4	5.5	8.2	37.3	15.9	2.4	24.8	37.5	24.5	7	0	5.5	103160000	0	0	0	0	0	0	0	0	0	66786000	0	0	0	0	0
A0A0G2JY31;A0A0G2JZ73;P17475	A0A0G2JY31;A0A0G2JZ73;P17475	Alpha-1-antiproteinase	Serpina1	tr|A0A0G2JY31|A0A0G2JY31_RAT Alpha-1-antiproteinase OS=Rattus norvegicus OX=10116 GN=Serpina1 PE=1 SV=1;tr|A0A0G2JZ73|A0A0G2JZ73_RAT Alpha-1-antiproteinase OS=Rattus norvegicus OX=10116 GN=Serpina1 PE=1 SV=1;sp|P17475|A1AT_RAT Alpha-1-antiproteinase OS=Rat	3	18	18	18	47.4	46.121	411	51.791	12.2	16.3	17.5	18.2	19.5	12.7	41.6	30.9	16.8	38.2	30.2	31.4	20	16.5	17.8	16646000000	149940000	269530000	225460000	253620000	286620000	143050000	3436400000	894340000	836830000	1566300000	2003700000	1448700000	398130000	371350000	353160000
Q5U2V2	Q5U2V2		Serinc3	tr|Q5U2V2|Q5U2V2_RAT Serine incorporator 3 OS=Rattus norvegicus OX=10116 GN=Serinc3 PE=2 SV=1	1	1	1	1	2.5	52.321	472	2.6578	0	0	0	0	0	0	0	0	0	0	0	2.5	0	0	0	32742000	0	0	0	0	0	0	0	0	0	0	0	18667000	0	0	0
Q7TNK0;Q6QI17	Q7TNK0;Q6QI17	Serine incorporator 1	Serinc1	sp|Q7TNK0|SERC1_RAT Serine incorporator 1 OS=Rattus norvegicus OX=10116 GN=Serinc1 PE=1 SV=1;tr|Q6QI17|Q6QI17_RAT LRRGT00191 OS=Rattus norvegicus OX=10116 PE=2 SV=1	2	3	3	3	6.8	50.553	453	6.4695	2.9	4.9	2	4.9	4.9	2	2	2.9	4.9	4.9	2.9	2	4.9	4.9	2	769140000	0	0	0	73281000	65938000	77546000	0	0	51916000	40493000	0	42287000	0	58194000	0
Q6AXS5	Q6AXS5	Plasminogen activator inhibitor 1 RNA-binding protein;Plasminogen activator inhibitor 1 RNA-binding protein, N-terminally processed	Serbp1	sp|Q6AXS5|PAIRB_RAT Plasminogen activator inhibitor 1 RNA-binding protein OS=Rattus norvegicus OX=10116 GN=Serbp1 PE=1 SV=2	1	16	16	16	47.7	44.754	407	145.23	31.9	31.4	33.2	34.9	24.6	27	18.4	34.6	25.1	27.5	25.8	16.7	26.5	42.3	26.3	7254100000	534570000	357380000	339810000	400370000	344480000	357690000	342050000	422350000	323260000	344470000	247910000	376890000	458410000	419480000	372800000
Q91Y81	Q91Y81	Septin-2	Septin2	sp|Q91Y81|SEPT2_RAT Septin-2 OS=Rattus norvegicus OX=10116 GN=Septin2 PE=1 SV=1	1	13	13	13	52.6	41.592	361	191.75	37.1	34.3	41.6	50.1	50.1	50.4	29.9	52.6	38.8	41.8	47.9	43.2	37.1	37.1	41.6	16636000000	806040000	1009400000	850010000	889320000	799010000	882600000	776140000	871930000	831900000	863040000	904000000	805510000	755500000	855140000	879080000
Q5EB96	Q5EB96	Septin-1	Septin1	sp|Q5EB96|SEPT1_RAT Septin-1 OS=Rattus norvegicus OX=10116 GN=Septin1 PE=1 SV=1	1	5	1	1	7.4	42.057	366	-2	5.2	7.1	7.4	3	5.2	5.2	3	7.1	4.9	5.2	5.2	3	7.1	4.1	7.1	3130300000	129800000	133270000	106920000	126480000	87534000	129820000	143070000	401340000	127340000	155000000	131590000	140150000	113660000	0	91998000
B2GVB4;Q9QZR6;F1LN75	B2GVB4;Q9QZR6;F1LN75	Septin-9	SEPT9	tr|B2GVB4|B2GVB4_RAT Sept9 protein (Fragment) OS=Rattus norvegicus OX=10116 GN=Sept9 PE=2 SV=1;sp|Q9QZR6|SEPT9_RAT Septin-9 OS=Rattus norvegicus OX=10116 GN=Septin9 PE=1 SV=1;tr|F1LN75|F1LN75_RAT Septin 9 OS=Rattus norvegicus OX=10116 GN=Sept9 PE=1 SV=3	3	20	20	20	38.2	62.031	550	126.19	22.9	28.5	27.5	34.2	32.9	35.3	25.3	29.8	31.8	32.9	27.1	24.5	26.9	28.2	25.1	18353000000	924470000	915540000	893610000	1012300000	965080000	880430000	955040000	994710000	947900000	1018600000	942440000	851830000	925530000	898940000	1003900000
A0A0G2K7G7;G3V9Z6;B0BNF1;A0A0G2JVY6	A0A0G2K7G7;G3V9Z6;B0BNF1;A0A0G2JVY6	Septin-8	SEPT8	tr|A0A0G2K7G7|A0A0G2K7G7_RAT Septin 8 OS=Rattus norvegicus OX=10116 GN=Sept8 PE=1 SV=1;tr|G3V9Z6|G3V9Z6_RAT Septin 8 OS=Rattus norvegicus OX=10116 GN=Sept8 PE=1 SV=1;sp|B0BNF1|SEPT8_RAT Septin-8 OS=Rattus norvegicus OX=10116 GN=Septin8 PE=1 SV=1;tr|A0A0G2J	4	22	17	17	54.9	55.806	483	323.31	49.3	49.3	51.8	51.8	53.2	50.9	46.4	50.9	50.5	47.6	45.3	51.8	54.7	46.8	40.8	44190000000	2191300000	2380900000	2119500000	2093000000	2406700000	2155300000	2213100000	2157800000	2162000000	2455800000	2008400000	2417400000	2539400000	2288000000	2375300000
A2VCW8;F1LMC7;D4A0F5;A0A0G2JZT5;Q9WVC0;Q7TP92;A0A0G2JV25	A2VCW8;F1LMC7;D4A0F5;A0A0G2JZT5;Q9WVC0	Septin-7	SEPT7	tr|A2VCW8|A2VCW8_RAT Septin 7 OS=Rattus norvegicus OX=10116 GN=Sept7 PE=2 SV=1;tr|F1LMC7|F1LMC7_RAT Septin 7 OS=Rattus norvegicus OX=10116 GN=Sept7 PE=1 SV=3;tr|D4A0F5|D4A0F5_RAT Septin 7 OS=Rattus norvegicus OX=10116 GN=Sept7 PE=1 SV=3;tr|A0A0G2JZT5|A0A0G	7	28	28	26	68.9	50.678	437	323.31	56.5	55.8	52.9	41.2	57.2	54.5	48.7	65.4	42.3	54.2	49	47.1	53.3	49.4	58.6	157230000000	7364600000	7318900000	7502800000	7680100000	7486600000	6824000000	7062600000	7678800000	8545400000	8133800000	7514700000	7335100000	6758300000	6821500000	8319600000
B5DFG5;A0A0U1RRT8;A0A0U1RRW2;A0A0U1RRQ5;A0A0U1RS01	B5DFG5;A0A0U1RRT8		SEPT6	tr|B5DFG5|B5DFG5_RAT RCG53214, isoform CRA_d OS=Rattus norvegicus OX=10116 GN=Sept6 PE=1 SV=1;tr|A0A0U1RRT8|A0A0U1RRT8_RAT Septin 6 OS=Rattus norvegicus OX=10116 GN=Sept6 PE=1 SV=1	5	26	15	14	61.6	48.778	427	323.31	44	54.1	56.9	55.3	46.6	61.6	49.4	50.1	56	44.3	50.1	50.1	54.3	49.9	48.2	36403000000	1709500000	1752100000	1660000000	1876700000	2055800000	1796700000	1904000000	1758200000	2051000000	2132000000	1784400000	2243900000	1945900000	1541700000	1766700000
D3ZT07;Q9JJM9	D3ZT07;Q9JJM9	Septin-5	SEPT5	tr|D3ZT07|D3ZT07_RAT Septin 5 OS=Rattus norvegicus OX=10116 GN=Sept5 PE=1 SV=2;sp|Q9JJM9|SEPT5_RAT Septin-5 OS=Rattus norvegicus OX=10116 GN=Septin5 PE=1 SV=2	2	26	1	1	66.7	42.824	369	10.304	64.8	64.8	53.9	52.3	54.5	55.8	64.2	54.2	51.5	52.8	50.1	50.4	50.1	55.8	52	2554300000	158390000	202190000	149500000	89440000	107690000	79330000	136350000	110990000	128030000	109130000	66096000	158000000	181570000	222930000	152910000
D3ZDH8;REV__D3ZUX5	D3ZDH8		SEPT5	tr|D3ZDH8|D3ZDH8_RAT Septin 5 OS=Rattus norvegicus OX=10116 GN=Sept5 PE=1 SV=1	2	27	27	2	66.9	43.892	378	259.13	65.1	65.1	54.5	52.9	55	56.3	64.6	54.8	52.1	50.8	50.8	48.4	50.8	56.3	52.6	123700000000	5969100000	6204000000	6316800000	6933500000	6497300000	5764400000	5897300000	6035300000	6321300000	6512400000	6427900000	6149700000	6036500000	6051300000	6328900000
A0A096MJN4;A0A096MJT3;Q5I0G8;Q6XUZ7;E9PST0;A0A096MJW0;A0JN02;A0A0G2JVC7;Q6XUZ6;A0A096MJ87	A0A096MJN4;A0A096MJT3;Q5I0G8;Q6XUZ7;E9PST0;A0A096MJW0;A0JN02;A0A0G2JVC7;Q6XUZ6		SEPT4	tr|A0A096MJN4|A0A096MJN4_RAT Septin 4 OS=Rattus norvegicus OX=10116 GN=Sept4 PE=1 SV=1;tr|A0A096MJT3|A0A096MJT3_RAT Septin 4 OS=Rattus norvegicus OX=10116 GN=Sept4 PE=1 SV=1;tr|Q5I0G8|Q5I0G8_RAT Sept4 protein (Fragment) OS=Rattus norvegicus OX=10116 GN=Sep	10	23	19	10	54.9	53.083	459	121.1	29.8	36.4	39.2	38.3	28.8	36.6	42.3	32.9	32.5	41.2	31.8	27	29.2	38.8	37	11583000000	658320000	687780000	540610000	539940000	634920000	498040000	586950000	516670000	492250000	584540000	676510000	738490000	641120000	589040000	628000000
A0A096MIX9	A0A096MIX9		SEPT4	tr|A0A096MIX9|A0A096MIX9_RAT Septin 4 (Fragment) OS=Rattus norvegicus OX=10116 GN=Sept4 PE=1 SV=6	1	11	1	1	68.4	18.052	158	1.3878	29.7	27.8	62.7	59.5	42.4	39.9	57	36.7	39.9	53.2	34.8	13.9	24.7	55.1	29.7	469900000	67991000	0	43710000	61866000	58810000	0	0	0	0	0	0	0	37127000	119960000	0
F1LMH0;Q9WU34	F1LMH0;Q9WU34	Neuronal-specific septin-3	SEPT3	tr|F1LMH0|F1LMH0_RAT Septin 3 OS=Rattus norvegicus OX=10116 GN=Sept3 PE=3 SV=1;sp|Q9WU34|SEPT3_RAT Neuronal-specific septin-3 OS=Rattus norvegicus OX=10116 GN=Septin3 PE=1 SV=2	2	14	14	14	39.9	40.653	358	240.89	38	38	39.9	38	35.5	37.4	31.8	37.4	35.5	35.5	31.8	29.3	34.4	33.5	30.7	40982000000	2085200000	1973800000	1897300000	2132100000	2117200000	2058300000	2092400000	1609100000	2137300000	2083800000	2235200000	2475300000	1625200000	1794300000	2245600000
A0A0G2JUL7;B3GNI6;M0R5W1	A0A0G2JUL7;B3GNI6	Septin-11	SEPT11	tr|A0A0G2JUL7|A0A0G2JUL7_RAT Septin 11 OS=Rattus norvegicus OX=10116 GN=Sept11 PE=1 SV=1;sp|B3GNI6|SEP11_RAT Septin-11 OS=Rattus norvegicus OX=10116 GN=Septin11 PE=1 SV=1	3	28	28	15	62.2	49.341	429	323.31	56.6	55.2	56.6	51.3	54.8	52.2	48.5	48.7	53.1	46.9	48.7	51.3	53.1	52.2	47.1	101220000000	5222000000	4851800000	5328200000	5272800000	5297500000	5155700000	4937900000	5464500000	5342700000	5906800000	4973100000	5580500000	4390800000	4722100000	4964300000
D3ZQP6	D3ZQP6		Sema7a	tr|D3ZQP6|D3ZQP6_RAT Sema domain, immunoglobulin domain (Ig), and GPI membrane anchor, (Semaphorin) 7A (Predicted) OS=Rattus norvegicus OX=10116 GN=Sema7a PE=1 SV=1	1	6	6	6	13.5	75.143	666	8.9559	4.7	5.1	5.1	0	7.1	2	0	0	0	0	0	0	5.1	4.5	2	173880000	0	41438000	30012000	0	39408000	0	0	0	0	0	0	0	0	0	0
Q5PQZ8;F8WFN1;A0A0G2K3B2;Q1H5H1	Q5PQZ8;F8WFN1;A0A0G2K3B2;Q1H5H1	Selenoprotein T	Selt	tr|Q5PQZ8|Q5PQZ8_RAT Selenoprotein T OS=Rattus norvegicus OX=10116 GN=Selt PE=2 SV=1;tr|F8WFN1|F8WFN1_RAT Selenoprotein T OS=Rattus norvegicus OX=10116 GN=Selenot PE=1 SV=1;tr|A0A0G2K3B2|A0A0G2K3B2_RAT Selenoprotein T OS=Rattus norvegicus OX=10116 GN=Selen	4	1	1	1	15.3	15.844	137	3.3654	0	15.3	0	15.3	15.3	15.3	15.3	0	0	15.3	15.3	15.3	15.3	0	0	333630000	0	19470000	0	0	21440000	20310000	16463000	0	0	36483000	18865000	46118000	15382000	0	0
A0A0G2KAY8;Q923V8	A0A0G2KAY8;Q923V8	15 kDa selenoprotein	Selenof	tr|A0A0G2KAY8|A0A0G2KAY8_RAT Selenoprotein F OS=Rattus norvegicus OX=10116 GN=Selenof PE=1 SV=1;sp|Q923V8|SEP15_RAT Selenoprotein F OS=Rattus norvegicus OX=10116 GN=Selenof PE=1 SV=3	2	3	3	3	35.4	17.672	161	8.93	18	9.9	28	0	0	0	9.9	0	0	0	9.9	18	28	35.4	28	131400000	6561000	10205000	26190000	0	0	0	11032000	0	0	0	13185000	9669100	11513000	12569000	14846000
F1LRJ9;Q8VIF7	F1LRJ9;Q8VIF7	Selenium-binding protein 1	Selenbp1	tr|F1LRJ9|F1LRJ9_RAT Methanethiol oxidase OS=Rattus norvegicus OX=10116 GN=Selenbp1 PE=1 SV=2;sp|Q8VIF7|SBP1_RAT Methanethiol oxidase OS=Rattus norvegicus OX=10116 GN=Selenbp1 PE=1 SV=1	2	8	8	8	20.6	55.107	496	16.481	2	0	6.5	4.6	6.5	4.4	10.3	4.6	0	8.7	4	4.6	6.5	2	9.1	382440000	20891000	0	33778000	20890000	24684000	16465000	21547000	18936000	0	26523000	23804000	13071000	19649000	22110000	29605000
F1LQ92;G3V9D3;Q80Z70	F1LQ92;G3V9D3;Q80Z70	Protein sel-1 homolog 1	Sel1l	tr|F1LQ92|F1LQ92_RAT Protein sel-1 homolog 1 OS=Rattus norvegicus OX=10116 GN=Sel1l PE=1 SV=1;tr|G3V9D3|G3V9D3_RAT Protein sel-1 homolog 1 OS=Rattus norvegicus OX=10116 GN=Sel1l PE=1 SV=1;sp|Q80Z70|SE1L1_RAT Protein sel-1 homolog 1 OS=Rattus norvegicus OX=	3	2	2	2	3.5	88.441	792	3.0214	3.5	1	1	1	0	1	1	0	0	2.5	1	1	0	3.5	1	300700000	19242000	22085000	22589000	26588000	0	16822000	25327000	0	0	24564000	16281000	19501000	0	26942000	19655000
D4A3X0;Q7TP06	D4A3X0;Q7TP06		Seh1l;LOC307347	tr|D4A3X0|D4A3X0_RAT Centrosomal protein 192 OS=Rattus norvegicus OX=10116 GN=Cep192 PE=1 SV=3;tr|Q7TP06|Q7TP06_RAT Da1-6 OS=Rattus norvegicus OX=10116 PE=2 SV=1	2	2	1	1	0.8	260.99	2376	3.3531	0	0	0.3	0	0	0.3	0	0	0	0.8	0	0.3	0	0	0	0	0	0	0	0	0	0	0	0	0	0	0	0	0	0	0
D4A7V0	D4A7V0		Secisbp2l	tr|D4A7V0|D4A7V0_RAT SECIS-binding protein 2-like OS=Rattus norvegicus OX=10116 GN=Secisbp2l PE=1 SV=1	1	1	1	1	1.1	120.05	1089	1.4348	0	0	1.1	0	0	0	0	0	0	0	1.1	0	0	0	0	499880000	0	0	208890000	0	0	0	0	0	0	0	199030000	0	0	0	0
Q7TP42	Q7TP42		Sec62	tr|Q7TP42|Q7TP42_RAT Ab2-292 OS=Rattus norvegicus OX=10116 GN=Sec62 PE=1 SV=1	1	3	3	3	4.6	67.93	605	5.5224	0	3.1	3	0	1.5	1.5	0	1.5	1.5	1.5	0	0	1.5	0	0	232860000	0	16369000	16508000	0	30066000	23786000	0	35655000	0	24333000	0	0	26122000	0	0
B2RZD1	B2RZD1		Sec61b	tr|B2RZD1|B2RZD1_RAT Protein transport protein Sec61 subunit beta OS=Rattus norvegicus OX=10116 GN=Sec61b PE=1 SV=1	1	3	3	3	37.5	9.9884	96	9.8336	15.6	37.5	27.1	37.5	26	15.6	37.5	37.5	27.1	37.5	37.5	27.1	27.1	15.6	15.6	1097000000	52794000	59815000	58379000	40666000	43603000	50647000	58010000	52593000	87451000	54844000	50230000	69394000	45708000	51119000	56764000
A0A0U1RRQ7;D3ZEH3;P61621	A0A0U1RRQ7;D3ZEH3;P61621	Protein transport protein Sec61 subunit alpha isoform 1	Sec61a2;Sec61a1	tr|A0A0U1RRQ7|A0A0U1RRQ7_RAT Sec61 translocon alpha 2 subunit OS=Rattus norvegicus OX=10116 GN=Sec61a2 PE=1 SV=1;tr|D3ZEH3|D3ZEH3_RAT Sec61 translocon alpha 2 subunit OS=Rattus norvegicus OX=10116 GN=Sec61a2 PE=1 SV=1;sp|P61621|S61A1_RAT Protein transport	3	4	4	4	10.7	44.749	410	3.2273	4.6	2.2	2.2	8.3	8.3	2.2	6.6	8.3	3.9	3.9	2.2	3.9	3.9	0	2.2	962420000	38367000	48092000	38776000	63439000	46418000	54408000	53800000	59310000	56685000	51915000	46292000	66612000	33146000	0	46017000
A0A0G2K0X9;G3V699;Q9Z2Q1	A0A0G2K0X9;G3V699;Q9Z2Q1	Protein transport protein Sec31A	Sec31a	tr|A0A0G2K0X9|A0A0G2K0X9_RAT Protein transport protein Sec31A OS=Rattus norvegicus OX=10116 GN=Sec31a PE=1 SV=1;tr|G3V699|G3V699_RAT Protein transport protein Sec31A OS=Rattus norvegicus OX=10116 GN=Sec31a PE=1 SV=1;sp|Q9Z2Q1|SC31A_RAT Protein transport pr	3	18	18	18	18.5	131.97	1216	69.826	8.5	10.4	10.8	12	8.7	10.5	10.7	10.8	6.2	9.3	6.2	12.8	12.5	9.4	11.6	4550700000	270770000	245380000	220470000	251610000	261690000	244310000	178700000	228910000	277490000	212030000	211290000	236310000	189830000	234250000	212850000
A0A0G2JZF0;B5DEG8	A0A0G2JZF0;B5DEG8		Sec24c	tr|A0A0G2JZF0|A0A0G2JZF0_RAT SEC24 homolog C, COPII coat complex component OS=Rattus norvegicus OX=10116 GN=Sec24c PE=1 SV=1;tr|B5DEG8|B5DEG8_RAT LOC685144 protein OS=Rattus norvegicus OX=10116 GN=Sec24c PE=1 SV=1	2	9	9	9	10.7	114.7	1056	34.574	6.5	5.9	6.9	7	4.1	3.4	6.1	5.6	7.3	6.7	7.3	6.5	4.5	6.6	2.7	1100700000	45262000	66518000	59949000	63747000	49171000	56096000	59587000	41901000	64618000	57110000	51513000	66194000	40050000	85412000	27616000
D3ZW15	D3ZW15		Sec24b	tr|D3ZW15|D3ZW15_RAT SEC24 homolog B, COPII coat complex component OS=Rattus norvegicus OX=10116 GN=Sec24b PE=1 SV=1	1	3	3	3	3.8	134.71	1242	2.6023	0	0	0	0	0	0	0	0	0	0	2.7	1	0	0	0	13889000	0	0	0	0	0	0	0	0	0	0	11008000	0	0	0	0
G3V8Q8	G3V8Q8		Sec23ip	tr|G3V8Q8|G3V8Q8_RAT RCG40648, isoform CRA_b OS=Rattus norvegicus OX=10116 GN=Sec23ip PE=1 SV=1	1	2	2	2	2.2	110.94	999	1.441	0	0	1.5	0	0.7	1.5	0	1.5	1.5	1.5	1.5	1.5	0	0	0	30446000	0	0	3003800	0	0	3541000	0	2870100	2845000	2772700	2722800	3490700	0	0	0
B5DFC3;A0A0G2JZM2;D3ZCT7	B5DFC3;A0A0G2JZM2		Sec23a	tr|B5DFC3|B5DFC3_RAT Protein transport protein SEC23 OS=Rattus norvegicus OX=10116 GN=Sec23a PE=1 SV=1;tr|A0A0G2JZM2|A0A0G2JZM2_RAT Protein transport protein SEC23 OS=Rattus norvegicus OX=10116 GN=Sec23a PE=1 SV=1	3	12	12	12	25.1	86.161	765	62.691	15.2	7.1	5.8	14.8	13.3	5	6.8	6.4	7.2	16.2	9.2	12.9	11.8	14	3.5	2853500000	117540000	134830000	138290000	273070000	134920000	49403000	118420000	75263000	48290000	230320000	107350000	304910000	119640000	115920000	74190000
Q4KM74	Q4KM74	Vesicle-trafficking protein SEC22b	Sec22b	sp|Q4KM74|SC22B_RAT Vesicle-trafficking protein SEC22b OS=Rattus norvegicus OX=10116 GN=Sec22b PE=1 SV=3	1	11	11	11	52.1	24.74	215	121.08	38.1	17.2	23.7	21.4	37.2	33.5	28.8	27.9	28.8	24.7	20	34.9	29.8	32.6	23.3	4679200000	214920000	283820000	270860000	236200000	256930000	202720000	226610000	279720000	217190000	271100000	246860000	252060000	262860000	200610000	249110000
D3ZN76	D3ZN76		Sec16a	tr|D3ZN76|D3ZN76_RAT Protein transport protein sec16 OS=Rattus norvegicus OX=10116 GN=Sec16a PE=1 SV=1	1	2	2	2	0.8	253.29	2346	1.3663	0.4	0	0	0	0	0	0	0.4	0	0	0	0	0	0.4	0.4	66038000	10197000	0	0	0	0	0	0	0	0	0	0	0	0	10924000	0
Q5EBD0;Q99MS0;B1WC82;Q9Z1J8;A0A0G2K7A8;D3ZUU8	Q5EBD0;Q99MS0	SEC14-like protein 2	Sec14l2	tr|Q5EBD0|Q5EBD0_RAT SEC14-like 2 (S. cerevisiae) OS=Rattus norvegicus OX=10116 GN=Sec14l2 PE=1 SV=1;sp|Q99MS0|S14L2_RAT SEC14-like protein 2 OS=Rattus norvegicus OX=10116 GN=Sec14l2 PE=1 SV=1	6	12	12	12	33.7	46.205	403	40.132	25.1	27.8	16.4	20.6	27.3	21.6	23.8	21.6	11.4	20.1	19.4	27.8	19.4	25.6	23.3	5752100000	245420000	307010000	242140000	301620000	308660000	322350000	271580000	335970000	396210000	279770000	313700000	288720000	274960000	263910000	261340000
Q5XFW8	Q5XFW8	Protein SEC13 homolog	Sec13	sp|Q5XFW8|SEC13_RAT Protein SEC13 homolog OS=Rattus norvegicus OX=10116 GN=Sec13 PE=1 SV=1	1	6	6	6	28.6	35.547	322	62.097	8.1	18.6	11.5	18.9	18.9	2.8	6.2	16.8	18.9	26.1	6.2	0	13.4	8.1	10.9	2127700000	106930000	147670000	128890000	109020000	149100000	121720000	107640000	96410000	104610000	128840000	107950000	0	101820000	87899000	139880000
G3V878;Q9WTR7	G3V878;Q9WTR7	Signal peptidase complex catalytic subunit SEC11;Signal peptidase complex catalytic subunit SEC11C	Sec11c	tr|G3V878|G3V878_RAT Signal peptidase complex catalytic subunit SEC11 OS=Rattus norvegicus OX=10116 GN=Sec11c PE=1 SV=1;sp|Q9WTR7|SC11C_RAT Signal peptidase complex catalytic subunit SEC11C OS=Rattus norvegicus OX=10116 GN=Sec11c PE=2 SV=3	2	1	1	1	5.2	21.66	192	1.7209	0	0	0	5.2	5.2	0	0	5.2	5.2	5.2	5.2	0	5.2	0	0	89367000	0	0	0	10255000	10380000	0	0	7995900	10895000	4874400	8383000	0	14196000	0	0
Q6P9X2;P42667	Q6P9X2;P42667	Signal peptidase complex catalytic subunit SEC11;Signal peptidase complex catalytic subunit SEC11A	Sec11a	tr|Q6P9X2|Q6P9X2_RAT Signal peptidase complex catalytic subunit SEC11 OS=Rattus norvegicus OX=10116 GN=Sec11a PE=1 SV=1;sp|P42667|SC11A_RAT Signal peptidase complex catalytic subunit SEC11A OS=Rattus norvegicus OX=10116 GN=Sec11a PE=2 SV=1	2	2	2	2	9.5	20.626	179	3.0057	4.5	5	0	0	0	5	4.5	0	0	0	0	0	4.5	4.5	4.5	90305000	16791000	0	0	0	0	0	18239000	0	0	0	0	0	15114000	17786000	16849000
D3ZDA6;A0A0G2K999	D3ZDA6;A0A0G2K999		Sdk2	tr|D3ZDA6|D3ZDA6_RAT Sidekick cell adhesion molecule 2 OS=Rattus norvegicus OX=10116 GN=Sdk2 PE=4 SV=1;tr|A0A0G2K999|A0A0G2K999_RAT Sidekick cell adhesion molecule 2 OS=Rattus norvegicus OX=10116 GN=Sdk2 PE=1 SV=1	2	1	1	1	0.6	225.39	2053	1.7179	0	0	0	0	0.6	0	0.6	0	0.6	0.6	0	0	0	0.6	0	43885000	0	0	0	0	0	0	0	0	0	0	0	0	0	6622300	0
Q641Z9	Q641Z9		Sdhc	tr|Q641Z9|Q641Z9_RAT Succinate dehydrogenase complex subunit C OS=Rattus norvegicus OX=10116 GN=Sdhc PE=1 SV=1	1	4	4	4	21.9	18.202	169	9.0351	17.2	17.2	17.2	13.6	7.7	7.7	17.2	18.3	7.7	17.2	7.7	12.4	17.2	9.5	5.9	1738900000	194480000	75038000	115920000	84836000	96907000	74640000	108650000	64109000	107020000	87142000	97236000	101860000	99487000	46744000	0
P21913	P21913	Succinate dehydrogenase [ubiquinone] iron-sulfur subunit, mitochondrial	Sdhb	sp|P21913|SDHB_RAT Succinate dehydrogenase [ubiquinone] iron-sulfur subunit, mitochondrial OS=Rattus norvegicus OX=10116 GN=Sdhb PE=2 SV=2	1	13	13	13	40.8	31.83	282	58.766	27	27	27	34.4	29.4	36.5	24.5	34.4	29.4	31.6	31.2	34.4	27	27	29.4	21902000000	1097800000	961990000	1165700000	1111200000	1295700000	1099300000	906620000	1111100000	1220300000	1177900000	904090000	1170600000	1067100000	989200000	1152400000
Q5RJQ7	Q5RJQ7	Succinate dehydrogenase assembly factor 2, mitochondrial	Sdhaf2	sp|Q5RJQ7|SDHF2_RAT Succinate dehydrogenase assembly factor 2, mitochondrial OS=Rattus norvegicus OX=10116 GN=Sdhaf2 PE=2 SV=1	1	1	1	1	9.1	19.524	164	5.3089	0	0	0	9.1	9.1	9.1	9.1	9.1	0	0	9.1	9.1	9.1	0	0	44738000	0	0	0	3847900	4676700	3378200	3546000	4865300	0	0	4619100	4679400	2002100	0	0
Q920L2;Q0QF18	Q920L2;Q0QF18	Succinate dehydrogenase [ubiquinone] flavoprotein subunit, mitochondrial	Sdha	sp|Q920L2|SDHA_RAT Succinate dehydrogenase [ubiquinone] flavoprotein subunit, mitochondrial OS=Rattus norvegicus OX=10116 GN=Sdha PE=1 SV=1;tr|Q0QF18|Q0QF18_RAT Succinate dehydrogenase (quinone) (Fragment) OS=Rattus norvegicus OX=10116 GN=SDHA PE=2 SV=1	2	33	33	33	62.7	71.614	656	323.31	49.7	49.7	52.3	55.3	60.5	47.4	48.5	55.3	48.5	55.3	52.4	55.3	48.9	47	57.2	72502000000	4291200000	3347200000	3641400000	3305900000	3692200000	3274400000	3469100000	3242500000	3086600000	3879600000	3660900000	4227100000	3922400000	3569500000	4226400000
Q9JI92	Q9JI92	Syntenin-1	Sdcbp	sp|Q9JI92|SDCB1_RAT Syntenin-1 OS=Rattus norvegicus OX=10116 GN=Sdcbp PE=1 SV=1	1	3	3	3	13.3	32.423	300	10.872	3.3	0	3.3	6.3	10	3.3	0	13.3	0	3.7	6.3	3.7	3.3	0	0	390940000	37500000	0	30938000	34363000	22684000	0	0	27721000	0	37202000	0	44131000	28176000	0	0
P34901	P34901	Syndecan-4	Sdc4	sp|P34901|SDC4_RAT Syndecan-4 OS=Rattus norvegicus OX=10116 GN=Sdc4 PE=1 SV=1	1	2	2	2	11.9	21.962	202	3.5897	0	0	0	0	0	6.9	6.9	0	0	6.9	0	6.9	11.9	0	6.9	161140000	0	0	0	0	0	21786000	0	0	0	18845000	0	39413000	19077000	0	16585000
D4A1Y0;A0A0G2JVC2	D4A1Y0;A0A0G2JVC2		Scyl2	tr|D4A1Y0|D4A1Y0_RAT SCY1-like pseudokinase 2 OS=Rattus norvegicus OX=10116 GN=Scyl2 PE=1 SV=1;tr|A0A0G2JVC2|A0A0G2JVC2_RAT SCY1-like pseudokinase 2 OS=Rattus norvegicus OX=10116 GN=Scyl2 PE=1 SV=1	2	4	4	4	5.7	103.36	930	4.1141	1.2	1.2	2.5	3.1	1.2	0	1.2	3.1	0	1.2	4.4	1.2	1.2	0	0	143030000	11036000	9982100	9636700	11253000	11064000	0	8918900	11248000	0	5751200	10113000	10155000	8406000	0	0
Q6AY84	Q6AY84	Secernin-1	Scrn1	sp|Q6AY84|SCRN1_RAT Secernin-1 OS=Rattus norvegicus OX=10116 GN=Scrn1 PE=1 SV=1	1	25	25	25	64.5	46.396	414	169.3	52.9	55.6	52.4	47.8	49.5	41.5	52.7	51.7	49.5	44.4	46.9	47.8	54.6	53.9	55.6	33302000000	1742200000	1761500000	1578600000	1650700000	1581700000	1584700000	1910000000	1617200000	1721100000	1695100000	1708000000	1543900000	1890500000	1871100000	1752300000
Q920A6	Q920A6	Retinoid-inducible serine carboxypeptidase	Scpep1	sp|Q920A6|RISC_RAT Retinoid-inducible serine carboxypeptidase OS=Rattus norvegicus OX=10116 GN=Scpep1 PE=2 SV=1	1	3	3	3	9.1	51.174	452	28.838	7.1	7.1	7.1	7.1	7.1	7.1	7.1	7.1	7.1	7.1	7.1	9.1	7.1	7.1	7.1	590530000	26858000	23432000	18728000	27863000	37717000	34279000	21055000	20712000	24928000	41419000	27832000	53677000	26406000	24214000	29656000
F1LQ55;P11915;A0A0G2KAC1;Q6QI48	F1LQ55;P11915;A0A0G2KAC1	Non-specific lipid-transfer protein	Scp2	tr|F1LQ55|F1LQ55_RAT Non-specific lipid-transfer protein OS=Rattus norvegicus OX=10116 GN=Scp2 PE=1 SV=3;sp|P11915|NLTP_RAT Non-specific lipid-transfer protein OS=Rattus norvegicus OX=10116 GN=Scp2 PE=1 SV=3;tr|A0A0G2KAC1|A0A0G2KAC1_RAT Non-specific lipid-	4	11	11	11	16.8	58.787	547	70.873	14.1	15.2	13.5	15	11	11.9	13.2	13.5	15.2	15.2	10.1	12.2	13.3	11.9	16.8	6229500000	336060000	301960000	364980000	348330000	286740000	344430000	321610000	329810000	321030000	339880000	292060000	321670000	304210000	366880000	306380000
Q5RJZ6	Q5RJZ6	Short coiled-coil protein	Scoc	sp|Q5RJZ6|SCOC_RAT Short coiled-coil protein OS=Rattus norvegicus OX=10116 GN=Scoc PE=2 SV=1	1	2	2	2	36.1	13.689	122	31.335	14.8	14.8	14.8	36.1	14.8	36.1	14.8	36.1	14.8	14.8	36.1	36.1	36.1	14.8	36.1	1208500000	54184000	44424000	67833000	94619000	69470000	80715000	26806000	66324000	47083000	67957000	48807000	49437000	76214000	46361000	78659000
B0BNM7;G3V985	B0BNM7;G3V985		Sco1	tr|B0BNM7|B0BNM7_RAT Sco1 protein (Fragment) OS=Rattus norvegicus OX=10116 GN=Sco1 PE=2 SV=1;tr|G3V985|G3V985_RAT SCO cytochrome c oxidase assembly protein 1 OS=Rattus norvegicus OX=10116 GN=Sco1 PE=1 SV=1	2	2	2	2	8.8	30.744	274	3.4811	2.9	8.8	2.9	8.8	8.8	2.9	2.9	5.8	2.9	2.9	5.8	5.8	5.8	0	8.8	643530000	31166000	38280000	40519000	46079000	32038000	42758000	44191000	25390000	37978000	17896000	23120000	31083000	42607000	0	40747000
O88420;Q63541;A0A0G2KB93;F1LMH2;Q63360	O88420;Q63541;A0A0G2KB93;F1LMH2	Sodium channel protein type 8 subunit alpha;Sodium channel protein	Scn8a	sp|O88420|SCN8A_RAT Sodium channel protein type 8 subunit alpha OS=Rattus norvegicus OX=10116 GN=Scn8a PE=1 SV=1;tr|Q63541|Q63541_RAT Sodium channel protein OS=Rattus norvegicus OX=10116 GN=SCP6 PE=2 SV=1;tr|A0A0G2KB93|A0A0G2KB93_RAT Sodium channel protein	5	8	2	2	4.3	225.16	1978	5.8022	1.9	2.3	1.8	3.7	2.3	3.7	2.4	2.6	2.6	3.8	2.7	1.9	3	1.4	1.4	35329000	8692800	3099600	0	0	0	5128800	0	0	0	7155600	0	0	4319500	0	0
Q62861;P54900	Q62861;P54900	Sodium channel subunit beta-2	Scn2b	tr|Q62861|Q62861_RAT Sodium channel beta 2 subunit OS=Rattus norvegicus OX=10116 GN=SCNB2 PE=4 SV=1;sp|P54900|SCN2B_RAT Sodium channel subunit beta-2 OS=Rattus norvegicus OX=10116 GN=Scn2b PE=1 SV=1	2	6	6	6	40.9	20.868	186	55.931	30.1	16.7	30.1	12.4	12.4	12.4	16.7	8.6	8.6	23.1	18.3	16.1	30.1	20.4	30.1	2900000000	187080000	181550000	162120000	120530000	132160000	157610000	161640000	184660000	135010000	129810000	131890000	135860000	220890000	204010000	116100000
P04775;F1LX08;P08104;O08562;D3ZW75;P15390	P04775;F1LX08;P08104	Sodium channel protein type 2 subunit alpha;Sodium channel protein;Sodium channel protein type 3 subunit alpha	Scn2a;Scn3a	sp|P04775|SCN2A_RAT Sodium channel protein type 2 subunit alpha OS=Rattus norvegicus OX=10116 GN=Scn2a PE=1 SV=1;tr|F1LX08|F1LX08_RAT Sodium channel protein OS=Rattus norvegicus OX=10116 GN=Scn3a PE=1 SV=3;sp|P08104|SCN3A_RAT Sodium channel protein type 3	6	32	32	3	17.7	227.87	2005	198.05	12.1	11.8	13	13.7	11.7	12.4	12.2	14.2	10.3	12.4	12.1	9.7	13.2	12.5	10.9	13188000000	603540000	634590000	681490000	695340000	773110000	794560000	690100000	625050000	765220000	594940000	633430000	647630000	634000000	651140000	613980000
F1M9G9;A0A0G2K207;F1LNF5;F1LPK3;A0A0G2JWG8;P15389;A6N7T8;A6N7T7;Q9ESV9;F1M9X1;O88457;Q62968;Q63509;Q63508;A4ZYR8	F1M9G9;A0A0G2K207		Scn2a	tr|F1M9G9|F1M9G9_RAT Sodium channel protein OS=Rattus norvegicus OX=10116 GN=Scn2a PE=1 SV=3;tr|A0A0G2K207|A0A0G2K207_RAT Sodium channel protein OS=Rattus norvegicus OX=10116 GN=Scn2a PE=1 SV=1	15	30	2	2	16.4	220.89	1944	1.8016	10.2	10.8	11.5	12.2	10.8	11.7	10.7	12.8	8.4	11	10.2	8.9	11.4	10.7	9.1	1057900000	56014000	71540000	44303000	45137000	50366000	54453000	56898000	53320000	62716000	46574000	37434000	46982000	64958000	58343000	47724000
A0A0G2JXY6;Q9QXU3;Q00954	A0A0G2JXY6;Q9QXU3;Q00954	Sodium channel subunit beta-1	Scn1b	tr|A0A0G2JXY6|A0A0G2JXY6_RAT Sodium channel subunit beta-1 OS=Rattus norvegicus OX=10116 GN=Scn1b PE=4 SV=1;tr|Q9QXU3|Q9QXU3_RAT Sodium channel, voltage-gated, type I, beta, isoform CRA_b OS=Rattus norvegicus OX=10116 GN=SCN1B PE=2 SV=1;sp|Q00954|SCN1B_RAT	3	3	3	3	8.6	21.426	185	2.7392	0	3.8	0	8.1	8.1	4.3	3.8	0	4.3	4.3	8.1	8.1	3.8	4.9	0	526450000	0	32396000	0	42565000	42948000	24844000	23847000	0	37560000	50557000	33003000	44004000	41233000	0	0
A0A0G2K6Y2;P04774;A0A0G2K914;Q3SWT4	A0A0G2K6Y2;P04774;A0A0G2K914	Sodium channel protein type 1 subunit alpha	Scn1a	tr|A0A0G2K6Y2|A0A0G2K6Y2_RAT Sodium channel protein OS=Rattus norvegicus OX=10116 GN=Scn1a PE=1 SV=1;sp|P04774|SCN1A_RAT Sodium channel protein type 1 subunit alpha OS=Rattus norvegicus OX=10116 GN=Scn1a PE=1 SV=1;tr|A0A0G2K914|A0A0G2K914_RAT Sodium channe	4	15	3	3	6.8	228.67	2009	15.49	4.1	4.3	4.8	5.7	4.2	5.9	3.8	6	6	5.1	4.7	5.2	5.6	4.8	4.2	370200000	13926000	11475000	15705000	14662000	23783000	21567000	23041000	12980000	32315000	34402000	17323000	17950000	11356000	13795000	12934000
Q68FT9	Q68FT9	Selenocysteine lyase	Scly	sp|Q68FT9|SCLY_RAT Selenocysteine lyase OS=Rattus norvegicus OX=10116 GN=Scly PE=1 SV=1	1	1	1	1	3.9	47.255	432	2.5152	0	3.9	0	0	0	3.9	0	3.9	0	3.9	0	3.9	0	0	0	19395000	0	2246900	0	0	0	2876300	0	2574600	0	2691800	0	2697000	0	0	0
G3V714;P27682	G3V714;P27682	Neuroendocrine protein 7B2;N-terminal peptide;C-terminal peptide	Scg5	tr|G3V714|G3V714_RAT Neuroendocrine protein 7B2 OS=Rattus norvegicus OX=10116 GN=Scg5 PE=1 SV=3;sp|P27682|7B2_RAT Neuroendocrine protein 7B2 OS=Rattus norvegicus OX=10116 GN=Scg5 PE=1 SV=1	2	5	5	5	37.1	23.711	210	89.718	18.1	15.7	13.3	9.5	21.9	12.4	0	15.7	0	18.1	3.8	0	12.4	27.1	9.5	762090000	42428000	44306000	51355000	47819000	37988000	55175000	0	50030000	0	60770000	29989000	0	65766000	50064000	57366000
F1M7L6;P47868	F1M7L6;P47868	Secretogranin-3	Scg3	tr|F1M7L6|F1M7L6_RAT Secretogranin III, isoform CRA_a OS=Rattus norvegicus OX=10116 GN=Scg3 PE=1 SV=2;sp|P47868|SCG3_RAT Secretogranin-3 OS=Rattus norvegicus OX=10116 GN=Scg3 PE=1 SV=1	2	4	4	4	14.2	53.252	471	19.657	5.3	5.3	5.3	6.8	5.3	5.3	5.3	10.6	0	5.3	5.3	5.3	5.3	5.3	7.4	419630000	22405000	18921000	22253000	25948000	15900000	28710000	18785000	20205000	0	26668000	22215000	27735000	20015000	26088000	24767000
P10362;G3V7X2;Q8CGL8	P10362;G3V7X2	Secretogranin-2;Secretoneurin;Manserin	Scg2	sp|P10362|SCG2_RAT Secretogranin-2 OS=Rattus norvegicus OX=10116 GN=Scg2 PE=1 SV=1;tr|G3V7X2|G3V7X2_RAT Scg2 protein OS=Rattus norvegicus OX=10116 GN=Scg2 PE=1 SV=2	3	7	7	7	15.3	71.03	619	15.733	11.8	7.3	13.6	9	5.8	8.2	7.3	7.3	4.2	4.7	7.3	6.5	9	13.6	7.6	1986000000	90583000	118510000	138560000	101800000	116190000	114450000	118310000	91869000	40367000	81342000	99961000	77673000	137350000	143810000	105570000
Q62991	Q62991	Sec1 family domain-containing protein 1	Scfd1	sp|Q62991|SCFD1_RAT Sec1 family domain-containing protein 1 OS=Rattus norvegicus OX=10116 GN=Scfd1 PE=1 SV=1	1	3	3	3	8	72.262	637	8.6639	3.3	0	2	0	2	2	3.3	0	0	2	0	3.3	0	2.7	4.7	240660000	0	0	22563000	0	18865000	30019000	0	0	0	25962000	0	0	0	0	29975000
Q6AY30	Q6AY30	Saccharopine dehydrogenase-like oxidoreductase	Sccpdh	sp|Q6AY30|SCPDL_RAT Saccharopine dehydrogenase-like oxidoreductase OS=Rattus norvegicus OX=10116 GN=Sccpdh PE=1 SV=1	1	11	11	11	43.6	47.088	429	118.4	39.9	39.9	34	38.2	39.9	38.2	34	39.9	32.4	37.8	39.9	34.7	37.8	32.4	34	10245000000	500990000	458980000	482370000	511370000	502900000	512730000	472320000	448760000	555170000	584100000	463030000	736440000	457080000	521140000	616770000
P27615	P27615	Lysosome membrane protein 2	Scarb2	sp|P27615|SCRB2_RAT Lysosome membrane protein 2 OS=Rattus norvegicus OX=10116 GN=Scarb2 PE=1 SV=2	1	6	6	6	13.2	54.09	478	25.773	7.7	7.7	11.5	9	4	7.7	10.3	7.7	5	8.2	11.5	9.4	6.5	6.5	6.5	1444000000	75714000	81316000	96767000	71879000	95382000	94179000	58383000	108730000	49991000	63126000	68018000	69285000	57790000	67378000	59367000
A0A0G2K464;Q9JKE3	A0A0G2K464;Q9JKE3	Secretory carrier-associated membrane protein 5	Scamp5	tr|A0A0G2K464|A0A0G2K464_RAT Secretory carrier-associated membrane protein OS=Rattus norvegicus OX=10116 GN=Scamp5 PE=1 SV=1;sp|Q9JKE3|SCAM5_RAT Secretory carrier-associated membrane protein 5 OS=Rattus norvegicus OX=10116 GN=Scamp5 PE=2 SV=1	2	4	4	4	22.6	26.068	235	11.092	11.9	22.6	19.1	22.6	8.5	11.9	22.6	11.9	11.9	22.6	19.1	19.1	11.9	22.6	22.6	11878000000	731380000	586350000	653420000	517900000	646070000	473890000	388230000	607560000	697520000	439390000	605480000	646190000	691010000	567970000	529140000
Q5EAN5;Q9ET20	Q5EAN5;Q9ET20	Secretory carrier-associated membrane protein 4	Scamp4	tr|Q5EAN5|Q5EAN5_RAT Secretory carrier-associated membrane protein OS=Rattus norvegicus OX=10116 GN=Scamp4 PE=1 SV=1;sp|Q9ET20|SCAM4_RAT Secretory carrier-associated membrane protein 4 OS=Rattus norvegicus OX=10116 GN=Scamp4 PE=2 SV=1	2	1	1	1	4.8	25.481	230	1.5216	0	0	0	0	0	0	0	0	0	0	4.8	0	4.8	0	4.8	69587000	0	0	0	0	0	0	0	0	0	0	0	0	0	0	34825000
E9PTW1;A0A0G2K5Q8;Q9ERM8	E9PTW1;A0A0G2K5Q8		Scamp3	tr|E9PTW1|E9PTW1_RAT Secretory carrier-associated membrane protein OS=Rattus norvegicus OX=10116 GN=Scamp3 PE=1 SV=2;tr|A0A0G2K5Q8|A0A0G2K5Q8_RAT Secretory carrier-associated membrane protein OS=Rattus norvegicus OX=10116 GN=Clk2 PE=1 SV=1	3	7	7	7	32.9	38.497	350	88.091	8.3	12.9	20.9	25.7	16.3	16.6	4.6	23.4	8.3	16.3	12.9	4.6	8.3	9.1	9.1	1717000000	93135000	101040000	115320000	92436000	107970000	106730000	73703000	107690000	108570000	92050000	74291000	0	93766000	99548000	103510000
A0A0G2K1I6;P56603;A0A0G2JY82;Q5D009	A0A0G2K1I6;P56603;A0A0G2JY82;Q5D009	Secretory carrier-associated membrane protein 1	Scamp1	tr|A0A0G2K1I6|A0A0G2K1I6_RAT Secretory carrier-associated membrane protein OS=Rattus norvegicus OX=10116 GN=Scamp1 PE=1 SV=1;sp|P56603|SCAM1_RAT Secretory carrier-associated membrane protein 1 OS=Rattus norvegicus OX=10116 GN=Scamp1 PE=1 SV=1;tr|A0A0G2JY82	4	9	9	9	46.4	33.955	304	126.36	38.5	29.6	36.2	39.8	35.5	40.5	17.8	46.4	44.1	38.8	32.9	37.8	32.6	29.3	40.8	9363900000	591900000	524790000	573670000	542810000	478890000	477170000	274280000	445840000	451390000	516450000	496480000	389990000	405050000	489610000	556870000
F1M3P6	F1M3P6		Scai	tr|F1M3P6|F1M3P6_RAT Protein SCAI OS=Rattus norvegicus OX=10116 GN=Scai PE=1 SV=2	1	16	16	16	27.9	70.288	606	86.077	14.9	18	19.8	21	18.6	11.6	19.8	20.3	19.3	21.5	19.3	20	14.9	14.4	21.6	7283600000	346450000	396600000	373460000	374620000	336900000	370220000	396690000	358730000	379160000	402670000	362450000	310410000	379480000	423550000	375820000
M0RAP5;B5DEJ9;B1WC39	M0RAP5		Sbf1	tr|M0RAP5|M0RAP5_RAT SET-binding factor 1 OS=Rattus norvegicus OX=10116 GN=Sbf1 PE=1 SV=1	3	35	35	34	23.8	211.4	1893	101.71	6.6	11.7	10.7	13.5	10	9.7	8.9	12.7	6.6	12.3	10.1	13.2	9.9	9.9	10.5	5762300000	288610000	287340000	311210000	283950000	273200000	294330000	283920000	276810000	316920000	354300000	283690000	280110000	310200000	271670000	317060000
D3Z9J8	D3Z9J8		Sat2	tr|D3Z9J8|D3Z9J8_RAT Spermidine/spermine N1-acetyl transferase 2 (Predicted), isoform CRA_a OS=Rattus norvegicus OX=10116 GN=Sat2 PE=1 SV=1	1	3	3	3	18.2	19.289	170	4.2016	0	0	0	10	4.1	10	0	14.1	0	14.1	0	4.1	10	14.1	0	289710000	0	0	0	17513000	13009000	21391000	0	21577000	0	25176000	0	52866000	25447000	11774000	0
D3ZM09	D3ZM09		Sars2	tr|D3ZM09|D3ZM09_RAT Seryl-tRNA synthetase 2 (Predicted) OS=Rattus norvegicus OX=10116 GN=Sars2 PE=1 SV=1	1	3	3	3	8.5	58.286	518	3.7802	2.3	2.3	2.3	2.3	2.3	2.3	5	2.3	5.8	2.3	2.3	2.3	5.8	2.3	2.3	1435000000	83795000	63932000	73867000	82603000	68704000	84520000	70066000	84028000	85193000	59902000	73376000	67666000	76005000	68975000	64618000
A0A0G2JZG7;Q6P799	A0A0G2JZG7;Q6P799	Serine--tRNA ligase, cytoplasmic	Sars	tr|A0A0G2JZG7|A0A0G2JZG7_RAT Seryl-aminoacyl-tRNA synthetase 1, isoform CRA_a OS=Rattus norvegicus OX=10116 GN=Sars PE=1 SV=1;sp|Q6P799|SYSC_RAT Serine--tRNA ligase, cytoplasmic OS=Rattus norvegicus OX=10116 GN=Sars PE=1 SV=3	2	21	21	21	42.2	61.362	536	220.25	38.6	39	41.6	40.1	38.2	37.3	34.9	36.8	39.9	39.9	38.4	36.8	35.8	33.4	36	15377000000	733500000	747540000	732070000	783420000	784370000	762990000	837870000	801660000	703430000	924810000	731830000	853550000	834680000	821360000	804740000
Q498U4	Q498U4	SAP domain-containing ribonucleoprotein	Sarnp	sp|Q498U4|SARNP_RAT SAP domain-containing ribonucleoprotein OS=Rattus norvegicus OX=10116 GN=Sarnp PE=1 SV=3	1	5	5	5	29	23.605	210	14.346	0	0	4.8	4.3	0	0	0	15.7	4.8	4.8	0	0	9	4.8	0	235540000	0	0	27689000	0	0	0	0	32121000	32965000	43880000	0	0	0	36476000	0
D3ZUM2	D3ZUM2		Sarm1	tr|D3ZUM2|D3ZUM2_RAT Sterile alpha and TIR motif containing 1 (Predicted) OS=Rattus norvegicus OX=10116 GN=Sarm1 PE=1 SV=1	1	6	6	6	10.5	79.688	724	14.011	5.5	5.5	6.6	8.3	3.3	3.9	0	7.7	2.2	2.2	5.1	5.7	5.5	3.3	7.2	495730000	31436000	30237000	24015000	24837000	29557000	28778000	0	26810000	28075000	23327000	24901000	25753000	24959000	39560000	29496000
F1LRY5;Q64380	F1LRY5;Q64380	Sarcosine dehydrogenase, mitochondrial	Sardh	tr|F1LRY5|F1LRY5_RAT RCG45398 OS=Rattus norvegicus OX=10116 GN=Sardh PE=1 SV=2;sp|Q64380|SARDH_RAT Sarcosine dehydrogenase, mitochondrial OS=Rattus norvegicus OX=10116 GN=Sardh PE=1 SV=2	2	2	2	2	3.5	101.41	919	4.2759	0	0	0	0.8	0	0	0	0.8	2.7	0	0	2.7	0	2.7	2.7	35259000	0	0	0	0	0	0	0	0	6468100	0	0	8326000	0	0	6748300
Q5HZY2	Q5HZY2	GTP-binding protein SAR1b	Sar1b	sp|Q5HZY2|SAR1B_RAT GTP-binding protein SAR1b OS=Rattus norvegicus OX=10116 GN=Sar1b PE=2 SV=1	1	5	3	3	29.8	22.41	198	9.1712	24.2	14.1	18.2	24.2	18.2	14.1	18.2	18.2	24.2	13.6	8.1	18.2	13.6	14.1	24.2	271300000	4920100	0	4746000	5597600	4366200	5503000	0	3691000	4303100	0	0	3401400	0	0	4540700
Q6AY18	Q6AY18		Sar1a	tr|Q6AY18|Q6AY18_RAT SAR1 gene homolog A (S. cerevisiae), isoform CRA_b OS=Rattus norvegicus OX=10116 GN=Sar1a PE=1 SV=1	1	8	8	6	64.1	22.399	198	51.107	35.9	35.9	35.9	58.6	41.4	49	53	53	31.3	53	53	53	25.8	35.9	35.9	4087000000	144090000	160650000	143540000	247500000	270640000	232380000	198420000	237390000	224400000	232870000	198710000	237620000	174290000	191530000	203850000
Q6AXV4	Q6AXV4	Sorting and assembly machinery component 50 homolog	Samm50	sp|Q6AXV4|SAM50_RAT Sorting and assembly machinery component 50 homolog OS=Rattus norvegicus OX=10116 GN=Samm50 PE=1 SV=1	1	19	19	19	45	51.96	469	53.338	26	31.8	34.5	30.5	31.8	31.6	25.8	34.8	26.4	27.5	27.7	31.3	34.5	28.8	25.8	14393000000	662080000	770300000	753000000	795220000	817920000	786810000	684960000	780420000	792590000	709930000	679190000	590900000	760190000	717670000	771530000
D4A769;A0A1W2Q6M8	D4A769;A0A1W2Q6M8		Samd4b	tr|D4A769|D4A769_RAT Sterile alpha motif domain-containing 4B OS=Rattus norvegicus OX=10116 GN=Samd4b PE=1 SV=1;tr|A0A1W2Q6M8|A0A1W2Q6M8_RAT Sterile alpha motif domain-containing 4B OS=Rattus norvegicus OX=10116 GN=Samd4b PE=4 SV=1	2	2	2	2	4.1	74.911	687	1.9731	0	1.9	0	2.2	2.2	4.1	0	2.2	4.1	4.1	4.1	2.2	0	1.9	1.9	53365000	0	0	0	0	0	0	0	0	0	0	5211100	0	0	0	0
M0RBF0;A0A0G2JZI0;O88453;A0A0G2JW97;M0R6E6	M0RBF0;A0A0G2JZI0;O88453;A0A0G2JW97	Scaffold attachment factor B1	Safb	tr|M0RBF0|M0RBF0_RAT Scaffold attachment factor B1 OS=Rattus norvegicus OX=10116 GN=Safb PE=1 SV=1;tr|A0A0G2JZI0|A0A0G2JZI0_RAT Scaffold attachment factor B OS=Rattus norvegicus OX=10116 GN=Safb PE=1 SV=1;sp|O88453|SAFB1_RAT Scaffold attachment factor B1 O	5	5	5	5	9.9	104.41	931	17.858	1.1	1.1	1.1	3.3	1.1	4.1	4.1	3.3	1.1	1.1	3.9	3.3	3.9	2.3	1.1	846130000	26510000	58267000	44719000	41832000	50514000	61713000	32935000	57506000	48629000	35716000	31287000	52046000	0	37387000	41785000
Q6AXQ0	Q6AXQ0	SUMO-activating enzyme subunit 1;SUMO-activating enzyme subunit 1, N-terminally processed	Sae1	sp|Q6AXQ0|SAE1_RAT SUMO-activating enzyme subunit 1 OS=Rattus norvegicus OX=10116 GN=Sae1 PE=2 SV=1	1	11	11	11	39.5	38.512	349	29.445	24.9	21.8	22.3	28.9	27.2	22.3	14.9	26.6	16.6	18.6	20.3	20.6	12.9	12.3	18.1	1783900000	97641000	90112000	92361000	107090000	79739000	99974000	74878000	71741000	79615000	113110000	74375000	82985000	104560000	75676000	123380000
D4A1D3	D4A1D3		Sacs	tr|D4A1D3|D4A1D3_RAT Sacsin molecular chaperone OS=Rattus norvegicus OX=10116 GN=Sacs PE=1 SV=2	1	3	3	3	0.8	521.48	4590	3.6531	0	0.4	0.4	0	0.5	0.5	0.3	0.5	0.5	0.8	0.2	0.3	0.2	0.5	0.2	7887500000	0	523640000	775370000	0	404040000	295820000	0	706940000	678070000	440690000	620890000	0	450590000	624210000	537860000
Q9ES21	Q9ES21	Phosphatidylinositide phosphatase SAC1	Sacm1l	sp|Q9ES21|SAC1_RAT Phosphatidylinositide phosphatase SAC1 OS=Rattus norvegicus OX=10116 GN=Sacm1l PE=1 SV=1	1	15	15	15	26.6	67.038	587	45.664	16.5	12.1	14.8	13.5	14.8	15.3	8.2	12.4	12.8	17.9	10.7	15.8	11.1	13.8	15.3	5010200000	217430000	206840000	222230000	291550000	237310000	293360000	203960000	340180000	413770000	279020000	270330000	248550000	159670000	182880000	269140000
P48303	P48303	Sphingosine 1-phosphate receptor 1	S1pr1	sp|P48303|S1PR1_RAT Sphingosine 1-phosphate receptor 1 OS=Rattus norvegicus OX=10116 GN=S1pr1 PE=1 SV=1	1	3	3	3	8.4	42.745	383	14.976	2.9	5.5	1.8	1.8	1.8	1.8	0	1.8	1.8	1.8	0	1.8	1.8	1.8	0	398730000	0	27355000	19234000	22983000	34508000	29941000	0	19678000	27197000	40474000	0	21380000	24225000	27724000	0
P04631	P04631	Protein S100-B	S100b	sp|P04631|S100B_RAT Protein S100-B OS=Rattus norvegicus OX=10116 GN=S100b PE=1 SV=2	1	3	3	3	40.2	10.744	92	254.54	40.2	40.2	40.2	40.2	40.2	40.2	40.2	40.2	40.2	40.2	40.2	40.2	40.2	40.2	40.2	56740000000	2493600000	3110500000	2756700000	2562100000	2756700000	3354700000	3713400000	3204700000	2561100000	3377900000	3792400000	2927100000	2222300000	2355100000	2474100000
A0A0H2UHJ1;P50116	A0A0H2UHJ1;P50116	Protein S100-A9	S100a9	tr|A0A0H2UHJ1|A0A0H2UHJ1_RAT Protein S100-A9 OS=Rattus norvegicus OX=10116 GN=S100a9 PE=1 SV=1;sp|P50116|S10A9_RAT Protein S100-A9 OS=Rattus norvegicus OX=10116 GN=S100a9 PE=1 SV=3	2	5	5	5	29.3	15.22	133	5.7507	0	0	0	0	0	0	18.8	18.8	6	12.8	24.1	24.1	0	0	5.3	1213400000	0	0	0	0	0	0	254670000	85106000	0	103020000	291530000	128400000	0	0	63555000
P50115	P50115	Protein S100-A8	S100a8	sp|P50115|S10A8_RAT Protein S100-A8 OS=Rattus norvegicus OX=10116 GN=S100a8 PE=1 SV=3	1	3	3	3	40.4	10.238	89	18.412	0	0	0	0	0	0	40.4	32.6	40.4	32.6	32.6	40.4	0	18	0	1559400000	0	0	0	0	0	0	247280000	129050000	127520000	170500000	290360000	156930000	0	34973000	0
B2GVB1;P05964	B2GVB1;P05964	Protein S100;Protein S100-A6	S100a6	tr|B2GVB1|B2GVB1_RAT Protein S100 OS=Rattus norvegicus OX=10116 GN=S100a6 PE=2 SV=1;sp|P05964|S10A6_RAT Protein S100-A6 OS=Rattus norvegicus OX=10116 GN=S100a6 PE=1 SV=3	2	1	1	1	9	10.035	89	1.6543	9	9	9	9	9	9	9	9	9	0	9	9	9	9	9	688240000	25866000	44364000	36332000	30655000	32081000	48662000	37570000	39880000	48679000	0	46450000	36925000	23769000	30084000	44823000
P05942	P05942	Protein S100-A4	S100a4	sp|P05942|S10A4_RAT Protein S100-A4 OS=Rattus norvegicus OX=10116 GN=S100a4 PE=2 SV=1	1	2	2	2	16.8	11.776	101	8.3851	16.8	16.8	16.8	16.8	16.8	16.8	16.8	16.8	16.8	16.8	16.8	16.8	16.8	16.8	16.8	234700000	9296300	9555600	7125900	12173000	11738000	13965000	13523000	11515000	9923700	17939000	13590000	16323000	7222700	8236200	10027000
B0BMX3	B0BMX3		S100a16	tr|B0BMX3|B0BMX3_RAT S100 calcium binding protein A16 (Predicted), isoform CRA_a OS=Rattus norvegicus OX=10116 GN=S100a16 PE=1 SV=1	1	2	2	2	18.7	14.224	123	15.025	18.7	18.7	18.7	18.7	9.8	9.8	18.7	18.7	18.7	18.7	18.7	18.7	18.7	18.7	18.7	2648700000	154610000	124530000	104270000	114210000	171490000	167300000	116090000	141870000	116690000	143210000	139530000	133850000	145500000	158810000	95342000
D3ZTB5	D3ZTB5		S100a13	tr|D3ZTB5|D3ZTB5_RAT S100 calcium-binding protein A13 OS=Rattus norvegicus OX=10116 GN=S100a13 PE=1 SV=2	1	8	8	8	80.6	11.198	98	38.582	80.6	72.4	72.4	80.6	80.6	68.4	72.4	80.6	80.6	80.6	80.6	80.6	80.6	80.6	80.6	9012700000	534420000	447840000	479550000	426280000	443020000	510170000	379910000	515010000	421900000	426480000	403040000	416130000	497120000	527750000	464940000
P35467	P35467	Protein S100-A1	S100a1	sp|P35467|S10A1_RAT Protein S100-A1 OS=Rattus norvegicus OX=10116 GN=S100a1 PE=1 SV=3	1	4	4	4	48.9	10.56	94	56.978	41.5	41.5	41.5	41.5	41.5	41.5	41.5	41.5	41.5	41.5	41.5	48.9	41.5	41.5	41.5	5440100000	227850000	226970000	203990000	282360000	261120000	300830000	313330000	229130000	294590000	300130000	264250000	282680000	271000000	259810000	279740000
F1LRZ1;F1LS89;B0LPN4;O08661;Q9R1G0;B3DM99;Q99M98;REV__M0RAD8	F1LRZ1;F1LS89;B0LPN4	Ryanodine receptor 2	Ryr2	tr|F1LRZ1|F1LRZ1_RAT Ryanodine receptor 2 OS=Rattus norvegicus OX=10116 GN=Ryr2 PE=1 SV=3;tr|F1LS89|F1LS89_RAT Ryanodine receptor 2 OS=Rattus norvegicus OX=10116 GN=Ryr2 PE=1 SV=3;sp|B0LPN4|RYR2_RAT Ryanodine receptor 2 OS=Rattus norvegicus OX=10116 GN=Ryr	8	33	33	29	9.1	560.43	4930	112.56	4.5	4.6	3.4	5.2	4.3	5.5	4.3	4.1	3.8	4.2	4.2	4.6	4.5	3.8	3.5	4606400000	204390000	169500000	268980000	284190000	258590000	242570000	252390000	233960000	203560000	270590000	201400000	236080000	165650000	237250000	217790000
Q99ND9	Q99ND9	RWD domain-containing protein 1	Rwdd1	sp|Q99ND9|RWDD1_RAT RWD domain-containing protein 1 OS=Rattus norvegicus OX=10116 GN=Rwdd1 PE=2 SV=1	1	3	3	3	11.5	27.782	243	3.4548	0	4.1	7.8	7.8	4.1	7.8	7.8	7.8	7.8	7.8	4.1	0	0	0	7.8	582040000	0	29969000	42192000	37943000	28871000	38659000	48007000	34961000	32693000	32994000	52322000	0	0	0	58558000
Q4QQS4;G3V8T5	Q4QQS4;G3V8T5		Ruvbl2	tr|Q4QQS4|Q4QQS4_RAT RuvB-like helicase OS=Rattus norvegicus OX=10116 GN=Ruvbl2 PE=2 SV=1;tr|G3V8T5|G3V8T5_RAT RuvB-like helicase OS=Rattus norvegicus OX=10116 GN=Ruvbl2 PE=1 SV=1	2	8	8	8	20.5	51.146	463	19.341	8.2	6.5	8.4	5	12.3	12.7	5	5.8	7.6	11.7	9.9	10.2	9.9	6.3	5.2	994510000	54405000	59699000	36683000	62735000	32234000	77806000	73231000	37576000	38924000	42676000	47294000	43617000	43850000	38807000	49317000
P60123;A0A0G2K0H9	P60123;A0A0G2K0H9	RuvB-like 1	Ruvbl1	sp|P60123|RUVB1_RAT RuvB-like 1 OS=Rattus norvegicus OX=10116 GN=Ruvbl1 PE=1 SV=1;tr|A0A0G2K0H9|A0A0G2K0H9_RAT RuvB-like helicase OS=Rattus norvegicus OX=10116 GN=RGD1564855 PE=3 SV=1	2	9	9	9	25.2	50.213	456	19.78	8.6	6.8	4.8	5.9	5.5	7.9	10.7	5.9	14	9	5.9	10.3	11.8	5.9	7	1620400000	95579000	83729000	0	92825000	96692000	100510000	112330000	86332000	95608000	69451000	98433000	85045000	83849000	121350000	75575000
A0A0G2JVF1;Q3B7K9	A0A0G2JVF1;Q3B7K9	RUN domain-containing protein 3B	Rundc3b	tr|A0A0G2JVF1|A0A0G2JVF1_RAT RCG41069 OS=Rattus norvegicus OX=10116 GN=Rundc3b PE=1 SV=1;sp|Q3B7K9|RUN3B_RAT RUN domain-containing protein 3B OS=Rattus norvegicus OX=10116 GN=Rundc3b PE=1 SV=1	2	1	1	1	6	50.479	452	3.9591	0	0	0	6	0	6	6	0	0	6	0	0	0	0	0	14804000	0	0	0	3943300	0	3635800	0	0	0	2255800	0	0	0	0	0
A1L117;F1LRZ9	A1L117;F1LRZ9		Rundc3a	tr|A1L117|A1L117_RAT Rap2ip protein (Fragment) OS=Rattus norvegicus OX=10116 GN=Rundc3a PE=2 SV=1;tr|F1LRZ9|F1LRZ9_RAT RUN domain-containing 3A OS=Rattus norvegicus OX=10116 GN=Rundc3a PE=1 SV=1	2	3	3	2	9.6	44.275	394	3.205	0	0	4.8	0	3	0	1.8	0	0	0	0	0	0	0	3	0	0	0	0	0	0	0	0	0	0	0	0	0	0	0	0
Q5FVJ0;A0A0G2K6A9;D3ZSW9;F1LR42	Q5FVJ0;A0A0G2K6A9	Protein RUFY3	Rufy3	sp|Q5FVJ0|RUFY3_RAT Protein RUFY3 OS=Rattus norvegicus OX=10116 GN=Rufy3 PE=1 SV=1;tr|A0A0G2K6A9|A0A0G2K6A9_RAT Protein RUFY3 OS=Rattus norvegicus OX=10116 GN=Rufy3 PE=1 SV=1	4	22	22	22	55.9	52.906	469	168.22	44.8	39.7	39	33.9	38	30.5	45.2	34.8	32	39.7	36.9	34.5	43.1	40.9	29.2	15798000000	808960000	828370000	829700000	878970000	852250000	755600000	766000000	776110000	811150000	828990000	859120000	873350000	822520000	821980000	756210000
Q80WD1	Q80WD1	Reticulon-4 receptor-like 2	Rtn4rl2	sp|Q80WD1|R4RL2_RAT Reticulon-4 receptor-like 2 OS=Rattus norvegicus OX=10116 GN=Rtn4rl2 PE=1 SV=1	1	1	1	1	2.9	46.183	420	7.5351	0	0	0	2.9	0	2.9	0	2.9	0	2.9	0	0	2.9	2.9	0	75424000	0	0	0	23155000	0	0	0	26364000	0	0	0	0	0	0	0
B2GUZ6	B2GUZ6		Rtn4ip1	tr|B2GUZ6|B2GUZ6_RAT Reticulon 4-interacting protein 1 OS=Rattus norvegicus OX=10116 GN=Rtn4ip1 PE=1 SV=1	1	1	1	1	5.1	43.605	396	2.0313	0	0	5.1	5.1	0	5.1	0	5.1	5.1	0	0	0	0	0	0	34506000	0	0	5340600	6347600	0	4277800	0	5299400	3354300	0	0	0	0	0	0
F1LQN3;Q9JK11;Q5U1Z3;Q6IRL3;Q540J3	F1LQN3;Q9JK11	Reticulon;Reticulon-4	Rtn4	tr|F1LQN3|F1LQN3_RAT Reticulon OS=Rattus norvegicus OX=10116 GN=Rtn4 PE=1 SV=1;sp|Q9JK11|RTN4_RAT Reticulon-4 OS=Rattus norvegicus OX=10116 GN=Rtn4 PE=1 SV=1	5	39	39	39	51.8	126.4	1163	323.31	38.2	39.8	32.4	33.4	31.1	28.9	27.6	34	28.9	36.9	27.9	30.4	37.2	35.3	26.6	35342000000	2112200000	2066500000	1811200000	1731800000	2075500000	2057400000	1627200000	1903900000	1742500000	1686900000	1540700000	1684300000	2071500000	1926200000	1717600000
Q6RJR6	Q6RJR6	Reticulon-3	Rtn3	sp|Q6RJR6|RTN3_RAT Reticulon-3 OS=Rattus norvegicus OX=10116 GN=Rtn3 PE=1 SV=1	1	33	33	29	49.3	101.52	940	323.31	41.1	38.2	36.2	36.6	36.4	37.9	30.9	39.1	29.8	38.7	35.4	35.6	37.1	36.3	35.6	50380000000	2745600000	2749400000	2824700000	2609600000	2732700000	2526200000	2367800000	2412600000	2535800000	2239900000	2432000000	2478000000	2629200000	2633300000	2711800000
A0A0H2UHX1;A1L1I6	A0A0H2UHX1;A1L1I6	Reticulon	Rtn3	tr|A0A0H2UHX1|A0A0H2UHX1_RAT Reticulon OS=Rattus norvegicus OX=10116 GN=Rtn3 PE=1 SV=1;tr|A1L1I6|A1L1I6_RAT Reticulon OS=Rattus norvegicus OX=10116 GN=Rtn3 PE=2 SV=1	2	5	1	1	33	28.227	261	42.013	33	28.4	29.9	28.4	28.4	28.4	28.4	28.4	29.9	28.4	33	33	33	33	28.4	6005500000	351650000	273270000	330350000	477610000	361680000	364050000	257630000	289840000	242270000	234410000	278430000	477720000	205050000	252390000	160550000
Q64548	Q64548	Reticulon-1	Rtn1	sp|Q64548|RTN1_RAT Reticulon-1 OS=Rattus norvegicus OX=10116 GN=Rtn1 PE=1 SV=1	1	25	25	13	46.7	83.001	777	309.27	39.8	42.9	44.4	44.7	39.3	42.1	39.3	42.9	41.4	41.3	41.8	38.2	41.4	44.5	39.9	109360000000	5636700000	5404400000	5260200000	4623900000	5340500000	4830000000	4679800000	4988900000	4575700000	5019000000	4617900000	4749800000	5667100000	5692500000	5051800000
M0R608	M0R608	Reticulon	Rtn1	tr|M0R608|M0R608_RAT Reticulon OS=Rattus norvegicus OX=10116 GN=Rtn1 PE=1 SV=2	1	13	1	1	34.2	63.813	587	27.974	32.2	30	32	31.5	24.7	34.2	31.5	31.5	24.7	27.1	27.4	27.4	32.2	32.2	32.2	1092200000	75368000	83635000	110660000	63288000	0	77346000	76937000	56030000	0	72294000	0	0	84049000	65540000	72589000
Q68FS8	Q68FS8		Rtcd1	tr|Q68FS8|Q68FS8_RAT RNA 3-terminal phosphate cyclase OS=Rattus norvegicus OX=10116 GN=Rtca PE=1 SV=1	1	2	2	2	6.3	39.313	366	2.8096	0	2.5	3.8	6.3	2.5	6.3	6.3	6.3	3.8	6.3	0	3.8	6.3	2.5	0	1046800000	0	6493300	86204000	206260000	59794000	51517000	83530000	36074000	55402000	40217000	0	40139000	34595000	11195000	0
Q6AYT3	Q6AYT3	tRNA-splicing ligase RtcB homolog	Rtcb	sp|Q6AYT3|RTCB_RAT RNA-splicing ligase RtcB homolog OS=Rattus norvegicus OX=10116 GN=Rtcb PE=2 SV=1	1	19	19	19	46.7	55.249	505	126.8	39	37.2	39	35.6	36	29.1	36.6	36.2	31.7	27.5	36	28.1	37.2	37.4	35	9147500000	396540000	448800000	444210000	463270000	450550000	464980000	446020000	460120000	527240000	530430000	445870000	619490000	463070000	441480000	442960000
D4A8F2	D4A8F2		Rsu1	tr|D4A8F2|D4A8F2_RAT Ras suppressor protein 1 OS=Rattus norvegicus OX=10116 GN=Rsu1 PE=1 SV=3	1	2	2	2	14.8	31.337	277	15.068	8.7	8.7	8.7	8.7	8.7	14.8	8.7	8.7	8.7	14.8	8.7	8.7	8.7	8.7	8.7	295990000	12190000	9363200	12040000	20779000	10725000	21235000	11175000	13223000	17216000	19572000	18873000	20419000	11189000	8268400	13704000
D4ADQ1	D4ADQ1		Rrm2b	tr|D4ADQ1|D4ADQ1_RAT Ribonucleotide reductase M2 B (TP53 inducible) (Predicted) OS=Rattus norvegicus OX=10116 GN=Rrm2b PE=1 SV=3	1	2	2	2	10.3	40.846	351	4.7135	4	4	4	4	4	0	0	4	4	4	0	0	4	6.3	4	77387000	6682300	9638300	5347100	5612500	4953300	0	0	5471800	6638200	9981500	0	0	0	0	5134800
F1M853	F1M853		Rrbp1	tr|F1M853|F1M853_RAT Ribosome-binding protein 1 OS=Rattus norvegicus OX=10116 GN=Rrbp1 PE=1 SV=3	1	14	14	14	11.8	157.5	1453	38.587	1.3	3.3	2.3	3.6	4.1	1.4	2	4.6	2.1	4.6	0.7	4	2.8	2.5	2	1349800000	56524000	62587000	60876000	62977000	84852000	0	74164000	71023000	63000000	64273000	42244000	63593000	64222000	110540000	65983000
Q5BJU0;A0A0G2K508;D3Z8L7	Q5BJU0;A0A0G2K508		Rras2	tr|Q5BJU0|Q5BJU0_RAT RAS-related 2 OS=Rattus norvegicus OX=10116 GN=Rras2 PE=1 SV=1;tr|A0A0G2K508|A0A0G2K508_RAT RAS-related 2 OS=Rattus norvegicus OX=10116 GN=Rras2 PE=1 SV=1	3	7	7	7	36.3	23.399	204	60.88	28.9	28.9	33.3	25	30.9	22.1	23.5	23.5	22.1	23	26.5	23	28.9	33.3	30.9	3754000000	208030000	138660000	171690000	188140000	176340000	225680000	180450000	159710000	178170000	209330000	220220000	249950000	147210000	168460000	237690000
Q0D2L6;B2RZ38	Q0D2L6;B2RZ38		Rragc;Rragd	tr|Q0D2L6|Q0D2L6_RAT Ras-related GTP-binding C OS=Rattus norvegicus OX=10116 GN=Rragc PE=1 SV=1;tr|B2RZ38|B2RZ38_RAT Ras-related GTP binding D (Predicted), isoform CRA_b OS=Rattus norvegicus OX=10116 GN=Rragd PE=1 SV=1	2	5	5	5	15.8	44.106	398	7.2728	5.3	10.6	7.5	2.3	2.3	2.3	2.3	10.6	4	1.8	10.6	8.8	5.3	3	2.3	367950000	29255000	20819000	21532000	14640000	25965000	26839000	20814000	22214000	0	0	23281000	26316000	16865000	20776000	23330000
Q63486;Q63487	Q63486;Q63487	Ras-related GTP-binding protein A;Ras-related GTP-binding protein B	Rraga;RragB	sp|Q63486|RRAGA_RAT Ras-related GTP-binding protein A OS=Rattus norvegicus OX=10116 GN=Rraga PE=1 SV=1;sp|Q63487|RRAGB_RAT Ras-related GTP-binding protein B OS=Rattus norvegicus OX=10116 GN=RragB PE=1 SV=1	2	6	6	6	19.8	36.566	313	11.622	10.5	9.6	9.3	8	7.3	14.7	8	9.3	5.1	5.1	2.9	6.1	8.3	16.9	3.2	619510000	27039000	29076000	36542000	25107000	33813000	35601000	48408000	20474000	23967000	15072000	28789000	29067000	26236000	76702000	21995000
D3ZDU2	D3ZDU2		Rptor	tr|D3ZDU2|D3ZDU2_RAT Regulatory-associated protein of MTOR, complex 1 OS=Rattus norvegicus OX=10116 GN=Rptor PE=1 SV=2	1	5	5	5	4.7	149.49	1335	14.057	2.1	1.4	0.7	1.4	2.2	1.4	3	3.1	0.7	2.2	1.4	2.2	0.7	1.4	1.4	241400000	14115000	13686000	15957000	21011000	10664000	11903000	6927200	19376000	13282000	12764000	16008000	13147000	0	9736200	16477000
P38983;REV__Q32PZ9	P38983	40S ribosomal protein SA	Rpsa	sp|P38983|RSSA_RAT 40S ribosomal protein SA OS=Rattus norvegicus OX=10116 GN=Rpsa PE=1 SV=3	2	12	12	12	52.5	32.824	295	69.385	31.5	42.7	39.3	39.3	34.9	52.5	42.7	31.5	31.5	36.3	42.7	31.5	31.5	41.4	42.7	14247000000	769340000	696670000	659560000	667940000	751750000	687440000	734860000	816800000	820960000	771040000	704920000	778260000	708630000	755050000	719690000
P29314;D3ZV50;A0A0G2K4C4;M0RB65	P29314;D3ZV50;A0A0G2K4C4;M0RB65	40S ribosomal protein S9	Rps9;LOC100364509	sp|P29314|RS9_RAT 40S ribosomal protein S9 OS=Rattus norvegicus OX=10116 GN=Rps9 PE=1 SV=4;tr|D3ZV50|D3ZV50_RAT S4 RNA-binding domain-containing protein OS=Rattus norvegicus OX=10116 PE=4 SV=1;tr|A0A0G2K4C4|A0A0G2K4C4_RAT 40S ribosomal protein S9 OS=Rattus	4	14	14	14	59.8	22.591	194	21.24	41.8	41.8	25.8	38.7	37.6	38.1	47.4	37.6	36.6	45.9	55.2	42.8	29.4	40.2	36.6	13993000000	673500000	730330000	690490000	717810000	690660000	696220000	725730000	709680000	712150000	775190000	769580000	795570000	654800000	733190000	593900000
B2RYR8;P62243;M0R7Q5;D3ZIE1;Q6TXJ0	B2RYR8;P62243;M0R7Q5;D3ZIE1;Q6TXJ0	40S ribosomal protein S8	Rps8;LOC100363452;RGD1566369;LOC297756	tr|B2RYR8|B2RYR8_RAT 40S ribosomal protein S8 OS=Rattus norvegicus OX=10116 GN=Rps8 PE=2 SV=1;sp|P62243|RS8_RAT 40S ribosomal protein S8 OS=Rattus norvegicus OX=10116 GN=Rps8 PE=1 SV=2;tr|M0R7Q5|M0R7Q5_RAT 40S ribosomal protein S8 OS=Rattus norvegicus OX=1	5	11	11	11	55.3	24.205	208	145.85	45.2	39.9	45.2	41.3	41.3	49.5	28.8	45.2	45.7	41.3	45.2	45.2	49.5	49.5	49	11126000000	615700000	608180000	574530000	572690000	671210000	538250000	537380000	565220000	483800000	575210000	632610000	572360000	554920000	536580000	537590000
B5DEL9;P62083	B5DEL9;P62083	40S ribosomal protein S7	Rps7	tr|B5DEL9|B5DEL9_RAT 40S ribosomal protein S7 OS=Rattus norvegicus OX=10116 GN=Rps7 PE=2 SV=1;sp|P62083|RS7_RAT 40S ribosomal protein S7 OS=Rattus norvegicus OX=10116 GN=Rps7 PE=1 SV=1	2	10	10	9	63.9	22.127	194	54.121	42.3	42.3	38.1	56.2	56.2	56.2	44.8	52.1	57.7	34.5	63.9	50	42.3	42.3	57.7	14490000000	723540000	540690000	592630000	730940000	762710000	756290000	698060000	882480000	1029700000	815510000	651310000	925490000	773470000	669720000	721760000
M0RD75;P62755	M0RD75;P62755	40S ribosomal protein S6	Rps6	tr|M0RD75|M0RD75_RAT 40S ribosomal protein S6 OS=Rattus norvegicus OX=10116 GN=Rps6 PE=1 SV=1;sp|P62755|RS6_RAT 40S ribosomal protein S6 OS=Rattus norvegicus OX=10116 GN=Rps6 PE=1 SV=1	2	8	8	8	25.5	28.421	247	19.199	25.1	22.7	15.4	25.1	19.4	21.1	15.4	21.5	13.8	21.1	22.7	22.7	22.7	22.7	22.7	7467400000	428050000	433240000	417780000	335540000	350130000	355590000	397080000	355230000	373640000	339340000	383270000	464820000	337580000	396260000	409380000
B0BN81;P24050;A0A0G2K200	B0BN81;P24050;A0A0G2K200	40S ribosomal protein S5;40S ribosomal protein S5, N-terminally processed	Rps5	tr|B0BN81|B0BN81_RAT 40S ribosomal protein S5 OS=Rattus norvegicus OX=10116 GN=Rps5 PE=1 SV=1;sp|P24050|RS5_RAT 40S ribosomal protein S5 OS=Rattus norvegicus OX=10116 GN=Rps5 PE=1 SV=3;tr|A0A0G2K200|A0A0G2K200_RAT 40S ribosomal protein S5 OS=Rattus norvegi	3	9	9	9	47.1	22.906	204	46.83	27.5	33.8	29.9	38.2	31.9	26	27.5	26	38.2	38.7	42.2	33.8	27.5	30.4	28.9	12197000000	657930000	653540000	689340000	548990000	620480000	535750000	646240000	607820000	578580000	645450000	587140000	622050000	643060000	697520000	718760000
P49242;M0R6L4;Q6TXJ6	P49242;M0R6L4	40S ribosomal protein S3a;40S ribosomal protein S3b;40S ribosomal protein S3a	Rps3a;LOC100365839	sp|P49242|RS3A_RAT 40S ribosomal protein S3a OS=Rattus norvegicus OX=10116 GN=Rps3a PE=1 SV=2;tr|M0R6L4|M0R6L4_RAT 40S ribosomal protein S3a OS=Rattus norvegicus OX=10116 GN=LOC100365839 PE=3 SV=1	3	17	17	17	61.4	29.945	264	74.027	48.1	50.4	49.6	49.2	39.8	48.9	44.3	49.2	39.8	39.8	47.3	50	54.9	51.5	48.5	22579000000	1378200000	1204400000	1201000000	1081500000	1160700000	1203900000	1071800000	1147900000	1007200000	1192900000	1261200000	1142900000	1152400000	1229400000	1160900000
P62909;D3ZVH2;A0A0G2K689	P62909;D3ZVH2	40S ribosomal protein S3	Rps3;RGD1560831	sp|P62909|RS3_RAT 40S ribosomal protein S3 OS=Rattus norvegicus OX=10116 GN=Rps3 PE=1 SV=1;tr|D3ZVH2|D3ZVH2_RAT KH type-2 domain-containing protein OS=Rattus norvegicus OX=10116 PE=3 SV=1	3	18	18	18	79.4	26.674	243	60.1	56.8	60.1	65	70.8	65.8	71.2	63.4	70.8	69.1	65	60.1	67.5	67.1	67.1	67.1	21419000000	1120100000	1013600000	1069100000	944670000	1109900000	981480000	946110000	1095800000	1212400000	1087000000	1049600000	1117100000	992630000	1122300000	1026300000
O55215;O55211;O55214;A0A0U1RVI9;P27952;E9PT76;D3ZT78;O55212;D3ZIY7;D3ZQW7;A0A0G2KB28;M0RAJ8;O55213;A0A0G2K8H4	O55215;O55211;O55214;A0A0U1RVI9;P27952;E9PT76;D3ZT78;O55212;D3ZIY7;D3ZQW7;A0A0G2KB28	40S ribosomal protein S2	Rps2-ps6;Rps2;Gm8225;LOC100359960	tr|O55215|O55215_RAT Ribosomal protein S2 OS=Rattus norvegicus OX=10116 PE=2 SV=1;tr|O55211|O55211_RAT Ribosomal protein S2 OS=Rattus norvegicus OX=10116 PE=2 SV=1;tr|O55214|O55214_RAT Ribosomal protein S2 OS=Rattus norvegicus OX=10116 PE=2 SV=1;tr|A0A0U1R	14	11	11	6	40.8	27.231	250	29.594	33.2	33.2	34.8	30.4	37.6	33.2	28.8	36.4	33.2	37.6	33.2	30.4	30.4	30.4	33.2	11506000000	608530000	593580000	628060000	582230000	569300000	697380000	555740000	643820000	596750000	584140000	576730000	493000000	536070000	668760000	528790000
P62275	P62275	40S ribosomal protein S29	Rps29	sp|P62275|RS29_RAT 40S ribosomal protein S29 OS=Rattus norvegicus OX=10116 GN=Rps29 PE=1 SV=2	1	2	2	2	32.1	6.6767	56	3.1545	32.1	32.1	12.5	12.5	12.5	32.1	32.1	12.5	0	32.1	12.5	32.1	32.1	32.1	32.1	1263100000	60715000	60076000	73774000	71539000	66897000	120070000	53358000	69053000	0	61605000	55915000	66055000	89595000	60889000	71234000
P62859;A0A0A0MY14;F1M168	P62859;A0A0A0MY14	40S ribosomal protein S28	Rps28;LOC100359503	sp|P62859|RS28_RAT 40S ribosomal protein S28 OS=Rattus norvegicus OX=10116 GN=Rps28 PE=1 SV=1;tr|A0A0A0MY14|A0A0A0MY14_RAT Ribosomal protein S28-like OS=Rattus norvegicus OX=10116 GN=LOC100359503 PE=4 SV=1	3	3	3	3	46.4	7.8409	69	28.954	33.3	33.3	33.3	46.4	30.4	46.4	33.3	46.4	46.4	46.4	46.4	30.4	46.4	33.3	46.4	4669300000	198800000	246220000	278850000	234670000	246510000	216950000	199710000	261740000	295160000	241350000	234300000	269310000	210720000	198040000	202910000
Q6PED0;P62982;Q63654;Q6P7R7;F1LML2;P62986;P0CG51;Q63429;Q5FWT0;F1LU69;A0A0G2K6W0;F1M927;P97621;D4A0J6	Q6PED0;P62982;Q63654;Q6P7R7;F1LML2;P62986;P0CG51;Q63429;Q5FWT0;F1LU69	Ubiquitin-40S ribosomal protein S27a;Ubiquitin;40S ribosomal protein S27a;Ubiquitin-60S ribosomal protein L40;Ubiquitin;60S ribosomal protein L40;Polyubiquitin-B;Ubiquitin;Polyubiquitin-C;Ubiquitin;Ubiquitin-related	Rps27a;Ubb;Uba52;Ubc;LOC100360548;Rps27l3	tr|Q6PED0|Q6PED0_RAT RCG23287, isoform CRA_a OS=Rattus norvegicus OX=10116 GN=Rps27a PE=2 SV=1;sp|P62982|RS27A_RAT Ubiquitin-40S ribosomal protein S27a OS=Rattus norvegicus OX=10116 GN=Rps27a PE=1 SV=2;tr|Q63654|Q63654_RAT Polyubiquitin (Fragment) OS=Rattu	14	13	13	13	66.7	17.951	156	104.95	51.3	42.9	47.4	51.3	57.1	39.1	42.9	42.9	53.8	55.1	51.3	46.2	46.2	42.9	34	167250000000	8468900000	7369600000	6997000000	8601100000	6953200000	7962700000	8124600000	9095100000	9184300000	8874600000	7806200000	7031300000	8169800000	8408100000	7761000000
Q71TY3;M0RA26;P24051	Q71TY3;M0RA26;P24051	40S ribosomal protein S27;40S ribosomal protein S27-like	Rps27;LOC100362987;Rps27l	sp|Q71TY3|RS27_RAT 40S ribosomal protein S27 OS=Rattus norvegicus OX=10116 GN=Rps27 PE=1 SV=3;tr|M0RA26|M0RA26_RAT Ribosomal protein S27-like OS=Rattus norvegicus OX=10116 GN=LOC100362987 PE=3 SV=1;sp|P24051|RS27L_RAT 40S ribosomal protein S27-like OS=Ratt	3	4	4	4	39.3	9.461	84	19.088	39.3	22.6	38.1	38.1	39.3	38.1	22.6	23.8	38.1	38.1	38.1	38.1	23.8	38.1	39.3	5716200000	299740000	301330000	239610000	305190000	315180000	272440000	289670000	255640000	305980000	306870000	258420000	356040000	264990000	293960000	281900000
P62856;D3Z8D7;A0A0G2K743;D3ZJ54;A0A0G2JY64;A0A0G2JVP7	P62856;D3Z8D7;A0A0G2K743;D3ZJ54;A0A0G2JY64	40S ribosomal protein S26	Rps26;LOC100361854;RGD1565117	sp|P62856|RS26_RAT 40S ribosomal protein S26 OS=Rattus norvegicus OX=10116 GN=Rps26 PE=3 SV=3;tr|D3Z8D7|D3Z8D7_RAT 40S ribosomal protein S26 OS=Rattus norvegicus OX=10116 GN=LOC100361854 PE=3 SV=1;tr|A0A0G2K743|A0A0G2K743_RAT 40S ribosomal protein S26 OS=R	6	4	4	4	37.4	13.015	115	6.4561	31.3	31.3	37.4	20.9	20.9	27	31.3	20.9	20.9	20.9	20.9	13.9	20.9	31.3	31.3	4727500000	227170000	268220000	262210000	234130000	215990000	184020000	190470000	209790000	284100000	280590000	237100000	308770000	264910000	231060000	218710000
A0A0H2UHU0;P62853;F1M6F4;M0R763;D4AE10;D3ZCH5	A0A0H2UHU0;P62853;F1M6F4;M0R763;D4AE10	40S ribosomal protein S25	Rps25;LOC100912210;LOC100911337;RGD1563613	tr|A0A0H2UHU0|A0A0H2UHU0_RAT 40S ribosomal protein S25 OS=Rattus norvegicus OX=10116 GN=Rps25 PE=3 SV=1;sp|P62853|RS25_RAT 40S ribosomal protein S25 OS=Rattus norvegicus OX=10116 GN=Rps25 PE=2 SV=1;tr|F1M6F4|F1M6F4_RAT 40S ribosomal protein S25 OS=Rattus n	6	6	6	6	36.3	13.611	124	23.034	30.6	30.6	30.6	36.3	24.2	24.2	24.2	21.8	21.8	15.3	16.1	16.1	29.8	36.3	30.6	25349000000	1340100000	1068200000	1280100000	1350500000	1378300000	1532000000	1276300000	1480000000	1549400000	1460000000	1232800000	1680700000	1366900000	1173900000	1132300000
P62268;D4A9Q3;F1LTW8	P62268;D4A9Q3;F1LTW8	40S ribosomal protein S23	Rps23;RGD1563570;RGD1563705	sp|P62268|RS23_RAT 40S ribosomal protein S23 OS=Rattus norvegicus OX=10116 GN=Rps23 PE=1 SV=3;tr|D4A9Q3|D4A9Q3_RAT Uncharacterized protein OS=Rattus norvegicus OX=10116 PE=3 SV=1;tr|F1LTW8|F1LTW8_RAT Uncharacterized protein OS=Rattus norvegicus OX=10116 PE	3	5	5	5	48.3	15.807	143	10.097	29.4	29.4	42.7	29.4	29.4	34.3	29.4	15.4	21	29.4	42.7	13.3	23.8	23.8	21	3325300000	211470000	235400000	164740000	162720000	122220000	169570000	157170000	218780000	175200000	149740000	275440000	113930000	193290000	193180000	105390000
Q5XFV9;B0K038;Q6P3E1;P62250;M0R4I3;A0A1W2Q631;M0R8S7	Q5XFV9;B0K038;Q6P3E1;P62250;M0R4I3	40S ribosomal protein S16	Rps16;RGD1561137	tr|Q5XFV9|Q5XFV9_RAT Rps16 protein (Fragment) OS=Rattus norvegicus OX=10116 GN=Rps16 PE=2 SV=1;tr|B0K038|B0K038_RAT Rps16 protein (Fragment) OS=Rattus norvegicus OX=10116 GN=Rps16 PE=2 SV=1;tr|Q6P3E1|Q6P3E1_RAT Rps16 protein (Fragment) OS=Rattus norvegicus	7	12	12	12	57.9	17.9	159	37.042	42.1	42.1	52.8	42.1	47.8	47.8	47.2	47.8	47.8	42.8	44	52.2	46.5	46.5	42.8	10570000000	508800000	496780000	448230000	527740000	603520000	581200000	433150000	555290000	676130000	568590000	542950000	600480000	454790000	538240000	543760000
P62845;D3ZAK6;Q6TPJ7	P62845;D3ZAK6	40S ribosomal protein S15	Rps15;Rps15-ps2	sp|P62845|RS15_RAT 40S ribosomal protein S15 OS=Rattus norvegicus OX=10116 GN=Rps15 PE=1 SV=2;tr|D3ZAK6|D3ZAK6_RAT Uncharacterized protein OS=Rattus norvegicus OX=10116 PE=4 SV=2	3	7	7	6	54.5	17.04	145	14.126	19.3	19.3	24.1	32.4	19.3	11	9	34.5	22.1	24.1	28.3	44.1	28.3	26.2	22.1	4233500000	248860000	171460000	271080000	211900000	85999000	195500000	258620000	298410000	153400000	187120000	204430000	182250000	259450000	272960000	169960000
Q6PDV6;P13471;F1MA00;D4A290	Q6PDV6;P13471	40S ribosomal protein S14	Rps14	tr|Q6PDV6|Q6PDV6_RAT 40S ribosomal protein S14 OS=Rattus norvegicus OX=10116 GN=LOC100911847 PE=1 SV=1;sp|P13471|RS14_RAT 40S ribosomal protein S14 OS=Rattus norvegicus OX=10116 GN=Rps14 PE=2 SV=3	4	5	5	5	56.3	16.273	151	67.69	41.7	55.6	55.6	55.6	56.3	56.3	41.7	56.3	56.3	56.3	42.4	56.3	55.6	55.6	56.3	5683200000	315090000	348820000	218010000	292710000	314990000	339870000	274790000	355260000	332480000	257890000	230820000	243660000	308400000	267700000	244480000
P62278;M0RCY2;Q7TP70;F1LMB4	P62278;M0RCY2	40S ribosomal protein S13	Rps13;LOC683961	sp|P62278|RS13_RAT 40S ribosomal protein S13 OS=Rattus norvegicus OX=10116 GN=Rps13 PE=1 SV=2;tr|M0RCY2|M0RCY2_RAT Ribosomal_S13_N domain-containing protein OS=Rattus norvegicus OX=10116 PE=3 SV=1	4	11	11	11	60.9	17.222	151	24.844	49	48.3	55.6	55.6	51.7	44.4	47	56.3	47	42.4	51.7	35.1	44.4	49	51.7	14445000000	775940000	766900000	721280000	754830000	795150000	657960000	685410000	667490000	797400000	895140000	745600000	688820000	841240000	818910000	735160000
P62282;Q6PDV9;D3ZYK5	P62282;Q6PDV9	40S ribosomal protein S11	Rps11	sp|P62282|RS11_RAT 40S ribosomal protein S11 OS=Rattus norvegicus OX=10116 GN=Rps11 PE=1 SV=3;tr|Q6PDV9|Q6PDV9_RAT Ribosomal protein S11 OS=Rattus norvegicus OX=10116 GN=Rps11 PE=2 SV=1	3	12	12	12	60.8	18.431	158	48.469	49.4	53.2	56.3	51.3	49.4	50.6	56.3	50	34.8	50.6	56.3	51.3	46.8	48.7	60.8	11225000000	594800000	570920000	500800000	614810000	620320000	549620000	495660000	592340000	606330000	574520000	571620000	590390000	556560000	595990000	551220000
P63326;F1LT36;A0A0H2UI18;D3ZJY5;D3ZH53;D4A5N7;D3ZCN9;Q7TP86	P63326;F1LT36;A0A0H2UI18;D3ZJY5	40S ribosomal protein S10	Rps10;RGD1564698;LOC100360905	sp|P63326|RS10_RAT 40S ribosomal protein S10 OS=Rattus norvegicus OX=10116 GN=Rps10 PE=2 SV=1;tr|F1LT36|F1LT36_RAT S10_plectin domain-containing protein OS=Rattus norvegicus OX=10116 GN=Rps10l1 PE=4 SV=2;tr|A0A0H2UI18|A0A0H2UI18_RAT 40S ribosomal protein S	8	11	11	11	58.8	18.916	165	47.194	43.6	38.2	29.1	34.5	38.2	49.1	37.6	43.6	38.2	38.2	47.9	34.5	42.4	47.9	42.4	10248000000	530310000	626200000	546510000	594380000	500080000	479680000	638930000	588760000	502560000	427890000	565180000	453640000	561310000	635870000	447160000
B5DEK0	B5DEK0		Rprd1b	tr|B5DEK0|B5DEK0_RAT Regulation of nuclear pre-mRNA domain-containing 1B OS=Rattus norvegicus OX=10116 GN=Rprd1b PE=1 SV=1	1	1	1	1	4.6	36.883	326	3.2486	4.6	0	4.6	4.6	4.6	4.6	0	4.6	4.6	4.6	4.6	4.6	4.6	0	4.6	91969000	9068700	0	9186800	3509100	7523600	5297100	0	2931400	3414600	4382000	7192500	3585700	7366600	0	7342000
A0A0G2K757;P25235	A0A0G2K757;P25235	Dolichyl-diphosphooligosaccharide--protein glycosyltransferase subunit 2	Rpn2	tr|A0A0G2K757|A0A0G2K757_RAT Dolichyl-diphosphooligosaccharide--protein glycosyltransferase subunit 2 OS=Rattus norvegicus OX=10116 GN=Rpn2 PE=1 SV=1;sp|P25235|RPN2_RAT Dolichyl-diphosphooligosaccharide--protein glycosyltransferase subunit 2 OS=Rattus norv	2	18	18	18	42.5	69.122	630	155.62	29.8	29	31.9	34.9	29.7	29	29.2	31.9	21.6	21.9	36.5	29.7	28.6	24.3	29.5	6094000000	274860000	260380000	304780000	341880000	320060000	322830000	296360000	325030000	322870000	344320000	348570000	338860000	324740000	319770000	310810000
Q6P7A7;P07153	Q6P7A7;P07153	Dolichyl-diphosphooligosaccharide--protein glycosyltransferase subunit 1	Rpn1	tr|Q6P7A7|Q6P7A7_RAT Dolichyl-diphosphooligosaccharide--protein glycosyltransferase subunit 1 OS=Rattus norvegicus OX=10116 GN=Rpn1 PE=1 SV=1;sp|P07153|RPN1_RAT Dolichyl-diphosphooligosaccharide--protein glycosyltransferase subunit 1 OS=Rattus norvegicus O	2	20	20	20	38.3	68.4	606	57.039	26.4	25.2	27.9	23.1	23.9	22.9	31.5	21.5	24.1	21.3	23.1	17.7	25.4	23.3	26.2	8974500000	436940000	464350000	450620000	408470000	492470000	461500000	393690000	533090000	502080000	466930000	495870000	572640000	417010000	434630000	389040000
P19944;A0A0H2UHJ3	P19944;A0A0H2UHJ3	60S acidic ribosomal protein P1	Rplp1	sp|P19944|RLA1_RAT 60S acidic ribosomal protein P1 OS=Rattus norvegicus OX=10116 GN=Rplp1 PE=3 SV=1;tr|A0A0H2UHJ3|A0A0H2UHJ3_RAT Uncharacterized protein OS=Rattus norvegicus OX=10116 PE=3 SV=1	2	5	5	5	79.8	11.498	114	96.219	42.1	79.8	42.1	79.8	42.1	79.8	42.1	42.1	79.8	79.8	42.1	79.8	42.1	42.1	79.8	4674600000	218590000	240230000	295410000	240280000	164410000	276570000	279700000	208110000	239110000	236420000	242510000	214080000	239880000	227540000	230800000
P19945;D3ZJT4	P19945	60S acidic ribosomal protein P0	Rplp0	sp|P19945|RLA0_RAT 60S acidic ribosomal protein P0 OS=Rattus norvegicus OX=10116 GN=Rplp0 PE=1 SV=2	2	13	13	13	48.3	34.215	317	114.15	37.2	40.7	46.1	43.2	45.4	41.3	32.5	46.4	42	44.5	42	41.3	32.5	39.4	43.8	15749000000	802070000	841090000	839950000	804030000	771860000	703700000	839920000	786890000	749440000	765170000	848700000	840810000	738410000	799990000	842400000
A0A0G2JXD0;Q6P9U5;P17077;M0RBD4;M0R6B4;F1M7A9;M0R5Y8;A0A0G2JX41;D3ZA49	A0A0G2JXD0;Q6P9U5;P17077;M0RBD4;M0R6B4;F1M7A9	60S ribosomal protein L9	Rpl9;LOC100911472;LOC100910002;RGD1561928	tr|A0A0G2JXD0|A0A0G2JXD0_RAT 60S ribosomal protein L9 pseudogene OS=Rattus norvegicus OX=10116 GN=LOC103692829 PE=4 SV=1;tr|Q6P9U5|Q6P9U5_RAT Ribosomal protein L9 OS=Rattus norvegicus OX=10116 GN=Rpl9 PE=2 SV=1;sp|P17077|RL9_RAT 60S ribosomal protein L9 OS	9	10	10	10	68.6	21.424	188	58.53	58	50	61.7	45.7	48.4	64.9	61.2	61.2	58	47.3	50.5	65.4	50	64.4	61.7	6418900000	358610000	394400000	388710000	272470000	258240000	295310000	360220000	336270000	380640000	288100000	332260000	296260000	340130000	420030000	375920000
B0K031;P05426;B0K023;F1LUE9;Q7TP62	B0K031;P05426;B0K023	60S ribosomal protein L7	Rpl7	tr|B0K031|B0K031_RAT 60S ribosomal protein L7 OS=Rattus norvegicus OX=10116 GN=Rpl7 PE=1 SV=1;sp|P05426|RL7_RAT 60S ribosomal protein L7 OS=Rattus norvegicus OX=10116 GN=Rpl7 PE=1 SV=2;tr|B0K023|B0K023_RAT Rpl7 protein (Fragment) OS=Rattus norvegicus OX=10	5	16	16	16	48.1	30.313	260	85.487	47.3	47.3	43.8	36.5	44.2	40.8	47.3	47.7	44.6	41.9	41.5	39.2	44.6	41.9	47.3	19808000000	1081300000	935570000	961030000	1125000000	1082200000	1068300000	1114300000	958680000	1065200000	1052600000	955700000	1170300000	921160000	1021300000	889590000
Q6P790;F1LQS3;P21533;A0A0G2KBA1;F1M2L7	Q6P790;F1LQS3;P21533;A0A0G2KBA1	60S ribosomal protein L6	Rpl6	tr|Q6P790|Q6P790_RAT 60S ribosomal protein L6 (Fragment) OS=Rattus norvegicus OX=10116 GN=Rpl6 PE=2 SV=1;tr|F1LQS3|F1LQS3_RAT 60S ribosomal protein L6 OS=Rattus norvegicus OX=10116 GN=Rpl6-ps1 PE=3 SV=1;sp|P21533|RL6_RAT 60S ribosomal protein L6 OS=Rattus	5	15	15	15	40.7	33.473	297	76.152	29.6	27.3	27.3	32.7	33	35.4	34.7	33	33	35.4	33	35.7	32	35	30	16581000000	821910000	937260000	861230000	821410000	745420000	864030000	832520000	1000000000	829440000	877010000	1026800000	750150000	745600000	823560000	930140000
P09895;D3ZHP8	P09895;D3ZHP8	60S ribosomal protein L5	Rpl5;Rpl5l1	sp|P09895|RL5_RAT 60S ribosomal protein L5 OS=Rattus norvegicus OX=10116 GN=Rpl5 PE=1 SV=3;tr|D3ZHP8|D3ZHP8_RAT Ribosomal_L18_c domain-containing protein OS=Rattus norvegicus OX=10116 PE=1 SV=1	2	12	12	12	40.7	34.458	297	51.935	38.7	31	38.7	35	40.7	37.4	26.3	33	31.3	30.6	33	40.7	38.7	36.7	33	16241000000	820960000	712680000	640230000	796460000	831250000	871360000	753250000	890500000	1023200000	996210000	829430000	841980000	695690000	675350000	830210000
Q6P3V9;P50878	Q6P3V9;P50878	60S ribosomal protein L4	Rpl4	tr|Q6P3V9|Q6P3V9_RAT 60S ribosomal protein L4 OS=Rattus norvegicus OX=10116 GN=Rpl4 PE=1 SV=1;sp|P50878|RL4_RAT 60S ribosomal protein L4 OS=Rattus norvegicus OX=10116 GN=Rpl4 PE=1 SV=3	2	17	17	17	42.8	47.3	421	73.733	30.9	39.9	37.3	39.7	34.4	35.9	32.5	39.2	39	30.9	34	34.9	39.4	37.3	37.8	18069000000	931920000	847160000	898830000	989800000	949130000	921140000	752660000	961380000	987920000	986600000	740860000	937970000	853340000	895190000	817910000
B2RYQ8;P83883;F8WFR5;M0R7E5;D3ZDE0	B2RYQ8;P83883;F8WFR5	60S ribosomal protein L36a	Rpl36a;RGD1566373	tr|B2RYQ8|B2RYQ8_RAT Large subunit ribosomal protein L36a, isoform CRA_a OS=Rattus norvegicus OX=10116 GN=Rpl36a PE=2 SV=1;sp|P83883|RL36A_RAT 60S ribosomal protein L36a OS=Rattus norvegicus OX=10116 GN=Rpl36a PE=1 SV=2;tr|F8WFR5|F8WFR5_RAT Similar to larg	5	6	6	6	33	12.441	106	9.5748	32.1	30.2	22.6	22.6	30.2	22.6	23.6	30.2	16	30.2	30.2	16	24.5	30.2	22.6	2968500000	182530000	159060000	170610000	167690000	164780000	130420000	145720000	168630000	143560000	114770000	183840000	148640000	156840000	165620000	149660000
P17078;F1M6G3;D3ZN79;D3ZB50;A0A0G2JY60;D3Z942	P17078;F1M6G3;D3ZN79	60S ribosomal protein L35	Rpl35;Gm8444;LOC686074	sp|P17078|RL35_RAT 60S ribosomal protein L35 OS=Rattus norvegicus OX=10116 GN=Rpl35 PE=1 SV=3;tr|F1M6G3|F1M6G3_RAT Uncharacterized protein OS=Rattus norvegicus OX=10116 PE=3 SV=1;tr|D3ZN79|D3ZN79_RAT Uncharacterized protein OS=Rattus norvegicus OX=10116 PE	6	5	5	4	30.9	14.552	123	30.272	30.9	30.9	26	26	30.9	30.9	30.9	30.9	30.9	30.9	30.9	30.9	30.9	30.9	30.9	10018000000	480820000	494770000	567080000	576260000	564010000	509830000	408540000	610510000	508490000	629370000	435350000	480120000	502120000	495180000	465000000
B2RZD4;F1LQ14;D4A4W9;P11250	B2RZD4;F1LQ14;D4A4W9;P11250	60S ribosomal protein L34	Rpl34;Rpl34-ps1	tr|B2RZD4|B2RZD4_RAT 60S ribosomal protein L34 OS=Rattus norvegicus OX=10116 GN=Rpl34 PE=1 SV=1;tr|F1LQ14|F1LQ14_RAT 60S ribosomal protein L34 OS=Rattus norvegicus OX=10116 GN=Rpl34 PE=4 SV=1;tr|D4A4W9|D4A4W9_RAT Uncharacterized protein OS=Rattus norvegicu	4	5	5	5	35.9	13.293	117	7.8501	28.2	28.2	12.8	28.2	28.2	12.8	28.2	35.9	28.2	28.2	28.2	20.5	28.2	20.5	35.9	4708500000	298530000	239330000	279470000	228360000	242530000	171550000	185530000	265700000	244610000	243120000	236290000	245050000	254720000	234450000	266550000
P62912;D4A412;D4A647;D3ZWL0	P62912;D4A412	60S ribosomal protein L32	Rpl32;LOC688684	sp|P62912|RL32_RAT 60S ribosomal protein L32 OS=Rattus norvegicus OX=10116 GN=Rpl32 PE=1 SV=2;tr|D4A412|D4A412_RAT Uncharacterized protein OS=Rattus norvegicus OX=10116 PE=4 SV=1	4	6	6	6	43.7	15.86	135	40.605	33.3	33.3	25.9	31.1	14.8	14.8	33.3	28.1	14.8	25.9	25.9	33.3	36.3	36.3	20.7	5616600000	424120000	331560000	334120000	202570000	166860000	67417000	418810000	244780000	283390000	202220000	399820000	274230000	320170000	344410000	396690000
P62890;A0A0G2K5E6;M0RD99;M0RA78;M0R764;F1M3Q4;M0R924	P62890;A0A0G2K5E6	60S ribosomal protein L30	Rpl30	sp|P62890|RL30_RAT 60S ribosomal protein L30 OS=Rattus norvegicus OX=10116 GN=Rpl30 PE=3 SV=2;tr|A0A0G2K5E6|A0A0G2K5E6_RAT 60S ribosomal protein L30-like OS=Rattus norvegicus OX=10116 GN=LOC108351936 PE=4 SV=1	7	7	7	7	71.3	12.784	115	108.77	64.3	71.3	71.3	71.3	71.3	63.5	46.1	63.5	71.3	63.5	56.5	53	46.1	64.3	63.5	7222200000	444590000	367190000	363010000	306450000	312250000	379160000	290970000	349580000	379290000	331790000	390400000	441720000	396630000	395990000	387750000
P21531;A0A0U1RRY5;D4A9G1;Q6TXF6	P21531	60S ribosomal protein L3	Rpl3	sp|P21531|RL3_RAT 60S ribosomal protein L3 OS=Rattus norvegicus OX=10116 GN=Rpl3 PE=1 SV=3	4	17	17	17	41.4	46.135	403	66.884	39.5	39.5	28.5	17.9	24.3	29.3	37.2	33.3	35	33.7	40	36	34	35.7	38	16115000000	805240000	863670000	743530000	773580000	798270000	912760000	754320000	832940000	917070000	867400000	788500000	939480000	847490000	874200000	763100000
A0A0G2K7W6;P18445;D3ZI60;D4AAY6;D3ZG03;D3ZF07	A0A0G2K7W6;P18445;D3ZI60;D4AAY6;D3ZG03	60S ribosomal protein L27a	Rpl27a;RGD1561984;RGD1559972;RGD1565415	tr|A0A0G2K7W6|A0A0G2K7W6_RAT Similar to 60S ribosomal protein L27a OS=Rattus norvegicus OX=10116 GN=RGD1562402 PE=3 SV=1;sp|P18445|RL27A_RAT 60S ribosomal protein L27a OS=Rattus norvegicus OX=10116 GN=Rpl27a PE=1 SV=3;tr|D3ZI60|D3ZI60_RAT 60S ribosomal pro	6	4	4	4	27.7	16.587	148	19.826	20.3	20.3	27.7	20.9	20.9	20.9	27.7	20.9	27.7	8.1	22.3	22.3	27.7	27.7	27.7	3536000000	211530000	195150000	194120000	177330000	203770000	212460000	181150000	176570000	196450000	133580000	187880000	217200000	175600000	167920000	184410000
P61354;D3ZTK5;M0R7P0	P61354;D3ZTK5;M0R7P0	60S ribosomal protein L27	Rpl27;RGD1563835;LOC100912027	sp|P61354|RL27_RAT 60S ribosomal protein L27 OS=Rattus norvegicus OX=10116 GN=Rpl27 PE=2 SV=2;tr|D3ZTK5|D3ZTK5_RAT 60S ribosomal protein L27 OS=Rattus norvegicus OX=10116 PE=1 SV=1;tr|M0R7P0|M0R7P0_RAT KOW domain-containing protein OS=Rattus norvegicus OX=	3	6	6	6	48.5	15.798	136	41.63	48.5	42.6	34.6	36	41.9	41.9	27.9	42.6	41.9	42.6	41.9	36	34.6	42.6	34.6	9192900000	517170000	462800000	469530000	452800000	479390000	461290000	404910000	460780000	438000000	476630000	412910000	567230000	474140000	548310000	508190000
G3V6I9;P12749;D4A1Z2;D4AE42;D3ZSF2;M0R6L3;P86411	G3V6I9;P12749;D4A1Z2	60S ribosomal protein L26	Rpl26;Rpl26-ps2	tr|G3V6I9|G3V6I9_RAT 60S ribosomal protein L26 OS=Rattus norvegicus OX=10116 GN=Rpl26 PE=1 SV=1;sp|P12749|RL26_RAT 60S ribosomal protein L26 OS=Rattus norvegicus OX=10116 GN=Rpl26 PE=1 SV=1;tr|D4A1Z2|D4A1Z2_RAT KOW domain-containing protein OS=Rattus norve	7	7	7	7	33.1	17.258	145	22.073	27.6	27.6	15.2	15.2	21.4	16.6	21.4	33.1	21.4	21.4	21.4	21.4	27.6	33.1	21.4	8127400000	412880000	464280000	408990000	380820000	414360000	341030000	321370000	393290000	454820000	440120000	408490000	396420000	430530000	441940000	452690000
A0A0H2UH99;P83732;M0RBD1	A0A0H2UH99;P83732	60S ribosomal protein L24	Rpl24	tr|A0A0H2UH99|A0A0H2UH99_RAT 60S ribosomal protein L24 OS=Rattus norvegicus OX=10116 GN=Rpl24 PE=1 SV=1;sp|P83732|RL24_RAT 60S ribosomal protein L24 OS=Rattus norvegicus OX=10116 GN=Rpl24 PE=2 SV=1	3	7	7	7	40.4	17.676	156	14.624	19.2	16	35.3	30.1	30.1	35.9	30.8	35.9	25	25	25	35.9	25.6	18.6	19.2	6426400000	228890000	109470000	304830000	353670000	374140000	341510000	367940000	295490000	425600000	300960000	371270000	441960000	254860000	266290000	305860000
P62832	P62832	60S ribosomal protein L23	Rpl23	sp|P62832|RL23_RAT 60S ribosomal protein L23 OS=Rattus norvegicus OX=10116 GN=Rpl23 PE=2 SV=1	1	6	6	6	50	14.865	140	26.933	42.9	42.9	37.1	38.6	38.6	32.1	37.1	32.1	38.6	38.6	31.4	38.6	42.9	37.1	27.9	6206800000	256460000	224590000	312360000	382220000	363310000	329550000	219840000	336740000	373100000	325230000	296650000	424140000	222590000	284560000	267850000
Q6PDV8;P47198	Q6PDV8;P47198	60S ribosomal protein L22	Rpl22	tr|Q6PDV8|Q6PDV8_RAT 60S ribosomal protein L22 OS=Rattus norvegicus OX=10116 GN=LOC100360057 PE=1 SV=1;sp|P47198|RL22_RAT 60S ribosomal protein L22 OS=Rattus norvegicus OX=10116 GN=Rpl22 PE=2 SV=2	2	3	3	3	39.1	14.759	128	29.611	39.1	39.1	39.1	39.1	39.1	39.1	39.1	39.1	39.1	39.1	18.8	39.1	39.1	39.1	39.1	8224900000	350170000	418450000	340200000	306990000	488880000	485350000	386000000	389810000	592430000	248920000	419590000	507460000	375870000	402180000	533890000
P84100;F1M5A9;Q63287;A0A0G2JXE7;A0A0G2JVH6;M0RDT4;Q6QI81	P84100	60S ribosomal protein L19	Rpl19	sp|P84100|RL19_RAT 60S ribosomal protein L19 OS=Rattus norvegicus OX=10116 GN=Rpl19 PE=1 SV=1	7	10	10	10	37.8	23.466	196	42.929	28.6	24	20.9	21.4	24.5	24.5	25	24.5	34.2	28.1	25	29.6	25.5	24	25	8581200000	487790000	533170000	422550000	392820000	387220000	369330000	336680000	495140000	451920000	468980000	409340000	351390000	453190000	604160000	502750000
P62718;F1M0K6	P62718;F1M0K6	60S ribosomal protein L18a	Rpl18a;RGD1565566	sp|P62718|RL18A_RAT 60S ribosomal protein L18a OS=Rattus norvegicus OX=10116 GN=Rpl18a PE=2 SV=1;tr|F1M0K6|F1M0K6_RAT 60S ribosomal protein L18a OS=Rattus norvegicus OX=10116 PE=3 SV=2	2	6	6	6	34.1	20.732	176	36.511	25.6	25.6	17.6	22.2	22.2	17	21.6	26.1	22.2	22.2	17.6	22.2	23.9	25.6	22.2	6945400000	337550000	367390000	300900000	360470000	459500000	286770000	357300000	382740000	340200000	337270000	312080000	380870000	328720000	310810000	379010000
A0A0H2UHS7;P12001;Q0QEW8	A0A0H2UHS7;P12001;Q0QEW8	60S ribosomal protein L18	Rpl18	tr|A0A0H2UHS7|A0A0H2UHS7_RAT 60S ribosomal protein L18 OS=Rattus norvegicus OX=10116 GN=Rpl18 PE=1 SV=1;sp|P12001|RL18_RAT 60S ribosomal protein L18 OS=Rattus norvegicus OX=10116 GN=Rpl18 PE=1 SV=2;tr|Q0QEW8|Q0QEW8_RAT Ribosomal protein L18 (Fragment) OS=R	3	6	6	6	33.3	21.786	189	39.387	26.5	26.5	26.5	26.5	26.5	26.5	26.5	26.5	26.5	26.5	26.5	29.6	26.5	33.3	22.8	11316000000	579550000	577380000	525840000	538990000	514370000	656370000	489660000	565930000	632600000	720290000	639260000	626380000	465530000	586130000	473940000
A0A0H2UHQ1;F1LZX7;P24049;D3Z9G9;A0A0G2KB77;Q7TPJ7	A0A0H2UHQ1;F1LZX7;P24049;D3Z9G9;A0A0G2KB77	60S ribosomal protein L17	Rpl17;RGD1560017	tr|A0A0H2UHQ1|A0A0H2UHQ1_RAT 60S ribosomal protein L17 OS=Rattus norvegicus OX=10116 GN=Rpl17 PE=1 SV=1;tr|F1LZX7|F1LZX7_RAT 60S ribosomal protein L17 OS=Rattus norvegicus OX=10116 GN=Rpl17 PE=1 SV=2;sp|P24049|RL17_RAT 60S ribosomal protein L17 OS=Rattus n	6	6	6	6	31.2	21.967	189	20.329	21.7	26.5	30.7	26.5	26.5	21.7	18	18.5	18	18	27	18	21.2	21.7	26.5	4772800000	239880000	240110000	257920000	274960000	226720000	230730000	212390000	297170000	279770000	208110000	218710000	271490000	230540000	246610000	215420000
P61314	P61314	60S ribosomal protein L15	Rpl15	sp|P61314|RL15_RAT 60S ribosomal protein L15 OS=Rattus norvegicus OX=10116 GN=Rpl15 PE=1 SV=2	1	12	12	10	46.1	24.146	204	16.502	32.8	38.2	35.8	35.8	31.4	42.6	34.8	35.8	23.5	32.8	39.2	28.4	32.4	42.6	35.8	10746000000	503760000	555550000	646380000	536690000	616270000	501810000	643990000	513390000	419310000	565590000	656410000	479150000	559650000	696410000	512980000
F1LSW7;B5DEM5;Q63507;Q6TUH8;D3ZHE6	F1LSW7;B5DEM5;Q63507;Q6TUH8	60S ribosomal protein L14	Rpl14;LOC306079	tr|F1LSW7|F1LSW7_RAT 60S ribosomal protein L14 OS=Rattus norvegicus OX=10116 GN=Rpl14 PE=1 SV=2;tr|B5DEM5|B5DEM5_RAT 60S ribosomal protein L14 OS=Rattus norvegicus OX=10116 GN=Rpl14 PE=1 SV=1;sp|Q63507|RL14_RAT 60S ribosomal protein L14 OS=Rattus norvegicu	5	7	7	7	30.4	23.322	214	20.297	30.4	30.4	30.4	23.4	23.4	23.4	27.6	26.2	23.4	27.6	30.4	27.6	24.8	25.7	22.9	9695100000	543170000	466420000	435650000	528140000	567600000	551750000	443280000	411150000	477450000	549490000	472230000	427550000	513020000	567030000	466000000
Q5RK10;A0A1W2Q6L2;P35427	Q5RK10;A0A1W2Q6L2;P35427	60S ribosomal protein L13a	Rpl13a	tr|Q5RK10|Q5RK10_RAT 60S ribosomal protein L13a OS=Rattus norvegicus OX=10116 GN=Rpl13a PE=1 SV=1;tr|A0A1W2Q6L2|A0A1W2Q6L2_RAT Uncharacterized protein OS=Rattus norvegicus OX=10116 PE=3 SV=1;sp|P35427|RL13A_RAT 60S ribosomal protein L13a OS=Rattus norvegic	3	12	12	12	44.3	23.446	203	17.223	31	27.1	34.5	30.5	21.7	21.7	37.9	21.7	27.1	22.7	27.1	25.6	33	33.5	33	9334600000	486960000	529110000	494660000	390420000	463590000	542290000	392850000	662590000	538450000	432740000	535520000	514380000	501150000	491230000	395850000
B2RYU2;P23358;A0A140TAC5;M0R4B6;D3ZJE2;D4A8N3	B2RYU2;P23358;A0A140TAC5;M0R4B6;D3ZJE2;D4A8N3	60S ribosomal protein L12	Rpl12;Rpl12-ps1;RGD1563956	tr|B2RYU2|B2RYU2_RAT RCG45615, isoform CRA_a OS=Rattus norvegicus OX=10116 GN=Rpl12 PE=2 SV=1;sp|P23358|RL12_RAT 60S ribosomal protein L12 OS=Rattus norvegicus OX=10116 GN=Rpl12 PE=2 SV=1;tr|A0A140TAC5|A0A140TAC5_RAT 60S ribosomal protein L12 OS=Rattus nor	6	7	7	7	53.3	17.845	165	115.42	53.3	53.3	49.7	45.5	45.5	45.5	49.7	49.7	45.5	49.7	45.5	45.5	49.7	45.5	45.5	8356300000	468090000	442220000	381000000	391710000	477410000	370660000	417650000	477060000	481810000	524640000	340610000	514810000	391510000	441730000	396970000
P62914;Q4V8I6;A0A0G2K3Y8	P62914;Q4V8I6;A0A0G2K3Y8	60S ribosomal protein L11	Rpl11	sp|P62914|RL11_RAT 60S ribosomal protein L11 OS=Rattus norvegicus OX=10116 GN=Rpl11 PE=1 SV=2;tr|Q4V8I6|Q4V8I6_RAT 60S ribosomal protein L11 OS=Rattus norvegicus OX=10116 GN=Rpl11 PE=1 SV=1;tr|A0A0G2K3Y8|A0A0G2K3Y8_RAT 60S ribosomal protein L11 OS=Rattus n	3	7	7	7	36.5	20.252	178	39.645	28.1	21.3	21.3	32.6	24.2	28.1	21.3	36.5	28.1	28.1	32.6	20.8	17.4	21.3	32	10692000000	486450000	550600000	532220000	526480000	616420000	552630000	552010000	660960000	647590000	505800000	568650000	598280000	423990000	480890000	553670000
P62907;Q4KM60;F1LYQ7;D3Z9F6	P62907;Q4KM60;F1LYQ7	60S ribosomal protein L10a;Ribosomal protein	Rpl10a;LOC680700	sp|P62907|RL10A_RAT 60S ribosomal protein L10a OS=Rattus norvegicus OX=10116 GN=Rpl10a PE=1 SV=2;tr|Q4KM60|Q4KM60_RAT Ribosomal protein (Fragment) OS=Rattus norvegicus OX=10116 GN=Rpl10a PE=2 SV=1;tr|F1LYQ7|F1LYQ7_RAT Ribosomal protein OS=Rattus norvegicus	4	9	9	9	40.1	24.831	217	45.964	37.3	36.9	37.3	33.6	40.1	39.6	24.4	37.3	33.6	37.3	37.3	37.3	30.9	30.9	30.9	12986000000	678730000	718680000	611540000	634720000	688270000	565110000	633930000	551290000	647290000	719030000	525010000	699520000	699050000	644540000	674830000
Q6PDV7;D4A1P2	Q6PDV7;D4A1P2	60S ribosomal protein L10	Rpl10;Rpl10l	sp|Q6PDV7|RL10_RAT 60S ribosomal protein L10 OS=Rattus norvegicus OX=10116 GN=Rpl10 PE=1 SV=3;tr|D4A1P2|D4A1P2_RAT Ribosomal protein L10-like OS=Rattus norvegicus OX=10116 GN=Rpl10l PE=1 SV=1	2	12	12	12	47.7	24.604	214	50.552	43.5	43	43	39.3	44.4	38.8	41.6	39.7	30.4	36.4	42.5	37.4	38.8	46.7	39.3	9517300000	472930000	608600000	532760000	460450000	456490000	475750000	593100000	480130000	429240000	473480000	478790000	596610000	494050000	460270000	455020000
F1LPB9;P47709;A0A0G2K8B5;P70610;P70611	F1LPB9;P47709	Rabphilin-3A	Rph3a	tr|F1LPB9|F1LPB9_RAT Rabphilin-3A OS=Rattus norvegicus OX=10116 GN=Rph3a PE=1 SV=1;sp|P47709|RP3A_RAT Rabphilin-3A OS=Rattus norvegicus OX=10116 GN=Rph3a PE=1 SV=1	5	27	27	27	44.4	75.803	684	323.31	40.5	35.8	40.6	34.4	37	33	37.1	42.4	35.4	31.7	32	26.5	34.1	40.6	36.7	25513000000	1406900000	1323400000	1417700000	1358200000	1269100000	1178600000	1338500000	1462400000	1392800000	1161800000	1235200000	1226100000	1272500000	1288200000	1416400000
D3ZTJ0;A0A0G2JUM3	D3ZTJ0;A0A0G2JUM3	Protein XRP2	Rp2	tr|D3ZTJ0|D3ZTJ0_RAT Protein XRP2 OS=Rattus norvegicus OX=10116 GN=Rp2 PE=1 SV=3;tr|A0A0G2JUM3|A0A0G2JUM3_RAT RP2 activator of ARL3 GTPase OS=Rattus norvegicus OX=10116 GN=Rp2 PE=1 SV=1	2	2	2	2	6.9	39.32	348	3.498	0	0	0	0	0	0	0	2.9	0	0	0	0	0	0	4	0	0	0	0	0	0	0	0	0	0	0	0	0	0	0	0
D4A742	D4A742		Romo1	tr|D4A742|D4A742_RAT RCG37250, isoform CRA_a OS=Rattus norvegicus OX=10116 GN=Romo1 PE=1 SV=1	1	1	1	1	21.5	8.1828	79	5.6919	0	0	0	0	0	0	0	21.5	0	0	0	0	0	0	0	0	0	0	0	0	0	0	0	0	0	0	0	0	0	0	0
Q4V7D2	Q4V7D2	Protein rogdi homolog	Rogdi	sp|Q4V7D2|ROGDI_RAT Protein rogdi homolog OS=Rattus norvegicus OX=10116 GN=Rogdi PE=1 SV=1	1	11	11	11	47	32.205	287	89.275	33.1	26.5	34.1	40.4	37.3	29.3	36.6	31.4	31.7	25.8	32.1	35.5	30.3	41.1	36.9	5626300000	311710000	293840000	278960000	313620000	287400000	295030000	319330000	311370000	333030000	294110000	274940000	263970000	273380000	243320000	289660000
F1LQT3;A0A0G2K5N6;Q62868	F1LQT3;A0A0G2K5N6;Q62868	Rho-associated protein kinase 2	Rock2	tr|F1LQT3|F1LQT3_RAT Rho-associated protein kinase OS=Rattus norvegicus OX=10116 GN=Rock2 PE=1 SV=3;tr|A0A0G2K5N6|A0A0G2K5N6_RAT Rho-associated protein kinase OS=Rattus norvegicus OX=10116 GN=Rock2 PE=1 SV=1;sp|Q62868|ROCK2_RAT Rho-associated protein kinas	3	38	38	32	30.2	159.44	1378	219.41	17.5	18.3	17.5	17.1	17.2	14.9	14	18.9	18.2	18.4	15.7	15	19.6	20.7	15.7	14538000000	680410000	757650000	815170000	749310000	804630000	723330000	839050000	772790000	827170000	811470000	645500000	811670000	731540000	779920000	744690000
Q9QZI3;A0A1W2Q6F3;F1M950;A0A0G2JZA1	Q9QZI3;A0A1W2Q6F3;F1M950;A0A0G2JZA1		Robo2	tr|Q9QZI3|Q9QZI3_RAT Robo2 (Fragment) OS=Rattus norvegicus OX=10116 GN=Robo2 PE=2 SV=1;tr|A0A1W2Q6F3|A0A1W2Q6F3_RAT Roundabout guidance receptor 2 OS=Rattus norvegicus OX=10116 GN=Robo2 PE=4 SV=1;tr|F1M950|F1M950_RAT Roundabout guidance receptor 2 OS=Rattu	4	2	2	2	3.1	116.57	1060	1.8496	0	0	0	1.5	0	0	0	0	0	1.6	0	0	0	0	0	0	0	0	0	0	0	0	0	0	0	0	0	0	0	0	0
G3V6V1;Q6P7D2;O09175	G3V6V1;Q6P7D2;O09175	Aminopeptidase B	Rnpep	tr|G3V6V1|G3V6V1_RAT Aminopeptidase B OS=Rattus norvegicus OX=10116 GN=Rnpep PE=1 SV=1;tr|Q6P7D2|Q6P7D2_RAT Arginyl aminopeptidase (Aminopeptidase B) OS=Rattus norvegicus OX=10116 GN=Rnpep PE=2 SV=1;sp|O09175|AMPB_RAT Aminopeptidase B OS=Rattus norvegicus	3	18	18	18	33.4	72.688	650	104.44	24.2	22	24.8	24.9	23.4	20.5	21.1	22.8	20.9	18.6	18.3	17.4	22.3	28	28.6	11886000000	629590000	609710000	641040000	655320000	617280000	607940000	640550000	631140000	692010000	549940000	611210000	644170000	529750000	608220000	608600000
[truncated: 2,897 more rows]
