# Supplementary material for: Preconditioning With Intermittent Hypobaric Hypoxia Attenuates Stroke Damage and Modulates Endocytosis in Residual Neurons
Source: Front Neurol. 2021 Dec 15;12:750908. doi: 10.3389/fneur.2021.750908 (PMC8715922; doi:10.3389/fneur.2021.750908)
Supplement: Supplementary file 1 [file Data_Sheet_1.ZIP › supplementary data and figures/Proteomics/Proteomics raw data/Protein quantification and significant difference analysis.xlsx]

## Sheet: H6M vsM- Significantly differen
Protein IDs	Majority protein IDs	Protein names	Gene names	Fasta headers	Number of proteins	Peptides	Razor + unique peptides	Unique peptides	Sequence coverage [%]	Mol. weight [kDa]	Sequence length	Score	Sequence coverage HM1 [%]	Sequence coverage HM2 [%]	Sequence coverage HM3 [%]	Sequence coverage M1 [%]	Sequence coverage M2 [%]	Sequence coverage M3 [%]	Intensity	LFQ intensity HM1	LFQ intensity HM2	LFQ intensity HM3	LFQ intensity M1	LFQ intensity M2	LFQ intensity M3	FC	P.value
G3V9J7;O35550	G3V9J7;O35550	Rab GTPase-binding effector protein 1	Rabep1	tr|G3V9J7|G3V9J7_RAT Rab GTPase-binding effector protein 1 OS=Rattus norvegicus OX=10116 GN=Rabep1 PE=1 SV=1;sp|O35550|RABE1_RAT Rab GTPase-binding effector protein 1 OS=Rattus norvegicus OX=10116 GN=Rabep1 PE=1 SV=1	2	11	11	11	16	99.384	862	126.51	8.6	10.7	8	11.5	5.2	3.2	3258600000	148150000	165580000	138460000	119070000	82199000	86489000	1.57142	0.0176826
P14659;A0A0G2JUT0	P14659;A0A0G2JUT0	Heat shock-related 70 kDa protein 2	Hspa2	sp|P14659|HSP72_RAT Heat shock-related 70 kDa protein 2 OS=Rattus norvegicus OX=10116 GN=Hspa2 PE=1 SV=2;tr|A0A0G2JUT0|A0A0G2JUT0_RAT Heat shock-related 70 kDa protein 2 OS=Rattus norvegicus OX=10116 GN=Hspa2 PE=1 SV=1	2	17	4	4	24.6	69.641	633	11.599	23.1	23.1	18.2	19	19.6	20.7	794430000	53769000	73331000	50125000	31103000	34385000	42564000	1.64018	0.0444328
A0JPM9	A0JPM9	Eukaryotic translation initiation factor 3 subunit J	Eif3j	sp|A0JPM9|EIF3J_RAT Eukaryotic translation initiation factor 3 subunit J OS=Rattus norvegicus OX=10116 GN=Eif3j PE=1 SV=1	1	6	6	6	20.1	29.187	259	10.525	8.1	7.7	4.2	7.3	4.2	7.3	1134900000	58172000	72341000	86350000	53269000	43537000	47097000	1.50701	0.0477122
P00173	P00173	Cytochrome b5	Cyb5a	sp|P00173|CYB5_RAT Cytochrome b5 OS=Rattus norvegicus OX=10116 GN=Cyb5a PE=1 SV=2	1	5	5	5	47.8	15.355	134	31.836	25.4	47.8	41	47.8	18.7	9.7	2930000000	201190000	214910000	181160000	142080000	94966000	127810000	1.63697	0.0104615
D4AE79	D4AE79		Chmp1a	tr|D4AE79|D4AE79_RAT Charged multivesicular body protein 1A OS=Rattus norvegicus OX=10116 GN=Chmp1a PE=1 SV=1	1	3	3	3	12.8	21.607	196	5.2765	8.7	8.7	4.6	4.6	8.7	8.7	350590000	25575000	26354000	24643000	12180000	17260000	16543000	1.66522	0.00358313
A0A0G2K0B0;Q5XIM5;Q6QI67	A0A0G2K0B0;Q5XIM5	Protein CDV3 homolog	Cdv3	tr|A0A0G2K0B0|A0A0G2K0B0_RAT Protein CDV3 homolog OS=Rattus norvegicus OX=10116 GN=Cdv3 PE=1 SV=1;sp|Q5XIM5|CDV3_RAT Protein CDV3 homolog OS=Rattus norvegicus OX=10116 GN=Cdv3 PE=1 SV=1	3	7	7	6	41.6	29.647	281	85.515	11.4	13.5	7.1	2.8	4.3	15.7	2134400000	121370000	112170000	118740000	84969000	63491000	77901000	1.55628	0.00366511
Q4KLF8;A0A0G2K585;A0A0U1RRQ2;REV__D3ZYL0	Q4KLF8;A0A0G2K585;A0A0U1RRQ2	Actin-related protein 2/3 complex subunit 5	Arpc5	sp|Q4KLF8|ARPC5_RAT Actin-related protein 2/3 complex subunit 5 OS=Rattus norvegicus OX=10116 GN=Arpc5 PE=1 SV=3;tr|A0A0G2K585|A0A0G2K585_RAT Actin-related protein 2/3 complex subunit 5 OS=Rattus norvegicus OX=10116 GN=Arpc5 PE=1 SV=1;tr|A0A0U1RRQ2|A0A0U1R	4	6	6	6	42.4	16.32	151	11.059	33.1	29.1	29.1	21.2	24.5	34.4	5489000000	383560000	333160000	327100000	131480000	261490000	238980000	1.65174	0.0353378
D4ABI6;Q91Y78	D4ABI6;Q91Y78	Ubiquitin carboxyl-terminal hydrolase;Ubiquitin carboxyl-terminal hydrolase isozyme L3	Uchl3	tr|D4ABI6|D4ABI6_RAT Ubiquitin carboxyl-terminal hydrolase OS=Rattus norvegicus OX=10116 GN=Uchl3 PE=1 SV=2;sp|Q91Y78|UCHL3_RAT Ubiquitin carboxyl-terminal hydrolase isozyme L3 OS=Rattus norvegicus OX=10116 GN=Uchl3 PE=1 SV=1	2	9	9	9	48.7	26.109	230	116.99	23	31.3	27	31.3	34.3	29.6	2875200000	109140000	126570000	107020000	169770000	151470000	218930000	0.634485	0.0354177
Q499N6	Q499N6	UBX domain-containing protein 1	Ubxn1	sp|Q499N6|UBXN1_RAT UBX domain-containing protein 1 OS=Rattus norvegicus OX=10116 GN=Ubxn1 PE=3 SV=2	1	2	2	2	9.4	33.581	297	31.814	9.4	5.4	5.4	5.4	9.4	5.4	674890000	17678000	25129000	28721000	41494000	33309000	38812000	0.629565	0.025669
D4A255	D4A255		Tldc1	tr|D4A255|D4A255_RAT MTOR-associated protein, eak-7 homolog OS=Rattus norvegicus OX=10116 GN=Meak7 PE=1 SV=3	1	2	2	2	7.9	50.265	453	7.0948	7.9	7.9	7.9	3.5	3.5	7.9	179920000	7765300	5398500	4586800	9554600	12617000	10313000	0.546431	0.0207399
Q6P7A8;G3V7X5;P24054	Q6P7A8;G3V7X5;P24054	SPARC-like protein 1	Sparcl1	tr|Q6P7A8|Q6P7A8_RAT SPARC-like 1 (Hevin) OS=Rattus norvegicus OX=10116 GN=Sparcl1 PE=2 SV=1;tr|G3V7X5|G3V7X5_RAT SPARC-like 1 (Mast9, hevin), isoform CRA_a OS=Rattus norvegicus OX=10116 GN=Sparcl1 PE=1 SV=1;sp|P24054|SPRL1_RAT SPARC-like protein 1 OS=Ratt	3	7	7	7	13.9	70.611	634	27.855	7.4	7.1	6	7.1	3.6	8.5	2093200000	85550000	68040000	71971000	149690000	121130000	129470000	0.563494	0.00433047
G3V9P0;Q9WTV5	G3V9P0;Q9WTV5	26S proteasome non-ATPase regulatory subunit 9	Psmd9	tr|G3V9P0|G3V9P0_RAT 26S proteasome non-ATPase regulatory subunit 9 OS=Rattus norvegicus OX=10116 GN=Psmd9 PE=1 SV=1;sp|Q9WTV5|PSMD9_RAT 26S proteasome non-ATPase regulatory subunit 9 OS=Rattus norvegicus OX=10116 GN=Psmd9 PE=1 SV=1	2	7	7	7	34.2	24.815	222	22.585	14.9	15.3	9.9	10.8	9.9	10.4	1328900000	65160000	58965000	57756000	94884000	89019000	126950000	0.585103	0.0231726
A7VLG3;Q4QQS3	A7VLG3;Q4QQS3	Protein OSCP1	OSCP1;Oscp1	tr|A7VLG3|A7VLG3_RAT Organic solute carrier protein 1 OS=Rattus norvegicus OX=10116 GN=OSCP1 PE=2 SV=1;sp|Q4QQS3|OSCP1_RAT Protein OSCP1 OS=Rattus norvegicus OX=10116 GN=Oscp1 PE=2 SV=1	2	3	3	3	7.7	41.57	363	4.547	2.2	2.2	2.2	4.4	2.2	2.2	842240000	61396000	55732000	28558000	84135000	77844000	96525000	0.563573	0.0309941
Q5M949	Q5M949		Nipsnap3b	tr|Q5M949|Q5M949_RAT Nipsnap homolog 3A (C. elegans) OS=Rattus norvegicus OX=10116 GN=Nipsnap3b PE=1 SV=1	1	5	5	5	26.3	28.34	247	16.113	13.4	23.5	9.3	23.5	9.3	14.2	1158100000	41787000	44561000	37251000	78540000	62324000	102370000	0.508149	0.0279694
D3ZKG1	D3ZKG1		Mut	tr|D3ZKG1|D3ZKG1_RAT Methylmalonyl-CoA mutase OS=Rattus norvegicus OX=10116 GN=Mmut PE=1 SV=2	1	6	6	6	11.3	92.035	833	15.457	3	0	2.9	5.9	7	4.3	510940000	22554000		18359000	28418000	33938000	33406000	0.640854	0.0252677
P63031	P63031	Mitochondrial pyruvate carrier 1	Mpc1	sp|P63031|MPC1_RAT Mitochondrial pyruvate carrier 1 OS=Rattus norvegicus OX=10116 GN=Mpc1 PE=3 SV=1	1	3	3	3	21.1	12.454	109	3.0654	15.6	8.3	12.8	7.3	21.1	7.3	3687000000	155020000	144920000	180690000	231540000	227960000	292700000	0.638966	0.0184052
Q6MG66;A0A0G2K8Q7;A0A0G2KAB8	Q6MG66;A0A0G2K8Q7		Lsm2	tr|Q6MG66|Q6MG66_RAT U6 snRNA-associated Sm-like protein LSm2 OS=Rattus norvegicus OX=10116 GN=Lsm2 PE=1 SV=1;tr|A0A0G2K8Q7|A0A0G2K8Q7_RAT U6 snRNA-associated Sm-like protein LSm2 OS=Rattus norvegicus OX=10116 GN=Lsm2 PE=1 SV=1	3	3	3	3	30.5	14.779	131	6.0311	14.5	14.5	14.5	0	14.5	5.3	342310000	15846000	19256000	15945000		24484000	27569000	0.653782	0.0164829
F1MAA7;P97552;A0A0U1RS20	F1MAA7		Lamc1	tr|F1MAA7|F1MAA7_RAT Laminin subunit gamma 1 OS=Rattus norvegicus OX=10116 GN=Lamc1 PE=1 SV=1	3	10	10	10	9.1	177.38	1607	28.387	0.4	3	1.9	2.3	0	5.7	781580000	35466000	45871000	37736000	54893000		70011000	0.635544	0.046686
B2RYT7	B2RYT7		Hdhd3	tr|B2RYT7|B2RYT7_RAT Haloacid dehalogenase-like hydrolase domain-containing 3 OS=Rattus norvegicus OX=10116 GN=Hdhd3 PE=1 SV=1	1	3	3	3	17.9	27.794	251	8.1107	9.6	13.9	9.6	13.9	9.6	17.9	217230000	9355000	6533900	8324500	15085000	19141000	11064000	0.53463	0.0468259
D4ADD7	D4ADD7		Glrx5	tr|D4ADD7|D4ADD7_RAT Glutaredoxin 5 OS=Rattus norvegicus OX=10116 GN=Glrx5 PE=1 SV=1	1	4	4	4	34.2	16.432	152	38.837	25	25	21.7	20.4	12.5	29.6	1810000000	76122000	70492000	41093000	109010000	145190000	146630000	0.468296	0.0123676
B5DFN1;F1LWP8	B5DFN1		Eif1b	tr|B5DFN1|B5DFN1_RAT Eukaryotic translation initiation factor 1B OS=Rattus norvegicus OX=10116 GN=Eif1b PE=2 SV=1	2	4	1	1	42.5	12.823	113	22.875	29.2	42.5	42.5	41.6	41.6	29.2	270640000	9327900	11311000	14052000	19875000	20717000	17702000	0.595102	0.00862439
Q6AYM4	Q6AYM4	Protein DPCD	Dpcd	sp|Q6AYM4|DPCD_RAT Protein DPCD OS=Rattus norvegicus OX=10116 GN=Dpcd PE=2 SV=2	1	1	1	1	4.9	23.154	203	4.8114	4.9	4.9	4.9	4.9	4.9	4.9	77344000	3080400	3646600	3541400	4548700	5563200	6379400	0.622656	0.020441
D3ZPL1	D3ZPL1		Cpsf6	tr|D3ZPL1|D3ZPL1_RAT Cleavage and polyadenylation specific factor 6, 68kDa (Predicted), isoform CRA_b OS=Rattus norvegicus OX=10116 GN=Cpsf6 PE=1 SV=2	1	3	3	3	9.8	59.179	551	17.61	5.3	5.3	2.9	2.9	9.8	2.9	819580000	33887000	45501000	43750000	51578000	71799000	77087000	0.614265	0.0396778
Q641Z0;A0A0H2UHG4;O35832	Q641Z0;A0A0H2UHG4;O35832	Cyclin-dependent kinase 18	Cdk18	tr|Q641Z0|Q641Z0_RAT PCTAIRE-motif protein kinase 3 OS=Rattus norvegicus OX=10116 GN=Cdk18 PE=2 SV=2;tr|A0A0H2UHG4|A0A0H2UHG4_RAT Cyclin-dependent kinase 18 OS=Rattus norvegicus OX=10116 GN=Cdk18 PE=1 SV=1;sp|O35832|CDK18_RAT Cyclin-dependent kinase 18 OS=	3	8	7	4	27.5	51.881	451	35.379	5.8	8.6	7.3	16.9	19.3	19.7	1135300000	30710000	46737000	38732000	55508000	68803000	78252000	0.573545	0.0232998
B0BN83	B0BN83	Armadillo repeat-containing protein 1	Armc1	tr|B0BN83|B0BN83_RAT Armadillo repeat-containing protein 1 OS=Rattus norvegicus OX=10116 GN=Armc1 PE=1 SV=1	1	8	8	8	36.5	31.204	282	36.049	18.1	22	14.5	22	14.9	14.9	1178500000	60312000	52992000	54346000	68555000	86885000	97420000	0.663015	0.0312481
P36972	P36972	Adenine phosphoribosyltransferase	Aprt	sp|P36972|APT_RAT Adenine phosphoribosyltransferase OS=Rattus norvegicus OX=10116 GN=Aprt PE=1 SV=1	1	7	7	7	50.6	19.546	180	28.161	39.4	41.1	45	45	35.6	28.3	2390200000	89447000	122730000	95966000	131070000	161620000	178380000	0.654134	0.0342065
D4A3D4	D4A3D4		Abhd3	tr|D4A3D4|D4A3D4_RAT Abhydrolase domain containing 3 (Predicted) OS=Rattus norvegicus OX=10116 GN=Abhd3 PE=4 SV=2	1	2	2	2	10.9	46.229	411	5.8089	6.8	6.8	0	0	6.8	6.8	281620000	13592000	16097000			23874000	26509000	0.589266	0.029507
A0A0G2K509	A0A0G2K509		Krt5	tr|A0A0G2K509|A0A0G2K509_RAT Keratin, type II cytoskeletal 5 OS=Rattus norvegicus OX=10116 GN=Krt5 PE=1 SV=1	1	9	8	0	12.9	62.791	591	42.791	6.6	5.4	8.1	6.6	8.3	8.1	7426800000	294880000	195020000	223800000	455400000	499800000	415790000	0.520573	0.00463579
A0A0G2JZ27	A0A0G2JZ27			tr|A0A0G2JZ27|A0A0G2JZ27_RAT FH2 domain-containing protein OS=Rattus norvegicus OX=10116 PE=1 SV=1	1	3	3	3	6.7	126.84	1201	51.88	1.6	1.6	1.6	1.6	0	3.5	206840000	8282300	9004300	8313000	11636000		14395000	0.655618	0.0249442
D4A7U1	D4A7U1		Zyx	tr|D4A7U1|D4A7U1_RAT Zyxin OS=Rattus norvegicus OX=10116 GN=Zyx PE=1 SV=1	1	4	4	4	12.1	60.303	564	13.963	3.7	3.7	0	6.6	8.7	6.6	336170000	24663000	26566000		22914000	23102000	20102000	1.16222	0.0889649
F1M8P2	F1M8P2		Zyg11b	tr|F1M8P2|F1M8P2_RAT Zyg-11 family member B, cell cycle regulator OS=Rattus norvegicus OX=10116 GN=Zyg11b PE=1 SV=2	1	2	2	2	4.4	85.517	757	12.58	2.9	2.9	2.9	2.9	2.9	2.9	114610000	8312600	3927900	7143100	7924300	4098300	9266200	0.910507	0.769886
Q8VIL3;B3SVE5	Q8VIL3;B3SVE5	ZW10 interactor	Zwint	sp|Q8VIL3|ZWINT_RAT ZW10 interactor OS=Rattus norvegicus OX=10116 GN=Zwint PE=1 SV=1;tr|B3SVE5|B3SVE5_RAT Neuroprotective protein 8 OS=Rattus norvegicus OX=10116 PE=2 SV=1	2	6	6	6	18.8	30.142	266	21.421	13.5	4.5	7.1	7.1	7.5	9.8	1729600000	114500000	145310000	90568000	88839000	76827000	72254000	1.47267	0.0868291
Q4V8C2	Q4V8C2	Centromere/kinetochore protein zw10 homolog	Zw10	sp|Q4V8C2|ZW10_RAT Centromere/kinetochore protein zw10 homolog OS=Rattus norvegicus OX=10116 GN=Zw10 PE=2 SV=3	1	2	2	2	3.1	87.966	777	11.515	2.1	2.1	2.1	2.1	3.1	2.1	273220000	16300000	17907000	19030000	18350000	18341000	11745000	1.09912	0.531342
P70625;Q3ZB99	P70625;Q3ZB99		ZO-2;Tjp2	tr|P70625|P70625_RAT Zonula occludens 2 protein (Fragment) OS=Rattus norvegicus OX=10116 GN=ZO-2 PE=2 SV=2;tr|Q3ZB99|Q3ZB99_RAT Tight junction protein 2 OS=Rattus norvegicus OX=10116 GN=Tjp2 PE=1 SV=1	2	4	4	4	7.6	90.775	813	1.897	0	5.5	1.5	5.5	1.5	7.6	157930000		12555000	12825000	14008000	11525000	10989000	1.04239	0.697327
Q5PQS2	Q5PQS2	Protein ZNF365	Znf365	sp|Q5PQS2|ZN365_RAT Protein ZNF365 OS=Rattus norvegicus OX=10116 GN=Znf365 PE=1 SV=1	1	1	1	1	2.7	46.967	408	4.3132	2.7	2.7	2.7	2.7	2.7	2.7	89340000	7485400	4232200	3035300	6651100	8110800	5200600	0.739031	0.331482
D4A5K6	D4A5K6		Zmpste24	tr|D4A5K6|D4A5K6_RAT CAAX prenyl protease OS=Rattus norvegicus OX=10116 GN=Zmpste24 PE=1 SV=1	1	2	2	2	4.6	54.847	475	4.5475	1.3	4.6	1.3	1.3	0	1.3	1220900000	58093000	90081000	68323000	52224000		70596000	1.17515	0.497408
A0A0H2UHJ5;B1WC00;Q562A2	A0A0H2UHJ5		Zfr	tr|A0A0H2UHJ5|A0A0H2UHJ5_RAT Zinc finger RNA-binding protein OS=Rattus norvegicus OX=10116 GN=Zfr PE=1 SV=1	3	5	5	4	6.3	116.91	1074	19.621	1.9	1.2	0.7	1.2	1.9	0	409610000	32729000	39264000	16928000	27843000	28365000		1.05467	0.869027
Q498C9	Q498C9		Zfp207	tr|Q498C9|Q498C9_RAT RCG33491, isoform CRA_b OS=Rattus norvegicus OX=10116 GN=Zfp207 PE=1 SV=1	1	2	2	2	5.4	49.777	464	4.2546	2.6	2.6	2.6	2.6	2.6	2.6	477670000	36242000	24888000	26701000	29392000	43598000	36025000	0.805678	0.261661
B5DF95;A0A0G2K782	B5DF95;A0A0G2K782		Zc2hc1a	tr|B5DF95|B5DF95_RAT Family with sequence similarity 164, member A OS=Rattus norvegicus OX=10116 GN=Zc2hc1a PE=1 SV=1;tr|A0A0G2K782|A0A0G2K782_RAT Zinc finger, C2HC-type-containing 1A OS=Rattus norvegicus OX=10116 GN=Zc2hc1a PE=1 SV=1	2	10	10	10	30.6	35.209	324	15.822	7.1	13.6	9	13	11.4	10.5	1630000000	61175000	80334000	93233000	92224000	57789000	80710000	1.01742	0.92709
M0R5Y9	M0R5Y9		Zbtb8os	tr|M0R5Y9|M0R5Y9_RAT Zinc finger and BTB domain-containing 8 opposite strand OS=Rattus norvegicus OX=10116 GN=Zbtb8os PE=1 SV=1	1	1	1	1	6	19.591	167	1.5677	6	6	6	6	6	6	819420000	92792000	37076000	38129000	48556000	60867000	58417000	1.00094	0.99791
P63102;A0A0G2JV65;REV__B5DFH6;REV__F1LNN8;REV__A0A0G2K5V8	P63102;A0A0G2JV65	14-3-3 protein zeta/delta	Ywhaz	sp|P63102|1433Z_RAT 14-3-3 protein zeta/delta OS=Rattus norvegicus OX=10116 GN=Ywhaz PE=1 SV=1;tr|A0A0G2JV65|A0A0G2JV65_RAT 14-3-3 protein zeta/delta OS=Rattus norvegicus OX=10116 GN=Ywhaz PE=1 SV=1	5	30	27	19	83.3	27.771	245	323.31	73.9	70.6	70.6	70.6	71.4	71.4	801510000000	37943000000	40174000000	44847000000	41481000000	41752000000	36794000000	1.02447	0.725022
P68255;Q7TNX2;Q07066	P68255	14-3-3 protein theta	Ywhaq	sp|P68255|1433T_RAT 14-3-3 protein theta OS=Rattus norvegicus OX=10116 GN=Ywhaq PE=1 SV=1	3	23	18	17	64.5	27.778	245	323.31	62	61.6	64.5	62	59.2	58.4	104350000000	5411100000	5746900000	6175700000	5328500000	4912500000	5190100000	1.1233	0.0661624
P68511;A0A0G2K2B8;REV__D4ABZ7;REV__G3V7X2;REV__P10362;REV__A0A0G2JTT7	P68511;A0A0G2K2B8	14-3-3 protein eta	Ywhah	sp|P68511|1433F_RAT 14-3-3 protein eta OS=Rattus norvegicus OX=10116 GN=Ywhah PE=1 SV=2;tr|A0A0G2K2B8|A0A0G2K2B8_RAT 14-3-3 protein eta OS=Rattus norvegicus OX=10116 GN=Ywhah PE=1 SV=1	6	22	15	14	67.1	28.211	246	323.31	67.1	67.1	67.1	67.1	67.1	67.1	160500000000	8284200000	8634500000	8601700000	7678300000	7915900000	8180800000	1.07341	0.0336379
P61983	P61983	14-3-3 protein gamma;14-3-3 protein gamma, N-terminally processed	Ywhag	sp|P61983|1433G_RAT 14-3-3 protein gamma OS=Rattus norvegicus OX=10116 GN=Ywhag PE=1 SV=2	1	24	18	16	86.2	28.302	247	323.31	76.9	76.9	76.9	76.9	76.9	61.9	323960000000	17785000000	17401000000	17980000000	15200000000	16906000000	14623000000	1.13775	0.0384604
P62260	P62260	14-3-3 protein epsilon	Ywhae	sp|P62260|1433E_RAT 14-3-3 protein epsilon OS=Rattus norvegicus OX=10116 GN=Ywhae PE=1 SV=1	1	31	31	28	83.5	29.174	255	323.31	83.5	83.5	83.5	83.5	83.5	83.5	682020000000	32116000000	33860000000	33744000000	33843000000	31409000000	36672000000	0.978376	0.673999
P35213;F1LR05;Q68FV5	P35213	14-3-3 protein beta/alpha;14-3-3 protein beta/alpha, N-terminally processed	Ywhab	sp|P35213|1433B_RAT 14-3-3 protein beta/alpha OS=Rattus norvegicus OX=10116 GN=Ywhab PE=1 SV=3	3	19	9	8	66.7	28.054	246	323.31	64.2	63.8	66.7	66.7	61.4	66.7	122370000000	6222100000	4888800000	7031700000	5690900000	6187000000	6274400000	0.999466	0.996273
Q5EGY4	Q5EGY4	Synaptobrevin homolog YKT6	Ykt6	sp|Q5EGY4|YKT6_RAT Synaptobrevin homolog YKT6 OS=Rattus norvegicus OX=10116 GN=Ykt6 PE=1 SV=1	1	10	10	10	58.6	22.369	198	66.787	29.8	43.4	43.4	20.7	33.3	40.9	8895700000	441690000	443490000	510390000	449970000	421480000	463850000	1.04514	0.479944
A0A0H2UHG0;Q4KM49	A0A0H2UHG0;Q4KM49	Tyrosine--tRNA ligase, cytoplasmic;Tyrosine--tRNA ligase, cytoplasmic, N-terminally processed	Yars	tr|A0A0H2UHG0|A0A0H2UHG0_RAT Tyrosine--tRNA ligase OS=Rattus norvegicus OX=10116 GN=Yars PE=1 SV=1;sp|Q4KM49|SYYC_RAT Tyrosine--tRNA ligase, cytoplasmic OS=Rattus norvegicus OX=10116 GN=Yars PE=2 SV=3	2	17	17	17	36.5	63.025	564	49.636	26.4	22	19.3	18.3	21.8	23.8	4830400000	299730000	246440000	212610000	283170000	194160000	302040000	0.973581	0.877619
A0A0G2JWA3;F1LQM9;Q5U3Y1;D3ZYN8;A0A0G2KAF6	A0A0G2JWA3;F1LQM9		Xpo7	tr|A0A0G2JWA3|A0A0G2JWA3_RAT Exportin 7 OS=Rattus norvegicus OX=10116 GN=Xpo7 PE=1 SV=1;tr|F1LQM9|F1LQM9_RAT Exportin 7 OS=Rattus norvegicus OX=10116 GN=Xpo7 PE=1 SV=2	5	19	19	19	21.9	123.78	1087	100.61	5.4	8.9	10.4	6.9	8.2	10.8	1988500000	81435000	97191000	98322000	117470000	85210000	172660000	0.737859	0.277394
Q80U96;Q9WUW7	Q80U96;Q9WUW7	Exportin-1	Xpo1	sp|Q80U96|XPO1_RAT Exportin-1 OS=Rattus norvegicus OX=10116 GN=Xpo1 PE=1 SV=1;tr|Q9WUW7|Q9WUW7_RAT CRM1 protein (Fragment) OS=Rattus norvegicus OX=10116 GN=crm1 PE=2 SV=1	2	18	18	18	19.7	123.04	1071	68.58	13.6	10.4	11	13.5	10.3	13.4	4192200000	215030000	221990000	231390000	253820000	243840000	236900000	0.909946	0.0319552
A0A0G2JV31;O54975	A0A0G2JV31;O54975	Xaa-Pro aminopeptidase 1;Xaa-Pro aminopeptidase 1, N-terminally processed	Xpnpep1	tr|A0A0G2JV31|A0A0G2JV31_RAT X-prolyl aminopeptidase (Aminopeptidase P) 1, soluble, isoform CRA_a OS=Rattus norvegicus OX=10116 GN=Xpnpep1 PE=1 SV=1;sp|O54975|XPP1_RAT Xaa-Pro aminopeptidase 1 OS=Rattus norvegicus OX=10116 GN=Xpnpep1 PE=1 SV=1	2	14	14	14	22.7	74.667	666	31.607	14.3	13.2	11.4	15.9	13.2	17.1	4843800000	232800000	222760000	181420000	226260000	287310000	230440000	0.856144	0.229747
Q6AY57	Q6AY57	WD repeat domain phosphoinositide-interacting protein 2	Wipi2	sp|Q6AY57|WIPI2_RAT WD repeat domain phosphoinositide-interacting protein 2 OS=Rattus norvegicus OX=10116 GN=Wipi2 PE=1 SV=1	1	5	5	5	16	48.519	445	9.9454	0	6.5	8.1	2.9	5.2	13.9	615260000		41745000	31764000	37633000	35895000	30938000	1.0555	0.69857
Q9JLT5;E9PT53	Q9JLT5;E9PT53		Wfs1	tr|Q9JLT5|Q9JLT5_RAT WFS1 OS=Rattus norvegicus OX=10116 GN=Wfs1 PE=2 SV=1;tr|E9PT53|E9PT53_RAT Wolfram syndrome 1 homolog (Human) OS=Rattus norvegicus OX=10116 GN=Wfs1 PE=1 SV=2	2	18	18	18	22.1	100.53	890	47.547	11.7	10.6	7.4	11.3	9.3	7.1	6081800000	292220000	346030000	303930000	355420000	353210000	224550000	1.00964	0.951386
Q9ERH3	Q9ERH3	WD repeat-containing protein 7	Wdr7	sp|Q9ERH3|WDR7_RAT WD repeat-containing protein 7 OS=Rattus norvegicus OX=10116 GN=Wdr7 PE=1 SV=1	1	44	44	44	38.4	163.19	1488	323.31	24.3	28.3	24.9	21.5	26.8	26.3	26737000000	1306500000	1527600000	1362800000	1630200000	1342200000	1333000000	0.974799	0.774491
Q4V7A0;A0A0G2K648	Q4V7A0;A0A0G2K648	WD repeat-containing protein 61;WD repeat-containing protein 61, N-terminally processed	Wdr61	sp|Q4V7A0|WDR61_RAT WD repeat-containing protein 61 OS=Rattus norvegicus OX=10116 GN=Wdr61 PE=1 SV=1;tr|A0A0G2K648|A0A0G2K648_RAT WD repeat-containing protein 61 OS=Rattus norvegicus OX=10116 GN=Wdr61 PE=1 SV=1	2	5	5	5	30.5	33.746	305	15.874	8.9	11.8	8.9	21.3	5.2	17.4	527980000	28332000	23570000	33107000	15819000	30316000	18228000	1.32077	0.261067
G3V9M3;Q5BJR0	G3V9M3		Wdr47	tr|G3V9M3|G3V9M3_RAT RCG28460 OS=Rattus norvegicus OX=10116 GN=Wdr47 PE=1 SV=1	2	14	14	14	20.7	102.38	921	50.035	6	9.6	5.3	8.6	6.5	10	2734100000	146930000	118820000	139660000	162350000	118150000	162090000	0.915994	0.504826
Q2MCP5	Q2MCP5		Wdr45b	tr|Q2MCP5|Q2MCP5_RAT WD repeat domain 45B OS=Rattus norvegicus OX=10116 GN=Wdr45b PE=1 SV=1	1	1	1	1	4.1	38.02	344	3.3369	0	4.1	4.1	4.1	4.1	0	309740000		29636000	34571000	23250000	28549000		1.23954	0.228745
A0A0G2K7S6;Q9R037;F1LSM3;A0A0G2JX77	A0A0G2K7S6;Q9R037;F1LSM3;A0A0G2JX77	WD repeat-containing protein 44	Wdr44	tr|A0A0G2K7S6|A0A0G2K7S6_RAT WD repeat-containing protein 44 OS=Rattus norvegicus OX=10116 GN=Wdr44 PE=1 SV=1;sp|Q9R037|WDR44_RAT WD repeat-containing protein 44 OS=Rattus norvegicus OX=10116 GN=Wdr44 PE=1 SV=1;tr|F1LSM3|F1LSM3_RAT WD repeat-containing pro	4	11	11	11	17.3	101.6	915	27.474	6.3	7.1	4.9	1.9	5.9	1.3	1239800000	53074000	62863000	37414000	72029000	56819000	47467000	0.869756	0.498781
D3ZQ02	D3ZQ02		Wdr37	tr|D3ZQ02|D3ZQ02_RAT WD repeat domain 37 OS=Rattus norvegicus OX=10116 GN=Wdr37 PE=1 SV=3	1	13	13	13	33	49.872	449	108.36	14.7	17.4	29.8	17.4	20.5	24.7	9394800000	519590000	444250000	527190000	440750000	462850000	482810000	1.07546	0.297268
G3V6Q3;B2RZ63;A0A0G2K0H6	G3V6Q3;B2RZ63;A0A0G2K0H6		Wdr13	tr|G3V6Q3|G3V6Q3_RAT WD repeat domain 13 OS=Rattus norvegicus OX=10116 GN=Wdr13 PE=1 SV=2;tr|B2RZ63|B2RZ63_RAT WD repeat domain 13 OS=Rattus norvegicus OX=10116 GN=Wdr13 PE=2 SV=1;tr|A0A0G2K0H6|A0A0G2K0H6_RAT WD repeat domain 13 OS=Rattus norvegicus OX=101	3	6	6	6	20.9	42.875	392	38.802	11.2	5.9	9.7	17.9	2.8	14	2055300000	82115000	109210000	143480000	127600000	69745000	123640000	1.04305	0.866749
Q5RKI0	Q5RKI0	WD repeat-containing protein 1	Wdr1	sp|Q5RKI0|WDR1_RAT WD repeat-containing protein 1 OS=Rattus norvegicus OX=10116 GN=Wdr1 PE=1 SV=3	1	33	33	33	63.5	66.181	606	323.31	50.2	58.9	54.3	54.3	52.8	51.5	94422000000	4738700000	4601900000	4835300000	5168400000	4643600000	5000500000	0.957023	0.27736
G3V721;Q8R478	G3V721;Q8R478	WW domain-binding protein 2	Wbp2	tr|G3V721|G3V721_RAT WW domain binding protein 2, isoform CRA_b OS=Rattus norvegicus OX=10116 GN=Wbp2 PE=1 SV=1;sp|Q8R478|WBP2_RAT WW domain-binding protein 2 OS=Rattus norvegicus OX=10116 GN=Wbp2 PE=1 SV=1	2	6	6	6	25.6	28.159	262	13.292	13.7	25.6	13.7	25.6	13.7	13.4	3780100000	171540000	199370000	209810000	186760000	184700000	209060000	1.00034	0.996385
F1LSG0;O08816	F1LSG0;O08816	Neural Wiskott-Aldrich syndrome protein	Wasl	tr|F1LSG0|F1LSG0_RAT Neural Wiskott-Aldrich syndrome protein OS=Rattus norvegicus OX=10116 GN=Wasl PE=1 SV=2;sp|O08816|WASL_RAT Neural Wiskott-Aldrich syndrome protein OS=Rattus norvegicus OX=10116 GN=Wasl PE=1 SV=2	2	7	7	7	24.4	54.296	501	24.82	3.2	16.2	17.8	10.4	12	7.8	1207400000	57326000	83041000	64966000	60217000	57278000	84596000	1.01604	0.929872
M0R7F3;A0A0U1RRZ0;A0A0U1RRY0	M0R7F3;A0A0U1RRZ0		Wasf3	tr|M0R7F3|M0R7F3_RAT WAS protein family, member 3 OS=Rattus norvegicus OX=10116 GN=Wasf3 PE=4 SV=2;tr|A0A0U1RRZ0|A0A0U1RRZ0_RAT WAS protein family, member 3 (Fragment) OS=Rattus norvegicus OX=10116 GN=Wasf3 PE=4 SV=1	3	6	6	6	18.9	54.859	502	65.952	16.3	15.1	15.1	15.1	15.1	11	2438300000	123600000	113000000	122040000	128250000	109770000	130750000	0.97253	0.671657
Q5BJU7	Q5BJU7	Wiskott-Aldrich syndrome protein family member 1	Wasf1	sp|Q5BJU7|WASF1_RAT Wiskott-Aldrich syndrome protein family member 1 OS=Rattus norvegicus OX=10116 GN=Wasf1 PE=1 SV=1	1	18	18	18	48.3	61.514	559	125.71	20	25.4	23.8	38.8	19.1	30.6	14279000000	652150000	728720000	654560000	844230000	573400000	647520000	0.985609	0.912451
F8WFH8;Q6P7B0;A0A0G2K673	F8WFH8;Q6P7B0;A0A0G2K673	Tryptophan--tRNA ligase, cytoplasmic;T1-TrpRS;T2-TrpRS	Wars	tr|F8WFH8|F8WFH8_RAT Tryptophanyl-tRNA synthetase OS=Rattus norvegicus OX=10116 GN=Wars PE=1 SV=1;sp|Q6P7B0|SYWC_RAT Tryptophan--tRNA ligase, cytoplasmic OS=Rattus norvegicus OX=10116 GN=Wars PE=1 SV=2;tr|A0A0G2K673|A0A0G2K673_RAT Tryptophanyl-tRNA synthet	3	16	16	16	44	53.426	475	66.694	12.6	26.3	21.3	29.1	12.6	19.8	5919800000	279780000	317690000	339800000	297360000	327810000	324070000	0.98739	0.851431
Q642A6	Q642A6	von Willebrand factor A domain-containing protein 1	Vwa1	sp|Q642A6|VWA1_RAT von Willebrand factor A domain-containing protein 1 OS=Rattus norvegicus OX=10116 GN=Vwa1 PE=2 SV=1	1	1	1	1	3.9	44.832	415	2.7428	0	3.9	3.9	3.9	3.9	3.9	53409000		3293700	4181500	6360500	3210300	6866700	0.682148	0.333194
F1LNC4;P58200	F1LNC4;P58200	Vesicle transport through interaction with t-SNAREs homolog 1B	Vti1b	tr|F1LNC4|F1LNC4_RAT Vesicle transport through interaction with t-SNAREs homolog 1B OS=Rattus norvegicus OX=10116 GN=Vti1b PE=1 SV=2;sp|P58200|VTI1B_RAT Vesicle transport through interaction with t-SNAREs homolog 1B OS=Rattus norvegicus OX=10116 GN=Vti1b P	2	6	6	6	38.3	23.096	201	18.862	20.9	15.9	26.9	16.9	32.3	31.8	2109200000	120940000	116890000	121680000	110270000	114840000	129490000	1.01385	0.798045
F1LT41;Q9JI51;F1M938	F1LT41;Q9JI51;F1M938	Vesicle transport through interaction with t-SNAREs homolog 1A	Vti1a	tr|F1LT41|F1LT41_RAT Vesicle transport through interaction with t-SNAREs homolog 1A OS=Rattus norvegicus OX=10116 GN=Vti1a PE=1 SV=3;sp|Q9JI51|VTI1A_RAT Vesicle transport through interaction with t-SNAREs homolog 1A OS=Rattus norvegicus OX=10116 GN=Vti1a P	3	4	4	4	24.5	24.564	212	48.787	12.7	16.5	16.5	20.8	16.5	12.7	628510000	31946000	39065000	27174000	46967000	32139000	18149000	1.00956	0.974199
A0A096MKH2;Q4KM55	A0A096MKH2;Q4KM55		Vta1	tr|A0A096MKH2|A0A096MKH2_RAT Similar to RIKEN cDNA 1110059P08 OS=Rattus norvegicus OX=10116 GN=Vta1 PE=1 SV=1;tr|Q4KM55|Q4KM55_RAT Vesicle-trafficking 1 OS=Rattus norvegicus OX=10116 GN=Vta1 PE=1 SV=1	2	9	9	9	36.6	33.975	309	50.333	13.3	18.4	20.4	23.3	23	23.3	2811200000	108500000	190830000	162930000	123950000	138060000	176150000	1.055	0.793882
P62762;Q56A29	P62762;Q56A29	Visinin-like protein 1	Vsnl1	sp|P62762|VISL1_RAT Visinin-like protein 1 OS=Rattus norvegicus OX=10116 GN=Vsnl1 PE=1 SV=2;tr|Q56A29|Q56A29_RAT Visinin-like 1 OS=Rattus norvegicus OX=10116 GN=Vsnl1 PE=2 SV=1	2	18	18	13	85.3	22.142	191	260.4	77.5	81.2	83.2	81.2	79.6	85.3	129240000000	6783300000	6134500000	6862500000	6415900000	5954000000	7330900000	1.00404	0.95735
B4F763;D3ZPE5	B4F763;D3ZPE5		Vps53	tr|B4F763|B4F763_RAT VPS53 subunit of GARP complex OS=Rattus norvegicus OX=10116 GN=Vps53 PE=1 SV=1;tr|D3ZPE5|D3ZPE5_RAT VPS53 subunit of GARP complex OS=Rattus norvegicus OX=10116 GN=Vps53 PE=1 SV=1	2	4	4	4	6.6	91.127	803	23.597	4.2	3	3	4.4	3	3	345480000	10572000	17540000	18137000	17437000	17799000	35257000	0.656079	0.27287
F1M4I4	F1M4I4		Vps51	tr|F1M4I4|F1M4I4_RAT VPS51 GARP complex subunit OS=Rattus norvegicus OX=10116 GN=Vps51 PE=1 SV=2	1	8	8	8	13.2	86.041	781	40.94	7.3	5.8	0	2.8	4.2	1.4	599820000	29132000	33684000		35912000	28721000	35984000	0.936462	0.589912
Q4KLL7	Q4KLL7		Vps4b	tr|Q4KLL7|Q4KLL7_RAT Vacuolar protein sorting 4 homolog B OS=Rattus norvegicus OX=10116 GN=Vps4b PE=1 SV=1	1	4	2	2	11.3	49.451	444	5.2602	4.5	7	7	7	4.3	7	206620000		11510000	14709000	13578000	9967300	12417000	1.0936	0.580991
F7F1Y3;Q793F9;Q6IRG3;Q6GX84	F7F1Y3;Q793F9;Q6IRG3	Vacuolar protein sorting-associated protein 4A	Vps4a	tr|F7F1Y3|F7F1Y3_RAT Vacuolar protein sorting-associated protein 4A OS=Rattus norvegicus OX=10116 GN=Vps4a PE=1 SV=1;sp|Q793F9|VPS4A_RAT Vacuolar protein sorting-associated protein 4A OS=Rattus norvegicus OX=10116 GN=Vps4a PE=1 SV=1;tr|Q6IRG3|Q6IRG3_RAT Vp	4	8	8	6	18.4	56.113	510	14.024	12.4	8.4	6.3	14.1	7.8	12	1804400000	83234000	89473000	92368000	106180000	82849000	84899000	0.967681	0.728697
O08700	O08700	Vacuolar protein sorting-associated protein 45	Vps45	sp|O08700|VPS45_RAT Vacuolar protein sorting-associated protein 45 OS=Rattus norvegicus OX=10116 GN=Vps45 PE=1 SV=1	1	16	16	16	27.7	64.893	570	47.114	15.8	13.7	12.3	17.4	15.4	17.5	2954800000	166720000	156890000	137710000	152490000	156420000	142590000	1.02175	0.746759
D3ZU64;D3ZLS5	D3ZU64		Vps37b	tr|D3ZU64|D3ZU64_RAT VPS37B subunit of ESCRT-I OS=Rattus norvegicus OX=10116 GN=Vps37b PE=1 SV=1	2	3	3	3	17.9	31.111	285	18.651	9.5	7	9.5	7	9.5	9.5	233370000	11996000	13828000	12545000	14613000	13545000	21105000	0.77886	0.208439
G3V8A5;B5DFC1;A0A0H2UH97;A1L1K3	G3V8A5;B5DFC1		Vps35	tr|G3V8A5|G3V8A5_RAT Vacuolar protein sorting-associated protein 35 OS=Rattus norvegicus OX=10116 GN=Vps35 PE=1 SV=1;tr|B5DFC1|B5DFC1_RAT Vps35 protein (Fragment) OS=Rattus norvegicus OX=10116 GN=Vps35 PE=2 SV=1	4	30	30	30	42.2	91.726	796	315.8	31.4	35.6	31.8	38.3	28.9	31.5	28760000000	1359400000	1513000000	1809900000	1417700000	1376200000	1449200000	1.10351	0.335674
A0A0G2JTS3;B2RZ78	A0A0G2JTS3;B2RZ78	Vacuolar protein sorting-associated protein 29	Vps29	tr|A0A0G2JTS3|A0A0G2JTS3_RAT Vacuolar protein sorting-associated protein 29 OS=Rattus norvegicus OX=10116 GN=Vps29 PE=1 SV=1;sp|B2RZ78|VPS29_RAT Vacuolar protein sorting-associated protein 29 OS=Rattus norvegicus OX=10116 GN=Vps29 PE=1 SV=2	2	7	7	7	35.4	23.602	209	39.565	18.7	22.5	29.2	35.4	24.4	24.9	9637500000	528380000	482790000	497940000	445670000	558450000	440650000	1.04453	0.626321
A0A0H2UHM0;B5DEN9	A0A0H2UHM0;B5DEN9	Vacuolar protein sorting-associated protein 28 homolog	Vps28	tr|A0A0H2UHM0|A0A0H2UHM0_RAT Vacuolar protein sorting-associated protein 28 homolog OS=Rattus norvegicus OX=10116 GN=Vps28 PE=1 SV=1;sp|B5DEN9|VPS28_RAT Vacuolar protein sorting-associated protein 28 homolog OS=Rattus norvegicus OX=10116 GN=Vps28 PE=2 SV=1	2	5	5	5	27.1	25.468	221	54.987	6.8	6.8	9.5	11.3	6.8	6.8	784290000	33407000	46204000	46566000	42321000	50910000	44704000	0.914757	0.479212
B1WBS4	B1WBS4		Vps26b	tr|B1WBS4|B1WBS4_RAT Similar to Vacuolar protein sorting 26 homolog (VPS26 protein homolog), isoform CRA_a OS=Rattus norvegicus OX=10116 GN=Vps26b PE=1 SV=1	1	12	12	11	48.8	39.124	336	75.423	39.9	31.2	30.4	21.7	22.9	19	7417200000	392840000	403490000	420070000	267520000	471750000	339480000	1.1276	0.489291
A0A0G2JXT0;Q6AY86	A0A0G2JXT0;Q6AY86	Vacuolar protein sorting-associated protein 26A	Vps26a	tr|A0A0G2JXT0|A0A0G2JXT0_RAT Vacuolar protein sorting-associated protein 26A OS=Rattus norvegicus OX=10116 GN=Vps26a PE=1 SV=1;sp|Q6AY86|VP26A_RAT Vacuolar protein sorting-associated protein 26A OS=Rattus norvegicus OX=10116 GN=Vps26a PE=1 SV=1	2	9	8	8	39.8	34.579	299	66.513	20.7	17.7	16.1	14.7	3.7	11	890960000	39323000	49617000	53480000	58270000	30138000	50506000	1.02524	0.906978
P0C0A1	P0C0A1	Vacuolar protein-sorting-associated protein 25	Vps25	sp|P0C0A1|VPS25_RAT Vacuolar protein-sorting-associated protein 25 OS=Rattus norvegicus OX=10116 GN=Vps25 PE=1 SV=1	1	2	2	1	14.2	20.762	176	11.396	8.5	8.5	0	8.5	8.5	0	166660000	15815000	11823000		14299000	18150000		0.851737	0.477183
B5DFJ4	B5DFJ4		Vps18	tr|B5DFJ4|B5DFJ4_RAT VPS18 core subunit of CORVET and HOPS complexes OS=Rattus norvegicus OX=10116 GN=Vps18 PE=1 SV=1	1	6	6	5	8.2	110.18	973	13.827	1.8	3.8	0.6	4.9	3.8	5.8	2007900000	89604000	95250000	59236000	98243000	75159000	142010000	0.773877	0.351588
D3ZTB4;B5DF01	D3ZTB4;B5DF01		Vps11	tr|D3ZTB4|D3ZTB4_RAT Vacuolar protein sorting-associated protein 11 homolog OS=Rattus norvegicus OX=10116 GN=Vps11 PE=1 SV=1;tr|B5DF01|B5DF01_RAT Vps11 protein (Fragment) OS=Rattus norvegicus OX=10116 GN=Vps11 PE=2 SV=1	2	5	5	5	11.3	101.17	878	10.737	0	5.9	5.5	3.9	8.8	9.2	244220000		14480000	14043000	9495900	14124000	10436000	1.2563	0.210185
P31000;G3V8C3;Q6P725;P48675;Q496Z5;F1M7P4;P21807	P31000;G3V8C3	Vimentin	Vim	sp|P31000|VIME_RAT Vimentin OS=Rattus norvegicus OX=10116 GN=Vim PE=1 SV=2;tr|G3V8C3|G3V8C3_RAT Vimentin OS=Rattus norvegicus OX=10116 GN=Vim PE=1 SV=1	7	40	39	35	80	53.732	466	255.47	57.5	63.3	54.9	62.7	71.9	61.4	63535000000	3078100000	3320000000	3867000000	4040400000	3340500000	3126400000	0.976949	0.834183
A0A0G2JSR0;Q9R1Z0	A0A0G2JSR0;Q9R1Z0	Voltage-dependent anion-selective channel protein 3	Vdac3	tr|A0A0G2JSR0|A0A0G2JSR0_RAT Voltage-dependent anion-selective channel protein 3 OS=Rattus norvegicus OX=10116 GN=Vdac3 PE=1 SV=1;sp|Q9R1Z0|VDAC3_RAT Voltage-dependent anion-selective channel protein 3 OS=Rattus norvegicus OX=10116 GN=Vdac3 PE=1 SV=2	2	14	12	12	51.6	30.783	283	132.91	39.6	45.9	37.8	34.6	44.5	37.1	53002000000	2760000000	2734100000	3173400000	2194300000	2895800000	2767800000	1.10303	0.355283
P81155	P81155	Voltage-dependent anion-selective channel protein 2	Vdac2	sp|P81155|VDAC2_RAT Voltage-dependent anion-selective channel protein 2 OS=Rattus norvegicus OX=10116 GN=Vdac2 PE=1 SV=2	1	17	16	15	64.7	31.745	295	225.8	55.3	52.9	53.6	53.6	53.6	55.3	104100000000	6073000000	5623900000	5099200000	4906000000	5395500000	4704400000	1.1193	0.161784
Q9Z2L0	Q9Z2L0	Voltage-dependent anion-selective channel protein 1	Vdac1	sp|Q9Z2L0|VDAC1_RAT Voltage-dependent anion-selective channel protein 1 OS=Rattus norvegicus OX=10116 GN=Vdac1 PE=1 SV=4	1	20	20	19	78.1	30.755	283	323.31	68.6	70.3	67.1	70.7	66.8	68.2	175040000000	9915900000	7782400000	8948000000	7536000000	8599100000	7232300000	1.14032	0.215266
Q8CF97	Q8CF97	Deubiquitinating protein VCIP135	Vcpip1	sp|Q8CF97|VCIP1_RAT Deubiquitinating protein VCIP135 OS=Rattus norvegicus OX=10116 GN=Vcpip1 PE=1 SV=2	1	12	12	12	13.5	134.56	1221	18.222	3.4	6.8	2.4	4.8	2.9	3.4	647250000	35739000	37706000	34789000	27527000	35251000	38835000	1.06516	0.556644
P46462	P46462	Transitional endoplasmic reticulum ATPase	Vcp	sp|P46462|TERA_RAT Transitional endoplasmic reticulum ATPase OS=Rattus norvegicus OX=10116 GN=Vcp PE=1 SV=3	1	46	46	46	62.7	89.348	806	323.31	55.8	55.7	52.9	52.4	51.7	52.7	86382000000	4092300000	4461000000	4680900000	4481900000	4696700000	4702600000	0.95339	0.311731
R9PXU6;A0A0G2K8V2;P85972	R9PXU6;A0A0G2K8V2;P85972	Vinculin	Vcl	tr|R9PXU6|R9PXU6_RAT Vinculin OS=Rattus norvegicus OX=10116 GN=Vcl PE=1 SV=1;tr|A0A0G2K8V2|A0A0G2K8V2_RAT Vinculin OS=Rattus norvegicus OX=10116 GN=Vcl PE=1 SV=1;sp|P85972|VINC_RAT Vinculin OS=Rattus norvegicus OX=10116 GN=Vcl PE=1 SV=1	3	27	27	27	34.9	116.57	1066	127.71	20.6	23.1	23	23	21.3	22.5	7950500000	426760000	399660000	425860000	486430000	366010000	391470000	1.00673	0.944565
Q9ERB4	Q9ERB4	Versican core protein	Vcan	sp|Q9ERB4|CSPG2_RAT Versican core protein (Fragments) OS=Rattus norvegicus OX=10116 GN=Vcan PE=2 SV=2	1	18	18	4	7.7	300	2738	183.63	6.5	5.3	4.8	5	6.3	6.5	15330000000	858450000	605830000	734280000	751570000	715810000	891310000	0.932111	0.58693
M0R919	M0R919		Vbp1	tr|M0R919|M0R919_RAT Prefoldin subunit 3 OS=Rattus norvegicus OX=10116 GN=Vbp1 PE=1 SV=2	1	6	6	6	41.9	20.929	186	48.6	33.9	33.3	32.8	28.5	29	36.6	1506900000	102660000	73209000	49284000	76921000	75875000	99637000	0.891932	0.62642
M0R3N4	M0R3N4		Vat1l	tr|M0R3N4|M0R3N4_RAT Vesicle amine transport 1-like OS=Rattus norvegicus OX=10116 GN=Vat1l PE=1 SV=2	1	11	11	11	33.3	41.602	378	85.647	28.3	26.5	24.1	26.5	25.9	24.1	6026500000	306000000	304490000	314620000	264020000	291380000	349820000	1.02197	0.8077
Q3MIE4	Q3MIE4	Synaptic vesicle membrane protein VAT-1 homolog	Vat1	sp|Q3MIE4|VAT1_RAT Synaptic vesicle membrane protein VAT-1 homolog OS=Rattus norvegicus OX=10116 GN=Vat1 PE=1 SV=1	1	10	10	10	30.7	43.118	404	67.014	22.3	18.6	25.2	21.5	21.5	25.2	5049900000	248080000	247080000	279310000	275860000	270810000	265980000	0.953018	0.310073
Q04462;Q4FZR0;A0A0G2JVG2	Q04462	Valine--tRNA ligase	Vars	sp|Q04462|SYVC_RAT Valine--tRNA ligase OS=Rattus norvegicus OX=10116 GN=Vars PE=2 SV=2	3	16	16	16	19.3	140.37	1264	120.69	12.1	11.5	13.5	9.8	8.1	10.6	4394400000	273020000	236340000	216230000	238130000	204090000	259660000	1.03378	0.750461
Q9Z269	Q9Z269	Vesicle-associated membrane protein-associated protein B	Vapb	sp|Q9Z269|VAPB_RAT Vesicle-associated membrane protein-associated protein B OS=Rattus norvegicus OX=10116 GN=Vapb PE=1 SV=3	1	15	14	14	59.7	26.916	243	42.39	42	33.7	48.1	49.8	49.8	51.4	21634000000	597800000	1149900000	1072500000	1053400000	783930000	1059600000	0.973513	0.902003
Q9Z270;A0A0G2K8E6	Q9Z270;A0A0G2K8E6	Vesicle-associated membrane protein-associated protein A	Vapa	sp|Q9Z270|VAPA_RAT Vesicle-associated membrane protein-associated protein A OS=Rattus norvegicus OX=10116 GN=Vapa PE=1 SV=3;tr|A0A0G2K8E6|A0A0G2K8E6_RAT Vesicle-associated membrane protein-associated protein A OS=Rattus norvegicus OX=10116 GN=Vapa PE=1 SV=	2	17	17	16	76.7	27.841	249	122.3	38.6	52.2	38.6	52.2	42.6	49.8	31564000000	1611900000	1592700000	1699100000	1580300000	1443300000	1684700000	1.0415	0.446259
Q9JHW5	Q9JHW5	Vesicle-associated membrane protein 7	Vamp7	sp|Q9JHW5|VAMP7_RAT Vesicle-associated membrane protein 7 OS=Rattus norvegicus OX=10116 GN=Vamp7 PE=1 SV=1	1	5	5	5	30	24.775	220	38.647	13.6	30	17.7	26.4	25.9	24.5	1287400000	70829000	61979000	76256000	62247000	43315000	63496000	1.23664	0.160082
Q9WUW2;P63045	Q9WUW2;P63045	Vesicle-associated membrane protein 2	Vamp2	tr|Q9WUW2|Q9WUW2_RAT Vesicle associated membrane protein 2B OS=Rattus norvegicus OX=10116 GN=vamp2 PE=2 SV=1;sp|P63045|VAMP2_RAT Vesicle-associated membrane protein 2 OS=Rattus norvegicus OX=10116 GN=Vamp2 PE=1 SV=2	2	7	7	3	58.5	14.509	135	286.27	51.1	57.8	51.1	51.9	51.1	51.9	93957000000	3947200000	4888800000	3970800000	4797100000	4483700000	4047600000	0.960866	0.669911
Q63666	Q63666	Vesicle-associated membrane protein 1	Vamp1	sp|Q63666|VAMP1_RAT Vesicle-associated membrane protein 1 OS=Rattus norvegicus OX=10116 GN=Vamp1 PE=1 SV=2	1	5	3	3	67.8	12.797	118	43.143	20.3	35.6	14.4	20.3	20.3	20.3	2429900000	179620000	86129000	72942000	67939000	229420000	85469000	0.884708	0.821817
A0A0G2JZU8;G4XKZ2;W8CC82;A0A1B0GWR2;A0A1B0GWT2;REV__F1LM66;P13205	A0A0G2JZU8;G4XKZ2;W8CC82;A0A1B0GWR2	Ubiquitin carboxyl-terminal hydrolase	USP9Y	tr|A0A0G2JZU8|A0A0G2JZU8_RAT Ubiquitin-specific peptidase 9, Y-linked OS=Rattus norvegicus OX=10116 GN=Usp9y PE=3 SV=1;tr|G4XKZ2|G4XKZ2_RAT Ubiquitin specific peptidase 9 Y-linked OS=Rattus norvegicus OX=10116 GN=Usp9y PE=2 SV=2;tr|W8CC82|W8CC82_RAT USP9Y	7	13	1	1	4.9	291.64	2551	2.9423	2.5	2.6	2	1.3	2.2	1.8	1078800000	143190000	75102000			127300000	61708000	1.15494	0.786049
D3ZC84;A0A0G2K2C7;REV__D4A554;REV__A0A0G2JY73	D3ZC84;A0A0G2K2C7	Ubiquitin carboxyl-terminal hydrolase	Usp9x	tr|D3ZC84|D3ZC84_RAT Ubiquitin specific peptidase 9, X chromosome (Predicted) OS=Rattus norvegicus OX=10116 GN=Usp9x PE=1 SV=1;tr|A0A0G2K2C7|A0A0G2K2C7_RAT Ubiquitin-specific peptidase 9, X-linked OS=Rattus norvegicus OX=10116 GN=Usp9x PE=1 SV=1	4	39	39	26	16.9	289.44	2547	123.29	8	9.9	6	5.7	5.7	7.4	7237200000	339170000	356920000	441750000	452890000	354320000	392830000	0.948168	0.652778
F1LM09;Q4VSI4	F1LM09;Q4VSI4	Ubiquitin carboxyl-terminal hydrolase;Ubiquitin carboxyl-terminal hydrolase 7	Usp7	tr|F1LM09|F1LM09_RAT Ubiquitin carboxyl-terminal hydrolase 7 OS=Rattus norvegicus OX=10116 GN=Usp7 PE=1 SV=2;sp|Q4VSI4|UBP7_RAT Ubiquitin carboxyl-terminal hydrolase 7 OS=Rattus norvegicus OX=10116 GN=Usp7 PE=1 SV=1	2	18	18	18	23.1	128.43	1103	52.204	10.9	8.4	8.4	9.1	12.5	14.7	2519400000	126780000	116610000	124130000	120400000	137720000	132670000	0.940454	0.26415
D3ZVQ0;REV__E9PU15	D3ZVQ0	Ubiquitin carboxyl-terminal hydrolase	Usp5	tr|D3ZVQ0|D3ZVQ0_RAT Ubiquitin carboxyl-terminal hydrolase OS=Rattus norvegicus OX=10116 GN=Usp5 PE=1 SV=1	2	34	34	33	56.4	95.778	858	322.7	37.8	40.3	31.9	45	40.2	42.3	29071000000	1438000000	1469100000	1398200000	1511200000	1543600000	1477600000	0.949894	0.0538988
F1MAA1;A0A0G2JUX4	F1MAA1;A0A0G2JUX4	Ubiquitin carboxyl-terminal hydrolase	Usp47	tr|F1MAA1|F1MAA1_RAT Ubiquitin-specific peptidase 47 OS=Rattus norvegicus OX=10116 GN=Usp47 PE=1 SV=1;tr|A0A0G2JUX4|A0A0G2JUX4_RAT Ubiquitin-specific peptidase 47 OS=Rattus norvegicus OX=10116 GN=Usp47 PE=1 SV=1	2	2	2	2	2.5	154.69	1355	1.8389	1.6	1.6	1.6	1.6	1.6	0.9	92418000	6817300	8004100	7035200	8058800	8184800		0.897034	0.175365
A0A0G2K2V1;F1M625;A0A0G2QC35;F1LSW9;D0RB01	A0A0G2K2V1;F1M625;A0A0G2QC35;F1LSW9;D0RB01	Ubiquitin carboxyl-terminal hydrolase	Usp46;LOC100912059;Usp12	tr|A0A0G2K2V1|A0A0G2K2V1_RAT Ubiquitin carboxyl-terminal hydrolase 46 OS=Rattus norvegicus OX=10116 GN=Usp46 PE=1 SV=1;sp|F1M625|UBP46_RAT Ubiquitin carboxyl-terminal hydrolase 46 OS=Rattus norvegicus OX=10116 GN=Usp46 PE=1 SV=2;tr|A0A0G2QC35|A0A0G2QC35_RA	5	3	3	3	10.9	41.704	359	27.32	7.2	7.2	7.2	7.2	2.2	10.9	1073000000	46177000	56382000	45951000	62945000	58238000	66081000	0.793052	0.035168
M0R851;B2GUZ1	M0R851;B2GUZ1	Ubiquitin carboxyl-terminal hydrolase;Ubiquitin carboxyl-terminal hydrolase 4	Usp4	tr|M0R851|M0R851_RAT Ubiquitin carboxyl-terminal hydrolase OS=Rattus norvegicus OX=10116 GN=Usp4 PE=1 SV=1;sp|B2GUZ1|UBP4_RAT Ubiquitin carboxyl-terminal hydrolase 4 OS=Rattus norvegicus OX=10116 GN=Usp4 PE=1 SV=1	2	5	5	5	9.5	103.71	914	5.4186	0	0.8	0.8	0.8	0	0.8	2076100000		102710000	140090000	112620000		171360000	0.85499	0.614163
A0A0G2JVV5;Q5U2N2	A0A0G2JVV5;Q5U2N2	Ubiquitin carboxyl-terminal hydrolase	Usp14	tr|A0A0G2JVV5|A0A0G2JVV5_RAT Ubiquitin carboxyl-terminal hydrolase OS=Rattus norvegicus OX=10116 GN=Usp14 PE=1 SV=1;tr|Q5U2N2|Q5U2N2_RAT Ubiquitin carboxyl-terminal hydrolase OS=Rattus norvegicus OX=10116 GN=Usp14 PE=1 SV=1	2	16	16	16	42.6	52.293	458	73.414	22.3	28.8	22.9	32.3	27.1	17.2	6355100000	301370000	347080000	359550000	324920000	327010000	286910000	1.07367	0.353217
P41542	P41542	General vesicular transport factor p115	Uso1	sp|P41542|USO1_RAT General vesicular transport factor p115 OS=Rattus norvegicus OX=10116 GN=Uso1 PE=1 SV=1	1	23	23	23	30.2	107.16	959	144.22	13.3	13.5	12.3	15.7	14.3	13.3	6029400000	316000000	256690000	329260000	337300000	315080000	303250000	0.943828	0.504699
Q9JJW3	Q9JJW3	Up-regulated during skeletal muscle growth protein 5	Usmg5	sp|Q9JJW3|ATPMD_RAT ATP synthase membrane subunit DAPIT, mitochondrial OS=Rattus norvegicus OX=10116 GN=Atp5md PE=1 SV=1	1	3	3	3	53.4	6.4075	58	68.549	43.1	43.1	53.4	53.4	43.1	43.1	11736000000	485190000	490250000	569330000	518820000	655280000	463650000	0.943227	0.649201
Q7TQ16	Q7TQ16	Cytochrome b-c1 complex subunit 8	Uqcrq	sp|Q7TQ16|QCR8_RAT Cytochrome b-c1 complex subunit 8 OS=Rattus norvegicus OX=10116 GN=Uqcrq PE=3 SV=1	1	4	4	4	42.7	9.8492	82	33.881	42.7	42.7	42.7	42.7	42.7	42.7	22406000000	985720000	1102800000	1316800000	1232600000	1139000000	766470000	1.08516	0.632278
Q5M9I5	Q5M9I5	Cytochrome b-c1 complex subunit 6, mitochondrial	Uqcrh	sp|Q5M9I5|QCR6_RAT Cytochrome b-c1 complex subunit 6, mitochondrial OS=Rattus norvegicus OX=10116 GN=Uqcrh PE=3 SV=1	1	6	6	6	62.9	10.424	89	173.44	55.1	38.2	38.2	36	38.2	38.2	20795000000	1414200000	1032800000	388630000	904160000	961600000	1162800000	0.936296	0.845487
P20788	P20788	Cytochrome b-c1 complex subunit Rieske, mitochondrial;Cytochrome b-c1 complex subunit 11	Uqcrfs1	sp|P20788|UCRI_RAT Cytochrome b-c1 complex subunit Rieske, mitochondrial OS=Rattus norvegicus OX=10116 GN=Uqcrfs1 PE=1 SV=2	1	19	19	19	61.7	29.445	274	186.84	52.2	48.2	52.9	48.2	50.7	52.9	50491000000	2927700000	2966300000	2192200000	2445000000	3059400000	2376900000	1.026	0.847264
P32551	P32551	Cytochrome b-c1 complex subunit 2, mitochondrial	Uqcrc2	sp|P32551|QCR2_RAT Cytochrome b-c1 complex subunit 2, mitochondrial OS=Rattus norvegicus OX=10116 GN=Uqcrc2 PE=1 SV=2	1	24	24	24	70.1	48.396	452	323.31	58.4	65.5	66.2	58.2	58	66.2	144310000000	6966700000	8147700000	7454000000	6992200000	7155400000	8109500000	1.01399	0.842226
Q68FY0	Q68FY0	Cytochrome b-c1 complex subunit 1, mitochondrial	Uqcrc1	sp|Q68FY0|QCR1_RAT Cytochrome b-c1 complex subunit 1, mitochondrial OS=Rattus norvegicus OX=10116 GN=Uqcrc1 PE=1 SV=1	1	20	20	19	57.3	52.848	480	323.31	56.9	57.3	50.8	52.7	55.6	57.3	126810000000	6339000000	5892800000	6947100000	5815100000	6192700000	7002000000	1.0089	0.909301
A9UMV7	A9UMV7		Uqcr11	tr|A9UMV7|A9UMV7_RAT RCG29512 OS=Rattus norvegicus OX=10116 GN=Uqcr11 PE=1 SV=1	1	1	1	1	21.4	6.5386	56	1.8355	0	21.4	21.4	21.4	21.4	21.4	50671000		5091900	4634500	3329800	4281100	4456000	1.20906	0.179941
A0A0G2K8Q8;B2RYX1	A0A0G2K8Q8;B2RYX1		Uqcr10	tr|A0A0G2K8Q8|A0A0G2K8Q8_RAT Ubiquinol-cytochrome c reductase, complex III subunit X OS=Rattus norvegicus OX=10116 GN=Uqcr10 PE=1 SV=1;tr|B2RYX1|B2RYX1_RAT LOC685322 protein OS=Rattus norvegicus OX=10116 GN=Uqcr10 PE=2 SV=1	2	3	3	3	51.6	7.099	62	14.403	38.7	38.7	38.7	38.7	38.7	38.7	5882900000	281710000	290910000	342730000	313240000	344860000	318550000	0.937234	0.392962
Q32Q54	Q32Q54		Uqcc1	tr|Q32Q54|Q32Q54_RAT RCG37273, isoform CRA_a OS=Rattus norvegicus OX=10116 GN=Uqcc1 PE=1 SV=1	1	2	2	2	5	34.546	299	2.6684	5	3	0	3	5	3	220270000	18586000	15498000		9351700	10963000		1.6778	0.0584369
F1LY19;A0A0U1RS25	F1LY19;A0A0U1RS25		Upf1	tr|F1LY19|F1LY19_RAT RCG38820 OS=Rattus norvegicus OX=10116 GN=Upf1 PE=1 SV=3;tr|A0A0U1RS25|A0A0U1RS25_RAT UPF1, RNA helicase and ATPase OS=Rattus norvegicus OX=10116 GN=Upf1 PE=1 SV=1	2	12	12	12	12.4	122.64	1113	25.291	1	3.1	1.7	3.6	3	5.6	923040000	50748000	76400000	54880000	37714000	67912000	48442000	1.18148	0.47691
Q62768	Q62768	Protein unc-13 homolog A	Unc13a	sp|Q62768|UN13A_RAT Protein unc-13 homolog A OS=Rattus norvegicus OX=10116 GN=Unc13a PE=1 SV=1	1	21	21	2	16.6	196.35	1735	67.868	8	5.8	7.4	9.2	6.4	6.7	2714600000	164190000	148440000	150290000	130800000	117910000	122190000	1.2481	0.0080029
F1M378;F1LTC1;F1LXM4;D3Z9Y2;A0A0G2K511;Q62769;A0A0G2K3J2;A0A0G2KAK7;Q62770	F1M378		Unc13a	tr|F1M378|F1M378_RAT Protein unc-13 homolog A OS=Rattus norvegicus OX=10116 GN=Unc13a PE=1 SV=3	9	20	1	1	15.4	194.87	1730	3.5581	8.6	6.4	8	9.8	7	7.3	261720000	16150000	19177000	23120000	14829000	17657000	13196000	1.27943	0.15119
D3ZMG0	D3ZMG0		Ulk1	tr|D3ZMG0|D3ZMG0_RAT Serine/threonine-protein kinase OS=Rattus norvegicus OX=10116 GN=Ulk1 PE=1 SV=2	1	1	1	1	2.2	112.44	1051	2.6857	0	2.2	2.2	2.2	0	2.2	34250000		3917900	2228600	5577100		4606500	0.603568	0.174031
Q09426	Q09426	2-hydroxyacylsphingosine 1-beta-galactosyltransferase	Ugt8	sp|Q09426|CGT_RAT 2-hydroxyacylsphingosine 1-beta-galactosyltransferase OS=Rattus norvegicus OX=10116 GN=Ugt8 PE=1 SV=1	1	1	1	1	2.8	61.125	541	4.5193	2.8	2.8	2.8	2.8	2.8	2.8	150580000	10313000	4696700	7128100	3998300	11135000	5852500	1.05489	0.893236
Q4V8I9;A0A0G2K542;Q5XFW3	Q4V8I9;A0A0G2K542;Q5XFW3		Ugp2	tr|Q4V8I9|Q4V8I9_RAT UTP--glucose-1-phosphate uridylyltransferase OS=Rattus norvegicus OX=10116 GN=Ugp2 PE=1 SV=1;tr|A0A0G2K542|A0A0G2K542_RAT UTP--glucose-1-phosphate uridylyltransferase OS=Rattus norvegicus OX=10116 GN=Ugp2 PE=1 SV=1;tr|Q5XFW3|Q5XFW3_RAT	3	19	19	19	43.1	57.023	508	172.6	29.3	28.1	26.2	25.8	27.6	27.4	12398000000	607400000	657830000	662030000	740340000	616140000	736530000	0.920808	0.281266
Q9JLA3	Q9JLA3	UDP-glucose:glycoprotein glucosyltransferase 1	Uggt1	sp|Q9JLA3|UGGG1_RAT UDP-glucose:glycoprotein glucosyltransferase 1 OS=Rattus norvegicus OX=10116 GN=Uggt1 PE=1 SV=2	1	26	26	26	25.1	176.43	1551	77.385	10.9	13.3	12.4	10.7	14.6	10.2	2855100000	163060000	169160000	115540000	185420000	185250000	128600000	0.896829	0.536041
Q5BJP3	Q5BJP3	Ubiquitin-fold modifier 1	Ufm1	sp|Q5BJP3|UFM1_RAT Ubiquitin-fold modifier 1 OS=Rattus norvegicus OX=10116 GN=Ufm1 PE=3 SV=1	1	5	5	5	75.3	9.1175	85	15.72	60	65.9	65.9	75.3	68.2	65.9	3029600000	144340000	154450000	189990000	147490000	163920000	205870000	0.944904	0.690997
A0A0G2K266;B2GV24	A0A0G2K266;B2GV24	E3 UFM1-protein ligase 1	Ufl1	tr|A0A0G2K266|A0A0G2K266_RAT E3 UFM1-protein ligase 1 OS=Rattus norvegicus OX=10116 GN=Ufl1 PE=1 SV=1;sp|B2GV24|UFL1_RAT E3 UFM1-protein ligase 1 OS=Rattus norvegicus OX=10116 GN=Ufl1 PE=1 SV=1	2	3	3	3	7.4	83.633	739	7.5055	2.7	5.8	2.7	5.8	7.4	5.8	202060000	14110000	9721400	9534900	10516000	13380000	9660800	0.994323	0.974548
Q9ES53	Q9ES53	Ubiquitin fusion degradation protein 1 homolog	Ufd1l	sp|Q9ES53|UFD1_RAT Ubiquitin recognition factor in ER-associated degradation protein 1 OS=Rattus norvegicus OX=10116 GN=Ufd1 PE=1 SV=1	1	3	3	3	13.7	34.485	307	10.596	3.9	3.9	3.9	8.8	8.8	8.8	501890000	25130000	28344000	29830000	30071000	28111000	35031000	0.893695	0.254182
Q00981	Q00981	Ubiquitin carboxyl-terminal hydrolase isozyme L1	Uchl1	sp|Q00981|UCHL1_RAT Ubiquitin carboxyl-terminal hydrolase isozyme L1 OS=Rattus norvegicus OX=10116 GN=Uchl1 PE=1 SV=2	1	20	20	20	90.1	24.838	223	323.31	87.9	87.9	76.7	88.3	89.7	78.5	268430000000	11074000000	12706000000	12406000000	14039000000	10674000000	14831000000	0.915082	0.459621
M0RAE4;A0A0G2K012	M0RAE4;A0A0G2K012		Ubxn6	tr|M0RAE4|M0RAE4_RAT Similar to UBX domain containing 1, isoform CRA_c OS=Rattus norvegicus OX=10116 GN=Ubxn6 PE=1 SV=1;tr|A0A0G2K012|A0A0G2K012_RAT UBX domain protein 6 OS=Rattus norvegicus OX=10116 GN=Ubxn6 PE=1 SV=1	2	7	7	7	23.5	44.854	395	21.173	19.2	13.4	11.4	17.2	15.9	17.2	1338900000	66427000	65612000	70030000	66464000	72981000	63446000	0.995949	0.934323
A0A0G2JU89;F1LQI5;Q2TL32	A0A0G2JU89;F1LQI5;Q2TL32	E3 ubiquitin-protein ligase UBR4	Ubr4	tr|A0A0G2JU89|A0A0G2JU89_RAT E3 ubiquitin-protein ligase UBR4 OS=Rattus norvegicus OX=10116 GN=Ubr4 PE=1 SV=1;tr|F1LQI5|F1LQI5_RAT E3 ubiquitin-protein ligase UBR4 OS=Rattus norvegicus OX=10116 GN=Ubr4 PE=1 SV=1;sp|Q2TL32|UBR4_RAT E3 ubiquitin-protein liga	3	20	20	20	5.8	573.87	5193	41.816	1.4	2.9	1.9	2.6	2.7	2.8	984620000	56931000	46591000	52816000	49449000	49243000	48787000	1.06007	0.382379
D5MTG9;D3ZQC6	D5MTG9;D3ZQC6		Ubr1	tr|D5MTG9|D5MTG9_RAT E3 ubiquitin-protein ligase OS=Rattus norvegicus OX=10116 GN=Ubr1 PE=2 SV=1;tr|D3ZQC6|D3ZQC6_RAT E3 ubiquitin-protein ligase OS=Rattus norvegicus OX=10116 GN=Ubr1 PE=1 SV=3	2	3	3	3	2.1	200.16	1757	3.3162	0.3	0.3	0	1.1	0.3	1	928120000	102890000	55987000		58512000	91314000		1.06041	0.888873
D4AA63;D4A3P1	D4AA63		Ubqln2	tr|D4AA63|D4AA63_RAT Ubiquilin 2 OS=Rattus norvegicus OX=10116 GN=Ubqln2 PE=1 SV=1	2	9	9	6	22.3	67.259	638	181.58	11.9	19.6	10	16	16.6	19.7	4825900000	243400000	241050000	214440000	252420000	244030000	305290000	0.871717	0.182874
A0A140TAI1;Q9JJP9	A0A140TAI1;Q9JJP9	Ubiquilin-1	Ubqln1	tr|A0A140TAI1|A0A140TAI1_RAT Ubiquilin 1, isoform CRA_a OS=Rattus norvegicus OX=10116 GN=Ubqln1 PE=1 SV=1;sp|Q9JJP9|UBQL1_RAT Ubiquilin-1 OS=Rattus norvegicus OX=10116 GN=Ubqln1 PE=1 SV=1	2	9	6	6	22.2	62.014	582	41.28	17	16.8	8.8	16.2	15.3	17.2	2071500000	131530000	125240000	114920000	109880000	80943000	119150000	1.1991	0.174702
B2GV38	B2GV38	Ubiquitin-like protein 4A	Ubl4a	sp|B2GV38|UBL4A_RAT Ubiquitin-like protein 4A OS=Rattus norvegicus OX=10116 GN=Ubl4a PE=2 SV=1	1	8	8	8	53.5	17.79	157	11.209	20.4	29.9	19.7	26.1	23.6	19.7	995620000	69613000	45166000	45242000	37266000	50733000	57038000	1.10331	0.644
F1M8V2	F1M8V2		Ube4b	tr|F1M8V2|F1M8V2_RAT Ubiquitination factor E4B OS=Rattus norvegicus OX=10116 GN=Ube4b PE=1 SV=3	1	3	3	3	4.6	133.3	1173	7.3898	1.5	0	1.5	1.5	2.7	2.7	56855000	4359700		6227800		4528900	5371200	1.06943	0.769207
Q3B7D1	Q3B7D1	Ubiquitin-conjugating enzyme E2 Z	Ube2z	sp|Q3B7D1|UBE2Z_RAT Ubiquitin-conjugating enzyme E2 Z OS=Rattus norvegicus OX=10116 GN=Ube2z PE=1 SV=2	1	4	4	4	9.8	38.352	356	7.9355	2	2	0	5.9	2.8	2	498830000	28546000	37220000		28857000	41043000		0.940858	0.8082
Q7M767;A0A0G2JU07	Q7M767;A0A0G2JU07	Ubiquitin-conjugating enzyme E2 variant 2	Ube2v2	sp|Q7M767|UB2V2_RAT Ubiquitin-conjugating enzyme E2 variant 2 OS=Rattus norvegicus OX=10116 GN=Ube2v2 PE=1 SV=3;tr|A0A0G2JU07|A0A0G2JU07_RAT Ubiquitin-conjugating enzyme E2 variant 2 OS=Rattus norvegicus OX=10116 GN=Ube2v2 PE=1 SV=1	2	5	3	3	33.8	16.353	145	9.0184	17.9	17.9	22.8	17.9	11.7	17.9	3953000000	219930000	166620000	231860000	240790000	207020000	320330000	0.805075	0.271071
B2RZ96	B2RZ96		Ube2r2	tr|B2RZ96|B2RZ96_RAT LOC689226 protein OS=Rattus norvegicus OX=10116 GN=Ube2r2 PE=1 SV=1	1	2	2	2	9.2	27.166	238	7.7658	4.6	4.6	4.6	4.6	0	4.6	351710000		31143000	21815000	23390000		22882000	1.14449	0.548451
F1M403	F1M403		Ube2o	tr|F1M403|F1M403_RAT Ubiquitin-conjugating enzyme E2O OS=Rattus norvegicus OX=10116 GN=Ube2o PE=1 SV=2	1	22	22	22	27.2	125.27	1138	76.178	15.2	15	9.7	15.8	16.5	17.5	4590600000	202090000	266670000	205600000	247280000	227010000	287180000	0.885603	0.349365
Q9EQX9;G3V6M7	Q9EQX9	Ubiquitin-conjugating enzyme E2 N	Ube2n	sp|Q9EQX9|UBE2N_RAT Ubiquitin-conjugating enzyme E2 N OS=Rattus norvegicus OX=10116 GN=Ube2n PE=1 SV=1	2	11	11	11	77.6	17.124	152	66.838	52	43.4	59.2	52	64.5	54.6	30668000000	1385000000	1616100000	1778400000	1606200000	1450000000	1454100000	1.05969	0.513105
D3ZNQ6	D3ZNQ6		Ube2m	tr|D3ZNQ6|D3ZNQ6_RAT Ubiquitin-conjugating enzyme E2M OS=Rattus norvegicus OX=10116 GN=Ube2m PE=1 SV=1	1	9	9	9	48.1	20.9	183	30.881	37.2	23	24	38.3	37.7	35.5	6275800000	368630000	216310000	280910000	311090000	360370000	308890000	0.883205	0.464353
B2RZA9	B2RZA9		Ube2l3	tr|B2RZA9|B2RZA9_RAT Ube2l3 protein OS=Rattus norvegicus OX=10116 GN=Ube2l3 PE=2 SV=1	1	8	8	8	68.2	17.861	154	112.2	56.5	56.5	51.9	40.3	40.3	35.7	11754000000	714560000	616620000	474630000	561270000	646620000	573390000	1.01377	0.917976
D3ZXS8	D3ZXS8		Ube2k	tr|D3ZXS8|D3ZXS8_RAT Huntingtin interacting protein 2 (Predicted), isoform CRA_a OS=Rattus norvegicus OX=10116 GN=Ube2k PE=1 SV=1	1	6	6	6	42	22.406	200	18.987	18.5	16	18.5	8.5	16	3.5	1356100000	70376000	71363000	85746000	79992000	61410000	75940000	1.04667	0.676139
P63281;A0A0G2KB55	P63281;A0A0G2KB55	SUMO-conjugating enzyme UBC9	Ube2i	sp|P63281|UBC9_RAT SUMO-conjugating enzyme UBC9 OS=Rattus norvegicus OX=10116 GN=Ube2i PE=1 SV=1;tr|A0A0G2KB55|A0A0G2KB55_RAT SUMO-conjugating enzyme UBC9-like OS=Rattus norvegicus OX=10116 GN=LOC102553386 PE=3 SV=1	2	4	4	4	32.3	18.007	158	9.2602	12.7	8.2	8.2	8.2	8.2	8.2	646880000	32375000	29578000	31504000	45791000	43601000	23122000	0.830626	0.431342
A0A0G2JV72;A0A0G2K739;P61078;F1M5C9;P70711	A0A0G2JV72;A0A0G2K739;P61078;F1M5C9	Ubiquitin-conjugating enzyme E2 D3	Ube2d3;Ube2d2	tr|A0A0G2JV72|A0A0G2JV72_RAT Ubiquitin-conjugating enzyme E2 D3 OS=Rattus norvegicus OX=10116 GN=Ube2d3 PE=3 SV=1;tr|A0A0G2K739|A0A0G2K739_RAT Ubiquitin-conjugating enzyme E2 D3 OS=Rattus norvegicus OX=10116 GN=Ube2d3 PE=1 SV=1;sp|P61078|UB2D3_RAT Ubiquiti	5	4	4	1	33.6	16.251	143	12.937	25.9	33.6	16.8	33.6	33.6	29.4	9919800000	463630000	462430000	531050000	461390000	427950000	622610000	0.963729	0.790074
Q5XIR9	Q5XIR9	Ubiquitin-associated domain-containing protein 1	Ubac1	sp|Q5XIR9|UBAC1_RAT Ubiquitin-associated domain-containing protein 1 OS=Rattus norvegicus OX=10116 GN=Ubac1 PE=1 SV=1	1	2	2	2	11.7	45.546	409	1.9232	3.2	3.2	3.2	3.2	3.2	3.2	183610000	12458000	10483000	7794700	9014600	10387000	6118800	1.20436	0.399728
D4A8H3	D4A8H3		Uba6	tr|D4A8H3|D4A8H3_RAT Similar to RIKEN cDNA 5730469D23 (Predicted) OS=Rattus norvegicus OX=10116 GN=Uba6 PE=1 SV=1	1	5	5	5	6.4	117.93	1053	20.416	4.3	2.7	4.3	5.2	4.3	4.3	578370000	25150000	30597000	35089000	28468000	29676000	39123000	0.933883	0.653587
Q5M7A4	Q5M7A4	Ubiquitin-like modifier-activating enzyme 5	Uba5	sp|Q5M7A4|UBA5_RAT Ubiquitin-like modifier-activating enzyme 5 OS=Rattus norvegicus OX=10116 GN=Uba5 PE=1 SV=1	1	7	7	7	22.6	44.895	403	52.27	11.4	10.9	2.5	14.9	17.1	1.7	1128600000	67599000	77876000		101170000	60209000	25936000	1.16495	0.740351
Q99MI7	Q99MI7	NEDD8-activating enzyme E1 catalytic subunit	Uba3	sp|Q99MI7|UBA3_RAT NEDD8-activating enzyme E1 catalytic subunit OS=Rattus norvegicus OX=10116 GN=Uba3 PE=1 SV=1	1	9	9	9	30.7	51.723	462	17.8	6.9	22.1	13	10.2	8	17.7	1949200000	73712000	84496000	83070000	88836000	108910000	119320000	0.760971	0.0574964
B1WC32;F1LS72;Q4G010	B1WC32;F1LS72		Uba2	tr|B1WC32|B1WC32_RAT SUMO-activating enzyme subunit 2 OS=Rattus norvegicus OX=10116 GN=Uba2 PE=2 SV=1;tr|F1LS72|F1LS72_RAT SUMO-activating enzyme subunit 2 OS=Rattus norvegicus OX=10116 GN=Uba2 PE=1 SV=3	3	9	9	9	18.9	70.769	639	19.924	9.1	11.6	6.9	9.9	4.9	0	1346400000	144980000	75045000	44273000	70165000	64989000		1.30369	0.63108
Q5U300;A7LAC4;A0A0G2K8A5;W8CEN6;C9WPN5	Q5U300	Ubiquitin-like modifier-activating enzyme 1	Uba1	sp|Q5U300|UBA1_RAT Ubiquitin-like modifier-activating enzyme 1 OS=Rattus norvegicus OX=10116 GN=Uba1 PE=1 SV=1	5	42	42	42	51.4	117.79	1058	323.31	49.1	42.4	41.3	39.7	46.8	46.9	69591000000	3358300000	3480100000	3692900000	3683100000	3596400000	3852000000	0.946081	0.179869
B5DEH4	B5DEH4		Uap1l1	tr|B5DEH4|B5DEH4_RAT UDP-N-acetylglucosamine pyrophosphorylase 1-like 1 OS=Rattus norvegicus OX=10116 GN=Uap1l1 PE=1 SV=1	1	2	2	2	5.1	56.435	507	7.3157	2	5.1	0	2	5.1	5.1	49642000	2697700	2842400		3749300	2609100	4809800	0.74409	0.330387
F2Z3T9	F2Z3T9		U2af2	tr|F2Z3T9|F2Z3T9_RAT U2 snRNP auxiliary factor large subunit OS=Rattus norvegicus OX=10116 GN=U2af2 PE=1 SV=2	1	3	3	3	7.2	53.12	471	9.4318	3.8	3.8	3.8	3.8	3.8	5.5	717290000	31211000	44432000	41077000	50920000	33556000		0.921129	0.713526
Q3KR55;Q7TP17	Q3KR55;Q7TP17	Splicing factor U2AF 26 kDa subunit	U2af1;U2af1l4	tr|Q3KR55|Q3KR55_RAT RCG60540, isoform CRA_a OS=Rattus norvegicus OX=10116 GN=U2af1 PE=1 SV=1;sp|Q7TP17|U2AF4_RAT Splicing factor U2AF 26 kDa subunit OS=Rattus norvegicus OX=10116 GN=U2af1l4 PE=2 SV=1	2	2	2	2	10.5	27.815	239	24.511	5	5	5	5	5	5	404190000	18625000	25784000	29283000	22138000	18466000	25422000	1.11611	0.530396
A0A0G2K6E2;F1M6X5;Q9Z0J5	A0A0G2K6E2;F1M6X5;Q9Z0J5	Thioredoxin reductase 2, mitochondrial	Txnrd2	tr|A0A0G2K6E2|A0A0G2K6E2_RAT Thioredoxin reductase 2, isoform CRA_a OS=Rattus norvegicus OX=10116 GN=Txnrd2 PE=1 SV=1;tr|F1M6X5|F1M6X5_RAT Thioredoxin reductase 2, mitochondrial OS=Rattus norvegicus OX=10116 GN=Txnrd2 PE=1 SV=3;sp|Q9Z0J5|TRXR2_RAT Thioredo	3	4	4	4	16	56.367	524	14.372	9.2	3.8	0	10.1	2.9	9.4	628160000	53720000	40270000		45989000		50393000	0.975182	0.881333
R9PXU4;O89049;A0A0G2JUN7	R9PXU4;O89049;A0A0G2JUN7	Thioredoxin reductase 1, cytoplasmic	Txnrd1	tr|R9PXU4|R9PXU4_RAT Thioredoxin reductase 1, cytoplasmic OS=Rattus norvegicus OX=10116 GN=Txnrd1 PE=1 SV=2;sp|O89049|TRXR1_RAT Thioredoxin reductase 1, cytoplasmic OS=Rattus norvegicus OX=10116 GN=Txnrd1 PE=1 SV=5;tr|A0A0G2JUN7|A0A0G2JUN7_RAT Thioredoxin	3	11	11	11	33.3	54.506	498	47.381	22.3	32.1	13.9	20.7	28.5	25.5	4494100000	205240000	300510000	247690000	200270000	280100000	246110000	1.03711	0.815052
A0A0G2K737;Q920J4	A0A0G2K737;Q920J4	Thioredoxin-like protein 1	Txnl1	tr|A0A0G2K737|A0A0G2K737_RAT Thioredoxin-like protein 1 OS=Rattus norvegicus OX=10116 GN=Txnl1 PE=1 SV=1;sp|Q920J4|TXNL1_RAT Thioredoxin-like protein 1 OS=Rattus norvegicus OX=10116 GN=Txnl1 PE=1 SV=3	2	10	10	10	47.3	32.7	292	118.75	40.4	38	27.7	40.4	47.3	40.8	9473200000	499320000	545420000	459920000	432200000	460040000	478600000	1.09762	0.188192
B0K010	B0K010		Txndc17	tr|B0K010|B0K010_RAT Thioredoxin domain-containing 17 OS=Rattus norvegicus OX=10116 GN=Txndc17 PE=1 SV=1	1	6	6	6	63.4	14.092	123	24.802	13	21.1	34.1	28.5	34.1	28.5	1256400000	46921000	49908000	90748000	67288000	64912000	79606000	0.885608	0.615497
B0BN97;Q498E0	B0BN97;Q498E0	Thioredoxin domain-containing protein 12	Txndc12	tr|B0BN97|B0BN97_RAT Txndc12 protein (Fragment) OS=Rattus norvegicus OX=10116 GN=Txndc12 PE=2 SV=1;sp|Q498E0|TXD12_RAT Thioredoxin domain-containing protein 12 OS=Rattus norvegicus OX=10116 GN=Txndc12 PE=2 SV=2	2	4	4	4	19.9	22.352	201	31.614	7.5	8	7.5	8	4.5	0	686280000	41772000	38802000	38845000	49031000	21425000		1.12996	0.688629
P97615	P97615	Thioredoxin, mitochondrial	Txn2	sp|P97615|THIOM_RAT Thioredoxin, mitochondrial OS=Rattus norvegicus OX=10116 GN=Txn2 PE=2 SV=1	1	2	2	2	24.1	18.232	166	16.463	9	9	9	9	9	9	925550000	43839000	57536000	39543000		35516000	41407000	1.22129	0.330138
P11232;R4GNK3	P11232;R4GNK3	Thioredoxin	Txn;Txn1	sp|P11232|THIO_RAT Thioredoxin OS=Rattus norvegicus OX=10116 GN=Txn PE=1 SV=2;tr|R4GNK3|R4GNK3_RAT Thioredoxin OS=Rattus norvegicus OX=10116 GN=Txn1 PE=1 SV=1	2	6	6	6	51.4	11.673	105	18.242	40	40	40	51.4	51.4	29.5	29352000000	1415200000	1748300000	1634700000	1423600000	1748800000	1850400000	0.955284	0.667316
B0BMY7	B0BMY7		Twf2	tr|B0BMY7|B0BMY7_RAT Protein tyrosine kinase 9-like (A6-related protein) (Predicted), isoform CRA_b OS=Rattus norvegicus OX=10116 GN=Twf2 PE=1 SV=1	1	15	15	14	56.7	39.472	349	249.4	39.3	43.3	36.1	40.7	39.3	37.8	9162100000	484270000	465050000	475790000	459340000	532980000	493200000	0.959334	0.411733
Q5RJR2	Q5RJR2	Twinfilin-1	Twf1	sp|Q5RJR2|TWF1_RAT Twinfilin-1 OS=Rattus norvegicus OX=10116 GN=Twf1 PE=1 SV=1	1	8	7	7	26.6	40.09	350	139	15.1	22	19.4	24.3	16.6	20.6	5431300000	285020000	272130000	216590000	269230000	246880000	320990000	0.92431	0.525104
P85834	P85834	Elongation factor Tu, mitochondrial	Tufm	sp|P85834|EFTU_RAT Elongation factor Tu, mitochondrial OS=Rattus norvegicus OX=10116 GN=Tufm PE=1 SV=1	1	29	29	28	71.7	49.522	452	323.31	60.4	60.2	60.2	57.5	71.7	60.6	67147000000	3132300000	3251300000	3206800000	3401000000	3491100000	3569400000	0.916733	0.0082897
A0A0G2JUU7;Q5U3X6;D3ZMR7	A0A0G2JUU7;Q5U3X6;D3ZMR7		Tubgcp3	tr|A0A0G2JUU7|A0A0G2JUU7_RAT Gamma-tubulin complex component OS=Rattus norvegicus OX=10116 GN=Tubgcp3 PE=1 SV=1;tr|Q5U3X6|Q5U3X6_RAT Gamma-tubulin complex component (Fragment) OS=Rattus norvegicus OX=10116 GN=Tubgcp3 PE=2 SV=1;tr|D3ZMR7|D3ZMR7_RAT Gamma-tu	3	2	2	2	4.4	103.09	902	11.953	1.8	1.8	4.4	4.4	4.4	4.4	137450000	7590500	9940500	5452400	5145000	6792400	8108700	1.14653	0.562854
Q4QQV0;M0R8B6	Q4QQV0		Tubb6	tr|Q4QQV0|Q4QQV0_RAT Tubulin beta chain OS=Rattus norvegicus OX=10116 GN=Tubb6 PE=1 SV=1	2	21	3	3	50.6	50.059	447	37.778	43	50.3	41.8	45	43.6	39.8	11081000000	1361900000	6208600	6983000	761450000	161030000	903180000	0.753202	0.781299
P69897	P69897	Tubulin beta-5 chain	Tubb5	sp|P69897|TBB5_RAT Tubulin beta-5 chain OS=Rattus norvegicus OX=10116 GN=Tubb5 PE=1 SV=1	1	31	4	4	79.3	49.67	444	165.57	77.3	79.3	70.7	73.4	77.3	77	74978000000	4537600000	3357200000	3653500000	3402100000	3730400000	3200600000	1.1176	0.354005
G3V7C6;Q6P9T8	G3V7C6;Q6P9T8	Tubulin beta-4B chain	Tubb4b	tr|G3V7C6|G3V7C6_RAT Tubulin beta chain OS=Rattus norvegicus OX=10116 GN=Tubb4b PE=1 SV=2;sp|Q6P9T8|TBB4B_RAT Tubulin beta-4B chain OS=Rattus norvegicus OX=10116 GN=Tubb4b PE=1 SV=1	2	35	35	1	78.5	61.186	548	323.31	76.8	78.5	73.5	73.7	76.8	76.6	1465000000000	69225000000	62995000000	65008000000	62004000000	67006000000	63639000000	1.02377	0.551945
B4F7C2	B4F7C2		Tubb4a	tr|B4F7C2|B4F7C2_RAT Tubulin beta chain OS=Rattus norvegicus OX=10116 GN=Tubb4a PE=1 SV=1	1	33	6	6	84.5	49.585	444	264.51	82.4	84.5	78.4	78.6	82.4	82.2	138140000000	7749600000	6785800000	7479100000	6572300000	7726900000	6739700000	1.04637	0.519101
Q4QRB4	Q4QRB4	Tubulin beta-3 chain	Tubb3	sp|Q4QRB4|TBB3_RAT Tubulin beta-3 chain OS=Rattus norvegicus OX=10116 GN=Tubb3 PE=1 SV=1	1	28	12	9	65.8	50.418	450	323.31	65.8	63.8	62.7	63.8	60.7	60.4	168860000000	7790000000	9210500000	7577900000	7169700000	8582200000	8659000000	1.00686	0.940683
Q3KRE8	Q3KRE8	Tubulin beta-2B chain	Tubb2b	sp|Q3KRE8|TBB2B_RAT Tubulin beta-2B chain OS=Rattus norvegicus OX=10116 GN=Tubb2b PE=1 SV=1	1	31	2	2	80	49.953	445	16.821	77.1	79.1	73.3	73.3	77.1	76.9	10225000000	250440000	450540000	506940000	537560000	296730000	438480000	0.949048	0.846361
P85108	P85108	Tubulin beta-2A chain	Tubb2a	sp|P85108|TBB2A_RAT Tubulin beta-2A chain OS=Rattus norvegicus OX=10116 GN=Tubb2a PE=1 SV=1	1	31	10	3	80	49.906	445	323.31	77.1	79.1	64.5	73.3	78	76.9	338940000000	14599000000	15092000000	13791000000	15025000000	13920000000	15582000000	0.976531	0.603282
Q6AY56	Q6AY56	Tubulin alpha-8 chain	Tuba8	sp|Q6AY56|TBA8_RAT Tubulin alpha-8 chain OS=Rattus norvegicus OX=10116 GN=Tuba8 PE=2 SV=1	1	21	2	2	39.2	50.037	449	-2	37.9	39.2	37	37.2	39.2	35.4	579740000	33615000	39333000	34647000	34958000	44697000		0.900508	0.422986
Q5XIF6	Q5XIF6	Tubulin alpha-4A chain	Tuba4a	sp|Q5XIF6|TBA4A_RAT Tubulin alpha-4A chain OS=Rattus norvegicus OX=10116 GN=Tuba4a PE=1 SV=1	1	32	5	5	72.3	49.924	448	118.63	71	72.3	72.1	72.3	72.3	72.1	186900000000	9885000000	8058700000	9215600000	7670300000	9845700000	8862400000	1.0296	0.768065
Q6P9V9	Q6P9V9	Tubulin alpha-1B chain	Tuba1b	sp|Q6P9V9|TBA1B_RAT Tubulin alpha-1B chain OS=Rattus norvegicus OX=10116 GN=Tuba1b PE=1 SV=1	1	36	36	0	73.2	50.151	451	323.31	73.2	72.3	72.9	73.2	73.2	72.5	1917400000000	99501000000	85998000000	86175000000	88424000000	92680000000	86639000000	1.01468	0.799086
P68370;Q68FR8	P68370;Q68FR8	Tubulin alpha-1A chain;Tubulin alpha-3 chain	Tuba1a;Tuba3a	sp|P68370|TBA1A_RAT Tubulin alpha-1A chain OS=Rattus norvegicus OX=10116 GN=Tuba1a PE=1 SV=1;sp|Q68FR8|TBA3_RAT Tubulin alpha-3 chain OS=Rattus norvegicus OX=10116 GN=Tuba3a PE=2 SV=1	2	36	2	1	73.2	50.135	451	25.441	73.2	72.3	72.9	73.2	73.2	69.4	56653000000	2785100000	2920900000	2346100000	2858700000	2656400000	2962200000	0.949843	0.508239
D4A383;A0A0G2K0W3	D4A383;A0A0G2K0W3	Protein tweety homolog	Ttyh3	tr|D4A383|D4A383_RAT Protein tweety homolog OS=Rattus norvegicus OX=10116 GN=Ttyh3 PE=1 SV=1;tr|A0A0G2K0W3|A0A0G2K0W3_RAT Protein tweety homolog OS=Rattus norvegicus OX=10116 GN=Ttyh3 PE=1 SV=1	2	4	4	4	7.3	57.58	524	6.1552	6.1	2.7	2.7	4.6	6.1	3.8	2673900000	145890000	137140000	173080000	170890000	140860000	230020000	0.841889	0.370658
B4F773;P0C5X8	B4F773;P0C5X8	Protein tweety homolog;Protein tweety homolog 1	Ttyh1	tr|B4F773|B4F773_RAT Protein tweety homolog OS=Rattus norvegicus OX=10116 GN=Ttyh1 PE=1 SV=1;sp|P0C5X8|TTYH1_RAT Protein tweety homolog 1 OS=Rattus norvegicus OX=10116 GN=Ttyh1 PE=1 SV=1	2	9	9	9	18.4	49.032	450	89.811	14.2	14.4	12.7	15.3	12.7	12.7	18781000000	1002600000	881320000	897020000	962330000	806050000	1068700000	0.980212	0.837004
P02767	P02767	Transthyretin	Ttr	sp|P02767|TTHY_RAT Transthyretin OS=Rattus norvegicus OX=10116 GN=Ttr PE=1 SV=1	1	6	6	6	47.6	15.72	147	76.636	47.6	39.5	39.5	39.5	47.6	38.8	6794000000	988590000	394740000	328190000	556310000	782410000	559600000	0.901597	0.79379
D3ZS76;B2RYJ6	D3ZS76;B2RYJ6		Ttc9	tr|D3ZS76|D3ZS76_RAT Similar to mKIAA0227 protein (Predicted), isoform CRA_b OS=Rattus norvegicus OX=10116 GN=Ttc9 PE=1 SV=1;tr|B2RYJ6|B2RYJ6_RAT Tetratricopeptide repeat domain 9 OS=Rattus norvegicus OX=10116 GN=Ttc9 PE=1 SV=1	2	2	2	2	10	24.433	221	3.7399	6.3	6.3	6.3	6.3	6.3	6.3	367930000	21768000	27188000	28918000	31519000		31116000	0.828866	0.149932
B5DFB4;F1LUY5;A0A0G2JXJ6	B5DFB4;F1LUY5;A0A0G2JXJ6		Ttc7b	tr|B5DFB4|B5DFB4_RAT Tetratricopeptide repeat domain 7B OS=Rattus norvegicus OX=10116 GN=Ttc7b PE=2 SV=1;tr|F1LUY5|F1LUY5_RAT Tetratricopeptide repeat domain 7B OS=Rattus norvegicus OX=10116 GN=Ttc7b PE=1 SV=3;tr|A0A0G2JXJ6|A0A0G2JXJ6_RAT Tetratricopeptide	3	6	6	6	11.8	64.896	585	13.531	7.9	7.9	6.8	5.5	7.9	6.8	1885100000	98094000	85240000	90762000	99844000	108700000	90471000	0.916663	0.267054
Q66H09	Q66H09		Ttc1	tr|Q66H09|Q66H09_RAT Tetratricopeptide repeat domain 1 OS=Rattus norvegicus OX=10116 GN=Ttc1 PE=1 SV=1	1	3	3	3	14	33.309	292	9.4674	14	9.6	9.6	7.9	0	14	752430000	27042000	40547000	43082000	47446000		36861000	0.875143	0.535446
Q3SWT2;G3V8W9	Q3SWT2;G3V8W9		Tstd3	tr|Q3SWT2|Q3SWT2_RAT LOC500420 protein (Fragment) OS=Rattus norvegicus OX=10116 GN=LOC500420 PE=2 SV=1;tr|G3V8W9|G3V8W9_RAT Similar to CG12279-PA OS=Rattus norvegicus OX=10116 GN=Tstd3 PE=1 SV=1	2	4	4	4	32.5	16.852	151	12.173	27.2	20.5	13.9	20.5	6.6	13.9	608070000	32152000	28932000	23547000	35764000	34877000	49333000	0.705411	0.0906968
G3V762;B0BNN0	G3V762;B0BNN0		Tsta3	tr|G3V762|G3V762_RAT Tissue specific transplantation antigen P35B (Predicted), isoform CRA_a OS=Rattus norvegicus OX=10116 GN=Tsta3 PE=1 SV=1;tr|B0BNN0|B0BNN0_RAT Tissue-specific transplantation antigen P35B OS=Rattus norvegicus OX=10116 GN=Tsta3 PE=1 SV=1	2	7	7	7	28.3	35.796	321	25.157	5.9	15.3	9.7	11.8	9.7	5.9	887820000	44207000	55279000	47666000	63616000	52864000		0.842216	0.212517
P24329	P24329	Thiosulfate sulfurtransferase	Tst	sp|P24329|THTR_RAT Thiosulfate sulfurtransferase OS=Rattus norvegicus OX=10116 GN=Tst PE=1 SV=3	1	15	15	15	51.5	33.406	297	96.012	38	43.1	41.1	43.1	38.4	47.5	14779000000	738250000	736830000	801300000	772950000	649990000	909530000	0.975953	0.822151
F1LNX7;Q5PPK9	F1LNX7;Q5PPK9	Protein TSSC1	Tssc1	tr|F1LNX7|F1LNX7_RAT EARP and GARP complex-interacting protein 1 OS=Rattus norvegicus OX=10116 GN=Eipr1 PE=1 SV=3;sp|Q5PPK9|EIPR1_RAT EARP and GARP complex-interacting protein 1 OS=Rattus norvegicus OX=10116 GN=Eipr1 PE=1 SV=1	2	4	4	4	15.1	43.058	385	14.253	2.3	5.7	5.7	5.7	10.1	5.7	707360000	55955000	27938000	26917000	39010000	35434000	34079000	1.02107	0.940686
F1M8Y2;F1M9I6;B3STU1;B0BNE7	F1M8Y2;F1M9I6;B3STU1;B0BNE7	Tetraspanin	Tspan7	tr|F1M8Y2|F1M8Y2_RAT Tetraspanin OS=Rattus norvegicus OX=10116 GN=Tspan7 PE=1 SV=3;tr|F1M9I6|F1M9I6_RAT Tetraspanin OS=Rattus norvegicus OX=10116 GN=Tspan7 PE=1 SV=3;tr|B3STU1|B3STU1_RAT Tetraspanin OS=Rattus norvegicus OX=10116 PE=2 SV=1;tr|B0BNE7|B0BNE7_	4	5	5	5	20.4	22.336	201	52.146	15.9	15.4	10.9	20.4	15.9	16.9	7708000000	464950000	334470000	431560000	316430000	229000000	382950000	1.32594	0.164272
Q9JJW1	Q9JJW1	Tetraspanin-2	Tspan2	sp|Q9JJW1|TSN2_RAT Tetraspanin-2 OS=Rattus norvegicus OX=10116 GN=Tspan2 PE=1 SV=1	1	2	2	2	12.2	24.189	221	85.325	12.2	12.2	12.2	5.4	12.2	12.2	1791600000	86743000	107620000	143300000	85334000	69745000	100730000	1.31998	0.219899
Q71SY3;Q7TP02;E9PT79;A0A1B0GWQ7	Q71SY3;Q7TP02;E9PT79;A0A1B0GWQ7		Tsn	tr|Q71SY3|Q71SY3_RAT Translin OS=Rattus norvegicus OX=10116 GN=Tsn PE=1 SV=1;tr|Q7TP02|Q7TP02_RAT Da2-35 OS=Rattus norvegicus OX=10116 PE=2 SV=1;tr|E9PT79|E9PT79_RAT Translin OS=Rattus norvegicus OX=10116 GN=Tsn PE=1 SV=3;tr|A0A1B0GWQ7|A0A1B0GWQ7_RAT Trans	4	9	9	9	45.6	26.171	228	68.847	22.4	25.4	25.4	20.2	25.9	22.4	4022400000	217870000	223960000	184600000	276650000	213390000	252740000	0.843359	0.154558
Q6IRE4	Q6IRE4	Tumor susceptibility gene 101 protein	Tsg101	sp|Q6IRE4|TS101_RAT Tumor susceptibility gene 101 protein OS=Rattus norvegicus OX=10116 GN=Tsg101 PE=1 SV=1	1	8	8	8	24	44.077	391	34.454	14.1	15.9	14.1	12.3	12.3	11.5	2412700000	114640000	118670000	139640000	100920000	137190000	144420000	0.974956	0.847122
D3Z8M8;P62501	D3Z8M8;P62501	TSC22 domain family protein 1	Tsc22d1	tr|D3Z8M8|D3Z8M8_RAT TSC22 domain family protein 1 OS=Rattus norvegicus OX=10116 GN=Tsc22d1 PE=1 SV=1;sp|P62501|T22D1_RAT TSC22 domain family protein 1 OS=Rattus norvegicus OX=10116 GN=Tsc22d1 PE=2 SV=1	2	2	1	1	1.8	106.79	1050	16.947	1.1	1.8	1.1	1.1	1.1	1.1	1207100000	58928000	45217000	55934000	65001000	47327000	67178000	0.891775	0.438777
D3ZRN5	D3ZRN5		Trove2	tr|D3ZRN5|D3ZRN5_RAT Ro60, Y RNA-binding protein OS=Rattus norvegicus OX=10116 GN=Ro60 PE=1 SV=1	1	3	3	3	7.8	60.042	538	12.723	2	4.5	4.5	5.8	4.5	4.5	371340000	17482000	23562000	28209000	24255000	28044000	20583000	0.950207	0.76495
A0A0A0MXY4;A0A1W2Q676;A0A0G2JU73;F1LP64;Q3KR60	A0A0A0MXY4;A0A1W2Q676;A0A0G2JU73;F1LP64;Q3KR60	E3 ubiquitin-protein ligase TRIP12	Trip12	tr|A0A0A0MXY4|A0A0A0MXY4_RAT E3 ubiquitin-protein ligase TRIP12 OS=Rattus norvegicus OX=10116 GN=Trip12 PE=1 SV=2;tr|A0A1W2Q676|A0A1W2Q676_RAT E3 ubiquitin-protein ligase TRIP12 OS=Rattus norvegicus OX=10116 GN=Trip12 PE=1 SV=1;tr|A0A0G2JU73|A0A0G2JU73_RAT	5	2	2	2	1.2	218.1	1975	2.2241	0.6	0.6	0.6	1.2	1.2	0.6	72405000	3938200	4059700	4397900	4273200	4982100	4747300	0.88525	0.0985998
F1M0Z1;A0A1P0PBZ6	F1M0Z1;A0A1P0PBZ6		Trio	sp|F1M0Z1|TRIO_RAT Triple functional domain protein OS=Rattus norvegicus OX=10116 GN=Trio PE=1 SV=4;tr|A0A1P0PBZ6|A0A1P0PBZ6_RAT Triple functional domain protein OS=Rattus norvegicus OX=10116 GN=Trio PE=1 SV=1	2	27	27	21	12	347.86	3100	132.37	6.9	8.3	5.7	6.1	5.1	7.4	8303200000	390310000	475480000	444050000	418720000	446210000	449890000	0.996212	0.953478
Q91ZY8	Q91ZY8	E3 ubiquitin-protein ligase TRIM9	Trim9	sp|Q91ZY8|TRIM9_RAT E3 ubiquitin-protein ligase TRIM9 OS=Rattus norvegicus OX=10116 GN=Trim9 PE=1 SV=1	1	5	5	5	10.7	79.205	710	25.548	4.4	0	1	2.1	2.1	1	507350000	29882000		40144000	39351000	28291000	40545000	0.970902	0.878758
Q66H79	Q66H79		Trim32	tr|Q66H79|Q66H79_RAT Tripartite motif protein 32 OS=Rattus norvegicus OX=10116 GN=Trim32 PE=1 SV=1	1	3	3	3	6.6	72.153	655	9.107	4.9	4.3	0	6.6	4.9	4.3	235780000	13846000	13116000		16340000	16571000	16503000	0.818452	0.0018692
G3V8D6;O70277	G3V8D6;O70277	Tripartite motif-containing protein 3	Trim3	tr|G3V8D6|G3V8D6_RAT Tripartite motif protein 3, isoform CRA_a OS=Rattus norvegicus OX=10116 GN=Trim3 PE=1 SV=1;sp|O70277|TRIM3_RAT Tripartite motif-containing protein 3 OS=Rattus norvegicus OX=10116 GN=Trim3 PE=1 SV=1	2	13	11	11	23.8	80.76	744	97.111	14.4	14.9	20.4	19.1	20.4	20.4	4139600000	242050000	198350000	208090000	217600000	218910000	236890000	0.963009	0.600779
O08629	O08629	Transcription intermediary factor 1-beta	Trim28	sp|O08629|TIF1B_RAT Transcription intermediary factor 1-beta OS=Rattus norvegicus OX=10116 GN=Trim28 PE=1 SV=2	1	14	14	14	24.1	88.955	835	84.32	3.8	12.2	3	5.3	3.8	11.3	2484100000	85839000	137110000	88769000	94678000	141280000	194680000	0.723852	0.300107
D3ZQG6;A0A0G2K2M8;D3ZM62	D3ZQG6;A0A0G2K2M8;D3ZM62	Tripartite motif-containing protein 2	Trim2	sp|D3ZQG6|TRIM2_RAT Tripartite motif-containing protein 2 OS=Rattus norvegicus OX=10116 GN=Trim2 PE=1 SV=2;tr|A0A0G2K2M8|A0A0G2K2M8_RAT Tripartite motif-containing protein 2 OS=Rattus norvegicus OX=10116 GN=Trim2 PE=1 SV=1;tr|D3ZM62|D3ZM62_RAT Tripartite m	3	24	24	22	42.7	81.426	744	187.33	28.4	25.4	21	28.1	32.3	21	11476000000	530420000	629570000	627160000	621370000	658440000	505830000	1.00085	0.993304
F1M9W9;B2GV66	F1M9W9		Trappc8	tr|F1M9W9|F1M9W9_RAT Similar to TRS85 homolog (Predicted) OS=Rattus norvegicus OX=10116 GN=Trappc8 PE=1 SV=2	2	7	7	7	6	160.35	1433	16.19	3.2	4	4	0.7	1.5	2.3	648500000	42571000	23485000	28629000	13315000	27316000	32062000	1.30253	0.411916
D3ZES2	D3ZES2		Trappc6b	tr|D3ZES2|D3ZES2_RAT Trafficking protein particle complex 6B OS=Rattus norvegicus OX=10116 GN=Trappc6b PE=1 SV=1	1	5	5	5	35.4	17.977	158	32.013	17.1	22.2	17.1	17.1	17.1	25.9	777040000	46226000	36203000	45733000	37773000	36018000	52613000	1.01391	0.929158
B0BNE3	B0BNE3		Trappc5	tr|B0BNE3|B0BNE3_RAT Trafficking protein particle complex subunit 5 OS=Rattus norvegicus OX=10116 GN=Trappc5 PE=1 SV=1	1	5	4	4	30.9	20.795	188	13.952	21.3	22.3	23.9	22.9	27.1	19.7	1026100000	49000000	55108000	59616000	43012000	53726000	90987000	0.872148	0.618891
A0A0G2JX69;A0A0G2JSL2;Q69BT7	A0A0G2JX69;A0A0G2JSL2;Q69BT7	Trafficking protein particle complex subunit 4	Trappc4	tr|A0A0G2JX69|A0A0G2JX69_RAT Trafficking protein particle complex subunit OS=Rattus norvegicus OX=10116 GN=Trappc4 PE=1 SV=1;tr|A0A0G2JSL2|A0A0G2JSL2_RAT Trafficking protein particle complex subunit OS=Rattus norvegicus OX=10116 GN=Trappc4 PE=1 SV=1;sp|Q69	3	3	3	3	16.7	22.699	204	23.501	3.9	0	4.4	3.9	0	3.9	168110000	20396000		19903000	24415000		16931000	0.974677	0.901768
Q5U1Z2	Q5U1Z2	Trafficking protein particle complex subunit 3	Trappc3	sp|Q5U1Z2|TPPC3_RAT Trafficking protein particle complex subunit 3 OS=Rattus norvegicus OX=10116 GN=Trappc3 PE=2 SV=1	1	7	7	7	36.1	20.302	180	12.943	27.8	22.2	22.2	32.2	19.4	10.6	2704200000	116960000	156030000	142800000	160090000	121570000	151680000	0.959501	0.739052
Q5BJL8;D3ZVF4	Q5BJL8;D3ZVF4	Trafficking protein particle complex subunit 2	Trappc2	tr|Q5BJL8|Q5BJL8_RAT RCG49712, isoform CRA_c OS=Rattus norvegicus OX=10116 GN=Trappc2 PE=2 SV=1;sp|D3ZVF4|TPPC2_RAT Trafficking protein particle complex subunit 2 OS=Rattus norvegicus OX=10116 GN=Trappc2 PE=3 SV=1	2	2	2	2	14.3	16.441	140	4.6308	8.6	8.6	8.6	8.6	8.6	14.3	286550000	15027000	15604000	14749000	18428000	19420000	24335000	0.729781	0.0384706
D3ZHI8;A0A0G2K1K5	D3ZHI8;A0A0G2K1K5		Trappc11	tr|D3ZHI8|D3ZHI8_RAT Trafficking protein particle complex 11 OS=Rattus norvegicus OX=10116 GN=Trappc11 PE=1 SV=1;tr|A0A0G2K1K5|A0A0G2K1K5_RAT Trafficking protein particle complex 11 OS=Rattus norvegicus OX=10116 GN=Trappc11 PE=1 SV=1	2	1	1	1	1.2	128.37	1133	1.9303	1.2	0	1.2	1.2	1.2	1.2	121010000	8379200		8940300	7251900	8709400	11117000	0.959412	0.81926
F1MAQ4	F1MAQ4		Trappc10	tr|F1MAQ4|F1MAQ4_RAT Trafficking protein particle complex 10 OS=Rattus norvegicus OX=10116 GN=Trappc10 PE=1 SV=1	1	8	8	8	10	141.66	1259	12.812	1.5	4.2	2.4	4.5	3.9	2.7	707050000	55661000	35597000	28601000	27587000	35245000	34194000	1.23533	0.418986
Q5XHZ0	Q5XHZ0	Heat shock protein 75 kDa, mitochondrial	Trap1	sp|Q5XHZ0|TRAP1_RAT Heat shock protein 75 kDa, mitochondrial OS=Rattus norvegicus OX=10116 GN=Trap1 PE=1 SV=1	1	23	23	23	41.8	80.46	706	156.19	24.5	23.2	22.8	23.5	23.4	23.4	9666600000	459360000	529180000	508940000	519330000	531380000	567300000	0.925507	0.186833
P62997;F1LVK5	P62997;F1LVK5	Transformer-2 protein homolog beta	Tra2b	sp|P62997|TRA2B_RAT Transformer-2 protein homolog beta OS=Rattus norvegicus OX=10116 GN=Tra2b PE=1 SV=1;tr|F1LVK5|F1LVK5_RAT RRM domain-containing protein OS=Rattus norvegicus OX=10116 PE=4 SV=1	2	5	5	5	19.8	33.665	288	14.392	7.3	11.5	2.4	2.4	2.4	2.4	1117200000	47471000	53655000	72221000	73747000	62230000	70552000	0.839335	0.24824
B1WC25	B1WC25		Tra2a	tr|B1WC25|B1WC25_RAT Tra2a protein OS=Rattus norvegicus OX=10116 GN=Tra2a PE=1 SV=1	1	1	1	1	8.2	32.578	282	7.9455	8.2	8.2	8.2	8.2	8.2	0	291790000	36755000	16397000		15106000	16930000		1.65913	0.410121
P63029;F1LYR7	P63029	Translationally-controlled tumor protein	Tpt1	sp|P63029|TCTP_RAT Translationally-controlled tumor protein OS=Rattus norvegicus OX=10116 GN=Tpt1 PE=1 SV=1	2	7	7	7	40.1	19.462	172	97.163	21.5	33.1	40.1	40.1	40.1	25.6	19797000000	998660000	1102600000	956750000	891750000	822850000	1172900000	1.05905	0.648462
A8WCF8;A0A0G2K272	A8WCF8;A0A0G2K272	Tumor protein p63-regulated gene 1-like protein	Tprg1l	sp|A8WCF8|TPRGL_RAT Tumor protein p63-regulated gene 1-like protein OS=Rattus norvegicus OX=10116 GN=Tprg1l PE=1 SV=1;tr|A0A0G2K272|A0A0G2K272_RAT Tumor protein p63-regulated gene 1-like protein OS=Rattus norvegicus OX=10116 GN=Tprg1l PE=1 SV=1	2	14	14	13	58.6	29.844	266	91.046	17.7	27.8	27.8	44	42.5	45.9	5745100000	300090000	367120000	166770000	293010000	301840000	230850000	1.01003	0.967144
F1MA98	F1MA98	Nucleoprotein TPR	Tpr	sp|F1MA98|TPR_RAT Nucleoprotein TPR OS=Rattus norvegicus OX=10116 GN=Tpr PE=1 SV=1	1	5	4	4	2.7	267.3	2360	8.0186	1	1	0.8	0.8	1.3	0.8	70646000	11928000	3907300	3846800	3265700	3980900	4040300	1.7438	0.357779
Q5PPN5	Q5PPN5	Tubulin polymerization-promoting protein family member 3	Tppp3	sp|Q5PPN5|TPPP3_RAT Tubulin polymerization-promoting protein family member 3 OS=Rattus norvegicus OX=10116 GN=Tppp3 PE=2 SV=1	1	7	6	6	41.5	18.979	176	47.103	27.8	33	33	33.5	33	8.5	2038700000	119880000	97943000	103970000	110940000	117020000	81590000	1.03955	0.764863
D3ZQL7;A0A5H1ZRV3;D3ZCE7	D3ZQL7;A0A5H1ZRV3		Tppp	sp|D3ZQL7|TPPP_RAT Tubulin polymerization-promoting protein OS=Rattus norvegicus OX=10116 GN=Tppp PE=1 SV=1;tr|A0A5H1ZRV3|A0A5H1ZRV3_RAT Tubulin polymerization-promoting protein OS=Rattus norvegicus OX=10116 GN=Tppp PE=4 SV=1	3	17	17	16	65.1	23.546	218	254.89	64.2	62.8	61	56.9	60.1	60.1	153060000000	7266200000	8089200000	7046900000	8441500000	7151900000	7560000000	0.96756	0.639899
Q64560	Q64560	Tripeptidyl-peptidase 2	Tpp2	sp|Q64560|TPP2_RAT Tripeptidyl-peptidase 2 OS=Rattus norvegicus OX=10116 GN=Tpp2 PE=2 SV=3	1	30	30	30	26.2	138.29	1249	112.25	12.7	16.7	14.2	17.9	18.5	14.7	9583100000	527250000	530290000	533690000	496220000	517120000	476570000	1.068	0.0464429
P09495;A0A0G2K2G8	P09495;A0A0G2K2G8	Tropomyosin alpha-4 chain	Tpm4	sp|P09495|TPM4_RAT Tropomyosin alpha-4 chain OS=Rattus norvegicus OX=10116 GN=Tpm4 PE=1 SV=3;tr|A0A0G2K2G8|A0A0G2K2G8_RAT Tropomyosin alpha-4 chain OS=Rattus norvegicus OX=10116 GN=Tpm4 PE=1 SV=1	2	24	10	8	60.1	28.509	248	83.897	54	48.4	44.4	46	41.1	51.2	4361500000	217630000	303410000	212400000	313390000	241240000	256020000	0.904755	0.522917
Q63610;Q9QX07	Q63610	Tropomyosin alpha-3 chain	Tpm3	sp|Q63610|TPM3_RAT Tropomyosin alpha-3 chain OS=Rattus norvegicus OX=10116 GN=Tpm3 PE=1 SV=2	2	31	31	10	66.9	29.006	248	323.31	62.5	60.1	57.3	63.7	61.3	66.9	127350000000	7502800000	5907500000	7062000000	6379800000	6438000000	5620300000	1.11033	0.280385
A0A140TAF0;Q9QX08	A0A140TAF0		Tpm3	tr|A0A140TAF0|A0A140TAF0_RAT RCG62531, isoform CRA_g OS=Rattus norvegicus OX=10116 GN=Tpm3 PE=1 SV=1	2	28	7	5	54.7	32.994	285	26.829	43.9	45.6	45.6	46.3	47.7	46	29765000000	611140000	966760000	1475300000	1299900000	2061300000	1405400000	0.64054	0.173995
Q5FVG5;P58775	Q5FVG5;P58775	Tropomyosin beta chain	Tpm2	tr|Q5FVG5|Q5FVG5_RAT Similar to tropomyosin 1, embryonic fibroblast-rat, isoform CRA_c OS=Rattus norvegicus OX=10116 GN=Tpm2 PE=2 SV=1;sp|P58775|TPM2_RAT Tropomyosin beta chain OS=Rattus norvegicus OX=10116 GN=Tpm2 PE=1 SV=1	2	21	5	5	50.7	32.957	284	21.472	41.5	38	32.4	36.6	41.5	35.9	1655700000	103650000	118750000	83512000	107680000	111120000	127710000	0.882837	0.32016
A0A0G2JX64;Q91XN6;A0A0G2K7F7;P04692	A0A0G2JX64;Q91XN6;A0A0G2K7F7;P04692	Tropomyosin alpha-1 chain	Tpm1	tr|A0A0G2JX64|A0A0G2JX64_RAT Tropomyosin 1, alpha, isoform CRA_i OS=Rattus norvegicus OX=10116 GN=Tpm1 PE=1 SV=1;tr|Q91XN6|Q91XN6_RAT Tropomyosin 1, alpha, isoform CRA_h OS=Rattus norvegicus OX=10116 GN=Tpm1 PE=1 SV=1;tr|A0A0G2K7F7|A0A0G2K7F7_RAT Tropomyos	4	27	13	0	62.7	32.708	284	64.265	48.9	50.4	47.2	53.5	48.6	51.8	21683000000	1332100000	1036700000	1211500000	900280000	1103700000	839080000	1.25931	0.104158
A0A0G2JSQ4;Q91XN7	A0A0G2JSQ4;Q91XN7		Tpm1	tr|A0A0G2JSQ4|A0A0G2JSQ4_RAT Tropomyosin 1, alpha, isoform CRA_p OS=Rattus norvegicus OX=10116 GN=Tpm1 PE=1 SV=1;tr|Q91XN7|Q91XN7_RAT Tropomyosin alpha isoform OS=Rattus norvegicus OX=10116 GN=Tpm1 PE=2 SV=1	2	26	4	0	68.1	28.556	248	32.631	56.9	57.7	59.3	61.3	55.6	59.3	9948700000	572090000	446810000	474810000	516310000	511680000	496900000	0.979553	0.800107
P48500;A0A0G2JWJ4;A0A0G2JWU1;Q6SA19	P48500;A0A0G2JWJ4;A0A0G2JWU1;Q6SA19	Triosephosphate isomerase	Tpi1;LOC500959	sp|P48500|TPIS_RAT Triosephosphate isomerase OS=Rattus norvegicus OX=10116 GN=Tpi1 PE=1 SV=2;tr|A0A0G2JWJ4|A0A0G2JWJ4_RAT Triosephosphate isomerase OS=Rattus norvegicus OX=10116 GN=LOC100911515 PE=1 SV=1;tr|A0A0G2JWU1|A0A0G2JWU1_RAT Triosephosphate isomera	4	19	19	19	90	26.849	249	323.31	86.7	81.1	83.9	85.5	83.9	81.1	372380000000	16270000000	18571000000	20149000000	18783000000	18841000000	21865000000	0.924373	0.379118
Q8CGU9	Q8CGU9	Tryptophan 5-hydroxylase 2	Tph2	sp|Q8CGU9|TPH2_RAT Tryptophan 5-hydroxylase 2 OS=Rattus norvegicus OX=10116 GN=Tph2 PE=1 SV=1	1	2	2	2	3.5	55.621	485	1.6017	1.2	1.2	3.5	3.5	3.5	2.3	1750500000	212950000	227160000	5140000	140070000	152830000		1.01343	0.984416
Q6PCT3	Q6PCT3	Tumor protein D54	Tpd52l2	sp|Q6PCT3|TPD54_RAT Tumor protein D54 OS=Rattus norvegicus OX=10116 GN=Tpd52l2 PE=1 SV=1	1	8	8	8	44.1	23.992	220	94.626	40	23.6	29.5	39.1	34.5	44.1	4464900000	238680000	243110000	256830000	257580000	179760000	305950000	0.993717	0.968594
Q499Q2;A0A0G2K8M7	Q499Q2;A0A0G2K8M7		Tpd52l1	tr|Q499Q2|Q499Q2_RAT TPD52-like 1 OS=Rattus norvegicus OX=10116 GN=Tpd52l1 PE=2 SV=1;tr|A0A0G2K8M7|A0A0G2K8M7_RAT TPD52-like 1 OS=Rattus norvegicus OX=10116 GN=Tpd52l1 PE=4 SV=1	2	3	3	3	36.8	18.348	163	31.448	14.1	14.1	14.1	36.8	8.6	5.5	1044300000	41162000	63825000	52895000	65270000	42867000	63405000	0.920369	0.663608
F1MAB9;D0UFD0;A0A0G2K865	F1MAB9;D0UFD0;A0A0G2K865		Tpd52;PrLZ	tr|F1MAB9|F1MAB9_RAT Tumor protein D52 OS=Rattus norvegicus OX=10116 GN=Tpd52 PE=1 SV=2;tr|D0UFD0|D0UFD0_RAT Prostate leucine zipper variant 2 OS=Rattus norvegicus OX=10116 GN=PrLZ PE=2 SV=1;tr|A0A0G2K865|A0A0G2K865_RAT Tumor protein D52 OS=Rattus norvegic	3	8	8	8	43.8	24.269	224	38.744	32.1	23.2	23.2	37.1	18.8	18.3	3477500000	137820000	200120000	155860000	153960000	187010000	208620000	0.898488	0.488357
B3DMA0	B3DMA0	Tumor protein p53-inducible protein 11	Tp53i11	sp|B3DMA0|P5I11_RAT Tumor protein p53-inducible protein 11 OS=Rattus norvegicus OX=10116 GN=Tp53i11 PE=1 SV=1	1	2	2	2	10.1	20.939	189	6.4223	10.1	5.3	5.3	5.3	10.1	4.8	1172800000	58971000	73141000	70494000	55743000	62390000	42760000	1.25926	0.126475
Q5PQX1	Q5PQX1	Torsin-1A-interacting protein 1	Tor1aip1	sp|Q5PQX1|TOIP1_RAT Torsin-1A-interacting protein 1 OS=Rattus norvegicus OX=10116 GN=Tor1aip1 PE=1 SV=1	1	1	1	1	3.3	65.648	583	4.7139	3.3	3.3	3.3	3.3	3.3	3.3	102290000	3829800	7198300	7430400	5705100	7486800	3345200	1.11619	0.721012
Q14TE9;Q63177	Q14TE9	DNA topoisomerase 2	Top2b	tr|Q14TE9|Q14TE9_RAT DNA topoisomerase 2 OS=Rattus norvegicus OX=10116 GN=Top2b PE=2 SV=1	2	5	5	5	3.6	181.96	1614	12.8	0.7	1.5	1.5	3.2	1.1	0.4	10272000000	367730000	1003500000	1245400000	437790000	590340000	353700000	1.8936	0.203072
Q75Q39;R9PXR4	Q75Q39;R9PXR4	Mitochondrial import receptor subunit TOM70	Tomm70a	sp|Q75Q39|TOM70_RAT Mitochondrial import receptor subunit TOM70 OS=Rattus norvegicus OX=10116 GN=Tomm70 PE=1 SV=1;tr|R9PXR4|R9PXR4_RAT Mitochondrial import receptor subunit TOM70 OS=Rattus norvegicus OX=10116 GN=Tomm70 PE=1 SV=1	2	31	31	31	56.4	67.444	610	323.31	42.8	46.9	44.6	45.1	40.8	51.5	38296000000	1818600000	1999900000	2036600000	2089100000	1972900000	1992100000	0.96713	0.434163
D3ZMR1	D3ZMR1		Tomm7	tr|D3ZMR1|D3ZMR1_RAT Translocase of outer mitochondrial membrane 7 OS=Rattus norvegicus OX=10116 GN=Tomm7 PE=1 SV=1	1	3	3	3	54.5	6.1773	55	3.6805	23.6	54.5	10.9	54.5	54.5	41.8	1484400000	89784000	64867000	62243000	92426000	69525000	59320000	0.980219	0.916977
A0A1B0GWV4;A0A1B0GWY3	A0A1B0GWV4;A0A1B0GWY3		Tomm5	tr|A0A1B0GWV4|A0A1B0GWV4_RAT Translocase of outer mitochondrial membrane 5 OS=Rattus norvegicus OX=10116 GN=Tomm5 PE=1 SV=1;tr|A0A1B0GWY3|A0A1B0GWY3_RAT RCG54790, isoform CRA_c OS=Rattus norvegicus OX=10116 GN=Tomm5 PE=1 SV=1	2	4	4	4	53.2	5.4384	47	3.6474	31.9	31.9	14.9	38.3	14.9	17	1671600000	96277000	100610000	71100000	111210000	89343000	66625000	1.00303	0.987217
G3V8F5;Q75Q40	G3V8F5;Q75Q40	Mitochondrial import receptor subunit TOM40 homolog	Tomm40	tr|G3V8F5|G3V8F5_RAT Mitochondrial import receptor subunit TOM40 homolog OS=Rattus norvegicus OX=10116 GN=Tomm40 PE=1 SV=1;sp|Q75Q40|TOM40_RAT Mitochondrial import receptor subunit TOM40 homolog OS=Rattus norvegicus OX=10116 GN=Tomm40 PE=1 SV=1	2	7	7	7	27.7	37.92	361	53.229	23.5	20.5	18	18	14.1	15	4848800000	220390000	246260000	342120000	256910000	224620000	215230000	1.16076	0.393905
Q3KRD5	Q3KRD5	Mitochondrial import receptor subunit TOM34	Tomm34	sp|Q3KRD5|TOM34_RAT Mitochondrial import receptor subunit TOM34 OS=Rattus norvegicus OX=10116 GN=Tomm34 PE=1 SV=1	1	10	10	10	38.2	34.461	309	73.494	23.6	28.2	22.7	20.7	28.5	20.7	3342200000	195570000	154650000	179780000	130590000	175260000	136870000	1.19714	0.188126
Q75Q41	Q75Q41	Mitochondrial import receptor subunit TOM22 homolog	Tomm22	sp|Q75Q41|TOM22_RAT Mitochondrial import receptor subunit TOM22 homolog OS=Rattus norvegicus OX=10116 GN=Tomm22 PE=1 SV=1	1	3	3	3	31	15.49	142	27.452	22.5	31	31	31	31	31	1564800000	78895000	69499000	98329000	74292000	76591000	83216000	1.05393	0.661012
Q62760	Q62760	Mitochondrial import receptor subunit TOM20 homolog	Tomm20	sp|Q62760|TOM20_RAT Mitochondrial import receptor subunit TOM20 homolog OS=Rattus norvegicus OX=10116 GN=Tomm20 PE=1 SV=2	1	3	3	3	27.6	16.284	145	6.4953	0	13.8	13.8	13.8	4.8	13.8	1649900000		66320000	80713000	127160000	90769000	101760000	0.689888	0.113427
A0A0G2K9L2;D4A6C9	A0A0G2K9L2;D4A6C9		Tom1l2	tr|A0A0G2K9L2|A0A0G2K9L2_RAT Target of myb1-like 2 membrane-trafficking protein OS=Rattus norvegicus OX=10116 GN=Tom1l2 PE=1 SV=1;tr|D4A6C9|D4A6C9_RAT Target of myb1-like 2 (Chicken) (Predicted), isoform CRA_a OS=Rattus norvegicus OX=10116 GN=Tom1l2 PE=1 S	2	16	16	16	39.4	57.946	528	147.24	28	24.8	18	21.2	25.4	25	9130600000	447250000	411940000	478550000	522670000	490440000	622780000	0.817744	0.0880172
Q5XI21	Q5XI21		Tom1	tr|Q5XI21|Q5XI21_RAT Target of myb1 homolog (Chicken) OS=Rattus norvegicus OX=10116 GN=Tom1 PE=1 SV=1	1	5	5	5	21.7	54.088	492	43.647	10	13.4	3.3	10.2	7.9	13.4	420670000	29448000	25939000	15222000	26320000	21888000	42789000	0.775949	0.425316
A2RUW1;C9K104	A2RUW1	Toll-interacting protein	Tollip	sp|A2RUW1|TOLIP_RAT Toll-interacting protein OS=Rattus norvegicus OX=10116 GN=Tollip PE=1 SV=1	2	8	8	8	33.9	30.314	274	87.999	20.8	26.3	23.4	23.7	23.4	21.2	6776000000	300210000	383420000	348650000	332340000	388620000	356060000	0.958459	0.635602
A0A096MJE6;F1LQ63;Q05546	A0A096MJE6;F1LQ63;Q05546	Tenascin-R	Tnr	tr|A0A096MJE6|A0A096MJE6_RAT Tenascin R, isoform CRA_b OS=Rattus norvegicus OX=10116 GN=Tnr PE=1 SV=1;tr|F1LQ63|F1LQ63_RAT Tenascin-R OS=Rattus norvegicus OX=10116 GN=Tnr PE=1 SV=3;sp|Q05546|TENR_RAT Tenascin-R OS=Rattus norvegicus OX=10116 GN=Tnr PE=1 SV=	3	50	50	50	43.2	149.6	1358	323.31	35.6	28.6	29	33.1	34.7	29.9	91099000000	5065300000	4359300000	4632000000	4938700000	4842500000	4590800000	0.978055	0.671637
D4AAM0;A0A0G2K8P2	D4AAM0;A0A0G2K8P2		Tnpo3	tr|D4AAM0|D4AAM0_RAT Transportin 3 OS=Rattus norvegicus OX=10116 GN=Tnpo3 PE=1 SV=2;tr|A0A0G2K8P2|A0A0G2K8P2_RAT Transportin 3 OS=Rattus norvegicus OX=10116 GN=Tnpo3 PE=1 SV=1	2	9	9	8	16.1	104.18	923	41.281	7.4	11.1	8.5	9.6	6.5	2.6	979320000	48663000	75194000	54628000	57621000	52020000	31784000	1.26205	0.333149
D3ZER6	D3ZER6		Tnpo2	tr|D3ZER6|D3ZER6_RAT Transportin 2 OS=Rattus norvegicus OX=10116 GN=Tnpo2 PE=1 SV=2	1	8	8	5	15.1	102.88	913	33.919	10.1	10.1	6.4	7	4.2	13	1591400000	86398000	90577000	72047000	87474000	35380000	76777000	1.24741	0.383778
A0A0G2K490;D3ZZQ0	A0A0G2K490;D3ZZQ0		Tnik	tr|A0A0G2K490|A0A0G2K490_RAT TRAF2 and NCK-interacting kinase OS=Rattus norvegicus OX=10116 GN=Tnik PE=1 SV=1;tr|D3ZZQ0|D3ZZQ0_RAT Similar to Traf2 and NCK interacting kinase, splice variant 4 (Predicted), isoform CRA_a OS=Rattus norvegicus OX=10116 GN=Tni	2	13	8	8	13.7	154.97	1360	36.099	4.3	7.5	4.8	7	7.4	4.9	1272900000	45494000	68034000	41303000	145990000	65827000	65585000	0.558147	0.218539
D4A9G3;A0A0G2K2P3	D4A9G3;A0A0G2K2P3		Tnfaip8	tr|D4A9G3|D4A9G3_RAT TNF alpha-induced protein 8 OS=Rattus norvegicus OX=10116 GN=Tnfaip8 PE=4 SV=1;tr|A0A0G2K2P3|A0A0G2K2P3_RAT TNF alpha-induced protein 8 OS=Rattus norvegicus OX=10116 GN=Tnfaip8 PE=4 SV=1	2	1	1	1	12	19.419	166	19.761	12	12	12	12	12	12	116790000	5541200	4886100	3512300	8372200	3085200	11720000	0.601431	0.299203
B2LYI9;A0A0G2K1L0;Q62701	B2LYI9;A0A0G2K1L0		Tnc	tr|B2LYI9|B2LYI9_RAT Tenascin C OS=Rattus norvegicus OX=10116 GN=Tnc PE=2 SV=1;tr|A0A0G2K1L0|A0A0G2K1L0_RAT Tenascin C OS=Rattus norvegicus OX=10116 GN=Tnc PE=1 SV=1	3	4	4	4	3	221.42	2019	8.6424	1	2.5	0.5	0.6	0.6	2	576950000	30881000	22740000	44023000	25054000	25826000	28519000	1.22979	0.388253
G3V912;Q52KK2	G3V912		Tmx4	tr|G3V912|G3V912_RAT Thioredoxin domain containing 13 OS=Rattus norvegicus OX=10116 GN=Tmx4 PE=1 SV=1	2	4	4	4	12.5	37.54	336	18.422	7.4	3.6	3.6	11.9	12.5	11.9	1698900000	61960000	85299000	95752000	87719000	95045000	89216000	0.893488	0.398884
Q5XIK2	Q5XIK2	Thioredoxin-related transmembrane protein 2	Tmx2	sp|Q5XIK2|TMX2_RAT Thioredoxin-related transmembrane protein 2 OS=Rattus norvegicus OX=10116 GN=Tmx2 PE=2 SV=1	1	4	4	4	13.6	33.865	295	9.6549	6.1	10.2	10.2	10.2	13.6	13.6	1664100000	112750000	101050000	94955000	68884000	81321000	75666000	1.36695	0.0120789
Q52KJ9	Q52KJ9		Tmx1	tr|Q52KJ9|Q52KJ9_RAT Thioredoxin domain containing 1 OS=Rattus norvegicus OX=10116 GN=Tmx1 PE=1 SV=1	1	6	6	6	17.6	31.434	278	28.552	10.8	13.3	10.4	14.4	13.7	10.4	4531700000	315640000	198420000	265110000	226870000	253450000	213570000	1.1229	0.472918
P62329	P62329	Thymosin beta-4;Hematopoietic system regulatory peptide	Tmsb4x	sp|P62329|TYB4_RAT Thymosin beta-4 OS=Rattus norvegicus OX=10116 GN=Tmsb4x PE=1 SV=2	1	3	3	2	47.7	5.0526	44	16.702	31.8	31.8	31.8	47.7	31.8	47.7	10125000000	961120000	394820000	374220000	823330000	423730000	312960000	1.10906	0.829647
Q62733	Q62733	Lamina-associated polypeptide 2, isoform beta	Tmpo	sp|Q62733|LAP2_RAT Lamina-associated polypeptide 2, isoform beta OS=Rattus norvegicus OX=10116 GN=Tmpo PE=1 SV=3	1	7	7	7	20.8	50.277	452	15.8	8.2	11.7	1.8	4.6	6.4	0	1237200000	58003000	81584000	79125000	73382000	65798000		1.04762	0.763652
P70566;Q6AXW2	P70566	Tropomodulin-2	Tmod2	sp|P70566|TMOD2_RAT Tropomodulin-2 OS=Rattus norvegicus OX=10116 GN=Tmod2 PE=1 SV=1	2	18	18	17	66.7	39.491	351	323.31	66.7	50.1	45.9	60.4	54.4	58.4	26723000000	1224900000	1434300000	1400200000	1260100000	1250000000	1467900000	1.02046	0.79185
Q6IMZ5;P70567	Q6IMZ5;P70567	Tropomodulin-1	Tmod1	tr|Q6IMZ5|Q6IMZ5_RAT Tropomodulin-1 OS=Rattus norvegicus OX=10116 GN=Tmod1 PE=1 SV=1;sp|P70567|TMOD1_RAT Tropomodulin-1 OS=Rattus norvegicus OX=10116 GN=Tmod1 PE=2 SV=1	2	11	10	10	49	40.454	359	84.313	18.9	26.7	9.2	23.7	14.8	26.7	949980000	34015000	51476000	41761000	52365000	43059000	69984000	0.769322	0.246308
F1LQZ0;A1L1L9;B1WBL4	F1LQZ0;A1L1L9		Tmem65	tr|F1LQZ0|F1LQZ0_RAT Transmembrane protein 65 OS=Rattus norvegicus OX=10116 GN=Tmem65 PE=4 SV=1;tr|A1L1L9|A1L1L9_RAT RGD1563224 protein OS=Rattus norvegicus OX=10116 GN=Tmem65 PE=2 SV=1	3	5	5	5	21.6	27.733	259	18.863	21.6	16.2	21.6	21.6	16.2	21.6	5304200000	248790000	251570000	270080000	278090000	278360000	263110000	0.940065	0.122046
Q5BJS6	Q5BJS6		Tmem50b	tr|Q5BJS6|Q5BJS6_RAT Transmembrane protein 50B OS=Rattus norvegicus OX=10116 GN=Tmem50b PE=2 SV=1	1	1	1	1	5.1	17.948	158	2.7549	5.1	5.1	0	5.1	0	5.1	231010000	16601000	12275000		16563000		8509100	1.15172	0.717748
Q5XIP9	Q5XIP9	Transmembrane protein 43	Tmem43	sp|Q5XIP9|TMM43_RAT Transmembrane protein 43 OS=Rattus norvegicus OX=10116 GN=Tmem43 PE=2 SV=1	1	1	1	1	7	44.774	400	3.5003	7	7	7	7	0	7	121940000	8810900	8682100	7149000	5135000		7110200	1.34159	0.129733
M0R9Y7;B1WC43	M0R9Y7;B1WC43		Tmem41a	tr|M0R9Y7|M0R9Y7_RAT Transmembrane protein 41a OS=Rattus norvegicus OX=10116 GN=Tmem41a PE=4 SV=1;tr|B1WC43|B1WC43_RAT LOC681708 protein OS=Rattus norvegicus OX=10116 GN=Tmem41a PE=2 SV=1	2	1	1	1	4.7	27.956	253	2.462	4.7	4.7	4.7	4.7	4.7	4.7	93984000	4856400	4977200	4555400	6944500	5485700	6660100	0.753734	0.0278079
Q6JAM9	Q6JAM9	Transmembrane protein 35	Tmem35	sp|Q6JAM9|TM35A_RAT Transmembrane protein 35A OS=Rattus norvegicus OX=10116 GN=Tmem35a PE=1 SV=1	1	2	2	2	14.4	18.473	167	14.094	0	14.4	5.4	5.4	0	5.4	489650000		31930000	40350000	41968000		34506000	0.945158	0.745113
A0A0H2UHA6;Q9Z142	A0A0H2UHA6;Q9Z142	Transmembrane protein 33	Tmem33	tr|A0A0H2UHA6|A0A0H2UHA6_RAT Transmembrane protein 33 OS=Rattus norvegicus OX=10116 GN=Tmem33 PE=1 SV=1;sp|Q9Z142|TMM33_RAT Transmembrane protein 33 OS=Rattus norvegicus OX=10116 GN=Tmem33 PE=2 SV=1	2	5	5	5	18.7	27.884	246	14.634	11	15.4	15	18.7	14.6	18.7	1791400000	108280000	104960000	84652000	95842000	87054000	125540000	0.965815	0.811367
A0A0G2JXG3;Q6AY41;D3Z9E9	A0A0G2JXG3;Q6AY41	Cell cycle control protein 50A	Tmem30a	tr|A0A0G2JXG3|A0A0G2JXG3_RAT Cell cycle control protein OS=Rattus norvegicus OX=10116 GN=Tmem30a PE=1 SV=1;sp|Q6AY41|CC50A_RAT Cell cycle control protein 50A OS=Rattus norvegicus OX=10116 GN=Tmem30a PE=1 SV=1	3	6	6	6	20.9	41.095	364	35.942	6.6	6.6	8.8	11.3	9.1	13.5	1819700000	133810000	103910000	120880000	136160000		101280000	1.00685	0.965142
F1LVX6	F1LVX6		Tmem132b	tr|F1LVX6|F1LVX6_RAT Transmembrane protein 132B OS=Rattus norvegicus OX=10116 GN=Tmem132b PE=4 SV=3	1	3	1	1	14.3	50.583	461	2.2671	5.2	8.2	8.2	5.2	5.2	0	195900000	10582000	14336000	8002000	12065000	15134000		0.806892	0.392418
A0A0G2JUS7;B0BN86	A0A0G2JUS7;B0BN86	Transmembrane protein 11, mitochondrial	Tmem11	tr|A0A0G2JUS7|A0A0G2JUS7_RAT Transmembrane protein 11, mitochondrial OS=Rattus norvegicus OX=10116 GN=Tmem11 PE=1 SV=1;sp|B0BN86|TMM11_RAT Transmembrane protein 11, mitochondrial OS=Rattus norvegicus OX=10116 GN=Tmem11 PE=2 SV=1	2	3	3	3	18.8	19.834	176	6.4813	13.6	13.6	18.8	18.8	18.8	4.5	1460000000	53439000	111200000	84115000	91209000	61068000	75682000	1.09122	0.731276
Q6AYQ4	Q6AYQ4	Transmembrane protein 109	Tmem109	sp|Q6AYQ4|TM109_RAT Transmembrane protein 109 OS=Rattus norvegicus OX=10116 GN=Tmem109 PE=2 SV=1	1	3	3	3	11.1	26.242	243	9.1613	7.4	7.4	11.1	7.4	7.4	11.1	5760100000	268310000	288180000	91778000	227370000	309710000	247880000	0.825861	0.534636
Q5I0E7	Q5I0E7	Transmembrane emp24 domain-containing protein 9	Tmed9	sp|Q5I0E7|TMED9_RAT Transmembrane emp24 domain-containing protein 9 OS=Rattus norvegicus OX=10116 GN=Tmed9 PE=1 SV=1	1	5	5	4	19.6	27.028	235	51.329	8.5	8.5	8.5	12.3	8.5	8.5	1610000000	78125000	83995000	82897000	114670000	87694000	109300000	0.786158	0.0580275
D3ZTX0	D3ZTX0	Transmembrane emp24 domain-containing protein 7	Tmed7	sp|D3ZTX0|TMED7_RAT Transmembrane emp24 domain-containing protein 7 OS=Rattus norvegicus OX=10116 GN=Tmed7 PE=1 SV=1	1	4	4	4	23.9	25.479	226	15.289	12.8	18.6	10.2	12.8	23.9	23.9	2313300000	159950000	181230000	130930000	115320000	90591000	119370000	1.45139	0.046054
Q63524	Q63524	Transmembrane emp24 domain-containing protein 2	Tmed2	sp|Q63524|TMED2_RAT Transmembrane emp24 domain-containing protein 2 OS=Rattus norvegicus OX=10116 GN=Tmed2 PE=1 SV=1	1	3	3	3	21.4	22.733	201	24.341	18.4	13.9	16.9	16.9	21.4	3	1269800000	62678000	83530000	68760000	78526000	53999000	88253000	0.973684	0.878856
Q63584	Q63584	Transmembrane emp24 domain-containing protein 10	Tmed10	sp|Q63584|TMEDA_RAT Transmembrane emp24 domain-containing protein 10 OS=Rattus norvegicus OX=10116 GN=Tmed10 PE=1 SV=2	1	6	6	6	24.7	24.857	219	22.638	21	21.5	21.5	21.5	21.5	21.5	3928200000	211140000	194880000	220510000	217320000	218860000	293060000	0.859155	0.259691
D3ZA84;D4A3B0;D3ZT58;D3ZE09	D3ZA84;D4A3B0;D3ZT58;D3ZE09		Tln2	tr|D3ZA84|D3ZA84_RAT Talin 2 OS=Rattus norvegicus OX=10116 GN=Tln2 PE=1 SV=3;tr|D4A3B0|D4A3B0_RAT Talin 2 OS=Rattus norvegicus OX=10116 GN=Tln2 PE=1 SV=3;tr|D3ZT58|D3ZT58_RAT Talin 2 OS=Rattus norvegicus OX=10116 GN=Tln2 PE=1 SV=2;tr|D3ZE09|D3ZE09_RAT Tali	4	56	56	48	33.9	271.68	2542	323.31	17.8	16.3	13.5	20.9	12.7	19.4	10975000000	583370000	586550000	603630000	584700000	590850000	591860000	1.00347	0.774489
G3V852;Q498D4;Q3B7U7;REV__D4A885	G3V852;Q498D4		Tln1	tr|G3V852|G3V852_RAT RCG55135, isoform CRA_b OS=Rattus norvegicus OX=10116 GN=Tln1 PE=1 SV=1;tr|Q498D4|Q498D4_RAT Tln1 protein OS=Rattus norvegicus OX=10116 GN=Tln1 PE=2 SV=1	4	40	32	32	24.3	269.67	2541	100.31	9.4	7.3	7.4	12.7	10.1	12.8	3042800000	198260000	135750000	154610000	164820000	187270000	194210000	0.894417	0.401966
P50137	P50137	Transketolase	Tkt	sp|P50137|TKT_RAT Transketolase OS=Rattus norvegicus OX=10116 GN=Tkt PE=1 SV=1	1	38	38	1	60.7	67.643	623	323.31	58.7	53.5	50.4	57	51.8	58.7	107620000000	5087300000	5299200000	6068800000	6124400000	4870200000	6212700000	0.956298	0.658654
A2VCX1	A2VCX1	TIP41-like protein	Tiprl	sp|A2VCX1|TIPRL_RAT TIP41-like protein OS=Rattus norvegicus OX=10116 GN=Tiprl PE=1 SV=1	1	6	6	6	33.9	31.224	271	33.173	15.1	28.4	17	24.7	15.1	21.8	1809100000	107910000	130100000	40201000	110050000	85296000	60152000	1.0889	0.816972
Q9WV97	Q9WV97	Mitochondrial import inner membrane translocase subunit Tim9	Timm9	sp|Q9WV97|TIM9_RAT Mitochondrial import inner membrane translocase subunit Tim9 OS=Rattus norvegicus OX=10116 GN=Timm9 PE=1 SV=3	1	6	6	6	77.5	10.376	89	90.645	68.5	77.5	68.5	50.6	77.5	68.5	8320000000	459280000	481560000	476970000	341070000	402790000	440010000	1.19761	0.0581346
P62078	P62078	Mitochondrial import inner membrane translocase subunit Tim8 B	Timm8b	sp|P62078|TIM8B_RAT Mitochondrial import inner membrane translocase subunit Tim8 B OS=Rattus norvegicus OX=10116 GN=Timm8b PE=3 SV=1	1	4	4	4	44.6	9.2864	83	11.758	8.4	34.9	8.4	34.9	8.4	0	925460000	60764000	56286000		79839000	57819000		0.850296	0.455902
F1LP21;Q9WVA1;F1M556;D3ZV76	F1LP21;Q9WVA1	Mitochondrial import inner membrane translocase subunit Tim8 A	Timm8a1;Timm8a	tr|F1LP21|F1LP21_RAT Translocase of inner mitochondrial membrane 8A1 OS=Rattus norvegicus OX=10116 GN=Timm8a1 PE=1 SV=3;sp|Q9WVA1|TIM8A_RAT Mitochondrial import inner membrane translocase subunit Tim8 A OS=Rattus norvegicus OX=10116 GN=Timm8a PE=1 SV=1	4	5	5	5	75.8	10.888	95	42.705	75.8	60	69.5	75.8	53.7	38.9	5094400000	223850000	242830000	293370000	258290000	265470000	268740000	0.959054	0.63326
D3ZJX5	D3ZJX5		Timm50	tr|D3ZJX5|D3ZJX5_RAT Mitochondrial import inner membrane translocase subunit TIM50 OS=Rattus norvegicus OX=10116 GN=Timm50 PE=1 SV=2	1	6	6	6	21.5	39.854	353	56.295	16.7	21.5	13.9	10.5	12.2	9.1	2221200000	105200000	142650000	115410000	98120000	110180000	101270000	1.17343	0.202278
G3V640;O35094	G3V640;O35094	Mitochondrial import inner membrane translocase subunit TIM44	Timm44	tr|G3V640|G3V640_RAT Mitochondrial import inner membrane translocase subunit TIM44 OS=Rattus norvegicus OX=10116 GN=Timm44 PE=1 SV=1;sp|O35094|TIM44_RAT Mitochondrial import inner membrane translocase subunit TIM44 OS=Rattus norvegicus OX=10116 GN=Timm44 P	2	5	5	5	14.1	51.06	453	44.577	8.4	2.6	8.2	10.8	8.4	10.8	1340000000	58674000	26819000	68138000	62049000	91796000	109880000	0.582542	0.121578
Q9JKW1	Q9JKW1	Mitochondrial import inner membrane translocase subunit Tim22	Timm22	sp|Q9JKW1|TIM22_RAT Mitochondrial import inner membrane translocase subunit Tim22 OS=Rattus norvegicus OX=10116 GN=Timm22 PE=2 SV=2	1	3	3	3	23.4	19.918	192	10.913	15.1	15.6	22.9	15.6	15.6	22.9	728330000	32352000	35330000	30590000	39915000	42002000	37777000	0.821027	0.0179629
P62076	P62076	Mitochondrial import inner membrane translocase subunit Tim13	Timm13	sp|P62076|TIM13_RAT Mitochondrial import inner membrane translocase subunit Tim13 OS=Rattus norvegicus OX=10116 GN=Timm13 PE=3 SV=1	1	6	6	6	77.9	10.458	95	23.004	22.1	44.2	27.4	27.4	46.3	63.2	3148200000	143960000	174640000	219730000	115750000	151280000	137580000	1.33049	0.140712
P62074	P62074	Mitochondrial import inner membrane translocase subunit Tim10	Timm10	sp|P62074|TIM10_RAT Mitochondrial import inner membrane translocase subunit Tim10 OS=Rattus norvegicus OX=10116 GN=Timm10 PE=3 SV=1	1	4	4	4	38.9	10.333	90	9.3084	38.9	24.4	24.4	24.4	24.4	16.7	3224600000	160130000	168170000	204400000	173020000	144270000	158270000	1.12015	0.2983
P01830	P01830	Thy-1 membrane glycoprotein	Thy1	sp|P01830|THY1_RAT Thy-1 membrane glycoprotein OS=Rattus norvegicus OX=10116 GN=Thy1 PE=1 SV=1	1	6	6	5	32.9	18.172	161	145.11	32.9	32.9	32.9	32.9	32.9	32.9	162850000000	9468300000	8170500000	7827200000	7427900000	8346100000	9695400000	0.999867	0.998972
F7FA68;Q5M943	F7FA68;Q5M943		Thumpd1	tr|F7FA68|F7FA68_RAT THUMP domain-containing protein OS=Rattus norvegicus OX=10116 PE=1 SV=1;tr|Q5M943|Q5M943_RAT THUMP domain containing 1 OS=Rattus norvegicus OX=10116 GN=Thumpd1 PE=2 SV=1	2	2	2	2	11.4	24.283	219	3.0591	0	6.4	6.4	6.4	5	11.4	355650000		30511000	31202000	29584000	27123000	27410000	1.10049	0.0725009
A0A0G2JTF6;Q8CGV7	A0A0G2JTF6;Q8CGV7	Thiamine-triphosphatase	Thtpa	tr|A0A0G2JTF6|A0A0G2JTF6_RAT Thiamine-triphosphatase OS=Rattus norvegicus OX=10116 GN=Thtpa PE=1 SV=1;sp|Q8CGV7|THTPA_RAT Thiamine-triphosphatase OS=Rattus norvegicus OX=10116 GN=Thtpa PE=2 SV=3	2	3	3	3	12.8	24.879	227	10.731	4.8	4.8	0	4.8	8.8	4.8	753440000	53052000	37168000		36159000	39002000	24324000	1.36031	0.245114
P24155;A0A0G2KAW4;F1M7J7	P24155;A0A0G2KAW4	Thimet oligopeptidase	Thop1	sp|P24155|THOP1_RAT Thimet oligopeptidase OS=Rattus norvegicus OX=10116 GN=Thop1 PE=1 SV=4;tr|A0A0G2KAW4|A0A0G2KAW4_RAT Thimet oligopeptidase OS=Rattus norvegicus OX=10116 GN=Thop1 PE=1 SV=1	3	18	18	18	30	78.385	687	78.649	23	21.1	16.6	17.3	12.5	19.2	6435700000	370330000	373620000	420320000	317940000	342490000	398520000	1.09946	0.289764
Q5XIE1	Q5XIE1	Protein THEM6	Them6	sp|Q5XIE1|THEM6_RAT Protein THEM6 OS=Rattus norvegicus OX=10116 GN=Them6 PE=2 SV=1	1	6	6	6	32.4	23.747	207	24.607	7.7	4.8	17.9	11.1	19.3	10.1	623320000	26583000	26142000	27561000	31941000	32370000	32266000	0.831316	0.000244929
Q566R0	Q566R0	Acyl-coenzyme A thioesterase THEM4	Them4	sp|Q566R0|THEM4_RAT Acyl-coenzyme A thioesterase THEM4 OS=Rattus norvegicus OX=10116 GN=Them4 PE=2 SV=1	1	7	7	7	30	26.089	230	25.492	19.1	21.3	21.3	19.1	23.9	16.5	3036100000	157390000	152380000	189950000	156340000	160600000	154740000	1.05945	0.47634
P04177;Q78E18;P97904	P04177	Tyrosine 3-monooxygenase	Th	sp|P04177|TY3H_RAT Tyrosine 3-monooxygenase OS=Rattus norvegicus OX=10116 GN=Th PE=1 SV=3	3	5	5	5	17.5	55.965	498	14.556	14.3	11	11	7.2	15.9	4	372420000	18121000	15150000	12289000	12783000	27880000	12054000	0.864237	0.682882
G3V679;Q99376	G3V679;Q99376	Transferrin receptor protein 1	Tfrc	tr|G3V679|G3V679_RAT Transferrin receptor protein 1 OS=Rattus norvegicus OX=10116 GN=Tfrc PE=1 SV=1;sp|Q99376|TFR1_RAT Transferrin receptor protein 1 (Fragment) OS=Rattus norvegicus OX=10116 GN=Tfrc PE=1 SV=1	2	8	8	8	10.5	85.875	761	19.558	2.9	7.1	9.7	5.5	3.8	5.1	907240000	57250000	50138000	97763000	45613000	28241000	30401000	1.96778	0.100482
Q4R1A4;Q6AYR1	Q4R1A4;Q6AYR1		TFG;Tfg	tr|Q4R1A4|Q4R1A4_RAT TRK-fused gene protein OS=Rattus norvegicus OX=10116 GN=Tfg PE=1 SV=1;tr|Q6AYR1|Q6AYR1_RAT RCG52996, isoform CRA_a OS=Rattus norvegicus OX=10116 GN=Tfg PE=1 SV=1	2	5	5	5	22.3	31.025	282	15.4	13.1	13.1	6.4	16.3	13.1	10.3	3123300000	161530000	174410000	182370000	149520000	163310000	179390000	1.053	0.45618
Q9ES32;Q91ZW1	Q9ES32;Q91ZW1	Transcription factor A, mitochondrial	Tfa;Tfam	tr|Q9ES32|Q9ES32_RAT Transcription factor A (Fragment) OS=Rattus norvegicus OX=10116 GN=Tfa PE=2 SV=1;sp|Q91ZW1|TFAM_RAT Transcription factor A, mitochondrial OS=Rattus norvegicus OX=10116 GN=Tfam PE=2 SV=1	2	3	3	3	10.8	23.923	204	1.9849	10.8	7.4	3.4	10.8	6.9	3.4	840010000	41323000	42385000	69244000	52487000	29000000	77317000	0.96315	0.912512
P12346	P12346	Serotransferrin	Tf	sp|P12346|TRFE_RAT Serotransferrin OS=Rattus norvegicus OX=10116 GN=Tf PE=1 SV=3	1	37	37	0	48.7	76.394	698	323.31	48.7	47.1	44.4	47	46.4	46.3	88793000000	14856000000	3717500000	4079700000	5989400000	8325900000	8135400000	1.00902	0.986428
B3SVE9;Q64232	B3SVE9;Q64232	Very-long-chain enoyl-CoA reductase	Tecr	tr|B3SVE9|B3SVE9_RAT Neuroprotective protein 13 OS=Rattus norvegicus OX=10116 GN=Tecr PE=1 SV=1;sp|Q64232|TECR_RAT Very-long-chain enoyl-CoA reductase OS=Rattus norvegicus OX=10116 GN=Tecr PE=1 SV=1	2	8	8	8	21.4	36.122	308	21.217	20.8	20.8	16.9	14	16.9	14	8302200000	387980000	449680000	454080000	402210000	421870000	438680000	1.02295	0.705586
G3V8T7;Q6PCT7	G3V8T7;Q6PCT7		Tdrkh	tr|G3V8T7|G3V8T7_RAT RCG51933, isoform CRA_a OS=Rattus norvegicus OX=10116 GN=Tdrkh PE=1 SV=1;tr|Q6PCT7|Q6PCT7_RAT RCG51933, isoform CRA_b OS=Rattus norvegicus OX=10116 GN=Tdrkh PE=2 SV=1	2	4	4	4	12.3	62.011	560	14.943	6.2	6.2	6.2	6.2	3	6.2	413460000	20954000	24172000	20367000	16051000	23109000	42167000	0.805305	0.540106
F1M9Y7;A0A0G2K6F1	F1M9Y7;A0A0G2K6F1		Tcp11l1	tr|F1M9Y7|F1M9Y7_RAT T-complex 11-like 1 OS=Rattus norvegicus OX=10116 GN=Tcp11l1 PE=1 SV=3;tr|A0A0G2K6F1|A0A0G2K6F1_RAT T-complex 11-like 1 OS=Rattus norvegicus OX=10116 GN=Tcp11l1 PE=1 SV=1	2	7	7	7	15.9	56.066	509	32.715	10.2	13.4	5.5	15.9	8.8	5.5	1461700000	76499000	60175000	66339000	71682000	62979000	70248000	0.990747	0.913566
P28480;A0A096MJA0	P28480;A0A096MJA0	T-complex protein 1 subunit alpha	Tcp1	sp|P28480|TCPA_RAT T-complex protein 1 subunit alpha OS=Rattus norvegicus OX=10116 GN=Tcp1 PE=1 SV=1;tr|A0A096MJA0|A0A096MJA0_RAT RCG44919, isoform CRA_b OS=Rattus norvegicus OX=10116 GN=Tcp1 PE=1 SV=1	2	28	28	28	64.9	60.359	556	181.3	48.4	58.5	52.2	56.5	61.3	57.7	33589000000	1635800000	1689600000	1774000000	1749600000	1765700000	1797600000	0.959815	0.17029
P62870;A0A140TA99;F1M937;F1LZ51;M0R6V0;A0JN07;D3ZYC5	P62870;A0A140TA99;F1M937	Transcription elongation factor B polypeptide 2	Tceb2;LOC684822	sp|P62870|ELOB_RAT Elongin-B OS=Rattus norvegicus OX=10116 GN=Elob PE=1 SV=1;tr|A0A140TA99|A0A140TA99_RAT Elongin-B OS=Rattus norvegicus OX=10116 GN=Elob PE=1 SV=1;tr|F1M937|F1M937_RAT Ubiquitin-like domain-containing protein OS=Rattus norvegicus OX=10116	7	9	9	9	72	13.17	118	62.194	59.3	66.1	53.4	52.5	52.5	58.5	10499000000	521470000	532000000	467310000	673580000	576450000	574960000	0.833309	0.0570865
P83941;A0A0G2K2A0;A0A096MIY6	P83941;A0A0G2K2A0;A0A096MIY6	Transcription elongation factor B polypeptide 1	Tceb1	sp|P83941|ELOC_RAT Elongin-C OS=Rattus norvegicus OX=10116 GN=Eloc PE=1 SV=1;tr|A0A0G2K2A0|A0A0G2K2A0_RAT Skp1_POZ domain-containing protein OS=Rattus norvegicus OX=10116 PE=3 SV=1;tr|A0A096MIY6|A0A096MIY6_RAT Skp1_POZ domain-containing protein OS=Rattus n	3	5	5	5	58	12.473	112	82.077	39.3	40.2	45.5	45.5	41.1	50	5197500000	174110000	241440000	221290000	247960000	252130000	324290000	0.772508	0.120848
M0RBL8	M0RBL8		Tceal6	tr|M0RBL8|M0RBL8_RAT Transcription elongation factor A (SII)-like 6 OS=Rattus norvegicus OX=10116 GN=Tceal6 PE=1 SV=1	1	10	10	5	45.2	22.336	199	107.3	34.7	43.7	39.2	34.7	30.2	31.7	22118000000	1272900000	1389200000	1075600000	919320000	1159900000	816300000	1.29086	0.109617
M0RDJ7	M0RDJ7		Tceal5	tr|M0RDJ7|M0RDJ7_RAT RCG20041, isoform CRA_a OS=Rattus norvegicus OX=10116 GN=Tceal5 PE=4 SV=1	1	8	3	3	40	22.021	200	30.313	13.5	33	24	24	20.5	15	1047000000		61826000	53967000	68772000	41682000	75953000	0.931776	0.778576
Q5M9G9	Q5M9G9	Protein TBRG4	Tbrg4	sp|Q5M9G9|FAKD4_RAT FAST kinase domain-containing protein 4 OS=Rattus norvegicus OX=10116 GN=Tbrg4 PE=2 SV=1	1	2	2	2	4.3	71.18	629	4.839	0	4.3	3	4.3	0	4.3	151470000		8129100	9727200	9539300		10742000	0.880432	0.34913
Q6PEC1	Q6PEC1	Tubulin-specific chaperone A	Tbca	sp|Q6PEC1|TBCA_RAT Tubulin-specific chaperone A OS=Rattus norvegicus OX=10116 GN=Tbca PE=1 SV=1	1	5	5	5	40.7	12.744	108	18.405	23.1	16.7	15.7	16.7	16.7	16.7	1821800000	113300000	99152000	128250000	98969000	92243000	105800000	1.1471	0.191188
D4A3Z3;A0A0G2K5B0	D4A3Z3;A0A0G2K5B0		Tbc1d24	tr|D4A3Z3|D4A3Z3_RAT Similar to CG9339-PA (Predicted) OS=Rattus norvegicus OX=10116 GN=Tbc1d24 PE=1 SV=1;tr|A0A0G2K5B0|A0A0G2K5B0_RAT TBC1 domain family, member 24 OS=Rattus norvegicus OX=10116 GN=Tbc1d24 PE=1 SV=1	2	13	13	13	29	62.808	556	37.122	14	15.6	13.1	7.2	17.3	16.5	4245700000	207120000	214590000	286640000	223890000	268590000	216220000	0.999506	0.997099
A0A0G2K9V6;Q5XHY5	A0A0G2K9V6;Q5XHY5	Threonine--tRNA ligase, cytoplasmic	Tars	tr|A0A0G2K9V6|A0A0G2K9V6_RAT Threonyl-tRNA synthetase OS=Rattus norvegicus OX=10116 GN=Tars PE=1 SV=1;sp|Q5XHY5|SYTC_RAT Threonine--tRNA ligase 1, cytoplasmic OS=Rattus norvegicus OX=10116 GN=Tars1 PE=1 SV=1	2	13	13	11	21.7	83.388	722	44.753	10.4	15.5	6.9	13.7	15.5	12	3405500000	176770000	160110000	167830000	163210000	171470000	188250000	0.965158	0.528048
I6L9G6	I6L9G6		Tardbp	tr|I6L9G6|I6L9G6_RAT RCG31562, isoform CRA_c OS=Rattus norvegicus OX=10116 GN=Tardbp PE=1 SV=1	1	14	14	13	60	32.147	285	53.325	35.1	39.6	46	48.1	35.1	46	8221600000	416240000	449560000	425390000	415370000	421930000	363350000	1.07541	0.224543
O88664;F1M9G6;F1LRI6;Q53UA7	O88664;F1M9G6	Serine/threonine-protein kinase TAO1	Taok1	sp|O88664|TAOK1_RAT Serine/threonine-protein kinase TAO1 OS=Rattus norvegicus OX=10116 GN=Taok1 PE=1 SV=1;tr|F1M9G6|F1M9G6_RAT Serine/threonine-protein kinase TAO1 OS=Rattus norvegicus OX=10116 GN=Taok1 PE=1 SV=3	4	5	5	2	5.7	115.95	1001	9.0245	0.9	1.3	2.6	3.5	3.6	0	325520000		36160000	41378000	37215000	25201000		1.24228	0.367608
Q9EQS0	Q9EQS0	Transaldolase	Taldo1	sp|Q9EQS0|TALDO_RAT Transaldolase OS=Rattus norvegicus OX=10116 GN=Taldo1 PE=1 SV=2	1	18	18	18	46.6	37.46	337	69.392	36.8	43	36.8	34.7	34.1	32.3	26605000000	1370400000	1296300000	1411200000	1626500000	1365800000	1393900000	0.929711	0.313446
P37805;A0A0G2K6I5	P37805;A0A0G2K6I5	Transgelin-3	Tagln3	sp|P37805|TAGL3_RAT Transgelin-3 OS=Rattus norvegicus OX=10116 GN=Tagln3 PE=1 SV=2;tr|A0A0G2K6I5|A0A0G2K6I5_RAT Transgelin OS=Rattus norvegicus OX=10116 GN=Tagln3 PE=1 SV=1	2	16	16	13	81.9	22.5	199	109.39	66.8	73.9	73.9	73.9	73.9	81.9	66179000000	3706800000	3339500000	3558800000	3137300000	3418100000	3499800000	1.05469	0.297268
Q5XFX0	Q5XFX0	Transgelin-2	Tagln2	sp|Q5XFX0|TAGL2_RAT Transgelin-2 OS=Rattus norvegicus OX=10116 GN=Tagln2 PE=1 SV=1	1	12	10	10	79.9	22.393	199	53.088	43.2	53.8	35.7	34.2	63.3	41.7	2311100000	108570000	134430000	125720000	133710000	147690000	149340000	0.856015	0.0848813
A0A0G2JWK7;P31232	A0A0G2JWK7;P31232	Transgelin	Tagln	tr|A0A0G2JWK7|A0A0G2JWK7_RAT Transgelin OS=Rattus norvegicus OX=10116 GN=Tagln PE=1 SV=1;sp|P31232|TAGL_RAT Transgelin OS=Rattus norvegicus OX=10116 GN=Tagln PE=1 SV=2	2	16	15	15	71.5	23.34	207	91.055	44	48.8	44.9	47.3	40.6	50.7	8054500000	479840000	470910000	430370000	463760000	385390000	386740000	1.11751	0.182391
D3ZXK3;A0A0G2K598;D3Z962;X4YHC6;D4A858	D3ZXK3;A0A0G2K598;D3Z962;X4YHC6;D4A858		Tacc2;Tacc3	tr|D3ZXK3|D3ZXK3_RAT Transforming, acidic coiled-coil-containing protein 2 OS=Rattus norvegicus OX=10116 GN=Tacc2 PE=1 SV=1;tr|A0A0G2K598|A0A0G2K598_RAT Transforming, acidic coiled-coil-containing protein 2 OS=Rattus norvegicus OX=10116 GN=Tacc2 PE=1 SV=1;	5	2	2	1	0.7	300.23	2834	2.1865	0.4	0.4	0.4	0	0.4	0.4	1296500000	75259000	81802000	28989000		31998000	48470000	1.5414	0.40106
Q62747	Q62747		Syt7	sp|Q62747|SYT7_RAT Synaptotagmin-7 OS=Rattus norvegicus OX=10116 GN=Syt7 PE=1 SV=1	1	12	12	12	36.2	45.482	403	54.287	17.9	19.4	17.9	27.3	21.1	15.1	3432700000	178720000	198030000	190510000	174420000	196870000	153400000	1.08113	0.360431
B1AC44;A0A0G2JSR2;P40748	B1AC44;A0A0G2JSR2;P40748	Synaptotagmin-3	Syt3	tr|B1AC44|B1AC44_RAT Synaptotagmin III OS=Rattus norvegicus OX=10116 PE=2 SV=1;tr|A0A0G2JSR2|A0A0G2JSR2_RAT Synaptotagmin III, isoform CRA_a OS=Rattus norvegicus OX=10116 GN=Syt3 PE=4 SV=1;sp|P40748|SYT3_RAT Synaptotagmin-3 OS=Rattus norvegicus OX=10116 GN	3	4	4	4	10.7	63.383	588	20.808	6.6	7.5	3.1	4.4	3.2	2.2	679390000	47704000	21944000	27394000	33110000	49589000	21290000	0.933195	0.848265
G3V6M3;P29101	G3V6M3;P29101	Synaptotagmin-2	Syt2	tr|G3V6M3|G3V6M3_RAT Synaptotagmin II OS=Rattus norvegicus OX=10116 GN=Syt2 PE=1 SV=1;sp|P29101|SYT2_RAT Synaptotagmin-2 OS=Rattus norvegicus OX=10116 GN=Syt2 PE=1 SV=1	2	19	12	12	52.8	47.237	422	123.97	45.7	39.8	22.7	33.9	37.2	36.3	8386100000	416230000	388990000	369570000	436850000	535610000	538280000	0.777626	0.0358888
P97610	P97610	Synaptotagmin-12	Syt12	sp|P97610|SYT12_RAT Synaptotagmin-12 OS=Rattus norvegicus OX=10116 GN=Syt12 PE=1 SV=1	1	12	12	12	40.1	46.607	421	46.198	18.3	19.5	27.3	28.7	18.8	33	3190500000	205240000	140390000	159900000	154700000	170630000	173140000	1.01416	0.912258
P21707;P47861;Q707P0;Q707P2;Q707P4	P21707	Synaptotagmin-1	Syt1	sp|P21707|SYT1_RAT Synaptotagmin-1 OS=Rattus norvegicus OX=10116 GN=Syt1 PE=1 SV=3	5	23	23	16	58.7	47.398	421	323.31	49.6	56.8	46.3	53.9	58.7	53.9	223420000000	10578000000	10283000000	11739000000	10748000000	11853000000	9668700000	1.01024	0.893411
Q66H18;A0A0G2KA82	Q66H18;A0A0G2KA82		Sypl1	tr|Q66H18|Q66H18_RAT Synaptophysin-like 1 OS=Rattus norvegicus OX=10116 GN=Sypl1 PE=1 SV=1;tr|A0A0G2KA82|A0A0G2KA82_RAT Synaptophysin-like 1 OS=Rattus norvegicus OX=10116 GN=Sypl1 PE=1 SV=1	2	2	2	2	9.7	28.628	258	5.6166	9.7	6.2	6.2	6.2	6.2	0	1002400000	42843000	46619000		46694000	46633000		0.958586	0.413734
P07825;A0A0G2KAD8	P07825;A0A0G2KAD8	Synaptophysin	Syp	sp|P07825|SYPH_RAT Synaptophysin OS=Rattus norvegicus OX=10116 GN=Syp PE=1 SV=1;tr|A0A0G2KAD8|A0A0G2KAD8_RAT Synaptophysin OS=Rattus norvegicus OX=10116 GN=Syp PE=1 SV=1	2	10	10	9	30.3	33.31	307	173.06	30.3	30.3	30.3	30.3	30.3	29.3	164330000000	8195300000	7790000000	8683300000	7773700000	7684800000	7896200000	1.05626	0.174261
P22831;A0A0G2K1H2	P22831;A0A0G2K1H2	Synaptoporin	Synpr	sp|P22831|SYNPR_RAT Synaptoporin OS=Rattus norvegicus OX=10116 GN=Synpr PE=1 SV=2;tr|A0A0G2K1H2|A0A0G2K1H2_RAT Synaptoporin OS=Rattus norvegicus OX=10116 GN=Synpr PE=1 SV=1	2	6	5	5	19.6	29.107	265	26.999	17.4	19.6	19.6	19.6	17.4	17.4	16272000000	777970000	704340000	873750000	998920000	642920000	881760000	0.933611	0.654445
B1VKB4;A0A0H2UHQ9;Q9Z327	B1VKB4;A0A0H2UHQ9;Q9Z327	Synaptopodin	Synpo	tr|B1VKB4|B1VKB4_RAT Synaptopodin OS=Rattus norvegicus OX=10116 GN=Synpo PE=2 SV=1;tr|A0A0H2UHQ9|A0A0H2UHQ9_RAT Synaptopodin OS=Rattus norvegicus OX=10116 GN=Synpo PE=1 SV=1;sp|Q9Z327|SYNPO_RAT Synaptopodin OS=Rattus norvegicus OX=10116 GN=Synpo PE=1 SV=2	3	26	26	26	38.3	96.717	905	153.89	17.3	26.3	23	25.6	21	17.1	19077000000	785740000	820950000	858360000	893190000	825740000	905770000	0.939174	0.176997
Q810D0;A0A096MK54;G3V9G5	Q810D0;A0A096MK54;G3V9G5		Synm	tr|Q810D0|Q810D0_RAT Desmuslin OS=Rattus norvegicus OX=10116 GN=DMN PE=2 SV=1;tr|A0A096MK54|A0A096MK54_RAT RCG24674, isoform CRA_e OS=Rattus norvegicus OX=10116 GN=Synm PE=1 SV=1;tr|G3V9G5|G3V9G5_RAT RCG24674, isoform CRA_b OS=Rattus norvegicus OX=10116 GN	3	2	2	2	2.1	140.73	1255	1.3812	0.6	0.6	0.6	1.5	0.6	0.6	11738000000	622330000	812860000	767630000	379270000	536230000	877530000	1.22855	0.43582
Q9WVJ4	Q9WVJ4	Synaptojanin-2-binding protein	Synj2bp	sp|Q9WVJ4|SYJ2B_RAT Synaptojanin-2-binding protein OS=Rattus norvegicus OX=10116 GN=Synj2bp PE=1 SV=2	1	3	3	3	20.7	15.825	145	9.2202	14.5	8.3	8.3	8.3	8.3	8.3	739030000	48464000	37956000		42352000	49305000	30109000	1.06458	0.771109
D4ABN3;Q62910;F1M2D6;F1LPP1;F1M0S5;O55207;F1LZU2	D4ABN3;Q62910	Synaptojanin-1	Synj1	tr|D4ABN3|D4ABN3_RAT Synaptojanin-1 OS=Rattus norvegicus OX=10116 GN=Synj1 PE=1 SV=3;sp|Q62910|SYNJ1_RAT Synaptojanin-1 OS=Rattus norvegicus OX=10116 GN=Synj1 PE=1 SV=3	7	60	60	60	56.7	144.78	1311	323.31	42.1	48.8	44.2	47.7	44.4	43.7	88440000000	4616600000	4886300000	4719500000	4757400000	4571200000	4571200000	1.02321	0.343344
D4ABK1	D4ABK1		Syngr3	tr|D4ABK1|D4ABK1_RAT Synaptogyrin 3 OS=Rattus norvegicus OX=10116 GN=Syngr3 PE=1 SV=1	1	6	6	6	31.7	21.369	199	37.253	22.1	26.1	26.1	26.1	22.1	31.7	11105000000	476690000	592910000	468960000	578500000	634590000	634660000	0.832667	0.0802874
Q62876;A0A0U1RRP1;A0A0G2K3P9	Q62876;A0A0U1RRP1;A0A0G2K3P9	Synaptogyrin-1	Syngr1	sp|Q62876|SNG1_RAT Synaptogyrin-1 OS=Rattus norvegicus OX=10116 GN=Syngr1 PE=1 SV=1;tr|A0A0U1RRP1|A0A0U1RRP1_RAT Synaptogyrin-1 (Fragment) OS=Rattus norvegicus OX=10116 GN=Syngr1 PE=4 SV=1;tr|A0A0G2K3P9|A0A0G2K3P9_RAT Synaptogyrin-1 (Fragment) OS=Rattus no	3	3	3	3	14.5	25.668	234	18.618	14.5	14.5	14.5	14.5	14.5	10.3	9630200000	478740000	404230000	355430000	458430000	402480000	507950000	0.904694	0.40765
Q9QUH6;D3ZCL8;F1LQW8;Q6MGD1	Q9QUH6;D3ZCL8;F1LQW8	Ras/Rap GTPase-activating protein SynGAP	Syngap1	sp|Q9QUH6|SYGP1_RAT Ras/Rap GTPase-activating protein SynGAP OS=Rattus norvegicus OX=10116 GN=Syngap1 PE=1 SV=2;tr|D3ZCL8|D3ZCL8_RAT Ras/Rap GTPase-activating protein SynGAP OS=Rattus norvegicus OX=10116 GN=Syngap1 PE=1 SV=3;tr|F1LQW8|F1LQW8_RAT Ras/Rap GT	4	65	65	61	58.3	144.72	1308	323.31	40.5	46.9	38.5	46.1	42.7	44.4	83690000000	3890800000	4578700000	4522900000	4406400000	3760300000	4202800000	1.05036	0.515766
Q8VHJ9	Q8VHJ9		Syne1	tr|Q8VHJ9|Q8VHJ9_RAT Nesprin-1 OS=Rattus norvegicus OX=10116 PE=2 SV=1	1	6	6	6	4.5	325.09	2838	12.594	1.2	1.6	0.8	2.1	2.1	0.6	807100000	43691000	47688000	34039000	20776000	37011000	17390000	1.6683	0.0830647
M0R735	M0R735		Syncrip	tr|M0R735|M0R735_RAT Heterogeneous nuclear ribonucleoprotein Q OS=Rattus norvegicus OX=10116 GN=Syncrip PE=1 SV=2	1	17	17	4	31.7	62.672	562	139.02	22.2	19	17.6	21.4	19.6	22.8	11890000000	592200000	658100000	565400000	582920000	600530000	623190000	1.00501	0.924425
A0A096MIT7;O70441	A0A096MIT7;O70441	Synapsin-3	Syn3	tr|A0A096MIT7|A0A096MIT7_RAT Synapsin-3 OS=Rattus norvegicus OX=10116 GN=Syn3 PE=1 SV=2;sp|O70441|SYN3_RAT Synapsin-3 OS=Rattus norvegicus OX=10116 GN=Syn3 PE=1 SV=1	2	10	7	7	20.7	63.344	579	21.304	11.4	10.2	5.7	7.1	4.7	5.5	1335200000	62283000	88498000	95439000	64466000	64044000	43597000	1.43062	0.113315
G3V733;Q63537	G3V733;Q63537	Synapsin-2	Syn2	tr|G3V733|G3V733_RAT Synapsin II, isoform CRA_a OS=Rattus norvegicus OX=10116 GN=Syn2 PE=1 SV=3;sp|Q63537|SYN2_RAT Synapsin-2 OS=Rattus norvegicus OX=10116 GN=Syn2 PE=1 SV=1	2	35	31	30	66.2	63.412	586	323.31	59.2	63	61.6	63	61.9	60.4	221850000000	10954000000	10897000000	10608000000	12016000000	10635000000	10814000000	0.969939	0.494517
P09951;Q7M033	P09951	Synapsin-1	Syn1	sp|P09951|SYN1_RAT Synapsin-1 OS=Rattus norvegicus OX=10116 GN=Syn1 PE=1 SV=3	2	47	47	43	84.5	73.987	704	323.31	84.5	82.8	83	83.4	84.2	80.1	574150000000	28084000000	29478000000	29841000000	28584000000	25927000000	25738000000	1.08915	0.0883902
Q9Z2I7;A0A0G2JZX3	Q9Z2I7;A0A0G2JZX3	Synaptic vesicle 2-related protein	Svop	sp|Q9Z2I7|SVOP_RAT Synaptic vesicle 2-related protein OS=Rattus norvegicus OX=10116 GN=Svop PE=1 SV=1;tr|A0A0G2JZX3|A0A0G2JZX3_RAT Synaptic vesicle 2-related protein OS=Rattus norvegicus OX=10116 GN=Svop PE=1 SV=1	2	2	2	2	5.8	60.804	548	3.7891	1.6	5.8	1.6	4.2	1.6	0	56652000	3945800	6300800	3416500	5378600	6030300		0.798388	0.398078
P0C0A9	P0C0A9	Small VCP/p97-interacting protein	Svip	sp|P0C0A9|SVIP_RAT Small VCP/p97-interacting protein OS=Rattus norvegicus OX=10116 GN=Svip PE=1 SV=1	1	1	1	1	14.5	8.2484	76	5.156	14.5	14.5	14.5	14.5	14.5	14.5	996730000	46394000	47174000	59244000	74018000	60387000	49416000	0.831309	0.278108
Q63564;Q9Z2I6	Q63564	Synaptic vesicle glycoprotein 2B	Sv2b	sp|Q63564|SV2B_RAT Synaptic vesicle glycoprotein 2B OS=Rattus norvegicus OX=10116 GN=Sv2b PE=1 SV=1	2	13	12	12	17.1	77.502	683	105.56	15.1	15.7	8.5	13	16.8	10.8	40944000000	2112400000	2206800000	2611700000	1963200000	1995400000	1917400000	1.17953	0.0855925
Q02563	Q02563	Synaptic vesicle glycoprotein 2A	Sv2a	sp|Q02563|SV2A_RAT Synaptic vesicle glycoprotein 2A OS=Rattus norvegicus OX=10116 GN=Sv2a PE=1 SV=2	1	19	19	18	25.2	82.66	742	323.31	24.1	18.7	16.2	16.6	16.8	17.1	71928000000	3525100000	3668900000	3653200000	3721900000	3489000000	4091400000	0.959734	0.449583
B5DEX6;A0A0G2K518;D3ZEV8;A0A0G2K0Q8	B5DEX6;A0A0G2K518;D3ZEV8;A0A0G2K0Q8		Susd2	tr|B5DEX6|B5DEX6_RAT Susd2 protein OS=Rattus norvegicus OX=10116 GN=Susd2 PE=2 SV=1;tr|A0A0G2K518|A0A0G2K518_RAT Sushi domain-containing 2 OS=Rattus norvegicus OX=10116 GN=Susd2 PE=1 SV=1;tr|D3ZEV8|D3ZEV8_RAT Sushi domain containing 2 (Predicted), isoform	4	2	2	2	3.3	76.889	697	4.9873	2.2	3.3	2.2	2.2	2.2	2.2	325690000	18745000	15509000	14803000	8101000	17220000	14028000	1.24672	0.331996
Q7TP91;D4A1D8;A0A096MJC8;Q9QXU2	Q7TP91;D4A1D8		Surf4	tr|Q7TP91|Q7TP91_RAT Ab1-205 OS=Rattus norvegicus OX=10116 GN=Surf4 PE=1 SV=1;tr|D4A1D8|D4A1D8_RAT Surfeit 4 OS=Rattus norvegicus OX=10116 GN=Surf4 PE=1 SV=1	4	4	4	4	6.3	83.262	733	8.9055	2.5	2.5	2.5	2.5	3.5	3.5	717360000		46645000	30030000	38855000	44052000	46269000	0.890355	0.538037
F1M2K3;P61959;F1LN30;D4A7L5	F1M2K3;P61959;F1LN30;D4A7L5	Small ubiquitin-related modifier;Small ubiquitin-related modifier 2	Sumo2;Sumo2l	tr|F1M2K3|F1M2K3_RAT Small ubiquitin-related modifier OS=Rattus norvegicus OX=10116 GN=Sumo2 PE=3 SV=2;sp|P61959|SUMO2_RAT Small ubiquitin-related modifier 2 OS=Rattus norvegicus OX=10116 GN=Sumo2 PE=1 SV=1;tr|F1LN30|F1LN30_RAT Small ubiquitin-related modi	4	4	4	1	36.2	10.77	94	16.144	36.2	36.2	36.2	36.2	36.2	36.2	10562000000	518850000	556450000	563760000	610050000	451670000	425300000	1.10224	0.441249
Q5I0H3	Q5I0H3	Small ubiquitin-related modifier 1	Sumo1	sp|Q5I0H3|SUMO1_RAT Small ubiquitin-related modifier 1 OS=Rattus norvegicus OX=10116 GN=Sumo1 PE=1 SV=1	1	3	3	3	34.7	11.557	101	4.0247	11.9	11.9	18.8	15.8	22.8	0	645140000	34130000	31822000	44470000	38913000	41042000		0.920701	0.577026
P63047;Q06FK3	P63047;Q06FK3	Sulfotransferase 4A1;Sulfotransferase	Sult4a1	sp|P63047|ST4A1_RAT Sulfotransferase 4A1 OS=Rattus norvegicus OX=10116 GN=Sult4a1 PE=1 SV=1;tr|Q06FK3|Q06FK3_RAT Sulfotransferase (Fragment) OS=Rattus norvegicus OX=10116 GN=Sult4a1 PE=2 SV=1	2	7	7	7	28.9	33.053	284	94.33	25.7	25.7	19	19.4	16.2	21.8	3764300000	162870000	192890000	197210000	210730000	198410000	238910000	0.853283	0.120938
B0BN85;Q7TQ12;F1LMY6	B0BN85;Q7TQ12;F1LMY6	Suppressor of G2 allele of SKP1 homolog	Sugt1	sp|B0BN85|SGT1_RAT Protein SGT1 homolog OS=Rattus norvegicus OX=10116 GN=Sugt1 PE=2 SV=1;tr|Q7TQ12|Q7TQ12_RAT Aa1114 OS=Rattus norvegicus OX=10116 PE=2 SV=1;tr|F1LMY6|F1LMY6_RAT Protein SGT1 homolog OS=Rattus norvegicus OX=10116 GN=Sugt1 PE=1 SV=1	3	9	9	9	33.6	38.09	336	57.621	11.6	8	8	8	11.3	13.1	1911600000	97732000		156250000	109170000	115430000	120400000	1.10427	0.626743
D3ZJH2	D3ZJH2		Sugp2	tr|D3ZJH2|D3ZJH2_RAT SURP and G patch domain-containing 2 OS=Rattus norvegicus OX=10116 GN=Sugp2 PE=1 SV=1	1	5	5	5	6.6	118.05	1068	4.139	1.1	1.9	0	1.1	0.7	1.3	153520000	12547000	9659100		10658000	9802400		1.08532	0.620782
F1LPV8;B1H270;Q5EBA9;Q499V7;Q68FT4	F1LPV8;B1H270;Q5EBA9;Q499V7;Q68FT4	Succinyl-CoA ligase subunit beta	Suclg2	tr|F1LPV8|F1LPV8_RAT Succinate--CoA ligase [GDP-forming] subunit beta, mitochondrial OS=Rattus norvegicus OX=10116 GN=Suclg2 PE=1 SV=2;tr|B1H270|B1H270_RAT Succinate--CoA ligase [GDP-forming] subunit beta, mitochondrial OS=Rattus norvegicus OX=10116 GN=Suc	5	7	7	7	24.6	46.638	431	18.973	11.8	5.6	5.6	5.6	12.5	16.5	1273800000	52583000	66293000	83656000	96019000	63722000	62792000	0.910121	0.662025
A0A0H2UHE1;P13086;P70631	A0A0H2UHE1;P13086	Succinyl-CoA ligase [ADP/GDP-forming] subunit alpha, mitochondrial	Suclg1	tr|A0A0H2UHE1|A0A0H2UHE1_RAT Succinate--CoA ligase [ADP/GDP-forming] subunit alpha, mitochondrial OS=Rattus norvegicus OX=10116 GN=Suclg1 PE=1 SV=1;sp|P13086|SUCA_RAT Succinate--CoA ligase [ADP/GDP-forming] subunit alpha, mitochondrial OS=Rattus norvegicus	3	11	11	11	32.2	37.559	360	209.67	31.9	29.4	24.4	31.9	31.9	31.9	38235000000	1775300000	2295500000	2062400000	1631800000	1702000000	1980900000	1.15401	0.21305
B2RZ24;F1LM47	B2RZ24;F1LM47	Succinyl-CoA ligase subunit beta	Sucla2	tr|B2RZ24|B2RZ24_RAT Succinate-CoA ligase subunit beta (Fragment) OS=Rattus norvegicus OX=10116 GN=Sucla2 PE=2 SV=1;tr|F1LM47|F1LM47_RAT Succinate--CoA ligase [ADP-forming] subunit beta, mitochondrial OS=Rattus norvegicus OX=10116 GN=Sucla2 PE=1 SV=1	2	25	25	25	56.6	47.387	438	246.79	53.4	53.7	53.7	53.2	50.5	56.4	95632000000	4748100000	4670300000	4945800000	5129800000	4594900000	5378700000	0.951057	0.37205
Q63396	Q63396	Activated RNA polymerase II transcriptional coactivator p15	Sub1	sp|Q63396|TCP4_RAT Activated RNA polymerase II transcriptional coactivator p15 OS=Rattus norvegicus OX=10116 GN=Sub1 PE=1 SV=3	1	8	8	8	63.8	14.441	127	45.699	45.7	22	11.8	30.7	38.6	22	3859500000	296270000	142410000	176570000	230890000	193030000	195220000	0.993717	0.979841
D3ZCI5	D3ZCI5		Stxbp6	tr|D3ZCI5|D3ZCI5_RAT Syntaxin-binding protein 6 OS=Rattus norvegicus OX=10116 GN=Stxbp6 PE=1 SV=2	1	6	6	6	40.5	23.671	210	12.024	4.3	9	9	19	10.5	10	1454800000	63103000	63149000	71438000	95138000	42800000	69603000	0.952535	0.841194
D3ZU84	D3ZU84		Stxbp5l	tr|D3ZU84|D3ZU84_RAT Syntaxin-binding protein 5-like OS=Rattus norvegicus OX=10116 GN=Stxbp5l PE=1 SV=3	1	7	7	7	9.3	122.02	1090	68.509	3	2.8	4.5	4.3	3.5	1.6	955260000	48821000	54414000	67595000	57377000	53005000	65966000	0.96871	0.79852
Q9WU70	Q9WU70	Syntaxin-binding protein 5	Stxbp5	sp|Q9WU70|STXB5_RAT Syntaxin-binding protein 5 OS=Rattus norvegicus OX=10116 GN=Stxbp5 PE=1 SV=1	1	13	13	13	18	127.66	1152	160.91	5.3	7.6	5.6	2.5	5.7	10.2	3808000000	210140000	211270000	200830000	182280000	246680000	210270000	0.973421	0.779762
Q99PV2	Q99PV2		Stxbp3	tr|Q99PV2|Q99PV2_RAT Syntaxin binding protein 3, isoform CRA_a OS=Rattus norvegicus OX=10116 GN=Stxbp3 PE=1 SV=1	1	3	3	3	5.6	68.02	593	2.1782	2.2	2.2	2.2	2.2	2.2	3.9	142160000	5426900	5895700	6500200	5628500	7054400	5540800	0.978001	0.829274
P61765;G3V637;REV__Q91W30;REV__G3V786;REV__A0A0G2JT64;Q62753	P61765	Syntaxin-binding protein 1	Stxbp1	sp|P61765|STXB1_RAT Syntaxin-binding protein 1 OS=Rattus norvegicus OX=10116 GN=Stxbp1 PE=1 SV=1	6	57	57	57	84.7	67.568	594	323.31	82.5	81.5	79	83.5	83.5	83.2	658610000000	32024000000	29683000000	32756000000	33740000000	32719000000	32553000000	0.954056	0.203399
Q9Z2Q7	Q9Z2Q7	Syntaxin-8	Stx8	sp|Q9Z2Q7|STX8_RAT Syntaxin-8 OS=Rattus norvegicus OX=10116 GN=Stx8 PE=1 SV=1	1	4	4	4	18.2	26.91	236	9.4343	11	14	7.6	7.6	3.4	7.6	2292500000	169490000	34339000	102260000	66881000	154360000	231730000	0.675736	0.470946
O70257;M0R930;A0A0G2K6Y9	O70257;M0R930;A0A0G2K6Y9	Syntaxin-7	Stx7;LOC100910446	sp|O70257|STX7_RAT Syntaxin-7 OS=Rattus norvegicus OX=10116 GN=Stx7 PE=1 SV=4;tr|M0R930|M0R930_RAT Syntaxin-7-like OS=Rattus norvegicus OX=10116 GN=LOC100910446 PE=3 SV=2;tr|A0A0G2K6Y9|A0A0G2K6Y9_RAT Syntaxin-7 OS=Rattus norvegicus OX=10116 GN=Stx7 PE=3 SV	3	8	8	8	51	29.85	261	142.6	26.1	41	44.8	34.1	26.1	39.8	3633000000	157230000	200340000	209390000	215510000	160950000	190870000	0.999348	0.995895
Q63635	Q63635	Syntaxin-6	Stx6	sp|Q63635|STX6_RAT Syntaxin-6 OS=Rattus norvegicus OX=10116 GN=Stx6 PE=1 SV=1	1	4	4	4	23.9	29.056	255	29.803	19.6	9.8	5.5	4.3	14.1	15.3	850310000	46878000	57164000	44727000	35934000	37187000	58007000	1.13453	0.509136
P61265;Q7TS57;G3V632;P50279	P61265	Syntaxin-1B	Stx1b	sp|P61265|STX1B_RAT Syntaxin-1B OS=Rattus norvegicus OX=10116 GN=Stx1b PE=1 SV=1	4	25	25	21	71.2	33.244	288	323.31	71.2	69.1	71.2	69.1	59.7	71.2	269870000000	13749000000	13625000000	15240000000	13448000000	13046000000	13737000000	1.05923	0.226468
A0A1E1ERK2;P32851;Q9QXG3;B4F7E6;Q08849	A0A1E1ERK2;P32851;Q9QXG3	Syntaxin-1A	Stx1a	tr|A0A1E1ERK2|A0A1E1ERK2_RAT Syntaxin 1A OS=Rattus norvegicus OX=10116 GN=Stx1a PE=3 SV=1;sp|P32851|STX1A_RAT Syntaxin-1A OS=Rattus norvegicus OX=10116 GN=Stx1a PE=1 SV=1;tr|Q9QXG3|Q9QXG3_RAT Syntaxin 1A OS=Rattus norvegicus OX=10116 PE=2 SV=1	5	23	19	19	73.3	33.067	288	323.31	71.5	64.6	66.7	64.6	64.6	73.3	137040000000	7878000000	6597100000	7831100000	6775900000	7330300000	6688600000	1.07268	0.339575
A0A0G2K528;B5DF99;D3Z9R7	A0A0G2K528;B5DF99		Stx16	tr|A0A0G2K528|A0A0G2K528_RAT Syntaxin 16 OS=Rattus norvegicus OX=10116 GN=Stx16 PE=1 SV=1;tr|B5DF99|B5DF99_RAT Stx16 protein (Fragment) OS=Rattus norvegicus OX=10116 GN=Stx16 PE=2 SV=1	3	3	3	3	17.2	35.441	309	33.144	14.2	4.5	4.5	7.4	17.2	14.2	673420000	31162000	38952000	47802000	26841000	36377000	30065000	1.26407	0.213991
A0A0G2JVB6;G3V7P1;A0A0G2K4U8	A0A0G2JVB6;G3V7P1;A0A0G2K4U8	Syntaxin-12	Stx12	tr|A0A0G2JVB6|A0A0G2JVB6_RAT Syntaxin-12 OS=Rattus norvegicus OX=10116 GN=Stx12 PE=1 SV=1;sp|G3V7P1|STX12_RAT Syntaxin-12 OS=Rattus norvegicus OX=10116 GN=Stx12 PE=1 SV=1;tr|A0A0G2K4U8|A0A0G2K4U8_RAT Syntaxin-12 OS=Rattus norvegicus OX=10116 GN=Stx12 PE=1	3	10	10	10	51.6	32.483	285	271.33	38.9	38.9	34.7	31.2	42.1	36.5	9738800000	508780000	508580000	499810000	510080000	473860000	479170000	1.03695	0.197549
D4A4T0;I6L9H8	D4A4T0;I6L9H8		Stub1	tr|D4A4T0|D4A4T0_RAT STIP1 homology and U-Box containing protein 1, isoform CRA_b OS=Rattus norvegicus OX=10116 GN=Stub1 PE=1 SV=1;tr|I6L9H8|I6L9H8_RAT Stub1 protein OS=Rattus norvegicus OX=10116 GN=Stub1 PE=2 SV=1	2	8	8	8	32.6	34.886	304	42.039	21.4	24.7	5.9	9.9	22.4	9.2	2323500000	101850000	125380000	93410000	96302000	99924000	127390000	0.990804	0.945773
B2RYD7;Q7TQ74	B2RYD7;Q7TQ74		Stt3b	tr|B2RYD7|B2RYD7_RAT RCG25591, isoform CRA_a OS=Rattus norvegicus OX=10116 GN=Stt3b PE=1 SV=1;tr|Q7TQ74|Q7TQ74_RAT Ac1573 OS=Rattus norvegicus OX=10116 GN=Stt3b PE=1 SV=1	2	7	7	7	8.5	93.435	824	40.545	2.3	3.4	1.7	2.5	3.2	0.8	824160000		58486000	46502000	57702000	41373000	43948000	1.1011	0.585919
B4F7C9;A0A0G2JWH5	B4F7C9;A0A0G2JWH5		Stt3a	tr|B4F7C9|B4F7C9_RAT Serine/threonine-protein kinase Chk1 OS=Rattus norvegicus OX=10116 GN=Stt3a PE=1 SV=1;tr|A0A0G2JWH5|A0A0G2JWH5_RAT Serine/threonine-protein kinase Chk1 OS=Rattus norvegicus OX=10116 GN=Stt3a PE=1 SV=1	2	4	4	4	5	80.597	705	5.5148	2.4	2.4	2.1	2.1	2.4	3.4	712020000	39954000	37931000	33114000	22566000	44686000	35757000	1.07757	0.712799
A0A0G2JX43;F1M6V8;B5DF70	A0A0G2JX43;F1M6V8;B5DF70		Strn4	tr|A0A0G2JX43|A0A0G2JX43_RAT Striatin 4 OS=Rattus norvegicus OX=10116 GN=Strn4 PE=1 SV=1;tr|F1M6V8|F1M6V8_RAT Striatin 4 OS=Rattus norvegicus OX=10116 GN=Strn4 PE=1 SV=1;tr|B5DF70|B5DF70_RAT Strn4 protein OS=Rattus norvegicus OX=10116 GN=Strn4 PE=2 SV=1	3	9	6	6	16.4	72.762	670	25.293	9.6	9.6	7.5	9.3	10.6	3.7	1711600000	105220000	82615000	85300000	79158000	109190000	70509000	1.05516	0.746143
P58405;E9PT82;Q1KLB7	P58405;E9PT82	Striatin-3	Strn3	sp|P58405|STRN3_RAT Striatin-3 OS=Rattus norvegicus OX=10116 GN=Strn3 PE=1 SV=2;tr|E9PT82|E9PT82_RAT Striatin-3 OS=Rattus norvegicus OX=10116 GN=Strn3 PE=1 SV=1	3	12	11	9	20.3	87.11	794	42.034	5.7	6.9	4.8	13	4.7	8.4	3012800000	159880000	204730000	170210000	188110000	104310000	140130000	1.23644	0.287447
G3V6L8;P70483	G3V6L8;P70483	Striatin	Strn	tr|G3V6L8|G3V6L8_RAT RCG61894, isoform CRA_a OS=Rattus norvegicus OX=10116 GN=Strn PE=1 SV=1;sp|P70483|STRN_RAT Striatin OS=Rattus norvegicus OX=10116 GN=Strn PE=1 SV=1	2	15	15	14	24.2	86.14	780	49.903	6.9	10.1	7.9	10.3	9.1	12.1	3899200000	165110000	202330000	201220000	262150000	198450000	249820000	0.800456	0.109361
G3V8E2;Q4FZS7;A0A0G2JT26	G3V8E2		Strip1	tr|G3V8E2|G3V8E2_RAT Striatin-interacting protein 1 OS=Rattus norvegicus OX=10116 GN=Strip1 PE=1 SV=2	3	4	4	4	7	101.58	892	9.54	1.1	5.4	7	4.3	1.6	5.4	786790000	30203000	48756000	47068000	44436000	34079000	58410000	0.920409	0.713321
Q5XIG8;M0RCV0	Q5XIG8;M0RCV0	Serine-threonine kinase receptor-associated protein	Strap;LOC100910575	sp|Q5XIG8|STRAP_RAT Serine-threonine kinase receptor-associated protein OS=Rattus norvegicus OX=10116 GN=Strap PE=1 SV=1;tr|M0RCV0|M0RCV0_RAT Serine-threonine kinase receptor-associated protein-like OS=Rattus norvegicus OX=10116 GN=LOC100910575 PE=4 SV=1	2	13	13	13	46.9	38.456	350	91.508	31.4	31.4	28	36.6	34.3	25.7	5749400000	273450000	284250000	242200000	257820000	274020000	303510000	0.957563	0.555291
Q4FZT0	Q4FZT0	Stomatin-like protein 2, mitochondrial	Stoml2	sp|Q4FZT0|STML2_RAT Stomatin-like protein 2, mitochondrial OS=Rattus norvegicus OX=10116 GN=Stoml2 PE=1 SV=1	1	13	13	13	59.5	38.413	353	91.02	56.7	40.8	32.3	37.7	28	23.2	4400400000	202990000	249900000	264340000	242610000	229530000	250310000	0.992775	0.933142
P21818	P21818	Stathmin-2	Stmn2	sp|P21818|STMN2_RAT Stathmin-2 OS=Rattus norvegicus OX=10116 GN=Stmn2 PE=1 SV=2	1	3	1	1	11.2	20.756	179	6.0807	10.6	11.2	10.6	5.6	11.2	11.2	8102400000	525250000	328310000	262540000	332510000	324330000	275060000	1.19766	0.49034
P13668;A0A096MK73;Q568Y8;P63043;REV__P56720;Q9JHU6	P13668;A0A096MK73	Stathmin	Stmn1	sp|P13668|STMN1_RAT Stathmin OS=Rattus norvegicus OX=10116 GN=Stmn1 PE=1 SV=2;tr|A0A096MK73|A0A096MK73_RAT Stathmin (Fragment) OS=Rattus norvegicus OX=10116 GN=Stmn1 PE=1 SV=1	6	18	18	15	71.1	17.288	149	75.9	64.4	58.4	64.4	58.4	65.1	65.1	78229000000	4654500000	3493100000	4273100000	3366000000	4186600000	4286300000	1.04914	0.688227
D4A648	D4A648		Stk4	tr|D4A648|D4A648_RAT Serine/threonine kinase 4 OS=Rattus norvegicus OX=10116 GN=Stk4 PE=1 SV=1	1	1	1	1	3.3	55.37	487	3.1331	3.3	3.3	3.3	3.3	0	3.3	60087000	4552000	4586700	3800600	3590200		3366200	1.24004	0.0920653
O88506;A0A0G2K007	O88506;A0A0G2K007	STE20/SPS1-related proline-alanine-rich protein kinase	Stk39	sp|O88506|STK39_RAT STE20/SPS1-related proline-alanine-rich protein kinase OS=Rattus norvegicus OX=10116 GN=Stk39 PE=1 SV=2;tr|A0A0G2K007|A0A0G2K007_RAT STE20/SPS1-related proline-alanine-rich protein kinase OS=Rattus norvegicus OX=10116 GN=Stk39 PE=1 SV=1	2	11	11	9	30	60.05	553	34.213	13.9	25.1	12.3	12.3	18.1	11.6	3193500000	118600000	169010000	181000000	222110000	131660000	223180000	0.812219	0.370786
D4A3D9	D4A3D9		Stk32c	tr|D4A3D9|D4A3D9_RAT Serine/threonine kinase 32C OS=Rattus norvegicus OX=10116 GN=Stk32c PE=1 SV=1	1	8	8	8	28.1	55.204	488	70.17	20.7	20.7	13.9	17.6	19.3	12.7	1852700000	90228000	85897000	87597000	95274000	85338000	95663000	0.954563	0.310424
H9KVF3;B0LT89;F1LXV3;Q6V9V9	H9KVF3;B0LT89;F1LXV3;Q6V9V9	Serine/threonine-protein kinase 24;Serine/threonine-protein kinase 24 35 kDa subunit;Serine/threonine-protein kinase 24 12 kDa subunit	Stk24;Stk26;Stk25	tr|H9KVF3|H9KVF3_RAT Serine/threonine-protein kinase 24 OS=Rattus norvegicus OX=10116 GN=Stk24 PE=1 SV=1;sp|B0LT89|STK24_RAT Serine/threonine-protein kinase 24 OS=Rattus norvegicus OX=10116 GN=Stk24 PE=2 SV=1;tr|F1LXV3|F1LXV3_RAT Serine/threonine kinase 26	4	4	4	4	14.8	46.809	419	10.803	9.1	9.1	9.1	9.1	9.1	9.1	791670000	49087000	38436000	39790000	50885000	45117000	40782000	0.930759	0.516883
A0A0H2UI02;D4AE59	A0A0H2UI02;D4AE59	Serine/threonine-protein kinase STK11	Stk11	tr|A0A0H2UI02|A0A0H2UI02_RAT Serine/threonine kinase 11 (Predicted), isoform CRA_a OS=Rattus norvegicus OX=10116 GN=Stk11 PE=1 SV=1;sp|D4AE59|STK11_RAT Serine/threonine-protein kinase STK11 OS=Rattus norvegicus OX=10116 GN=Stk11 PE=1 SV=1	2	1	1	1	3.2	49.245	436	1.7353	3.2	3.2	3.2	3.2	3.2	3.2	186900000	13761000	10768000	12630000	12798000	10136000		1.08017	0.583529
O35814	O35814	Stress-induced-phosphoprotein 1	Stip1	sp|O35814|STIP1_RAT Stress-induced-phosphoprotein 1 OS=Rattus norvegicus OX=10116 GN=Stip1 PE=1 SV=1	1	33	33	33	52.5	62.569	543	323.31	43.3	47.7	46.2	40.3	40.5	45.9	54681000000	2765600000	2976300000	2933000000	3068300000	2654300000	2917400000	1.00404	0.936394
A0A1B0GWQ1;A0A0G2K5C8;P84903;B2RYV1;A0A1B0GWK9	A0A1B0GWQ1;A0A0G2K5C8;P84903;B2RYV1	Stromal interaction molecule 1	Stim1	tr|A0A1B0GWQ1|A0A1B0GWQ1_RAT Stromal interaction molecule 1 OS=Rattus norvegicus OX=10116 GN=Stim1 PE=1 SV=1;tr|A0A0G2K5C8|A0A0G2K5C8_RAT Stromal interaction molecule 1 OS=Rattus norvegicus OX=10116 GN=Stim1 PE=1 SV=1;sp|P84903|STIM1_RAT Stromal interactio	5	4	4	4	8.3	62.203	540	4.2671	6.1	2.6	4.4	2.6	6.1	2.6	526410000	18312000	29583000	23506000	36870000	33492000	31465000	0.701199	0.0486694
Q9ESY8;Q9ET50;Q66HP4	Q9ESY8;Q9ET50;Q66HP4		Stau1	tr|Q9ESY8|Q9ESY8_RAT Stau1 protein OS=Rattus norvegicus OX=10116 GN=Stau1 PE=2 SV=1;tr|Q9ET50|Q9ET50_RAT Staufen double-stranded RNA-binding protein 1 OS=Rattus norvegicus OX=10116 GN=Stau1 PE=1 SV=1;tr|Q66HP4|Q66HP4_RAT Stau1 protein (Fragment) OS=Rattus	3	2	2	2	5.5	54.127	489	3.709	2.9	2.7	0	2.7	2.7	2.7	72838000	5158500	6624600		6331100	4933400	5585500	1.04894	0.739995
Q9QXK0;F1M9D6;A0A0G2JX93;Q7TP57;Q6P6Q7	Q9QXK0;F1M9D6;A0A0G2JX93;Q7TP57;Q6P6Q7	Signal transducer and activator of transcription	Stat1;Stat4	tr|Q9QXK0|Q9QXK0_RAT Signal transducer and activator of transcription OS=Rattus norvegicus OX=10116 GN=Stat1 PE=2 SV=1;tr|F1M9D6|F1M9D6_RAT Signal transducer and activator of transcription OS=Rattus norvegicus OX=10116 GN=Stat1 PE=1 SV=2;tr|A0A0G2JX93|A0A0	5	6	6	6	10.5	87.233	749	7.4528	1.9	1.7	1.6	4.1	1.6	3.6	336910000	25762000		21775000	22403000	20034000	30135000	0.982548	0.926421
B5DF55;Q5XHY7	B5DF55		Stam	tr|B5DF55|B5DF55_RAT RCG55706 OS=Rattus norvegicus OX=10116 GN=Stam PE=1 SV=1	2	9	9	9	17.7	59.591	547	42.797	4	9.7	11.2	7.9	4.8	11.2	3265000000	139130000	158130000	162870000	218550000	137990000	194700000	0.834718	0.290726
P50503	P50503	Hsc70-interacting protein	St13	sp|P50503|F10A1_RAT Hsc70-interacting protein OS=Rattus norvegicus OX=10116 GN=St13 PE=1 SV=1	1	13	13	13	32.3	41.279	368	141.22	24.2	27.7	18.2	25.8	19.3	19.8	10231000000	518100000	563360000	587200000	607510000	469330000	554080000	1.02314	0.793877
Q07984	Q07984	Translocon-associated protein subunit delta	Ssr4	sp|Q07984|SSRD_RAT Translocon-associated protein subunit delta OS=Rattus norvegicus OX=10116 GN=Ssr4 PE=2 SV=1	1	3	3	3	23.1	18.979	173	7.4217	17.3	23.1	0	6.4	12.1	0	745710000	47496000	51212000		39093000	54255000		1.05742	0.764066
Q4V7D1;A0A0G2K075;A0A0G2JX79;A0A0G2JXS8;Q7TPJ0	Q4V7D1;A0A0G2K075;A0A0G2JX79;A0A0G2JXS8;Q7TPJ0	Translocon-associated protein subunit alpha	Ssr1	tr|Q4V7D1|Q4V7D1_RAT Signal sequence receptor, alpha OS=Rattus norvegicus OX=10116 GN=Ssr1 PE=1 SV=1;tr|A0A0G2K075|A0A0G2K075_RAT Translocon-associated protein subunit alpha OS=Rattus norvegicus OX=10116 GN=Ssr1 PE=1 SV=1;tr|A0A0G2JX79|A0A0G2JX79_RAT Trans	5	2	2	2	8	32.207	287	11.281	8	8	0	5.2	0	5.2	360260000	30047000	15655000		26607000		14378000	1.11509	0.826083
A0A0G2K747;G3V7K6;P28042	A0A0G2K747;G3V7K6;P28042	Single-stranded DNA-binding protein, mitochondrial	Ssbp1	tr|A0A0G2K747|A0A0G2K747_RAT Single-stranded DNA binding protein 1, isoform CRA_b OS=Rattus norvegicus OX=10116 GN=Ssbp1 PE=1 SV=1;tr|G3V7K6|G3V7K6_RAT Single-stranded DNA-binding protein, mitochondrial OS=Rattus norvegicus OX=10116 GN=Ssbp1 PE=1 SV=2;sp|P	3	7	7	7	53.4	17.17	148	52.007	26.4	37.2	27.7	36.5	22.3	41.9	1894300000	90028000	80778000	24271000	79764000	44910000	80354000	0.951465	0.895271
Q66HM7;P38656;D3ZLH9;Q4V8Q3	Q66HM7;P38656;D3ZLH9	Lupus La protein homolog	Ssb;LOC680385	tr|Q66HM7|Q66HM7_RAT Lupus La protein homolog OS=Rattus norvegicus OX=10116 GN=Ssb PE=1 SV=1;sp|P38656|LA_RAT Lupus La protein homolog OS=Rattus norvegicus OX=10116 GN=Ssb PE=1 SV=1;tr|D3ZLH9|D3ZLH9_RAT Uncharacterized protein OS=Rattus norvegicus OX=10116	4	12	12	12	31.6	47.786	415	47.078	23.9	21	14.5	13.3	9.6	13.3	3391700000	195960000	197700000	143450000	163450000	159820000	144590000	1.14801	0.284936
Q4KLJ1;D4A720;A0A0G2K1A3	Q4KLJ1;D4A720		Srsf7	tr|Q4KLJ1|Q4KLJ1_RAT RCG61762, isoform CRA_a OS=Rattus norvegicus OX=10116 GN=Sfrs7 PE=2 SV=1;tr|D4A720|D4A720_RAT RCG61762, isoform CRA_d OS=Rattus norvegicus OX=10116 GN=Srsf7 PE=1 SV=1	3	6	6	5	36.3	17.891	157	16.256	24.8	22.3	30.6	26.1	26.1	11.5	3754300000	199170000	237440000	168250000	238350000	186700000	192960000	0.978722	0.873304
Q09167	Q09167	Serine/arginine-rich splicing factor 5	Srsf5	sp|Q09167|SRSF5_RAT Serine/arginine-rich splicing factor 5 OS=Rattus norvegicus OX=10116 GN=Srsf5 PE=1 SV=1	1	3	3	2	10	30.891	269	4.1143	3.3	3.3	7.4	3.3	3.3	5.9	1659500000	83266000	89305000	86192000	66404000	100590000	85763000	1.02376	0.851818
A0A0U1RRV7;Q0ZFS8	A0A0U1RRV7;Q0ZFS8		Srsf3	tr|A0A0U1RRV7|A0A0U1RRV7_RAT RCG61099, isoform CRA_b OS=Rattus norvegicus OX=10116 GN=Srsf3 PE=1 SV=1;tr|Q0ZFS8|Q0ZFS8_RAT RCG61099, isoform CRA_c OS=Rattus norvegicus OX=10116 GN=Srsf3 PE=1 SV=1	2	5	4	4	35.5	14.203	124	12.307	29.8	29.8	35.5	29.8	35.5	35.5	3334500000	172270000	186900000	228350000	150650000	140890000	162590000	1.29373	0.0682094
Q6PDU1	Q6PDU1	Serine/arginine-rich splicing factor 2	Srsf2	sp|Q6PDU1|SRSF2_RAT Serine/arginine-rich splicing factor 2 OS=Rattus norvegicus OX=10116 GN=Srsf2 PE=1 SV=3	1	7	6	6	27.6	25.476	221	36.047	21.3	12.7	12.7	16.7	19.9	19.5	5032400000	167740000	284220000	275120000	349840000	239660000	298120000	0.819134	0.337114
D4A9L2	D4A9L2		Srsf1	tr|D4A9L2|D4A9L2_RAT RCG34610, isoform CRA_c OS=Rattus norvegicus OX=10116 GN=Srsf1 PE=1 SV=1	1	11	11	11	41.1	27.744	248	36.283	29.8	29	13.7	32.7	25.8	28.6	5954800000	291810000	232070000	222400000	296000000	238060000	389010000	0.808476	0.2957
Q76EQ0;A0A0U1RRW0	Q76EQ0	Serine racemase	Srr	sp|Q76EQ0|SRR_RAT Serine racemase OS=Rattus norvegicus OX=10116 GN=Srr PE=1 SV=1	2	7	7	7	34.8	35.693	333	64.152	26.7	26.7	14.7	28.8	30	22.2	2840700000	138970000	129270000	124330000	147710000	149410000	182930000	0.817769	0.0759056
B1WBT4;A0A0G2JX62;A0A096MJB4;G3V8I2;A0A0G2KAH6;Q4KLN3;E9PTN4;A0A0U1RRU0	B1WBT4;A0A0G2JX62		Srpk2	tr|B1WBT4|B1WBT4_RAT SFRS protein kinase 2 OS=Rattus norvegicus OX=10116 GN=Srpk2 PE=1 SV=1;tr|A0A0G2JX62|A0A0G2JX62_RAT SRSF protein kinase 2 OS=Rattus norvegicus OX=10116 GN=Srpk2 PE=1 SV=1	8	7	7	7	14.1	76.947	681	15.186	1.3	8.7	10.4	8.7	9.5	4.3	1058200000	46756000	57057000	56565000	52484000	55502000	32645000	1.14042	0.452393
Q32PZ7;D4A7R0;B0BND9	Q32PZ7;D4A7R0;B0BND9	Signal recognition particle subunit SRP72	Srp72	tr|Q32PZ7|Q32PZ7_RAT Srp72 protein (Fragment) OS=Rattus norvegicus OX=10116 GN=Srp72 PE=2 SV=1;tr|D4A7R0|D4A7R0_RAT Signal recognition particle subunit SRP72 OS=Rattus norvegicus OX=10116 GN=LOC108348180 PE=1 SV=2;tr|B0BND9|B0BND9_RAT Signal recognition pa	3	4	4	4	12.9	43.82	395	12.896	4.8	4.8	7.6	0	4.8	7.6	181260000	9272100	10567000	9870900		6149900	17932000	0.822471	0.661578
B2RYW7	B2RYW7		Srp14	tr|B2RYW7|B2RYW7_RAT RCG26543, isoform CRA_b OS=Rattus norvegicus OX=10116 GN=Srp14 PE=1 SV=1	1	1	1	1	12.7	12.51	110	22.011	12.7	12.7	12.7	12.7	0	12.7	133880000	6315800	10993000	6368700	8839500		31958000	0.386911	0.252297
B0BNJ1	B0BNJ1		Sri	tr|B0BNJ1|B0BNJ1_RAT LOC683667 protein OS=Rattus norvegicus OX=10116 GN=Sri PE=1 SV=1	1	10	10	10	55.1	21.624	198	30.303	38.9	39.9	44.9	39.9	44.9	44.9	8974200000	479160000	442390000	506430000	452340000	461750000	549000000	0.976003	0.760977
F1M5M9	F1M5M9		Srgap3	tr|F1M5M9|F1M5M9_RAT SLIT-ROBO Rho GTPase-activating protein 3 OS=Rattus norvegicus OX=10116 GN=Srgap3 PE=1 SV=2	1	18	18	15	19.5	124.45	1099	62.484	7.9	8.6	5.5	8.8	8.6	5.8	2676600000	128070000	129550000	159420000	154170000	133970000	133280000	0.989607	0.911218
B5DEJ1;A0A0G2JZ92;D4A208	B5DEJ1;A0A0G2JZ92;D4A208	SLIT-ROBO Rho GTPase-activating protein 2	Srgap2	tr|B5DEJ1|B5DEJ1_RAT SLIT-ROBO Rho GTPase-activating protein 2 OS=Rattus norvegicus OX=10116 GN=Srgap2 PE=1 SV=1;tr|A0A0G2JZ92|A0A0G2JZ92_RAT SLIT-ROBO Rho GTPase-activating protein 2 OS=Rattus norvegicus OX=10116 GN=Srgap2 PE=1 SV=1;sp|D4A208|SRGP2_RAT SL	3	9	7	5	11.1	98.367	858	27.764	7	6.8	4.2	6.8	5.4	7.9	537240000	28726000	25485000	14658000	32319000	25315000	42227000	0.689649	0.186813
Q9QXY2;REV__D4AE13;REV__D3ZWV4	Q9QXY2	SRC kinase signaling inhibitor 1	Srcin1	sp|Q9QXY2|SRCN1_RAT SRC kinase signaling inhibitor 1 OS=Rattus norvegicus OX=10116 GN=Srcin1 PE=1 SV=1	3	56	56	56	50.7	129.74	1197	323.31	31.9	37.3	35.2	35.6	38.8	31.2	36606000000	1918800000	1908100000	2026700000	1821000000	1908500000	1731300000	1.07193	0.108814
Q9WUD9;P50545;Q99MC5;Q4FZR6;Q5FVG7;A0A0H2UHH7;D3ZYM4;Q2IBC7;A0A0G2JY19;Q62662;Q01621;P97523	Q9WUD9	Proto-oncogene tyrosine-protein kinase Src	Src	sp|Q9WUD9|SRC_RAT Proto-oncogene tyrosine-protein kinase Src OS=Rattus norvegicus OX=10116 GN=Src PE=1 SV=4	12	10	10	6	22.2	59.972	536	37.174	11.9	14.4	8.6	12.9	17.4	14.9	3711600000	175920000	186360000	195110000	184380000	200860000	181600000	0.983329	0.719737
F1MA36;Q9QWN8;A0A0G2JY99;REV__Q8K4N1;REV__Q6MG64;REV__D3ZZQ1;O35141	F1MA36;Q9QWN8	Spectrin beta chain, non-erythrocytic 2	Sptbn2	tr|F1MA36|F1MA36_RAT Spectrin beta chain OS=Rattus norvegicus OX=10116 GN=Sptbn2 PE=1 SV=2;sp|Q9QWN8|SPTN2_RAT Spectrin beta chain, non-erythrocytic 2 OS=Rattus norvegicus OX=10116 GN=Sptbn2 PE=1 SV=2	7	147	135	133	67.6	271.01	2388	323.31	53.2	58.9	55.2	58.2	55.6	56.6	246670000000	12027000000	13134000000	12764000000	13499000000	11595000000	12083000000	1.02012	0.723673
A0A0G2K8W9;Q6XD99;G3V6S0	A0A0G2K8W9;Q6XD99;G3V6S0		Sptbn1	tr|A0A0G2K8W9|A0A0G2K8W9_RAT Spectrin beta chain OS=Rattus norvegicus OX=10116 GN=Sptbn1 PE=1 SV=1;tr|Q6XD99|Q6XD99_RAT Spectrin beta chain OS=Rattus norvegicus OX=10116 GN=Sptbn1 PE=2 SV=1;tr|G3V6S0|G3V6S0_RAT Spectrin beta chain OS=Rattus norvegicus OX=1	3	172	172	4	73.7	273.47	2358	323.31	65	68.9	65.7	67	65.6	66.6	677800000000	35179000000	33985000000	34423000000	35198000000	34618000000	36003000000	0.978907	0.234412
A0A140UHX6;Q6XDA0	A0A140UHX6;Q6XDA0		Sptb	tr|A0A140UHX6|A0A140UHX6_RAT Spectrin beta chain OS=Rattus norvegicus OX=10116 GN=Sptb PE=1 SV=1;tr|Q6XDA0|Q6XDA0_RAT Spectrin beta chain OS=Rattus norvegicus OX=10116 GN=Sptb PE=1 SV=1	2	38	28	28	19.5	268.02	2329	123.73	8.5	9.1	8	11.2	8.2	7.7	3017900000	172390000	167150000	115510000	172410000	130780000	166520000	0.968789	0.837482
A0A0G2JZ69;P16086;A0A0G2K1Y8;A0A0G2K1E7;C9EH87;Q63363;REV__D3ZEM8;REV__D4AD15;REV__D3ZU13;REV__G3V7E6;REV__A0A0G2K0X1;P21272	A0A0G2JZ69;P16086;A0A0G2K1Y8;A0A0G2K1E7;C9EH87	Spectrin alpha chain, non-erythrocytic 1	Sptan1	tr|A0A0G2JZ69|A0A0G2JZ69_RAT Spectrin alpha chain, non-erythrocytic 1 OS=Rattus norvegicus OX=10116 GN=Sptan1 PE=1 SV=1;sp|P16086|SPTN1_RAT Spectrin alpha chain, non-erythrocytic 1 OS=Rattus norvegicus OX=10116 GN=Sptan1 PE=1 SV=2;tr|A0A0G2K1Y8|A0A0G2K1Y8_	12	228	228	4	84.8	286.71	2489	323.31	76.2	78.8	77.2	81.1	76.2	79.3	1249700000000	64083000000	64135000000	64155000000	66824000000	62645000000	65469000000	0.986842	0.525614
Q5M7T2	Q5M7T2	SPRY domain-containing protein 7	Spryd7	sp|Q5M7T2|SPRY7_RAT SPRY domain-containing protein 7 OS=Rattus norvegicus OX=10116 GN=Spryd7 PE=2 SV=1	1	1	1	1	4.1	21.681	196	1.3865	4.1	4.1	4.1	4.1	4.1	4.1	90698000	7244800	3799600	4416800	3087300	5737600	2531800	1.36142	0.398891
B2RYK3;P18297;D3ZT59	B2RYK3;P18297;D3ZT59	Sepiapterin reductase	Spr	tr|B2RYK3|B2RYK3_RAT RCG56371 OS=Rattus norvegicus OX=10116 GN=Spr PE=1 SV=1;sp|P18297|SPRE_RAT Sepiapterin reductase OS=Rattus norvegicus OX=10116 GN=Spr PE=1 SV=1;tr|D3ZT59|D3ZT59_RAT Similar to Sepiapterin reductase (SPR) OS=Rattus norvegicus OX=10116 G	3	7	7	7	45.8	28.128	262	35.323	13.7	10.7	0	8.4	18.7	24.4	938050000	64156000	51386000		63833000	46310000	65902000	0.984481	0.928388
A0A2H2GPM9;Q7TT47	A0A2H2GPM9;Q7TT47	Paraplegin	Spg7	tr|A0A2H2GPM9|A0A2H2GPM9_RAT Paraplegin OS=Rattus norvegicus OX=10116 GN=Spg7 PE=1 SV=1;sp|Q7TT47|SPG7_RAT Paraplegin OS=Rattus norvegicus OX=10116 GN=Spg7 PE=2 SV=2	2	1	1	1	2.7	82.122	744	2.1031	2.7	2.7	0	2.7	0	2.7	70824000	6083900	3987700		3830300		3777800	1.3238	0.360991
E9PSJ4;A0A0G2K6E8	E9PSJ4;A0A0G2K6E8		Spag9	tr|E9PSJ4|E9PSJ4_RAT Sperm-associated antigen 9 OS=Rattus norvegicus OX=10116 GN=Spag9 PE=1 SV=2;tr|A0A0G2K6E8|A0A0G2K6E8_RAT Sperm-associated antigen 9 OS=Rattus norvegicus OX=10116 GN=Spag9 PE=1 SV=1	2	5	2	2	4.5	146	1320	2.2245	2.5	1.8	2.5	2.6	0	2.6	313120000	7726800	21846000	10603000	9102200		21227000	0.883105	0.820576
F1LYL9;A0A0C5AMK0	F1LYL9;A0A0C5AMK0		Sox9;SRY	tr|F1LYL9|F1LYL9_RAT RCG33659 OS=Rattus norvegicus OX=10116 GN=Sox9 PE=4 SV=2;tr|A0A0C5AMK0|A0A0C5AMK0_RAT SRY protein OS=Rattus norvegicus OX=10116 GN=SRY PE=2 SV=1	2	1	1	1	1.8	56.123	507	-2	1.8	0	1.8	1.8	0	1.8	456480000	41738000		43530000	61094000		24051000	1.00144	0.997655
O54861	O54861	Sortilin	Sort1	sp|O54861|SORT_RAT Sortilin OS=Rattus norvegicus OX=10116 GN=Sort1 PE=1 SV=3	1	5	5	5	8	91.168	825	22.705	1.2	2.9	0	2.8	2.9	4	964380000	56082000	80752000		54127000	47227000	50515000	1.3515	0.159226
P27867;Q6TUH3	P27867;Q6TUH3	Sorbitol dehydrogenase	Sord;Usp40	sp|P27867|DHSO_RAT Sorbitol dehydrogenase OS=Rattus norvegicus OX=10116 GN=Sord PE=1 SV=4;tr|Q6TUH3|Q6TUH3_RAT LRRGT00071 OS=Rattus norvegicus OX=10116 GN=Usp40 PE=1 SV=1	2	3	3	3	9.8	38.234	357	4.9916	7.3	5	2.5	9.8	2.5	2.5	958980000	51693000	44124000	53308000	51644000	39691000	71632000	0.915063	0.660332
F1LPM3;O35413	F1LPM3;O35413	Sorbin and SH3 domain-containing protein 2	Sorbs2	tr|F1LPM3|F1LPM3_RAT Sorbin and SH3 domain-containing protein 2 OS=Rattus norvegicus OX=10116 GN=Sorbs2 PE=1 SV=2;sp|O35413|SRBS2_RAT Sorbin and SH3 domain-containing protein 2 OS=Rattus norvegicus OX=10116 GN=Sorbs2 PE=1 SV=2	2	20	20	20	22.2	134.14	1196	81.04	7.8	8.3	8.9	9.8	8.3	14.6	3380600000	171410000	142730000	151160000	189310000	149510000	236890000	0.808219	0.239465
F1M820;F1M865;F1M8Z8;F1M866;F1M840	F1M820;F1M865;F1M8Z8;F1M866;F1M840		Sorbs1	tr|F1M820|F1M820_RAT Sorbin and SH3 domain-containing protein 1 OS=Rattus norvegicus OX=10116 GN=Sorbs1 PE=1 SV=1;tr|F1M865|F1M865_RAT Sorbin and SH3 domain-containing protein 1 OS=Rattus norvegicus OX=10116 GN=Sorbs1 PE=1 SV=1;tr|F1M8Z8|F1M8Z8_RAT Sorbin	5	7	7	7	8.3	143.37	1290	18.792	2.8	5	3.9	3.7	1.6	2.6	1098800000	45705000	55082000	50990000	47990000	63564000	56646000	0.90236	0.356728
D4A0A1;D4A5D4	D4A0A1		Soga3	tr|D4A0A1|D4A0A1_RAT SOGA family member 3 OS=Rattus norvegicus OX=10116 GN=Soga3 PE=1 SV=1	2	19	19	19	22	103.02	944	63.749	7.9	7.4	6	7	7.2	9.3	3125400000	181140000	161440000	217610000	149360000	104760000	153010000	1.37595	0.0870375
P07895;C8CHS6	P07895	Superoxide dismutase [Mn], mitochondrial	Sod2	sp|P07895|SODM_RAT Superoxide dismutase [Mn], mitochondrial OS=Rattus norvegicus OX=10116 GN=Sod2 PE=1 SV=2	2	9	9	9	39.6	24.674	222	125.68	39.6	39.6	36.5	36.5	39.6	36.5	61953000000	3446300000	2844200000	3377400000	3033500000	3346300000	3383300000	0.990249	0.892404
Q6LDS4;P07632;Q6PEC5	Q6LDS4;P07632;Q6PEC5	Superoxide dismutase [Cu-Zn]	Sod1	tr|Q6LDS4|Q6LDS4_RAT Superoxide dismutase [Cu-Zn] OS=Rattus norvegicus OX=10116 PE=2 SV=1;sp|P07632|SODC_RAT Superoxide dismutase [Cu-Zn] OS=Rattus norvegicus OX=10116 GN=Sod1 PE=1 SV=2;tr|Q6PEC5|Q6PEC5_RAT Sod_Cu domain-containing protein (Fragment) OS=Ra	3	11	11	11	59.2	15.709	152	104.87	53.9	50	50	43.4	50	48.7	110860000000	7587100000	4733700000	5426300000	6006900000	5664500000	4349800000	1.10773	0.59474
B5DEY8	B5DEY8		Snx6	tr|B5DEY8|B5DEY8_RAT Sorting nexin OS=Rattus norvegicus OX=10116 GN=Snx6 PE=1 SV=1	1	8	7	7	20.2	46.636	406	10.312	9.4	10.1	5.2	2.7	5.2	9.6	1052800000	45561000	53512000	44347000	58363000	57585000	79826000	0.732579	0.089839
B1H267	B1H267	Sorting nexin-5	Snx5	sp|B1H267|SNX5_RAT Sorting nexin-5 OS=Rattus norvegicus OX=10116 GN=Snx5 PE=1 SV=1	1	12	11	10	35.6	46.793	404	65.689	17.1	14.1	15.3	19.1	23.8	17.3	3572700000	264320000	135440000	211780000	189370000	226930000	219730000	0.961496	0.844997
E9PU13;B2RYI6	E9PU13;B2RYI6		Snx4	tr|E9PU13|E9PU13_RAT Sorting nexin 4 OS=Rattus norvegicus OX=10116 GN=Snx4 PE=1 SV=1;tr|B2RYI6|B2RYI6_RAT Snx4 protein OS=Rattus norvegicus OX=10116 GN=Snx4 PE=2 SV=1	2	8	8	8	22.2	51.927	450	62.027	10.7	13.3	10.4	14.2	12.9	10.7	1442200000	73762000	78902000	39477000	84168000	100520000	92706000	0.692665	0.0984664
Q5U211;B0BMY2	Q5U211;B0BMY2	Sorting nexin-3	Snx3;LOC684097	sp|Q5U211|SNX3_RAT Sorting nexin-3 OS=Rattus norvegicus OX=10116 GN=Snx3 PE=1 SV=1;tr|B0BMY2|B0BMY2_RAT LOC684097 protein OS=Rattus norvegicus OX=10116 GN=LOC684097 PE=2 SV=1	2	10	10	8	53.7	18.762	162	35.791	34	48.8	40.1	36.4	36.4	25.3	6771700000	326420000	396720000	379000000	388110000	310360000	327310000	1.07444	0.466566
G3V8U4;M0RBS9;Q8K4V4	G3V8U4;M0RBS9;Q8K4V4	Sorting nexin-27	Snx27	tr|G3V8U4|G3V8U4_RAT Sorting nexin family member 27, isoform CRA_b OS=Rattus norvegicus OX=10116 GN=Snx27 PE=1 SV=3;tr|M0RBS9|M0RBS9_RAT Sorting nexin family member 27, isoform CRA_a OS=Rattus norvegicus OX=10116 GN=Snx27 PE=1 SV=1;sp|Q8K4V4|SNX27_RAT Sort	3	6	6	6	12	59.529	526	9.3807	3.8	6.5	1.5	1.9	5.9	2.7	1055900000	48038000	69389000	33890000	69601000	58588000	32881000	0.939449	0.838957
B2RYP4	B2RYP4		Snx2	tr|B2RYP4|B2RYP4_RAT Sorting nexin 2 OS=Rattus norvegicus OX=10116 GN=Snx2 PE=1 SV=1	1	13	13	13	28.9	58.53	519	50.872	6	11.2	12.3	12.7	11.8	16.8	2550100000	150330000	107290000	150070000	131420000	133850000	130100000	1.03116	0.788889
A0A096MKE2;D4A719;A0A096MKG7	A0A096MKE2;D4A719;A0A096MKG7		Snx12	tr|A0A096MKE2|A0A096MKE2_RAT Sorting nexin 12 OS=Rattus norvegicus OX=10116 GN=Snx12 PE=1 SV=1;tr|D4A719|D4A719_RAT Sorting nexin 12 OS=Rattus norvegicus OX=10116 GN=Snx12 PE=1 SV=1;tr|A0A096MKG7|A0A096MKG7_RAT Sorting nexin 12 (Fragment) OS=Rattus norvegi	3	10	8	8	66.7	18.884	162	21.222	61.1	32.1	27.8	48.1	61.1	43.8	4670600000	214970000	225760000	263590000	232900000	255060000	263910000	0.936758	0.413584
Q99N27	Q99N27	Sorting nexin-1	Snx1	sp|Q99N27|SNX1_RAT Sorting nexin-1 OS=Rattus norvegicus OX=10116 GN=Snx1 PE=1 SV=1	1	12	12	12	28.2	59.044	522	48.72	8.2	10.7	9.4	15.5	9.4	11.3	1991400000	65208000	113000000	119180000	108580000	85547000	116000000	0.958923	0.837146
D3ZWC6	D3ZWC6		Sntb1	tr|D3ZWC6|D3ZWC6_RAT Syntrophin, basic 1 (Predicted) OS=Rattus norvegicus OX=10116 GN=Sntb1 PE=1 SV=1	1	11	11	11	25.6	58.292	539	24.003	0	11.1	3.7	9.5	5.6	11.5	7646200000		421290000	421500000	402450000	438230000	446640000	0.982029	0.689114
B5DFL0;Q498T0	B5DFL0;Q498T0		Snta1	tr|B5DFL0|B5DFL0_RAT Snta1 protein OS=Rattus norvegicus OX=10116 GN=Snta1 PE=1 SV=1;tr|Q498T0|Q498T0_RAT Snta1 protein (Fragment) OS=Rattus norvegicus OX=10116 GN=Snta1 PE=2 SV=1	2	5	5	5	14	53.362	499	21.793	2.6	9	8.6	6.2	9.8	7.6	577770000	22258000	35055000	40002000	22350000	44420000	31783000	0.987438	0.962712
M0R907	M0R907		Snrpd3	tr|M0R907|M0R907_RAT Small nuclear ribonucleoprotein Sm D3 OS=Rattus norvegicus OX=10116 GN=Snrpd3 PE=1 SV=1	1	4	4	4	37.3	13.916	126	19.271	15.1	37.3	37.3	15.1	15.1	12.7	2970000000	141840000	178330000	135830000	129240000	128370000	162360000	1.08579	0.527191
B5DES0;M0R8K2	B5DES0;M0R8K2		Snrpd2;Snrpd2l	tr|B5DES0|B5DES0_RAT Small nuclear ribonucleoprotein Sm D2 OS=Rattus norvegicus OX=10116 GN=Snrpd2 PE=1 SV=1;tr|M0R8K2|M0R8K2_RAT Small nuclear ribonucleoprotein Sm D2 OS=Rattus norvegicus OX=10116 GN=Snrpd2l PE=3 SV=1	2	7	7	7	61.9	13.527	118	28.923	55.1	39	31.4	29.7	39	14.4	3935500000	179080000	166340000	220490000	241330000	180590000	306800000	0.776581	0.245788
B2RZB7	B2RZB7		Snrpd1	tr|B2RZB7|B2RZB7_RAT Small nuclear ribonucleoprotein Sm D1 OS=Rattus norvegicus OX=10116 GN=Snrpd1 PE=1 SV=1	1	3	3	3	37	13.281	119	28.842	27.7	27.7	27.7	27.7	27.7	27.7	1556000000	55494000	73703000	68455000	65765000	92689000	129940000	0.685354	0.193538
P17136;P63164;Q5XII7;Q63747	P17136;P63164;Q5XII7;Q63747	Small nuclear ribonucleoprotein-associated protein B;Small nuclear ribonucleoprotein-associated protein N;Small nuclear ribonucleoprotein-associated protein	Snrpb;Snrpn	sp|P17136|RSMB_RAT Small nuclear ribonucleoprotein-associated protein B OS=Rattus norvegicus OX=10116 GN=Snrpb PE=2 SV=2;sp|P63164|RSMN_RAT Small nuclear ribonucleoprotein-associated protein N OS=Rattus norvegicus OX=10116 GN=Snrpn PE=2 SV=1;tr|Q5XII7|Q5XI	4	6	6	6	23.8	23.656	231	10.382	10	10	6.5	6.5	11.7	12.6	1680100000	68338000	115140000	114500000	75107000	87638000	92746000	1.1663	0.435432
Q5U214	Q5U214		Snrpa	tr|Q5U214|Q5U214_RAT Small nuclear ribonucleoprotein polypeptide A OS=Rattus norvegicus OX=10116 GN=Snrpa PE=1 SV=1	1	5	5	3	17.8	31.176	281	11.694	5	12.1	6.4	12.1	5.3	9.6	1487500000	64213000	81854000	125640000	93356000	62383000	84342000	1.13173	0.633315
M3ZCQ2;F1LNJ2;Q4KLH1	M3ZCQ2;F1LNJ2	U5 small nuclear ribonucleoprotein 200 kDa helicase	Snrnp200	tr|M3ZCQ2|M3ZCQ2_RAT U5 small nuclear ribonucleoprotein 200 kDa helicase OS=Rattus norvegicus OX=10116 GN=Snrnp200 PE=1 SV=1;sp|F1LNJ2|U520_RAT U5 small nuclear ribonucleoprotein 200 kDa helicase OS=Rattus norvegicus OX=10116 GN=Snrnp200 PE=1 SV=1	3	15	15	15	10.7	244.53	2136	61.428	3.8	5.2	6.2	5.8	3.9	6.5	1041300000	71601000	53794000	50436000	47225000	44530000	56620000	1.18504	0.290511
B5DF41;F1LUC0	B5DF41	Syntaphilin	Snph	sp|B5DF41|SNPH_RAT Syntaphilin OS=Rattus norvegicus OX=10116 GN=Snph PE=1 SV=1	2	11	11	11	27	54.493	504	59.299	13.7	17.5	9.7	12.9	17.1	11.1	4714900000	237760000	232900000	295190000	292600000	251920000	190000000	1.04265	0.785672
Q66X93;D4A8Y5	Q66X93;D4A8Y5	Staphylococcal nuclease domain-containing protein 1	Snd1	sp|Q66X93|SND1_RAT Staphylococcal nuclease domain-containing protein 1 OS=Rattus norvegicus OX=10116 GN=Snd1 PE=1 SV=1;tr|D4A8Y5|D4A8Y5_RAT Staphylococcal nuclease domain-containing protein OS=Rattus norvegicus OX=10116 GN=Snd1 PE=1 SV=2	2	16	16	16	28.6	101.95	909	88.775	12.5	18.7	9.1	11.4	12.7	21	3400700000	154960000	186990000	143300000	187890000	156870000	154070000	0.972776	0.802869
A0A0G2JSQ1;Q63754;F1LQ96;A0A0G2K0T6;Q63544	A0A0G2JSQ1;Q63754	Beta-synuclein	Sncb	tr|A0A0G2JSQ1|A0A0G2JSQ1_RAT Beta-synuclein OS=Rattus norvegicus OX=10116 GN=Sncb PE=1 SV=1;sp|Q63754|SYUB_RAT Beta-synuclein OS=Rattus norvegicus OX=10116 GN=Sncb PE=1 SV=1	5	10	6	6	61.9	14.222	134	237.85	61.9	61.9	61.9	61.9	61.9	57.5	121470000000	5296800000	7599800000	6450500000	5403000000	5948500000	6311800000	1.09533	0.47655
P37377;Q3LVE5;A0A2Z5HTN7	P37377	Alpha-synuclein	Snca	sp|P37377|SYUA_RAT Alpha-synuclein OS=Rattus norvegicus OX=10116 GN=Snca PE=1 SV=1	3	11	11	7	64.3	14.515	140	297.5	64.3	64.3	64.3	64.3	62.9	64.3	214410000000	8682500000	11648000000	13365000000	10146000000	8870200000	11769000000	1.09454	0.578031
Q05140	Q05140	Clathrin coat assembly protein AP180	Snap91	sp|Q05140|AP180_RAT Clathrin coat assembly protein AP180 OS=Rattus norvegicus OX=10116 GN=Snap91 PE=1 SV=1	1	27	1	1	33.7	93.518	915	32.136	30.6	30.1	29.7	29.7	31.3	28	3719000000	227530000	159180000	221790000	209120000	162200000	213930000	1.03973	0.791415
A0A0G2K0B6;F1LRK0;D3ZF21	A0A0G2K0B6;F1LRK0		Snap91	tr|A0A0G2K0B6|A0A0G2K0B6_RAT Clathrin coat assembly protein AP180 OS=Rattus norvegicus OX=10116 GN=Snap91 PE=1 SV=1;tr|F1LRK0|F1LRK0_RAT Clathrin coat assembly protein AP180 OS=Rattus norvegicus OX=10116 GN=Snap91 PE=1 SV=3	3	29	29	3	37.2	91.429	897	323.31	34.1	33.6	33.2	33.2	34.8	31.4	138270000000	6230800000	7200600000	7489800000	7706200000	7073800000	6569100000	0.979957	0.790875
P60881;F8WG75;A0A0G2K3F2;D4A5W9;M0R4V3;O70377	P60881;F8WG75;A0A0G2K3F2;D4A5W9	Synaptosomal-associated protein 25;Synaptosomal-associated protein	Snap25	sp|P60881|SNP25_RAT Synaptosomal-associated protein 25 OS=Rattus norvegicus OX=10116 GN=Snap25 PE=1 SV=1;tr|F8WG75|F8WG75_RAT Synaptosomal-associated protein OS=Rattus norvegicus OX=10116 GN=Snap25 PE=3 SV=2;tr|A0A0G2K3F2|A0A0G2K3F2_RAT Synaptosomal-associ	6	24	24	24	85.4	23.315	206	323.31	83	78.6	73.3	69.9	78.6	74.3	169860000000	7349600000	9071000000	10009000000	7609700000	8464900000	9241700000	1.04398	0.704375
D4A8L3;O35049	D4A8L3;O35049	Sphingomyelin phosphodiesterase 3	Smpd3	tr|D4A8L3|D4A8L3_RAT Sphingomyelin phosphodiesterase 3 OS=Rattus norvegicus OX=10116 GN=Smpd3 PE=1 SV=2;sp|O35049|NSMA2_RAT Sphingomyelin phosphodiesterase 3 OS=Rattus norvegicus OX=10116 GN=Smpd3 PE=1 SV=2	2	6	6	6	11.2	69.01	635	15.817	6.1	7.7	2	5.4	2	4.4	613830000	39737000	39367000	28116000	33515000		28434000	1.15385	0.432883
F1LSS1;Q9Z1M9	F1LSS1;Q9Z1M9	Structural maintenance of chromosomes protein;Structural maintenance of chromosomes protein 1A	Smc1a	tr|F1LSS1|F1LSS1_RAT Structural maintenance of chromosomes protein OS=Rattus norvegicus OX=10116 GN=Smc1a PE=1 SV=3;sp|Q9Z1M9|SMC1A_RAT Structural maintenance of chromosomes protein 1A OS=Rattus norvegicus OX=10116 GN=Smc1a PE=1 SV=1	2	3	3	3	2.8	142.95	1232	3.8575	2.8	1.1	1.1	1.1	1.1	1.7	592920000	39235000	37283000	46160000	35808000	44856000	42305000	0.997634	0.980903
D4A510	D4A510		Smarcc2	tr|D4A510|D4A510_RAT SWI/SNF-related, matrix-associated, actin-dependent regulator of chromatin, subfamily c, member 2 OS=Rattus norvegicus OX=10116 GN=Smarcc2 PE=1 SV=3	1	4	4	4	5.3	124.74	1135	9.1973	1.9	1.9	1.9	1.9	0.9	1.9	189300000		6955400	11041000	6114300		16935000	0.780779	0.704852
A0A0G2K9N0;B1WBX6	A0A0G2K9N0;B1WBX6		Smap2	tr|A0A0G2K9N0|A0A0G2K9N0_RAT Small ArfGAP2 OS=Rattus norvegicus OX=10116 GN=Smap2 PE=1 SV=1;tr|B1WBX6|B1WBX6_RAT Small ArfGAP2 OS=Rattus norvegicus OX=10116 GN=Smap2 PE=1 SV=1	2	4	3	3	10.1	43.194	397	14.754	2	5.3	5.3	5.3	2	2	625620000		39874000	51015000	59049000		33883000	0.978016	0.947582
M0RC57	M0RC57		Smap1	tr|M0RC57|M0RC57_RAT Small ArfGAP 1 OS=Rattus norvegicus OX=10116 GN=Smap1 PE=1 SV=1	1	6	6	5	14.1	47.661	440	63.454	9.1	10.2	10	10.2	5.2	12.3	8020000000	336440000	449720000	412760000	379490000	309400000	483100000	1.02298	0.889191
G3V7I8;O08815;P36365	G3V7I8;O08815	STE20-like serine/threonine-protein kinase	Slk	tr|G3V7I8|G3V7I8_RAT RCG57812, isoform CRA_b OS=Rattus norvegicus OX=10116 GN=Slk PE=1 SV=1;sp|O08815|SLK_RAT STE20-like serine/threonine-protein kinase OS=Rattus norvegicus OX=10116 GN=Slk PE=1 SV=1	3	10	10	9	9.3	137.64	1203	29.452	4.6	5.7	2.7	1.9	2	1.8	1428900000	75910000	49399000	53358000	86333000	71836000	74849000	0.766752	0.125121
D3ZJ86	D3ZJ86	Sodium/hydrogen exchanger	Slc9a6	tr|D3ZJ86|D3ZJ86_RAT Sodium/hydrogen exchanger OS=Rattus norvegicus OX=10116 GN=Slc9a6 PE=1 SV=2	1	4	4	4	6.9	79.837	721	15.664	0	4.2	2.8	5.3	1.1	2.8	819460000		56341000	39756000	48286000	42324000	41651000	1.08986	0.598711
Q9JJ19	Q9JJ19	Na(+)/H(+) exchange regulatory cofactor NHE-RF1	Slc9a3r1	sp|Q9JJ19|NHRF1_RAT Na(+)/H(+) exchange regulatory cofactor NHE-RF1 OS=Rattus norvegicus OX=10116 GN=Slc9a3r1 PE=1 SV=3	1	19	19	19	49.2	38.83	356	106.57	28.7	38.8	28.9	34.6	40.4	30.6	10369000000	385190000	572500000	639100000	553050000	453140000	503880000	1.05743	0.740122
P26431;Q8R4H8	P26431	Sodium/hydrogen exchanger 1	Slc9a1	sp|P26431|SL9A1_RAT Sodium/hydrogen exchanger 1 OS=Rattus norvegicus OX=10116 GN=Slc9a1 PE=1 SV=2	2	3	3	3	5.7	91.646	820	15.29	5.7	5.7	1.6	5.7	3.5	3.8	956160000	38395000	48405000	63165000	51129000	41149000	36543000	1.16413	0.447848
A0A0G2JZK7;F1M9A2;P48768	A0A0G2JZK7;F1M9A2;P48768	Sodium/calcium exchanger 2	Slc8a2	tr|A0A0G2JZK7|A0A0G2JZK7_RAT Sodium/calcium exchanger 2 OS=Rattus norvegicus OX=10116 GN=Slc8a2 PE=3 SV=1;tr|F1M9A2|F1M9A2_RAT Sodium/calcium exchanger 2 OS=Rattus norvegicus OX=10116 GN=Slc8a2 PE=3 SV=3;sp|P48768|NAC2_RAT Sodium/calcium exchanger 2 OS=Rat	3	23	23	23	29.6	95.487	876	323.31	22	25.2	26.7	25.6	25.6	26.7	34778000000	1898000000	1762000000	1714800000	1735700000	1655800000	1580100000	1.0811	0.131102
M0R3V7;Q01728;Q6AZ76;Q78E94;Q62614;Q78E95;Q80XA7;Q9Z0T8;Q78E96;Q80XA8	M0R3V7;Q01728	Sodium/calcium exchanger 1	Slc8a1	tr|M0R3V7|M0R3V7_RAT Sodium/calcium exchanger 1 OS=Rattus norvegicus OX=10116 GN=Slc8a1 PE=3 SV=2;sp|Q01728|NAC1_RAT Sodium/calcium exchanger 1 OS=Rattus norvegicus OX=10116 GN=Slc8a1 PE=1 SV=3	10	14	14	14	19.4	107.45	965	82.829	6.8	14.5	9.3	10.2	7.8	10.1	5675500000	307370000	319660000	238550000	274190000	256690000	209360000	1.16932	0.25933
Q9WVR6	Q9WVR6	Large neutral amino acids transporter small subunit 2	Slc7a8	sp|Q9WVR6|LAT2_RAT Large neutral amino acids transporter small subunit 2 OS=Rattus norvegicus OX=10116 GN=Slc7a8 PE=1 SV=1	1	3	3	3	5.8	58.19	533	4.4951	1.3	2.8	2.8	4.1	4.1	2.8	700530000	43732000	30218000	36428000	31740000	32744000	38608000	1.07067	0.614552
Q63016;D3ZMM8	Q63016	Large neutral amino acids transporter small subunit 1	Slc7a5	sp|Q63016|LAT1_RAT Large neutral amino acids transporter small subunit 1 OS=Rattus norvegicus OX=10116 GN=Slc7a5 PE=1 SV=2	2	4	4	4	9.8	55.903	512	12.868	4.1	9.8	6.6	8.4	1.4	0	2874900000	112120000	192870000	228940000	163330000	132630000		1.20271	0.561079
D4ADU2	D4ADU2		Slc7a11	tr|D4ADU2|D4ADU2_RAT Solute carrier family 7 member 11 OS=Rattus norvegicus OX=10116 GN=Slc7a11 PE=1 SV=1	1	3	3	3	5.4	55.441	502	3.5462	3.6	2.2	2.2	2.2	2.2	0	517500000	29898000	44450000	44639000	35765000	30561000		1.19598	0.397035
G3V8F1;A0A0G2K7A6;P28573;A0A0G2JX52	G3V8F1;A0A0G2K7A6;P28573;A0A0G2JX52	Transporter;Sodium-dependent proline transporter	Slc6a7	tr|G3V8F1|G3V8F1_RAT Transporter OS=Rattus norvegicus OX=10116 GN=Slc6a7 PE=1 SV=1;tr|A0A0G2K7A6|A0A0G2K7A6_RAT Transporter OS=Rattus norvegicus OX=10116 GN=Slc6a7 PE=1 SV=1;sp|P28573|SC6A7_RAT Sodium-dependent proline transporter OS=Rattus norvegicus OX=1	4	3	3	3	4.4	71.076	637	23.744	3.3	3.3	2	4.4	2	2	1479600000	60547000	98135000	90056000	92282000	71793000	82797000	1.00756	0.96376
P31662;Q08469	P31662	Sodium-dependent neutral amino acid transporter SLC6A17	Slc6a17	sp|P31662|S6A17_RAT Sodium-dependent neutral amino acid transporter SLC6A17 OS=Rattus norvegicus OX=10116 GN=Slc6a17 PE=1 SV=1	2	10	10	10	17.3	81.054	727	192.23	13.5	15.3	13.2	16.4	13.5	17.3	8741400000	467680000	420810000	391990000	421330000	452030000	422690000	0.987987	0.840824
P31647;Q9WTR3;F1LQW0;Q9WTR4;F1LNR9;R9PXV0;A0A0G2K0Z3;Q63380;A0A0G2JSN3;A0A0G2K227;B4F7D9;P31646;P48056;P23977;P31643;P28570	P31647	Sodium- and chloride-dependent GABA transporter 3	Slc6a11	sp|P31647|S6A11_RAT Sodium- and chloride-dependent GABA transporter 3 OS=Rattus norvegicus OX=10116 GN=Slc6a11 PE=1 SV=1	16	12	12	12	18.7	69.946	627	61.522	15.2	15.8	13.1	11.2	14.2	15	16611000000	783090000	898330000	858540000	858770000	789260000	804870000	1.03549	0.506481
P23978	P23978	Sodium- and chloride-dependent GABA transporter 1	Slc6a1	sp|P23978|SC6A1_RAT Sodium- and chloride-dependent GABA transporter 1 OS=Rattus norvegicus OX=10116 GN=Slc6a1 PE=1 SV=1	1	8	8	8	17.9	67.001	599	182.65	12.9	17.7	11	12.9	15.2	17.9	18647000000	769190000	820600000	925550000	915430000	898110000	897970000	0.927653	0.231338
A0A0H2UHB7;Q9QYA6;L0N559;Q6RI88	A0A0H2UHB7;Q9QYA6	Anion exchange protein	Slc4a4	tr|A0A0H2UHB7|A0A0H2UHB7_RAT Anion exchange protein OS=Rattus norvegicus OX=10116 GN=Slc4a4 PE=1 SV=1;tr|Q9QYA6|Q9QYA6_RAT Anion exchange protein OS=Rattus norvegicus OX=10116 GN=nbc PE=2 SV=1	4	24	24	2	25.9	123.55	1099	243.24	18.9	20.1	22.2	20.9	23.4	21.6	25338000000	1250700000	1175200000	967020000	1519200000	1224400000	1562500000	0.787933	0.0886941
A0A0G2JYF0;Q80ZA5;D4AD03;A0A2L1K0J5;W0NXI0;A0A097PID6;W0NT44;W0NT55;W0NWG8	A0A0G2JYF0;Q80ZA5;D4AD03;A0A2L1K0J5;W0NXI0;A0A097PID6;W0NT44;W0NT55;W0NWG8	Sodium-driven chloride bicarbonate exchanger;Anion exchange protein	Slc4a10	tr|A0A0G2JYF0|A0A0G2JYF0_RAT Anion exchange protein OS=Rattus norvegicus OX=10116 GN=Slc4a10 PE=1 SV=1;sp|Q80ZA5|S4A10_RAT Sodium-driven chloride bicarbonate exchanger OS=Rattus norvegicus OX=10116 GN=Slc4a10 PE=1 SV=1;tr|D4AD03|D4AD03_RAT Anion exchange p	9	22	21	17	22.5	125.71	1118	111.5	14.1	15.5	14.9	17.5	15.3	15.4	12759000000	657630000	610900000	674820000	711340000	711940000	741270000	0.897808	0.0265532
Q5U329;F8WFT7;P23562;Q91ZE7	Q5U329;F8WFT7;P23562;Q91ZE7	Anion exchange protein;Band 3 anion transport protein	Slc4a1	tr|Q5U329|Q5U329_RAT Anion exchange protein OS=Rattus norvegicus OX=10116 GN=Slc4a1 PE=1 SV=1;tr|F8WFT7|F8WFT7_RAT Anion exchange protein OS=Rattus norvegicus OX=10116 GN=Slc4a1 PE=1 SV=1;sp|P23562|B3AT_RAT Band 3 anion transport protein OS=Rattus norvegic	4	11	11	11	18.2	94.354	850	63.307	18.2	5.2	10.6	8.9	12.8	9.2	2238600000	282580000	102820000	133910000	124910000	226000000	134390000	1.07008	0.868324
B4F795	B4F795	Choline transporter-like protein 2	Slc44a2	sp|B4F795|CTL2_RAT Choline transporter-like protein 2 OS=Rattus norvegicus OX=10116 GN=Slc44a2 PE=2 SV=1	1	5	4	4	7.1	79.896	705	4.2771	3.5	3	2.1	5.4	5.1	4.5	1731800000	69877000	47959000	137790000	83657000	84050000	93298000	0.979391	0.950649
A0A0G2K7R8;A0A0G2K0P8;Q8VII6	A0A0G2K7R8;A0A0G2K0P8;Q8VII6	Choline transporter-like protein 1	Slc44a1	tr|A0A0G2K7R8|A0A0G2K7R8_RAT CDW92 antigen, isoform CRA_a OS=Rattus norvegicus OX=10116 GN=Slc44a1 PE=1 SV=1;tr|A0A0G2K0P8|A0A0G2K0P8_RAT CDW92 antigen, isoform CRA_b OS=Rattus norvegicus OX=10116 GN=Slc44a1 PE=1 SV=1;sp|Q8VII6|CTL1_RAT Choline transporter	3	10	10	10	19.1	73.114	653	59.248	11.2	10.4	4.1	12.7	12.7	10.4	2025100000	102680000	103840000	56201000	104390000	133780000	133940000	0.70603	0.120203
A0A0H2UHQ0;Q794F9	A0A0H2UHQ0;Q794F9	4F2 cell-surface antigen heavy chain	Slc3a2	tr|A0A0H2UHQ0|A0A0H2UHQ0_RAT 4F2 cell-surface antigen heavy chain OS=Rattus norvegicus OX=10116 GN=Slc3a2 PE=1 SV=1;sp|Q794F9|4F2_RAT 4F2 cell-surface antigen heavy chain OS=Rattus norvegicus OX=10116 GN=Slc3a2 PE=1 SV=1	2	18	18	18	39.9	61.874	566	323.31	34.8	36.9	36.9	36.9	35.7	37.3	40073000000	1848200000	2147100000	2105000000	2201200000	1972200000	2196700000	0.957646	0.495822
D4A517	D4A517		Slc39a10	tr|D4A517|D4A517_RAT Solute carrier family 39 (Zinc transporter), member 10 (Predicted), isoform CRA_a OS=Rattus norvegicus OX=10116 GN=Slc39a10 PE=1 SV=1	1	4	4	4	4.7	94.306	834	7.9947	2.3	2.3	0	2.3	2.3	2.3	519750000	33646000	30655000		28594000	40045000	27585000	1.00236	0.989438
Q9JHZ9	Q9JHZ9	Sodium-coupled neutral amino acid transporter 3	Slc38a3	sp|Q9JHZ9|S38A3_RAT Sodium-coupled neutral amino acid transporter 3 OS=Rattus norvegicus OX=10116 GN=Slc38a3 PE=2 SV=1	1	6	6	6	12.9	55.636	504	37.022	1.8	10.9	9.5	9.3	3.8	9.1	3425700000	147060000	154280000	181000000	179780000	155500000	194670000	0.910161	0.360728
O35458	O35458	Vesicular inhibitory amino acid transporter	Slc32a1	sp|O35458|VIAAT_RAT Vesicular inhibitory amino acid transporter OS=Rattus norvegicus OX=10116 GN=Slc32a1 PE=1 SV=1	1	11	11	11	26.3	57.407	525	46.298	16.2	21.7	17.3	20.4	19.4	18.7	8097200000	385360000	374990000	347120000	350770000	466690000	363590000	0.9377	0.558001
Q6QIX3;Q8K4Y6	Q6QIX3	Zinc transporter 3	Slc30a3	sp|Q6QIX3|ZNT3_RAT Zinc transporter 3 OS=Rattus norvegicus OX=10116 GN=Slc30a3 PE=1 SV=1	2	11	11	11	30.2	41.898	388	76.664	28.1	28.1	26	26	28.1	30.2	12955000000	586730000	567420000	780970000	686260000	706730000	548470000	0.996734	0.981218
A0A0G2JSJ3;A0A0G2JVB0;A0A0G2JX37;Q07647;Q6P506	A0A0G2JSJ3;A0A0G2JVB0;A0A0G2JX37;Q07647;Q6P506	Solute carrier family 2, facilitated glucose transporter member 3	Slc2a3	tr|A0A0G2JSJ3|A0A0G2JSJ3_RAT Solute carrier family 2 (Facilitated glucose transporter), member 3 OS=Rattus norvegicus OX=10116 GN=Slc2a3 PE=1 SV=1;tr|A0A0G2JVB0|A0A0G2JVB0_RAT Solute carrier family 2, facilitated glucose transporter member 3 OS=Rattus norv	5	8	8	8	14.6	53.562	493	193.51	14.6	14.6	14.6	14.6	14.6	14.6	21137000000	1156400000	1274600000	1004900000	1117100000	1203500000	1142600000	0.992117	0.917135
Q921A2	Q921A2	Proton myo-inositol cotransporter	Slc2a13	sp|Q921A2|MYCT_RAT Proton myo-inositol cotransporter OS=Rattus norvegicus OX=10116 GN=Slc2a13 PE=1 SV=2	1	3	3	3	6.8	69.149	637	28.262	2	3.9	3.9	3.9	2	1.9	393580000	30556000	26831000		32429000		22761000	1.03981	0.851716
A0A0G2K2S2;P11167	A0A0G2K2S2;P11167	Solute carrier family 2, facilitated glucose transporter member 1	Slc2a1	tr|A0A0G2K2S2|A0A0G2K2S2_RAT Solute carrier family 2, facilitated glucose transporter member 1 OS=Rattus norvegicus OX=10116 GN=Slc2a1 PE=1 SV=1;sp|P11167|GTR1_RAT Solute carrier family 2, facilitated glucose transporter member 1 OS=Rattus norvegicus OX=10	2	7	7	7	12.2	53.88	491	38.093	8.8	10.2	10	12.2	9	12	10216000000	509540000	550010000	566490000	646900000	460240000	442710000	1.04916	0.725812
Q6GMM8;P97849	Q6GMM8;P97849	Long-chain fatty acid transport protein 1	Slc27a1	tr|Q6GMM8|Q6GMM8_RAT Long-chain fatty acid transport protein 1 OS=Rattus norvegicus OX=10116 GN=Slc27a1 PE=1 SV=1;sp|P97849|S27A1_RAT Long-chain fatty acid transport protein 1 OS=Rattus norvegicus OX=10116 GN=Slc27a1 PE=2 SV=1	2	11	11	11	28.9	71.346	646	35.469	1.4	13.6	11.8	15.3	4.3	9.9	1365200000		75982000	77848000	65096000	75027000	87259000	1.01479	0.90116
Q52KK3	Q52KK3	Solute carrier family 25 member 51	Slc25a51	sp|Q52KK3|S2551_RAT Solute carrier family 25 member 51 OS=Rattus norvegicus OX=10116 GN=Slc25a51 PE=2 SV=1	1	5	5	5	17.4	33.774	298	32.22	12.1	9.1	9.1	6.4	17.4	9.4	870630000	37725000	39836000	58221000	73564000	47180000	56978000	0.764013	0.237843
Q09073	Q09073	ADP/ATP translocase 2;ADP/ATP translocase 2, N-terminally processed	Slc25a5	sp|Q09073|ADT2_RAT ADP/ATP translocase 2 OS=Rattus norvegicus OX=10116 GN=Slc25a5 PE=1 SV=3	1	20	11	11	50.7	32.901	298	151.67	44.6	50.7	50.7	48.3	48.3	50.7	113260000000	5097000000	5237200000	4637100000	5417600000	6375800000	6410500000	0.822423	0.0444128
B2RYK4;Q5EB62	B2RYK4;Q5EB62	Solute carrier family 25 member 46	Slc25a46	tr|B2RYK4|B2RYK4_RAT Similar to RIKEN cDNA 1200007B05 OS=Rattus norvegicus OX=10116 GN=Slc25a46 PE=1 SV=1;sp|Q5EB62|S2546_RAT Solute carrier family 25 member 46 OS=Rattus norvegicus OX=10116 GN=Slc25a46 PE=1 SV=2	2	9	9	9	36.1	46.21	418	39.019	11.5	16.5	8.9	20.8	16.7	12.7	1540800000	62244000	65565000	73918000	73749000	75846000	59478000	0.964864	0.713258
Q6P9Y4;Q05962	Q6P9Y4;Q05962	ADP/ATP translocase 1	Slc25a4	tr|Q6P9Y4|Q6P9Y4_RAT ADP/ATP translocase 1 OS=Rattus norvegicus OX=10116 GN=Slc25a4 PE=1 SV=1;sp|Q05962|ADT1_RAT ADP/ATP translocase 1 OS=Rattus norvegicus OX=10116 GN=Slc25a4 PE=1 SV=3	2	22	22	13	56.4	32.904	298	308.9	53.7	56	56	53.7	53.7	56	489830000000	23344000000	26340000000	24028000000	23683000000	25048000000	24698000000	1.00385	0.928997
D3ZB81;A0A1W2Q605;A0A1W2Q6F5	D3ZB81;A0A1W2Q605		Slc25a31	tr|D3ZB81|D3ZB81_RAT Solute carrier family 25 member 31 OS=Rattus norvegicus OX=10116 GN=Slc25a31 PE=3 SV=3;tr|A0A1W2Q605|A0A1W2Q605_RAT Solute carrier family 25 member 31 (Fragment) OS=Rattus norvegicus OX=10116 GN=Slc25a31 PE=3 SV=1	3	5	2	2	13.8	35.226	320	2.8791	13.8	13.8	13.8	13.8	13.8	13.8	1286300000	37391000	46996000	51565000	51668000	48823000	53710000	0.881654	0.239945
G3V741;Q6IRH6;P16036	G3V741;Q6IRH6;P16036	Phosphate carrier protein, mitochondrial	Slc25a3	tr|G3V741|G3V741_RAT Phosphate carrier protein, mitochondrial OS=Rattus norvegicus OX=10116 GN=Slc25a3 PE=1 SV=1;tr|Q6IRH6|Q6IRH6_RAT Phosphate carrier protein, mitochondrial OS=Rattus norvegicus OX=10116 GN=Slc25a3 PE=1 SV=1;sp|P16036|MPCP_RAT Phosphate c	3	16	16	16	43.3	39.531	356	82.632	24.4	26.1	26.1	23.9	38.8	23.9	127710000000	6026600000	6812300000	6815500000	6567000000	6504900000	7949400000	0.934975	0.446
Q8K3P6	Q8K3P6	Calcium-binding mitochondrial carrier protein SCaMC-2	Slc25a25	sp|Q8K3P6|SCMC2_RAT Calcium-binding mitochondrial carrier protein SCaMC-2 OS=Rattus norvegicus OX=10116 GN=Slc25a25 PE=1 SV=1	1	6	6	5	15.6	52.694	469	14.439	3.8	10.4	5.8	8.5	4.7	9	864120000	55262000	39852000	52244000	27686000	38586000	77106000	1.02776	0.936777
B1WC67	B1WC67		Slc25a24	tr|B1WC67|B1WC67_RAT RCG29001 OS=Rattus norvegicus OX=10116 GN=Slc25a24 PE=1 SV=1	1	1	1	1	3.4	52.89	475	3.21	0	3.4	3.4	3.4	3.4	3.4	96146000		2823800	5290900	4917500	6254700	6259500	0.698271	0.204606
A0A0G2JVD2;M0R4V4	A0A0G2JVD2;M0R4V4		Slc25a23	tr|A0A0G2JVD2|A0A0G2JVD2_RAT Solute carrier family 25 member 23 OS=Rattus norvegicus OX=10116 GN=Slc25a23 PE=1 SV=1;tr|M0R4V4|M0R4V4_RAT Similar to solute carrier family 25 (Mitochondrial carrier; phosphate carrier), member 23, isoform CRA_b OS=Rattus norv	2	5	4	4	13	48.394	430	10.701	8.1	4.9	8.1	4.9	6.3	3	610370000	38110000		29474000	24318000	32294000	44016000	1.00743	0.977253
Q66HP8;P97521	Q66HP8;P97521	Mitochondrial carnitine/acylcarnitine carrier protein	Slc25a20	tr|Q66HP8|Q66HP8_RAT Mitochondrial carnitine/acylcarnitine carrier protein OS=Rattus norvegicus OX=10116 GN=Slc25a20 PE=1 SV=1;sp|P97521|MCAT_RAT Mitochondrial carnitine/acylcarnitine carrier protein OS=Rattus norvegicus OX=10116 GN=Slc25a20 PE=1 SV=1	2	7	7	7	21.9	33.071	301	12.011	12.3	6.6	12.3	6.6	8.6	6.6	1356800000	69506000	70969000	72401000	55958000	103330000	80840000	0.886511	0.543728
F1LZW6	F1LZW6		Slc25a13	tr|F1LZW6|F1LZW6_RAT Solute carrier family 25 member 13 OS=Rattus norvegicus OX=10116 GN=Slc25a13 PE=1 SV=2	1	5	1	1	10.1	54.099	484	3.8751	10.1	10.1	10.1	10.1	10.1	10.1	4078900000	222120000	195560000	209470000	208400000	212920000	210360000	0.992829	0.855583
F1LX07;A0A0G2K2J7	F1LX07;A0A0G2K2J7		Slc25a12	tr|F1LX07|F1LX07_RAT Solute carrier family 25 member 12 OS=Rattus norvegicus OX=10116 GN=Slc25a12 PE=1 SV=3;tr|A0A0G2K2J7|A0A0G2K2J7_RAT Solute carrier family 25 member 12 OS=Rattus norvegicus OX=10116 GN=Slc25a12 PE=1 SV=1	2	34	34	30	61.2	71.916	655	323.31	55.4	53	48.2	56.2	55.4	52.4	92599000000	4748900000	5084500000	4414600000	4452600000	4874100000	5227400000	0.978968	0.747589
G3V6H5;P97700	G3V6H5;P97700	Mitochondrial 2-oxoglutarate/malate carrier protein	Slc25a11	tr|G3V6H5|G3V6H5_RAT Mitochondrial 2-oxoglutarate/malate carrier protein OS=Rattus norvegicus OX=10116 GN=Slc25a11 PE=1 SV=1;sp|P97700|M2OM_RAT Mitochondrial 2-oxoglutarate/malate carrier protein OS=Rattus norvegicus OX=10116 GN=Slc25a11 PE=1 SV=3	2	18	18	18	60.5	34.136	314	126.58	52.5	60.5	50.6	52.5	50.6	58	50708000000	2642500000	2669100000	2421700000	2360100000	2915100000	2401800000	1.00733	0.927931
O89035	O89035		Slc25a10	tr|O89035|O89035_RAT Mitochondrial dicarboxylate carrier OS=Rattus norvegicus OX=10116 GN=Slc25a10 PE=1 SV=1	1	6	6	6	28.7	31.454	286	20.711	10.5	23.1	23.1	23.1	26.6	21.3	1806500000	65978000	120890000	71182000	101720000	102900000	103330000	0.837961	0.395885
P32089	P32089	Tricarboxylate transport protein, mitochondrial	Slc25a1	sp|P32089|TXTP_RAT Tricarboxylate transport protein, mitochondrial OS=Rattus norvegicus OX=10116 GN=Slc25a1 PE=1 SV=1	1	4	4	4	14.8	33.835	311	10.625	11.3	11.3	11.3	11.3	11.3	7.4	1628100000	87990000	86289000	90555000	71670000	111240000	72775000	1.03578	0.82694
O54701	O54701	Sodium/potassium/calcium exchanger 2	Slc24a2	sp|O54701|NCKX2_RAT Sodium/potassium/calcium exchanger 2 OS=Rattus norvegicus OX=10116 GN=Slc24a2 PE=1 SV=1	1	7	7	7	13.1	74.656	670	23.855	9.1	7	7.5	6	3.4	6.7	3607000000	260410000	192870000	143320000	122350000	141190000	220160000	1.23341	0.452522
Q76GL9;A0A0F7R5I4	Q76GL9;A0A0F7R5I4	Amino acid transporter	Slc1a4	tr|Q76GL9|Q76GL9_RAT Neutral amino acid transporter ASCT1 OS=Rattus norvegicus OX=10116 GN=Slc1a4 PE=1 SV=1;tr|A0A0F7R5I4|A0A0F7R5I4_RAT Alanine/serine/cysteine/threonine transporter 1 OS=Rattus norvegicus OX=10116 GN=ratASCT1 PE=2 SV=1	2	8	8	8	18.3	55.9	529	91.134	18.3	14.9	10.8	14.9	13.4	12.3	8021000000	370420000	431610000	318590000	495540000	426300000	392920000	0.852338	0.219555
A0A0G2KAS7;G3V846;P24942;A0A0G2JSU1;A0A0G2K611;Q7TSX6;O35921;F1LR26	A0A0G2KAS7;G3V846;P24942;A0A0G2JSU1;A0A0G2K611	Amino acid transporter;Excitatory amino acid transporter 1	Slc1a3	tr|A0A0G2KAS7|A0A0G2KAS7_RAT Amino acid transporter OS=Rattus norvegicus OX=10116 GN=Slc1a3 PE=1 SV=1;tr|G3V846|G3V846_RAT Amino acid transporter OS=Rattus norvegicus OX=10116 GN=Slc1a3 PE=1 SV=1;sp|P24942|EAA1_RAT Excitatory amino acid transporter 1 OS=Ra	8	12	12	12	27.1	55.26	498	323.31	23.3	22.7	24.1	24.7	22.7	22.7	101630000000	5300900000	5567700000	4907000000	5189200000	5816800000	4944000000	0.989066	0.865944
Q8K5B5;Q8R4I5	Q8K5B5;Q8R4I5	Amino acid transporter	Slc1a2	tr|Q8K5B5|Q8K5B5_RAT Amino acid transporter OS=Rattus norvegicus OX=10116 GN=Slc1a2 PE=2 SV=1;tr|Q8R4I5|Q8R4I5_RAT Amino acid transporter (Fragment) OS=Rattus norvegicus OX=10116 GN=Slc1a2 PE=2 SV=1	2	19	2	0	34.3	60.916	562	4.8417	31.7	31.7	31.7	31.7	32.7	32.7	6952200000	506200000	294790000	512790000	385380000	232690000	558330000	1.11678	0.7182
P31596;A0A159KIL2;A0A159KIH4;I1T7F1;Q6DUJ5	P31596;A0A159KIL2;A0A159KIH4;I1T7F1	Excitatory amino acid transporter 2;Amino acid transporter	Slc1a2	sp|P31596|EAA2_RAT Excitatory amino acid transporter 2 OS=Rattus norvegicus OX=10116 GN=Slc1a2 PE=1 SV=2;tr|A0A159KIL2|A0A159KIL2_RAT Amino acid transporter OS=Rattus norvegicus OX=10116 PE=2 SV=1;tr|A0A159KIH4|A0A159KIH4_RAT Amino acid transporter OS=Ratt	5	21	21	0	37.5	62.106	573	323.31	36.5	36.5	36.5	36.5	37.5	37.5	418810000000	19248000000	19334000000	19798000000	18958000000	18942000000	19955000000	1.00907	0.665889
P51907	P51907	Excitatory amino acid transporter 3	Slc1a1	sp|P51907|EAA3_RAT Excitatory amino acid transporter 3 OS=Rattus norvegicus OX=10116 GN=Slc1a1 PE=1 SV=1	1	1	1	1	2.9	56.771	523	22.212	2.9	2.9	2.9	2.9	2.9	2.9	332530000	18961000	21854000	24957000	15359000	21953000	10802000	1.367	0.184093
Q62634;Q7TSF2;D4A3I8;D3ZX83;Q8K3H3;Q6AZ46;A0A0G2JXU5;Q62795	Q62634	Vesicular glutamate transporter 1	Slc17a7	sp|Q62634|VGLU1_RAT Vesicular glutamate transporter 1 OS=Rattus norvegicus OX=10116 GN=Slc17a7 PE=1 SV=1	8	14	14	11	22.9	61.665	560	129.82	19.3	22.7	17.3	17.1	22.7	17	52334000000	2800600000	2434000000	2698600000	2706700000	2692800000	2440500000	1.01189	0.834502
P53987	P53987	Monocarboxylate transporter 1	Slc16a1	sp|P53987|MOT1_RAT Monocarboxylate transporter 1 OS=Rattus norvegicus OX=10116 GN=Slc16a1 PE=1 SV=1	1	2	2	2	3.8	53.238	494	6.7718	3.8	1.2	1.2	1.2	3.8	1.2	781220000	37549000	66783000	68990000	64084000	56833000	83894000	0.846253	0.463564
Q5U401;A0A0H2UHA7;Q63424	Q5U401;A0A0H2UHA7;Q63424	Solute carrier family 15 member 2	Slc15a2	tr|Q5U401|Q5U401_RAT Solute carrier family 15 (H+/peptide transporter), member 2 OS=Rattus norvegicus OX=10116 GN=Slc15a2 PE=2 SV=2;tr|A0A0H2UHA7|A0A0H2UHA7_RAT Solute carrier family 15 (H+/peptide transporter), member 2, isoform CRA_a OS=Rattus norvegicus	3	7	7	7	11.1	81.319	729	7.039	4.3	2.1	1	3	3.3	2.1	1564500000	51557000	95872000	94309000	85077000	72616000	69526000	1.0639	0.767236
M0R8C6;P97689	M0R8C6;P97689	Urea transporter 1	Slc14a1	tr|M0R8C6|M0R8C6_RAT Urea transporter OS=Rattus norvegicus OX=10116 GN=Slc14a1 PE=3 SV=1;sp|P97689|UT1_RAT Urea transporter 1 OS=Rattus norvegicus OX=10116 GN=Slc14a1 PE=2 SV=2	2	3	3	3	6.2	42.236	386	11.245	6.2	2.1	3.9	4.1	0	1.8	814070000	50430000	40558000	34755000	76293000		51327000	0.656862	0.141132
Q63633;D3ZGI9;F1LNP4;Q63632;A0A0G2K8S1;Q5RK27	Q63633;D3ZGI9;F1LNP4	Solute carrier family 12 member 5	Slc12a5	sp|Q63633|S12A5_RAT Solute carrier family 12 member 5 OS=Rattus norvegicus OX=10116 GN=Slc12a5 PE=1 SV=2;tr|D3ZGI9|D3ZGI9_RAT Solute carrier family 12 member 5 OS=Rattus norvegicus OX=10116 GN=Slc12a5 PE=1 SV=3;tr|F1LNP4|F1LNP4_RAT Solute carrier family 12	6	39	39	34	34.2	126.25	1139	323.31	26.9	28.1	25.4	29.8	28.7	30.1	93723000000	4490900000	5001100000	5293100000	4401400000	4767700000	4728300000	1.06388	0.321204
Q9QX10;E9PTX9;Q9R1N0;Q9Z267	Q9QX10;E9PTX9		Slc12a2	tr|Q9QX10|Q9QX10_RAT Na-K-Cl cotransporter OS=Rattus norvegicus OX=10116 GN=Slc12a2 PE=2 SV=1;tr|E9PTX9|E9PTX9_RAT Solute carrier family 12 member 2 OS=Rattus norvegicus OX=10116 GN=Slc12a2 PE=1 SV=1	4	20	19	19	20.1	130.35	1203	81.225	10.9	10.6	8.8	12.9	11.7	12.1	18904000000	814230000	951120000	1145300000	906540000	1036300000	1208700000	0.923564	0.57005
A0A0G2K4X8;Q6PEC4	A0A0G2K4X8;Q6PEC4	S-phase kinase-associated protein 1	Skp1	tr|A0A0G2K4X8|A0A0G2K4X8_RAT S-phase kinase-associated protein 1 OS=Rattus norvegicus OX=10116 GN=Skp1 PE=1 SV=1;sp|Q6PEC4|SKP1_RAT S-phase kinase-associated protein 1 OS=Rattus norvegicus OX=10116 GN=Skp1 PE=1 SV=3	2	12	12	12	78.2	18.931	165	80.738	77.6	72.7	65.5	72.1	53.9	65.5	18224000000	925480000	818460000	899410000	771400000	915400000	863860000	1.03634	0.591436
D4AE49	D4AE49		Skiv2l2	tr|D4AE49|D4AE49_RAT Mtr4 exosome RNA helicase OS=Rattus norvegicus OX=10116 GN=Mtrex PE=1 SV=3	1	1	1	1	0.8	120.7	1066	1.9066	0.8	0.8	0.8	0.8	0.8	0	916220000	70969000	61250000	92183000	133410000	60045000		0.773313	0.51484
Q68FX9	Q68FX9	NAD-dependent protein deacylase sirtuin-5, mitochondrial	Sirt5	sp|Q68FX9|SIR5_RAT NAD-dependent protein deacylase sirtuin-5, mitochondrial OS=Rattus norvegicus OX=10116 GN=Sirt5 PE=2 SV=1	1	8	8	8	36.5	34.098	310	27.663	16.8	9.7	4.2	10	10	20.3	2750400000	122440000	154320000	98840000	167570000	138520000	113720000	0.89469	0.54609
C6ZII9;B2RZ31	C6ZII9;B2RZ31		Sirt3	tr|C6ZII9|C6ZII9_RAT NAD-dependent protein deacetylase OS=Rattus norvegicus OX=10116 GN=Sirt3 PE=1 SV=1;tr|B2RZ31|B2RZ31_RAT NAD-dependent protein deacetylase OS=Rattus norvegicus OX=10116 GN=Sirt3 PE=2 SV=1	2	4	4	4	16.6	35	320	16.823	8.8	3.4	8.8	13.1	3.4	8.8	223160000	14145000	8441100	8312400	13860000	15600000	10722000	0.768964	0.265911
A0A0G2JWM2;Q5RJQ4	A0A0G2JWM2;Q5RJQ4	NAD-dependent protein deacetylase sirtuin-2	Sirt2	tr|A0A0G2JWM2|A0A0G2JWM2_RAT NAD-dependent protein deacetylase OS=Rattus norvegicus OX=10116 GN=Sirt2 PE=1 SV=1;sp|Q5RJQ4|SIR2_RAT NAD-dependent protein deacetylase sirtuin-2 OS=Rattus norvegicus OX=10116 GN=Sirt2 PE=1 SV=1	2	19	19	19	64.7	43.163	388	323.31	53.9	49	53.9	49	59.8	64.7	61754000000	2910200000	2677000000	3124800000	3214500000	3801100000	3876900000	0.799816	0.041794
Q499T3	Q499T3		Sirpa	tr|Q499T3|Q499T3_RAT Sirpa protein OS=Rattus norvegicus OX=10116 GN=Sirpa PE=1 SV=1	1	14	1	1	37.2	56.118	513	4.4371	37.2	37.2	29.2	37.2	36.1	37.2	220340000	13929000	14818000	15842000	13801000	15091000	14169000	1.03548	0.491178
P97710	P97710	Tyrosine-protein phosphatase non-receptor type substrate 1	Sirpa	sp|P97710|SHPS1_RAT Tyrosine-protein phosphatase non-receptor type substrate 1 OS=Rattus norvegicus OX=10116 GN=Sirpa PE=1 SV=1	1	14	14	1	36.7	55.69	509	228.07	32.2	32.2	28.7	32.2	35.6	32.2	50363000000	2623500000	2811000000	2674100000	2554800000	2603600000	2278300000	1.09035	0.125075
M0RD40	M0RD40		Sik3	tr|M0RD40|M0RD40_RAT SIK family kinase 3 OS=Rattus norvegicus OX=10116 GN=Sik3 PE=1 SV=2	1	10	10	10	8.4	145.99	1311	22.229	3.4	5.7	1.4	2.7	3.7	2.1	2654800000	125900000	155840000	112960000	152460000	125360000	122470000	0.986035	0.912301
D4A053;Q7TP36	D4A053;Q7TP36	Protein Shroom2	Shroom2	tr|D4A053|D4A053_RAT Protein Shroom2 OS=Rattus norvegicus OX=10116 GN=Shroom2 PE=1 SV=2;sp|Q7TP36|SHRM2_RAT Protein Shroom2 OS=Rattus norvegicus OX=10116 GN=Shroom2 PE=1 SV=1	2	7	7	7	6.9	164.86	1485	16.405	2.2	1.5	1.5	1.5	1.5	2.8	345850000	22080000	17524000	25149000	18246000	29052000	17903000	0.993129	0.973829
Q5U3Z7;Q6TXG7	Q5U3Z7	Serine hydroxymethyltransferase	Shmt2	tr|Q5U3Z7|Q5U3Z7_RAT Serine hydroxymethyltransferase OS=Rattus norvegicus OX=10116 GN=Shmt2 PE=1 SV=1	2	5	5	5	12.5	55.764	504	13.724	2.2	4.2	0	9.9	4.8	6.5	487370000	36671000	32992000		24983000	23189000	27834000	1.37482	0.0234639
A0MV40	A0MV40		Shisa4	tr|A0MV40|A0MV40_RAT Proline rich membrane protein OS=Rattus norvegicus OX=10116 GN=Shisa4 PE=2 SV=1	1	2	2	2	8.6	21.467	197	3.0148	8.6	4.6	4.6	4.6	4.6	4.6	618910000	33596000	22381000	31720000	32046000	40930000		0.801149	0.283579
Q9JLU4;A0A0G2K042;A0A0U1RS13;A0A0U1RS08	Q9JLU4;A0A0G2K042;A0A0U1RS13	SH3 and multiple ankyrin repeat domains protein 3	Shank3	sp|Q9JLU4|SHAN3_RAT SH3 and multiple ankyrin repeat domains protein 3 OS=Rattus norvegicus OX=10116 GN=Shank3 PE=1 SV=3;tr|A0A0G2K042|A0A0G2K042_RAT SH3 and multiple ankyrin repeat domains protein 3 OS=Rattus norvegicus OX=10116 GN=Shank3 PE=1 SV=1;tr|A0A0	4	31	31	9	26.6	186.37	1740	178.44	6.7	13.7	13.6	13.3	10.7	13.5	8360400000	372090000	417570000	462420000	397030000	345350000	370150000	1.12543	0.196475
M0R5T5;Q9QX74;A0A0G2K7H2;M0R805;A0A0U1RS17;A0A0U1RRR2	M0R5T5;Q9QX74;A0A0G2K7H2;M0R805	SH3 and multiple ankyrin repeat domains protein 2	Shank2	tr|M0R5T5|M0R5T5_RAT SH3 and multiple ankyrin repeat domains protein 2 OS=Rattus norvegicus OX=10116 GN=Shank2 PE=1 SV=2;sp|Q9QX74|SHAN2_RAT SH3 and multiple ankyrin repeat domains protein 2 OS=Rattus norvegicus OX=10116 GN=Shank2 PE=1 SV=2;tr|A0A0G2K7H2|A	6	25	24	24	19	200.2	1842	85.117	3.5	9.8	4.2	9.1	5.1	9.6	4034700000	114760000	263700000	188480000	196810000	158870000	233760000	0.961828	0.883706
Q9WV48	Q9WV48	SH3 and multiple ankyrin repeat domains protein 1	Shank1	sp|Q9WV48|SHAN1_RAT SH3 and multiple ankyrin repeat domains protein 1 OS=Rattus norvegicus OX=10116 GN=Shank1 PE=1 SV=1	1	25	24	24	17.6	226.33	2167	61.767	1.6	9.7	4.6	3.3	4.4	9.4	4491400000	73061000	220070000	232710000	214300000	147070000	176100000	0.978363	0.947016
M0RBZ7;Q6IRL5;A0A0H2UHD8;Q925Q9;F1LRS8	M0RBZ7;Q6IRL5;A0A0H2UHD8;Q925Q9	SH3 domain-containing kinase-binding protein 1	Sh3kbp1	tr|M0RBZ7|M0RBZ7_RAT SH3 domain-containing kinase-binding protein 1 OS=Rattus norvegicus OX=10116 GN=Sh3kbp1 PE=1 SV=2;tr|Q6IRL5|Q6IRL5_RAT SH3-domain kinase binding protein 1 OS=Rattus norvegicus OX=10116 GN=Sh3kbp1 PE=2 SV=1;tr|A0A0H2UHD8|A0A0H2UHD8_RAT	5	7	7	7	11.9	71.851	655	18.706	0	1.2	4.3	4.3	8.2	2.9	605280000		37383000	28370000	25036000	33056000	58626000	0.845024	0.685414
Q5PPJ9;D4A7V1	Q5PPJ9;D4A7V1	Endophilin-B2	Sh3glb2	sp|Q5PPJ9|SHLB2_RAT Endophilin-B2 OS=Rattus norvegicus OX=10116 GN=Sh3glb2 PE=1 SV=2;tr|D4A7V1|D4A7V1_RAT Endophilin-B2 OS=Rattus norvegicus OX=10116 GN=Sh3glb2 PE=1 SV=3	2	23	23	1	57.2	44.852	404	251.55	45.3	54	54	55.4	47	50.5	34115000000	1761500000	1709300000	1892800000	1604900000	1817300000	1738900000	1.03924	0.45977
A0A0G2K714;Q6AYE2	A0A0G2K714;Q6AYE2	Endophilin-B1	Sh3glb1	tr|A0A0G2K714|A0A0G2K714_RAT Endophilin-B1 OS=Rattus norvegicus OX=10116 GN=Sh3glb1 PE=1 SV=1;sp|Q6AYE2|SHLB1_RAT Endophilin-B1 OS=Rattus norvegicus OX=10116 GN=Sh3glb1 PE=2 SV=1	2	7	6	6	19.8	43.078	384	29.478	6	10.9	6	10.9	8.1	8.1	559200000	23465000	27988000	20891000	37897000	31485000	38986000	0.667577	0.0184594
O35180;Q9JKT0	O35180;Q9JKT0	Endophilin-A3	Sh3gl3	sp|O35180|SH3G3_RAT Endophilin-A3 OS=Rattus norvegicus OX=10116 GN=Sh3gl3 PE=1 SV=2;tr|Q9JKT0|Q9JKT0_RAT Endophilin-A3 OS=Rattus norvegicus OX=10116 GN=Sh3gl3 PE=1 SV=1	2	12	11	11	38.6	39.166	347	44.943	18.4	15	15	15.3	19.9	16.7	1788100000	67765000	111020000	96142000	126190000	77987000	123680000	0.838558	0.430878
O35179	O35179	Endophilin-A1	Sh3gl2	sp|O35179|SH3G2_RAT Endophilin-A1 OS=Rattus norvegicus OX=10116 GN=Sh3gl2 PE=1 SV=2	1	27	27	18	57.7	39.899	352	323.31	56	53.7	53.4	53.4	51.7	53.4	124850000000	6398900000	6194600000	6444500000	6240400000	6841000000	6713300000	0.961773	0.272046
O35964	O35964	Endophilin-A2	Sh3gl1	sp|O35964|SH3G1_RAT Endophilin-A2 OS=Rattus norvegicus OX=10116 GN=Sh3gl1 PE=1 SV=1	1	22	13	13	55.7	41.492	368	119.08	51.4	55.4	35.9	47.3	51.4	41.6	10289000000	519960000	570310000	547190000	514330000	484090000	557510000	1.0524	0.351583
B2RZ27	B2RZ27		Sh3bgrl3	tr|B2RZ27|B2RZ27_RAT SH3 domain binding glutamic acid-rich protein-like 3 OS=Rattus norvegicus OX=10116 GN=Sh3bgrl3 PE=1 SV=1	1	6	6	6	82.8	10.477	93	94.801	82.8	72	36.6	55.9	72	74.2	9487000000	433980000	475380000	299950000	361040000	347700000	475650000	1.02104	0.906931
A0A0G2K8I0	A0A0G2K8I0		Sh3bgrl2	tr|A0A0G2K8I0|A0A0G2K8I0_RAT SH3 domain-binding glutamic acid-rich-like protein OS=Rattus norvegicus OX=10116 GN=Sh3bgrl2 PE=1 SV=1	1	2	2	2	28.3	10.686	92	10.148	13	28.3	28.3	28.3	28.3	13	1224000000	105900000	55142000	49498000	40168000	48909000	62527000	1.38875	0.361314
B5DFD8	B5DFD8	SH3 domain-binding glutamic acid-rich-like protein	Sh3bgrl	tr|B5DFD8|B5DFD8_RAT SH3 domain-binding glutamic acid-rich-like protein OS=Rattus norvegicus OX=10116 GN=Sh3bgrl PE=1 SV=1	1	5	5	5	66.7	12.8	114	23.594	35.1	66.7	35.1	43.9	35.1	35.1	2166500000	129740000	92130000	102380000	78104000	112310000	109090000	1.08262	0.626026
Q80W98	Q80W98	Small glutamine-rich tetratricopeptide repeat-containing protein beta	Sgtb	sp|Q80W98|SGTB_RAT Small glutamine-rich tetratricopeptide repeat-containing protein beta OS=Rattus norvegicus OX=10116 GN=Sgtb PE=1 SV=1	1	8	8	8	39.5	33.487	304	54.209	23.7	13.8	19.1	15.1	6.6	29.9	3059200000	162700000	143990000	148810000	151720000	204710000	179790000	0.849465	0.174165
O70593	O70593	Small glutamine-rich tetratricopeptide repeat-containing protein alpha	Sgta	sp|O70593|SGTA_RAT Small glutamine-rich tetratricopeptide repeat-containing protein alpha OS=Rattus norvegicus OX=10116 GN=Sgta PE=1 SV=1	1	8	8	8	29.6	34.157	314	46.498	26.4	20.7	18.2	15	22.3	26.1	4904000000	207980000	268000000	289490000	230530000	244040000	231150000	1.08467	0.466675
Q8CHN6	Q8CHN6	Sphingosine-1-phosphate lyase 1	Sgpl1	sp|Q8CHN6|SGPL1_RAT Sphingosine-1-phosphate lyase 1 OS=Rattus norvegicus OX=10116 GN=Sgpl1 PE=2 SV=1	1	1	1	1	3	63.758	568	2.8574	3	3	0	3	3	3	40483000	3960000	4625800		3823500	4316200	3732700	1.08476	0.397901
F1M1Y0;P0DJJ3	F1M1Y0;P0DJJ3	SH3-containing GRB2-like protein 3-interacting protein 1	Sgip1	tr|F1M1Y0|F1M1Y0_RAT SH3-containing GRB2-like protein 3-interacting protein 1 OS=Rattus norvegicus OX=10116 GN=Sgip1 PE=1 SV=3;sp|P0DJJ3|SGIP1_RAT SH3-containing GRB2-like protein 3-interacting protein 1 OS=Rattus norvegicus OX=10116 GN=Sgip1 PE=1 SV=1	2	26	26	26	48.4	88.538	827	236.58	40.7	31.2	26.5	34.2	36.5	34.5	14348000000	686000000	769250000	764260000	789140000	709930000	737480000	0.992381	0.880889
Q8CFD0	Q8CFD0	Sideroflexin-5	Sfxn5	sp|Q8CFD0|SFXN5_RAT Sideroflexin-5 OS=Rattus norvegicus OX=10116 GN=Sfxn5 PE=2 SV=1	1	13	13	13	45.9	37.304	342	175.54	32.7	31.9	34.5	38.3	32.7	29.8	18756000000	746350000	1055200000	1075900000	968040000	1063700000	909640000	0.978265	0.862763
Q9JHY2	Q9JHY2	Sideroflexin-3	Sfxn3	sp|Q9JHY2|SFXN3_RAT Sideroflexin-3 OS=Rattus norvegicus OX=10116 GN=Sfxn3 PE=2 SV=1	1	16	16	1	60.7	35.433	321	111.88	45.5	55.5	60.7	60.7	48	50.5	32719000000	1704500000	1859000000	1845800000	1592200000	1700900000	1795800000	1.06296	0.236923
Q6P6T0;G3V804	Q6P6T0;G3V804	Sideroflexin	Sfxn3	tr|Q6P6T0|Q6P6T0_RAT Sidoreflexin OS=Rattus norvegicus OX=10116 GN=Sfxn3 PE=2 SV=1;tr|G3V804|G3V804_RAT Sidoreflexin OS=Rattus norvegicus OX=10116 GN=Sfxn3 PE=1 SV=1	2	16	1	1	60.7	35.404	321	16.146	50.8	60.7	60.7	60.7	53.3	50.5	1648100000	142620000	146120000	67613000	82701000	168420000	86588000	1.05521	0.877716
Q6AYS2	Q6AYS2	Sideroflexin	Sfxn1	tr|Q6AYS2|Q6AYS2_RAT Sidoreflexin OS=Rattus norvegicus OX=10116 GN=Sfxn1 PE=1 SV=1	1	13	1	1	51.2	35.588	322	5.3374	42.9	49.1	45	45	41	42.9	2491100000	123100000	165670000	126850000	119710000	90705000	134570000	1.20475	0.277281
Q63965;D3ZPP0	Q63965	Sideroflexin-1	Sfxn1	sp|Q63965|SFXN1_RAT Sideroflexin-1 OS=Rattus norvegicus OX=10116 GN=Sfxn1 PE=2 SV=4	2	13	13	1	53.4	35.546	322	130.35	45	51.2	47.2	47.2	43.2	45	27280000000	1253100000	1342600000	1465400000	1326400000	1387700000	1547800000	0.952885	0.499428
Q4KM71;A0A0G2K8K0;O54725	Q4KM71;A0A0G2K8K0		Sfpq	tr|Q4KM71|Q4KM71_RAT Splicing factor proline/glutamine rich (Polypyrimidine tract binding protein associated) OS=Rattus norvegicus OX=10116 GN=Sfpq PE=2 SV=1;tr|A0A0G2K8K0|A0A0G2K8K0_RAT Splicing factor proline and glutamine-rich OS=Rattus norvegicus OX=10	3	27	27	25	42.3	75.486	699	174.77	30.5	36.8	24.2	28.8	25.9	25.6	25333000000	1329400000	1368800000	1455300000	1305500000	1219600000	1380300000	1.06353	0.236784
M0R835	M0R835		Sf3b6	tr|M0R835|M0R835_RAT Splicing factor 3B, subunit 6 OS=Rattus norvegicus OX=10116 GN=Sf3b6 PE=1 SV=2	1	1	1	1	9.8	14.328	123	3.0972	0	9.8	9.8	9.8	0	9.8	239150000		14754000	16082000	16006000		25462000	0.74361	0.381399
D3ZMS1	D3ZMS1		Sf3b2	tr|D3ZMS1|D3ZMS1_RAT Splicing factor 3b, subunit 2 OS=Rattus norvegicus OX=10116 GN=Sf3b2 PE=1 SV=3	1	6	6	6	6.5	98.146	878	16.033	2.7	1.4	1.4	4.3	0	4.3	355680000	24184000	25408000	31322000	34453000		37743000	0.74717	0.0602235
G3V7T6	G3V7T6		Sf3b1	tr|G3V7T6|G3V7T6_RAT Splicing factor 3b, subunit 1 OS=Rattus norvegicus OX=10116 GN=Sf3b1 PE=1 SV=1	1	9	9	9	8.4	145.83	1304	15.266	2.8	2.6	3.8	2.7	3.5	3.5	800240000	35804000	31318000	32779000	26824000	42815000	46346000	0.861327	0.432505
O88629;F1LM37;F1LSC3	O88629;F1LM37;F1LSC3		Sf1	tr|O88629|O88629_RAT Splicing factor 1 homolog (Fragment) OS=Rattus norvegicus OX=10116 PE=2 SV=1;tr|F1LM37|F1LM37_RAT Sf1 protein OS=Rattus norvegicus OX=10116 GN=Sf1 PE=1 SV=3;tr|F1LSC3|F1LSC3_RAT Splicing factor 1 OS=Rattus norvegicus OX=10116 GN=Sf1 PE	3	2	2	2	17.9	19.38	173	7.4185	12.1	12.1	12.1	17.9	5.8	0	193830000	14310000	9821800	11071000	11317000	12275000		0.994767	0.974268
D4A6P1	D4A6P1		Sez6l2	tr|D4A6P1|D4A6P1_RAT RCG40132, isoform CRA_a OS=Rattus norvegicus OX=10116 GN=Sez6l2 PE=4 SV=1	1	5	5	5	8.6	99.15	923	22.149	0.8	5.1	4.3	3.4	3.4	3.4	231840000		13140000	7978300	13669000	20346000	17151000	0.619111	0.130865
D4ADE5	D4ADE5	Histone-lysine N-methyltransferase SETD7	Setd7	tr|D4ADE5|D4ADE5_RAT Histone-lysine N-methyltransferase SETD7 OS=Rattus norvegicus OX=10116 GN=Setd7 PE=1 SV=1	1	6	6	6	24	40.507	366	15.777	10.4	10.4	14.2	15	10.4	10.4	2199500000	134540000	92356000	112260000	100860000	115960000	128210000	0.982975	0.899287
B0BMV1;D3ZC07;Q63945;A0A0G2JSU3;Q6UN82;D4A466;Q6QI56;A0A0G2K5L9	B0BMV1;D3ZC07;Q63945;A0A0G2JSU3;Q6UN82	Protein SET	Set;Pkn3;Setl1	tr|B0BMV1|B0BMV1_RAT Set protein OS=Rattus norvegicus OX=10116 GN=Set PE=2 SV=1;tr|D3ZC07|D3ZC07_RAT Protein kinase N3 OS=Rattus norvegicus OX=10116 GN=Pkn3 PE=1 SV=3;sp|Q63945|SET_RAT Protein SET OS=Rattus norvegicus OX=10116 GN=Set PE=2 SV=2;tr|A0A0G2JSU	8	5	5	5	26.3	33.405	289	24.672	15.2	26.3	15.2	26.3	15.2	15.2	4760700000	269220000	215510000	231900000	221120000	195630000	265200000	1.05085	0.677274
B5DFL9	B5DFL9		Sestd1	tr|B5DFL9|B5DFL9_RAT SEC14 and spectrin domain-containing 1 OS=Rattus norvegicus OX=10116 GN=Sestd1 PE=1 SV=1	1	7	7	7	17.4	79.421	696	32.76	3.4	9.9	3	11.4	7.5	7.2	436820000	14859000	12168000	32567000	16233000	28632000	23857000	0.867175	0.700015
Q5RJR9;P29457	Q5RJR9;P29457	Serpin H1	Serpinh1	tr|Q5RJR9|Q5RJR9_RAT Serine (Or cysteine) proteinase inhibitor, clade H, member 1, isoform CRA_b OS=Rattus norvegicus OX=10116 GN=Serpinh1 PE=1 SV=1;sp|P29457|SERPH_RAT Serpin H1 OS=Rattus norvegicus OX=10116 GN=Serpinh1 PE=1 SV=1	2	5	5	5	18.2	46.561	417	28.07	6.2	6.2	12	0	3.6	9.4	392670000	12513000	34638000	29340000		25364000	70613000	0.531315	0.320362
Q5M7T5;Q7TPI9	Q5M7T5		Serpinc1	tr|Q5M7T5|Q5M7T5_RAT Serine (Or cysteine) peptidase inhibitor, clade C (Antithrombin), member 1 OS=Rattus norvegicus OX=10116 GN=Serpinc1 PE=1 SV=1	2	7	7	7	17	52.233	465	14.981	17	5.8	0	2.4	8.6	5.8	515170000	330590000	11711000			38528000	21387000	5.71311	0.469829
Q6P9U0	Q6P9U0		Serpinb6	tr|Q6P9U0|Q6P9U0_RAT Serine (Or cysteine) peptidase inhibitor, clade B, member 6a OS=Rattus norvegicus OX=10116 GN=Serpinb6a PE=1 SV=1	1	5	5	5	16.4	43.018	379	11.963	2.4	2.4	0	6.1	8.4	8.4	538180000	43125000	34576000		26197000	53862000	34387000	1.0184	0.953398
A0A0H2UHI5;E0A3N4;A0A0G2KB85;A0A0G2K9B1;P09006	A0A0H2UHI5;E0A3N4;A0A0G2KB85;A0A0G2K9B1;P09006	Serine protease inhibitor A3N	Serpina3n	tr|A0A0H2UHI5|A0A0H2UHI5_RAT Serine protease inhibitor A3N OS=Rattus norvegicus OX=10116 GN=Serpina3n PE=1 SV=1;tr|E0A3N4|E0A3N4_RAT Serpina3n-like protein OS=Rattus norvegicus OX=10116 PE=2 SV=1;tr|A0A0G2KB85|A0A0G2KB85_RAT Serine protease inhibitor A3N O	5	15	15	7	45.6	45.481	408	91.948	45.6	35.3	17.2	35.3	37.3	43.9	9118800000	3480600000	173470000	243240000	722490000	1061600000	1060000000	1.37032	0.764913
F1LR92;Q63556	F1LR92;Q63556	Serine protease inhibitor A3M	Serpina3m	tr|F1LR92|F1LR92_RAT Serine protease inhibitor A3M OS=Rattus norvegicus OX=10116 GN=Serpina3m PE=1 SV=3;sp|Q63556|SPA3M_RAT Serine protease inhibitor A3M (Fragment) OS=Rattus norvegicus OX=10116 GN=Serpina3m PE=2 SV=1	2	3	1	1	8.1	46.84	419	3.4878	5.7	2.9	0	5.7	8.1	5.7	65860000	20956000	3044500		7843600	11088000	7294200	1.37272	0.66671
A0A0G2JY31;A0A0G2JZ73;P17475	A0A0G2JY31;A0A0G2JZ73;P17475	Alpha-1-antiproteinase	Serpina1	tr|A0A0G2JY31|A0A0G2JY31_RAT Alpha-1-antiproteinase OS=Rattus norvegicus OX=10116 GN=Serpina1 PE=1 SV=1;tr|A0A0G2JZ73|A0A0G2JZ73_RAT Alpha-1-antiproteinase OS=Rattus norvegicus OX=10116 GN=Serpina1 PE=1 SV=1;sp|P17475|A1AT_RAT Alpha-1-antiproteinase OS=Rat	3	18	18	18	47.4	46.121	411	51.791	41.6	30.9	16.8	38.2	30.2	31.4	16646000000	3436400000	894340000	836830000	1566300000	2003700000	1448700000	1.02966	0.957425
Q6AXS5	Q6AXS5	Plasminogen activator inhibitor 1 RNA-binding protein;Plasminogen activator inhibitor 1 RNA-binding protein, N-terminally processed	Serbp1	sp|Q6AXS5|PAIRB_RAT Plasminogen activator inhibitor 1 RNA-binding protein OS=Rattus norvegicus OX=10116 GN=Serbp1 PE=1 SV=2	1	16	16	16	47.7	44.754	407	145.23	18.4	34.6	25.1	27.5	25.8	16.7	7254100000	342050000	422350000	323260000	344470000	247910000	376890000	1.12214	0.467722
Q91Y81	Q91Y81	Septin-2	Septin2	sp|Q91Y81|SEPT2_RAT Septin-2 OS=Rattus norvegicus OX=10116 GN=Septin2 PE=1 SV=1	1	13	13	13	52.6	41.592	361	191.75	29.9	52.6	38.8	41.8	47.9	43.2	16636000000	776140000	871930000	831900000	863040000	904000000	805510000	0.964012	0.481852
Q5EB96	Q5EB96	Septin-1	Septin1	sp|Q5EB96|SEPT1_RAT Septin-1 OS=Rattus norvegicus OX=10116 GN=Septin1 PE=1 SV=1	1	5	1	1	7.4	42.057	366	-2	3	7.1	4.9	5.2	5.2	3	3130300000	143070000	401340000	127340000	155000000	131590000	140150000	1.57414	0.411165
B2GVB4;Q9QZR6;F1LN75	B2GVB4;Q9QZR6;F1LN75	Septin-9	SEPT9	tr|B2GVB4|B2GVB4_RAT Sept9 protein (Fragment) OS=Rattus norvegicus OX=10116 GN=Sept9 PE=2 SV=1;sp|Q9QZR6|SEPT9_RAT Septin-9 OS=Rattus norvegicus OX=10116 GN=Septin9 PE=1 SV=1;tr|F1LN75|F1LN75_RAT Septin 9 OS=Rattus norvegicus OX=10116 GN=Sept9 PE=1 SV=3	3	20	20	20	38.2	62.031	550	126.19	25.3	29.8	31.8	32.9	27.1	24.5	18353000000	955040000	994710000	947900000	1018600000	942440000	851830000	1.03014	0.604592
A0A0G2K7G7;G3V9Z6;B0BNF1;A0A0G2JVY6	A0A0G2K7G7;G3V9Z6;B0BNF1;A0A0G2JVY6	Septin-8	SEPT8	tr|A0A0G2K7G7|A0A0G2K7G7_RAT Septin 8 OS=Rattus norvegicus OX=10116 GN=Sept8 PE=1 SV=1;tr|G3V9Z6|G3V9Z6_RAT Septin 8 OS=Rattus norvegicus OX=10116 GN=Sept8 PE=1 SV=1;sp|B0BNF1|SEPT8_RAT Septin-8 OS=Rattus norvegicus OX=10116 GN=Septin8 PE=1 SV=1;tr|A0A0G2J	4	22	17	17	54.9	55.806	483	323.31	46.4	50.9	50.5	47.6	45.3	51.8	44190000000	2213100000	2157800000	2162000000	2455800000	2008400000	2417400000	0.949329	0.46558
A2VCW8;F1LMC7;D4A0F5;A0A0G2JZT5;Q9WVC0;Q7TP92;A0A0G2JV25	A2VCW8;F1LMC7;D4A0F5;A0A0G2JZT5;Q9WVC0	Septin-7	SEPT7	tr|A2VCW8|A2VCW8_RAT Septin 7 OS=Rattus norvegicus OX=10116 GN=Sept7 PE=2 SV=1;tr|F1LMC7|F1LMC7_RAT Septin 7 OS=Rattus norvegicus OX=10116 GN=Sept7 PE=1 SV=3;tr|D4A0F5|D4A0F5_RAT Septin 7 OS=Rattus norvegicus OX=10116 GN=Sept7 PE=1 SV=3;tr|A0A0G2JZT5|A0A0G	7	28	28	26	68.9	50.678	437	323.31	48.7	65.4	42.3	54.2	49	47.1	157230000000	7062600000	7678800000	8545400000	8133800000	7514700000	7335100000	1.01319	0.847715
B5DFG5;A0A0U1RRT8;A0A0U1RRW2;A0A0U1RRQ5;A0A0U1RS01	B5DFG5;A0A0U1RRT8		SEPT6	tr|B5DFG5|B5DFG5_RAT RCG53214, isoform CRA_d OS=Rattus norvegicus OX=10116 GN=Sept6 PE=1 SV=1;tr|A0A0U1RRT8|A0A0U1RRT8_RAT Septin 6 OS=Rattus norvegicus OX=10116 GN=Sept6 PE=1 SV=1	5	26	15	14	61.6	48.778	427	323.31	49.4	50.1	56	44.3	50.1	50.1	36403000000	1904000000	1758200000	2051000000	2132000000	1784400000	2243900000	0.927422	0.409967
D3ZT07;Q9JJM9	D3ZT07;Q9JJM9	Septin-5	SEPT5	tr|D3ZT07|D3ZT07_RAT Septin 5 OS=Rattus norvegicus OX=10116 GN=Sept5 PE=1 SV=2;sp|Q9JJM9|SEPT5_RAT Septin-5 OS=Rattus norvegicus OX=10116 GN=Septin5 PE=1 SV=2	2	26	1	1	66.7	42.824	369	10.304	64.2	54.2	51.5	52.8	50.1	50.4	2554300000	136350000	110990000	128030000	109130000	66096000	158000000	1.12647	0.637287
D3ZDH8;REV__D3ZUX5	D3ZDH8		SEPT5	tr|D3ZDH8|D3ZDH8_RAT Septin 5 OS=Rattus norvegicus OX=10116 GN=Sept5 PE=1 SV=1	2	27	27	2	66.9	43.892	378	259.13	64.6	54.8	52.1	50.8	50.8	48.4	123700000000	5897300000	6035300000	6321300000	6512400000	6427900000	6149700000	0.956202	0.168701
A0A096MJN4;A0A096MJT3;Q5I0G8;Q6XUZ7;E9PST0;A0A096MJW0;A0JN02;A0A0G2JVC7;Q6XUZ6;A0A096MJ87	A0A096MJN4;A0A096MJT3;Q5I0G8;Q6XUZ7;E9PST0;A0A096MJW0;A0JN02;A0A0G2JVC7;Q6XUZ6		SEPT4	tr|A0A096MJN4|A0A096MJN4_RAT Septin 4 OS=Rattus norvegicus OX=10116 GN=Sept4 PE=1 SV=1;tr|A0A096MJT3|A0A096MJT3_RAT Septin 4 OS=Rattus norvegicus OX=10116 GN=Sept4 PE=1 SV=1;tr|Q5I0G8|Q5I0G8_RAT Sept4 protein (Fragment) OS=Rattus norvegicus OX=10116 GN=Sep	10	23	19	10	54.9	53.083	459	121.1	42.3	32.9	32.5	41.2	31.8	27	11583000000	586950000	516670000	492250000	584540000	676510000	738490000	0.798119	0.0639636
F1LMH0;Q9WU34	F1LMH0;Q9WU34	Neuronal-specific septin-3	SEPT3	tr|F1LMH0|F1LMH0_RAT Septin 3 OS=Rattus norvegicus OX=10116 GN=Sept3 PE=3 SV=1;sp|Q9WU34|SEPT3_RAT Neuronal-specific septin-3 OS=Rattus norvegicus OX=10116 GN=Septin3 PE=1 SV=2	2	14	14	14	39.9	40.653	358	240.89	31.8	37.4	35.5	35.5	31.8	29.3	40982000000	2092400000	1609100000	2137300000	2083800000	2235200000	2475300000	0.859367	0.193327
A0A0G2JUL7;B3GNI6;M0R5W1	A0A0G2JUL7;B3GNI6	Septin-11	SEPT11	tr|A0A0G2JUL7|A0A0G2JUL7_RAT Septin 11 OS=Rattus norvegicus OX=10116 GN=Sept11 PE=1 SV=1;sp|B3GNI6|SEP11_RAT Septin-11 OS=Rattus norvegicus OX=10116 GN=Septin11 PE=1 SV=1	3	28	28	15	62.2	49.341	429	323.31	48.5	48.7	53.1	46.9	48.7	51.3	101220000000	4937900000	5464500000	5342700000	5906800000	4973100000	5580500000	0.956544	0.493169
F1LRJ9;Q8VIF7	F1LRJ9;Q8VIF7	Selenium-binding protein 1	Selenbp1	tr|F1LRJ9|F1LRJ9_RAT Methanethiol oxidase OS=Rattus norvegicus OX=10116 GN=Selenbp1 PE=1 SV=2;sp|Q8VIF7|SBP1_RAT Methanethiol oxidase OS=Rattus norvegicus OX=10116 GN=Selenbp1 PE=1 SV=1	2	8	8	8	20.6	55.107	496	16.481	10.3	4.6	0	8.7	4	4.6	382440000	21547000	18936000		26523000	23804000	13071000	0.95783	0.879194
B2RZD1	B2RZD1		Sec61b	tr|B2RZD1|B2RZD1_RAT Protein transport protein Sec61 subunit beta OS=Rattus norvegicus OX=10116 GN=Sec61b PE=1 SV=1	1	3	3	3	37.5	9.9884	96	9.8336	37.5	37.5	27.1	37.5	37.5	27.1	1097000000	58010000	52593000	87451000	54844000	50230000	69394000	1.13519	0.556655
A0A0U1RRQ7;D3ZEH3;P61621	A0A0U1RRQ7;D3ZEH3;P61621	Protein transport protein Sec61 subunit alpha isoform 1	Sec61a2;Sec61a1	tr|A0A0U1RRQ7|A0A0U1RRQ7_RAT Sec61 translocon alpha 2 subunit OS=Rattus norvegicus OX=10116 GN=Sec61a2 PE=1 SV=1;tr|D3ZEH3|D3ZEH3_RAT Sec61 translocon alpha 2 subunit OS=Rattus norvegicus OX=10116 GN=Sec61a2 PE=1 SV=1;sp|P61621|S61A1_RAT Protein transport	3	4	4	4	10.7	44.749	410	3.2273	6.6	8.3	3.9	3.9	2.2	3.9	962420000	53800000	59310000	56685000	51915000	46292000	66612000	1.03019	0.804229
A0A0G2K0X9;G3V699;Q9Z2Q1	A0A0G2K0X9;G3V699;Q9Z2Q1	Protein transport protein Sec31A	Sec31a	tr|A0A0G2K0X9|A0A0G2K0X9_RAT Protein transport protein Sec31A OS=Rattus norvegicus OX=10116 GN=Sec31a PE=1 SV=1;tr|G3V699|G3V699_RAT Protein transport protein Sec31A OS=Rattus norvegicus OX=10116 GN=Sec31a PE=1 SV=1;sp|Q9Z2Q1|SC31A_RAT Protein transport pr	3	18	18	18	18.5	131.97	1216	69.826	10.7	10.8	6.2	9.3	6.2	12.8	4550700000	178700000	228910000	277490000	212030000	211290000	236310000	1.03861	0.789044
A0A0G2JZF0;B5DEG8	A0A0G2JZF0;B5DEG8		Sec24c	tr|A0A0G2JZF0|A0A0G2JZF0_RAT SEC24 homolog C, COPII coat complex component OS=Rattus norvegicus OX=10116 GN=Sec24c PE=1 SV=1;tr|B5DEG8|B5DEG8_RAT LOC685144 protein OS=Rattus norvegicus OX=10116 GN=Sec24c PE=1 SV=1	2	9	9	9	10.7	114.7	1056	34.574	6.1	5.6	7.3	6.7	7.3	6.5	1100700000	59587000	41901000	64618000	57110000	51513000	66194000	0.950171	0.738374
G3V8Q8	G3V8Q8		Sec23ip	tr|G3V8Q8|G3V8Q8_RAT RCG40648, isoform CRA_b OS=Rattus norvegicus OX=10116 GN=Sec23ip PE=1 SV=1	1	2	2	2	2.2	110.94	999	1.441	0	1.5	1.5	1.5	1.5	1.5	30446000		2870100	2845000	2772700	2722800	3490700	0.953979	0.696046
B5DFC3;A0A0G2JZM2;D3ZCT7	B5DFC3;A0A0G2JZM2		Sec23a	tr|B5DFC3|B5DFC3_RAT Protein transport protein SEC23 OS=Rattus norvegicus OX=10116 GN=Sec23a PE=1 SV=1;tr|A0A0G2JZM2|A0A0G2JZM2_RAT Protein transport protein SEC23 OS=Rattus norvegicus OX=10116 GN=Sec23a PE=1 SV=1	3	12	12	12	25.1	86.161	765	62.691	6.8	6.4	7.2	16.2	9.2	12.9	2853500000	118420000	75263000	48290000	230320000	107350000	304910000	0.376565	0.0942053
Q4KM74	Q4KM74	Vesicle-trafficking protein SEC22b	Sec22b	sp|Q4KM74|SC22B_RAT Vesicle-trafficking protein SEC22b OS=Rattus norvegicus OX=10116 GN=Sec22b PE=1 SV=3	1	11	11	11	52.1	24.74	215	121.08	28.8	27.9	28.8	24.7	20	34.9	4679200000	226610000	279720000	217190000	271100000	246860000	252060000	0.939612	0.497794
Q5EBD0;Q99MS0;B1WC82;Q9Z1J8;A0A0G2K7A8;D3ZUU8	Q5EBD0;Q99MS0	SEC14-like protein 2	Sec14l2	tr|Q5EBD0|Q5EBD0_RAT SEC14-like 2 (S. cerevisiae) OS=Rattus norvegicus OX=10116 GN=Sec14l2 PE=1 SV=1;sp|Q99MS0|S14L2_RAT SEC14-like protein 2 OS=Rattus norvegicus OX=10116 GN=Sec14l2 PE=1 SV=1	6	12	12	12	33.7	46.205	403	40.132	23.8	21.6	11.4	20.1	19.4	27.8	5752100000	271580000	335970000	396210000	279770000	313700000	288720000	1.1378	0.339401
Q5XFW8	Q5XFW8	Protein SEC13 homolog	Sec13	sp|Q5XFW8|SEC13_RAT Protein SEC13 homolog OS=Rattus norvegicus OX=10116 GN=Sec13 PE=1 SV=1	1	6	6	6	28.6	35.547	322	62.097	6.2	16.8	18.9	26.1	6.2	0	2127700000	107640000	96410000	104610000	128840000	107950000		0.869012	0.180085
G3V878;Q9WTR7	G3V878;Q9WTR7	Signal peptidase complex catalytic subunit SEC11;Signal peptidase complex catalytic subunit SEC11C	Sec11c	tr|G3V878|G3V878_RAT Signal peptidase complex catalytic subunit SEC11 OS=Rattus norvegicus OX=10116 GN=Sec11c PE=1 SV=1;sp|Q9WTR7|SC11C_RAT Signal peptidase complex catalytic subunit SEC11C OS=Rattus norvegicus OX=10116 GN=Sec11c PE=2 SV=3	2	1	1	1	5.2	21.66	192	1.7209	0	5.2	5.2	5.2	5.2	0	89367000		7995900	10895000	4874400	8383000		1.42493	0.341399
Q641Z9	Q641Z9		Sdhc	tr|Q641Z9|Q641Z9_RAT Succinate dehydrogenase complex subunit C OS=Rattus norvegicus OX=10116 GN=Sdhc PE=1 SV=1	1	4	4	4	21.9	18.202	169	9.0351	17.2	18.3	7.7	17.2	7.7	12.4	1738900000	108650000	64109000	107020000	87142000	97236000	101860000	0.977435	0.894323
P21913	P21913	Succinate dehydrogenase [ubiquinone] iron-sulfur subunit, mitochondrial	Sdhb	sp|P21913|SDHB_RAT Succinate dehydrogenase [ubiquinone] iron-sulfur subunit, mitochondrial OS=Rattus norvegicus OX=10116 GN=Sdhb PE=2 SV=2	1	13	13	13	40.8	31.83	282	58.766	24.5	34.4	29.4	31.6	31.2	34.4	21902000000	906620000	1111100000	1220300000	1177900000	904090000	1170600000	0.99552	0.971708
Q5RJQ7	Q5RJQ7	Succinate dehydrogenase assembly factor 2, mitochondrial	Sdhaf2	sp|Q5RJQ7|SDHF2_RAT Succinate dehydrogenase assembly factor 2, mitochondrial OS=Rattus norvegicus OX=10116 GN=Sdhaf2 PE=2 SV=1	1	1	1	1	9.1	19.524	164	5.3089	9.1	9.1	0	0	9.1	9.1	44738000	3546000	4865300			4619100	4679400	0.904587	0.57093
Q920L2;Q0QF18	Q920L2;Q0QF18	Succinate dehydrogenase [ubiquinone] flavoprotein subunit, mitochondrial	Sdha	sp|Q920L2|SDHA_RAT Succinate dehydrogenase [ubiquinone] flavoprotein subunit, mitochondrial OS=Rattus norvegicus OX=10116 GN=Sdha PE=1 SV=1;tr|Q0QF18|Q0QF18_RAT Succinate dehydrogenase (quinone) (Fragment) OS=Rattus norvegicus OX=10116 GN=SDHA PE=2 SV=1	2	33	33	33	62.7	71.614	656	323.31	48.5	55.3	48.5	55.3	52.4	55.3	72502000000	3469100000	3242500000	3086600000	3879600000	3660900000	4227100000	0.832642	0.0298565
D4A1Y0;A0A0G2JVC2	D4A1Y0;A0A0G2JVC2		Scyl2	tr|D4A1Y0|D4A1Y0_RAT SCY1-like pseudokinase 2 OS=Rattus norvegicus OX=10116 GN=Scyl2 PE=1 SV=1;tr|A0A0G2JVC2|A0A0G2JVC2_RAT SCY1-like pseudokinase 2 OS=Rattus norvegicus OX=10116 GN=Scyl2 PE=1 SV=1	2	4	4	4	5.7	103.36	930	4.1141	1.2	3.1	0	1.2	4.4	1.2	143030000	8918900	11248000		5751200	10113000	10155000	1.16262	0.545671
Q6AY84	Q6AY84	Secernin-1	Scrn1	sp|Q6AY84|SCRN1_RAT Secernin-1 OS=Rattus norvegicus OX=10116 GN=Scrn1 PE=1 SV=1	1	25	25	25	64.5	46.396	414	169.3	52.7	51.7	49.5	44.4	46.9	47.8	33302000000	1910000000	1617200000	1721100000	1695100000	1708000000	1543900000	1.06091	0.374613
Q920A6	Q920A6	Retinoid-inducible serine carboxypeptidase	Scpep1	sp|Q920A6|RISC_RAT Retinoid-inducible serine carboxypeptidase OS=Rattus norvegicus OX=10116 GN=Scpep1 PE=2 SV=1	1	3	3	3	9.1	51.174	452	28.838	7.1	7.1	7.1	7.1	7.1	9.1	590530000	21055000	20712000	24928000	41419000	27832000	53677000	0.542553	0.0688677
F1LQ55;P11915;A0A0G2KAC1;Q6QI48	F1LQ55;P11915;A0A0G2KAC1	Non-specific lipid-transfer protein	Scp2	tr|F1LQ55|F1LQ55_RAT Non-specific lipid-transfer protein OS=Rattus norvegicus OX=10116 GN=Scp2 PE=1 SV=3;sp|P11915|NLTP_RAT Non-specific lipid-transfer protein OS=Rattus norvegicus OX=10116 GN=Scp2 PE=1 SV=3;tr|A0A0G2KAC1|A0A0G2KAC1_RAT Non-specific lipid-	4	11	11	11	16.8	58.787	547	70.873	13.2	13.5	15.2	15.2	10.1	12.2	6229500000	321610000	329810000	321030000	339880000	292060000	321670000	1.01976	0.681581
Q5RJZ6	Q5RJZ6	Short coiled-coil protein	Scoc	sp|Q5RJZ6|SCOC_RAT Short coiled-coil protein OS=Rattus norvegicus OX=10116 GN=Scoc PE=2 SV=1	1	2	2	2	36.1	13.689	122	31.335	14.8	36.1	14.8	14.8	36.1	36.1	1208500000	26806000	66324000	47083000	67957000	48807000	49437000	0.843635	0.54235
B0BNM7;G3V985	B0BNM7;G3V985		Sco1	tr|B0BNM7|B0BNM7_RAT Sco1 protein (Fragment) OS=Rattus norvegicus OX=10116 GN=Sco1 PE=2 SV=1;tr|G3V985|G3V985_RAT SCO cytochrome c oxidase assembly protein 1 OS=Rattus norvegicus OX=10116 GN=Sco1 PE=1 SV=1	2	2	2	2	8.8	30.744	274	3.4811	2.9	5.8	2.9	2.9	5.8	5.8	643530000	44191000	25390000	37978000	17896000	23120000	31083000	1.49182	0.15385
Q62861;P54900	Q62861;P54900	Sodium channel subunit beta-2	Scn2b	tr|Q62861|Q62861_RAT Sodium channel beta 2 subunit OS=Rattus norvegicus OX=10116 GN=SCNB2 PE=4 SV=1;sp|P54900|SCN2B_RAT Sodium channel subunit beta-2 OS=Rattus norvegicus OX=10116 GN=Scn2b PE=1 SV=1	2	6	6	6	40.9	20.868	186	55.931	16.7	8.6	8.6	23.1	18.3	16.1	2900000000	161640000	184660000	135010000	129810000	131890000	135860000	1.21066	0.125624
P04775;F1LX08;P08104;O08562;D3ZW75;P15390	P04775;F1LX08;P08104	Sodium channel protein type 2 subunit alpha;Sodium channel protein;Sodium channel protein type 3 subunit alpha	Scn2a;Scn3a	sp|P04775|SCN2A_RAT Sodium channel protein type 2 subunit alpha OS=Rattus norvegicus OX=10116 GN=Scn2a PE=1 SV=1;tr|F1LX08|F1LX08_RAT Sodium channel protein OS=Rattus norvegicus OX=10116 GN=Scn3a PE=1 SV=3;sp|P08104|SCN3A_RAT Sodium channel protein type 3	6	32	32	3	17.7	227.87	2005	198.05	12.2	14.2	10.3	12.4	12.1	9.7	13188000000	690100000	625050000	765220000	594940000	633430000	647630000	1.10894	0.191983
F1M9G9;A0A0G2K207;F1LNF5;F1LPK3;A0A0G2JWG8;P15389;A6N7T8;A6N7T7;Q9ESV9;F1M9X1;O88457;Q62968;Q63509;Q63508;A4ZYR8	F1M9G9;A0A0G2K207		Scn2a	tr|F1M9G9|F1M9G9_RAT Sodium channel protein OS=Rattus norvegicus OX=10116 GN=Scn2a PE=1 SV=3;tr|A0A0G2K207|A0A0G2K207_RAT Sodium channel protein OS=Rattus norvegicus OX=10116 GN=Scn2a PE=1 SV=1	15	30	2	2	16.4	220.89	1944	1.8016	10.7	12.8	8.4	11	10.2	8.9	1057900000	56898000	53320000	62716000	46574000	37434000	46982000	1.32021	0.0280418
A0A0G2JXY6;Q9QXU3;Q00954	A0A0G2JXY6;Q9QXU3;Q00954	Sodium channel subunit beta-1	Scn1b	tr|A0A0G2JXY6|A0A0G2JXY6_RAT Sodium channel subunit beta-1 OS=Rattus norvegicus OX=10116 GN=Scn1b PE=4 SV=1;tr|Q9QXU3|Q9QXU3_RAT Sodium channel, voltage-gated, type I, beta, isoform CRA_b OS=Rattus norvegicus OX=10116 GN=SCN1B PE=2 SV=1;sp|Q00954|SCN1B_RAT	3	3	3	3	8.6	21.426	185	2.7392	3.8	0	4.3	4.3	8.1	8.1	526450000	23847000		37560000	50557000	33003000	44004000	0.722073	0.252217
A0A0G2K6Y2;P04774;A0A0G2K914;Q3SWT4	A0A0G2K6Y2;P04774;A0A0G2K914	Sodium channel protein type 1 subunit alpha	Scn1a	tr|A0A0G2K6Y2|A0A0G2K6Y2_RAT Sodium channel protein OS=Rattus norvegicus OX=10116 GN=Scn1a PE=1 SV=1;sp|P04774|SCN1A_RAT Sodium channel protein type 1 subunit alpha OS=Rattus norvegicus OX=10116 GN=Scn1a PE=1 SV=1;tr|A0A0G2K914|A0A0G2K914_RAT Sodium channe	4	15	3	3	6.8	228.67	2009	15.49	3.8	6	6	5.1	4.7	5.2	370200000	23041000	12980000	32315000	34402000	17323000	17950000	0.980782	0.957663
F1M7L6;P47868	F1M7L6;P47868	Secretogranin-3	Scg3	tr|F1M7L6|F1M7L6_RAT Secretogranin III, isoform CRA_a OS=Rattus norvegicus OX=10116 GN=Scg3 PE=1 SV=2;sp|P47868|SCG3_RAT Secretogranin-3 OS=Rattus norvegicus OX=10116 GN=Scg3 PE=1 SV=1	2	4	4	4	14.2	53.252	471	19.657	5.3	10.6	0	5.3	5.3	5.3	419630000	18785000	20205000		26668000	22215000	27735000	0.763332	0.0743131
P10362;G3V7X2;Q8CGL8	P10362;G3V7X2	Secretogranin-2;Secretoneurin;Manserin	Scg2	sp|P10362|SCG2_RAT Secretogranin-2 OS=Rattus norvegicus OX=10116 GN=Scg2 PE=1 SV=1;tr|G3V7X2|G3V7X2_RAT Scg2 protein OS=Rattus norvegicus OX=10116 GN=Scg2 PE=1 SV=2	3	7	7	7	15.3	71.03	619	15.733	7.3	7.3	4.2	4.7	7.3	6.5	1986000000	118310000	91869000	40367000	81342000	99961000	77673000	0.967449	0.912081
Q6AY30	Q6AY30	Saccharopine dehydrogenase-like oxidoreductase	Sccpdh	sp|Q6AY30|SCPDL_RAT Saccharopine dehydrogenase-like oxidoreductase OS=Rattus norvegicus OX=10116 GN=Sccpdh PE=1 SV=1	1	11	11	11	43.6	47.088	429	118.4	34	39.9	32.4	37.8	39.9	34.7	10245000000	472320000	448760000	555170000	584100000	463030000	736440000	0.827694	0.296648
P27615	P27615	Lysosome membrane protein 2	Scarb2	sp|P27615|SCRB2_RAT Lysosome membrane protein 2 OS=Rattus norvegicus OX=10116 GN=Scarb2 PE=1 SV=2	1	6	6	6	13.2	54.09	478	25.773	10.3	7.7	5	8.2	11.5	9.4	1444000000	58383000	108730000	49991000	63126000	68018000	69285000	1.0832	0.77808
A0A0G2K464;Q9JKE3	A0A0G2K464;Q9JKE3	Secretory carrier-associated membrane protein 5	Scamp5	tr|A0A0G2K464|A0A0G2K464_RAT Secretory carrier-associated membrane protein OS=Rattus norvegicus OX=10116 GN=Scamp5 PE=1 SV=1;sp|Q9JKE3|SCAM5_RAT Secretory carrier-associated membrane protein 5 OS=Rattus norvegicus OX=10116 GN=Scamp5 PE=2 SV=1	2	4	4	4	22.6	26.068	235	11.092	22.6	11.9	11.9	22.6	19.1	19.1	11878000000	388230000	607560000	697520000	439390000	605480000	646190000	1.00133	0.994956
E9PTW1;A0A0G2K5Q8;Q9ERM8	E9PTW1;A0A0G2K5Q8		Scamp3	tr|E9PTW1|E9PTW1_RAT Secretory carrier-associated membrane protein OS=Rattus norvegicus OX=10116 GN=Scamp3 PE=1 SV=2;tr|A0A0G2K5Q8|A0A0G2K5Q8_RAT Secretory carrier-associated membrane protein OS=Rattus norvegicus OX=10116 GN=Clk2 PE=1 SV=1	3	7	7	7	32.9	38.497	350	88.091	4.6	23.4	8.3	16.3	12.9	4.6	1717000000	73703000	107690000	108570000	92050000	74291000		1.16212	0.467016
A0A0G2K1I6;P56603;A0A0G2JY82;Q5D009	A0A0G2K1I6;P56603;A0A0G2JY82;Q5D009	Secretory carrier-associated membrane protein 1	Scamp1	tr|A0A0G2K1I6|A0A0G2K1I6_RAT Secretory carrier-associated membrane protein OS=Rattus norvegicus OX=10116 GN=Scamp1 PE=1 SV=1;sp|P56603|SCAM1_RAT Secretory carrier-associated membrane protein 1 OS=Rattus norvegicus OX=10116 GN=Scamp1 PE=1 SV=1;tr|A0A0G2JY82	4	9	9	9	46.4	33.955	304	126.36	17.8	46.4	44.1	38.8	32.9	37.8	9363900000	274280000	445840000	451390000	516450000	496480000	389990000	0.835051	0.333202
F1M3P6	F1M3P6		Scai	tr|F1M3P6|F1M3P6_RAT Protein SCAI OS=Rattus norvegicus OX=10116 GN=Scai PE=1 SV=2	1	16	16	16	27.9	70.288	606	86.077	19.8	20.3	19.3	21.5	19.3	20	7283600000	396690000	358730000	379160000	402670000	362450000	310410000	1.0549	0.532812
M0RAP5;B5DEJ9;B1WC39	M0RAP5		Sbf1	tr|M0RAP5|M0RAP5_RAT SET-binding factor 1 OS=Rattus norvegicus OX=10116 GN=Sbf1 PE=1 SV=1	3	35	35	34	23.8	211.4	1893	101.71	8.9	12.7	6.6	12.3	10.1	13.2	5762300000	283920000	276810000	316920000	354300000	283690000	280110000	0.955942	0.645301
D3ZM09	D3ZM09		Sars2	tr|D3ZM09|D3ZM09_RAT Seryl-tRNA synthetase 2 (Predicted) OS=Rattus norvegicus OX=10116 GN=Sars2 PE=1 SV=1	1	3	3	3	8.5	58.286	518	3.7802	5	2.3	5.8	2.3	2.3	2.3	1435000000	70066000	84028000	85193000	59902000	73376000	67666000	1.19081	0.109669
A0A0G2JZG7;Q6P799	A0A0G2JZG7;Q6P799	Serine--tRNA ligase, cytoplasmic	Sars	tr|A0A0G2JZG7|A0A0G2JZG7_RAT Seryl-aminoacyl-tRNA synthetase 1, isoform CRA_a OS=Rattus norvegicus OX=10116 GN=Sars PE=1 SV=1;sp|Q6P799|SYSC_RAT Serine--tRNA ligase, cytoplasmic OS=Rattus norvegicus OX=10116 GN=Sars PE=1 SV=3	2	21	21	21	42.2	61.362	536	220.25	34.9	36.8	39.9	39.9	38.4	36.8	15377000000	837870000	801660000	703430000	924810000	731830000	853550000	0.93338	0.465604
D3ZUM2	D3ZUM2		Sarm1	tr|D3ZUM2|D3ZUM2_RAT Sterile alpha and TIR motif containing 1 (Predicted) OS=Rattus norvegicus OX=10116 GN=Sarm1 PE=1 SV=1	1	6	6	6	10.5	79.688	724	14.011	0	7.7	2.2	2.2	5.1	5.7	495730000		26810000	28075000	23327000	24901000	25753000	1.11282	0.0739468
Q6AY18	Q6AY18		Sar1a	tr|Q6AY18|Q6AY18_RAT SAR1 gene homolog A (S. cerevisiae), isoform CRA_b OS=Rattus norvegicus OX=10116 GN=Sar1a PE=1 SV=1	1	8	8	6	64.1	22.399	198	51.107	53	53	31.3	53	53	53	4087000000	198420000	237390000	224400000	232870000	198710000	237620000	0.986566	0.866912
Q6AXV4	Q6AXV4	Sorting and assembly machinery component 50 homolog	Samm50	sp|Q6AXV4|SAM50_RAT Sorting and assembly machinery component 50 homolog OS=Rattus norvegicus OX=10116 GN=Samm50 PE=1 SV=1	1	19	19	19	45	51.96	469	53.338	25.8	34.8	26.4	27.5	27.7	31.3	14393000000	684960000	780420000	792590000	709930000	679190000	590900000	1.14038	0.133402
M0RBF0;A0A0G2JZI0;O88453;A0A0G2JW97;M0R6E6	M0RBF0;A0A0G2JZI0;O88453;A0A0G2JW97	Scaffold attachment factor B1	Safb	tr|M0RBF0|M0RBF0_RAT Scaffold attachment factor B1 OS=Rattus norvegicus OX=10116 GN=Safb PE=1 SV=1;tr|A0A0G2JZI0|A0A0G2JZI0_RAT Scaffold attachment factor B OS=Rattus norvegicus OX=10116 GN=Safb PE=1 SV=1;sp|O88453|SAFB1_RAT Scaffold attachment factor B1 O	5	5	5	5	9.9	104.41	931	17.858	4.1	3.3	1.1	1.1	3.9	3.3	846130000	32935000	57506000	48629000	35716000	31287000	52046000	1.16817	0.523694
Q6AXQ0	Q6AXQ0	SUMO-activating enzyme subunit 1;SUMO-activating enzyme subunit 1, N-terminally processed	Sae1	sp|Q6AXQ0|SAE1_RAT SUMO-activating enzyme subunit 1 OS=Rattus norvegicus OX=10116 GN=Sae1 PE=2 SV=1	1	11	11	11	39.5	38.512	349	29.445	14.9	26.6	16.6	18.6	20.3	20.6	1783900000	74878000	71741000	79615000	113110000	74375000	82985000	0.836448	0.285249
D4A1D3	D4A1D3		Sacs	tr|D4A1D3|D4A1D3_RAT Sacsin molecular chaperone OS=Rattus norvegicus OX=10116 GN=Sacs PE=1 SV=2	1	3	3	3	0.8	521.48	4590	3.6531	0.3	0.5	0.5	0.8	0.2	0.3	7887500000		706940000	678070000	440690000	620890000		1.30467	0.218362
Q9ES21	Q9ES21	Phosphatidylinositide phosphatase SAC1	Sacm1l	sp|Q9ES21|SAC1_RAT Phosphatidylinositide phosphatase SAC1 OS=Rattus norvegicus OX=10116 GN=Sacm1l PE=1 SV=1	1	15	15	15	26.6	67.038	587	45.664	8.2	12.4	12.8	17.9	10.7	15.8	5010200000	203960000	340180000	413770000	279020000	270330000	248550000	1.20054	0.438994
P48303	P48303	Sphingosine 1-phosphate receptor 1	S1pr1	sp|P48303|S1PR1_RAT Sphingosine 1-phosphate receptor 1 OS=Rattus norvegicus OX=10116 GN=S1pr1 PE=1 SV=1	1	3	3	3	8.4	42.745	383	14.976	0	1.8	1.8	1.8	0	1.8	398730000		19678000	27197000	40474000		21380000	0.757833	0.54135
P04631	P04631	Protein S100-B	S100b	sp|P04631|S100B_RAT Protein S100-B OS=Rattus norvegicus OX=10116 GN=S100b PE=1 SV=2	1	3	3	3	40.2	10.744	92	254.54	40.2	40.2	40.2	40.2	40.2	40.2	56740000000	3713400000	3204700000	2561100000	3377900000	3792400000	2927100000	0.938776	0.64682
A0A0H2UHJ1;P50116	A0A0H2UHJ1;P50116	Protein S100-A9	S100a9	tr|A0A0H2UHJ1|A0A0H2UHJ1_RAT Protein S100-A9 OS=Rattus norvegicus OX=10116 GN=S100a9 PE=1 SV=1;sp|P50116|S10A9_RAT Protein S100-A9 OS=Rattus norvegicus OX=10116 GN=S100a9 PE=1 SV=3	2	5	5	5	29.3	15.22	133	5.7507	18.8	18.8	6	12.8	24.1	24.1	1213400000	254670000	85106000		103020000	291530000	128400000	0.974594	0.967141
P50115	P50115	Protein S100-A8	S100a8	sp|P50115|S10A8_RAT Protein S100-A8 OS=Rattus norvegicus OX=10116 GN=S100a8 PE=1 SV=3	1	3	3	3	40.4	10.238	89	18.412	40.4	32.6	40.4	32.6	32.6	40.4	1559400000	247280000	129050000	127520000	170500000	290360000	156930000	0.815568	0.548716
B2GVB1;P05964	B2GVB1;P05964	Protein S100;Protein S100-A6	S100a6	tr|B2GVB1|B2GVB1_RAT Protein S100 OS=Rattus norvegicus OX=10116 GN=S100a6 PE=2 SV=1;sp|P05964|S10A6_RAT Protein S100-A6 OS=Rattus norvegicus OX=10116 GN=S100a6 PE=1 SV=3	2	1	1	1	9	10.035	89	1.6543	9	9	9	0	9	9	688240000	37570000	39880000	48679000		46450000	36925000	1.00853	0.953619
P05942	P05942	Protein S100-A4	S100a4	sp|P05942|S10A4_RAT Protein S100-A4 OS=Rattus norvegicus OX=10116 GN=S100a4 PE=2 SV=1	1	2	2	2	16.8	11.776	101	8.3851	16.8	16.8	16.8	16.8	16.8	16.8	234700000	13523000	11515000	9923700	17939000	13590000	16323000	0.730621	0.0589692
B0BMX3	B0BMX3		S100a16	tr|B0BMX3|B0BMX3_RAT S100 calcium binding protein A16 (Predicted), isoform CRA_a OS=Rattus norvegicus OX=10116 GN=S100a16 PE=1 SV=1	1	2	2	2	18.7	14.224	123	15.025	18.7	18.7	18.7	18.7	18.7	18.7	2648700000	116090000	141870000	116690000	143210000	139530000	133850000	0.899325	0.192148
D3ZTB5	D3ZTB5		S100a13	tr|D3ZTB5|D3ZTB5_RAT S100 calcium-binding protein A13 OS=Rattus norvegicus OX=10116 GN=S100a13 PE=1 SV=2	1	8	8	8	80.6	11.198	98	38.582	72.4	80.6	80.6	80.6	80.6	80.6	9012700000	379910000	515010000	421900000	426480000	403040000	416130000	1.05713	0.58942
P35467	P35467	Protein S100-A1	S100a1	sp|P35467|S10A1_RAT Protein S100-A1 OS=Rattus norvegicus OX=10116 GN=S100a1 PE=1 SV=3	1	4	4	4	48.9	10.56	94	56.978	41.5	41.5	41.5	41.5	41.5	48.9	5440100000	313330000	229130000	294590000	300130000	264250000	282680000	0.988183	0.909426
F1LRZ1;F1LS89;B0LPN4;O08661;Q9R1G0;B3DM99;Q99M98;REV__M0RAD8	F1LRZ1;F1LS89;B0LPN4	Ryanodine receptor 2	Ryr2	tr|F1LRZ1|F1LRZ1_RAT Ryanodine receptor 2 OS=Rattus norvegicus OX=10116 GN=Ryr2 PE=1 SV=3;tr|F1LS89|F1LS89_RAT Ryanodine receptor 2 OS=Rattus norvegicus OX=10116 GN=Ryr2 PE=1 SV=3;sp|B0LPN4|RYR2_RAT Ryanodine receptor 2 OS=Rattus norvegicus OX=10116 GN=Ryr	8	33	33	29	9.1	560.43	4930	112.56	4.3	4.1	3.8	4.2	4.2	4.6	4606400000	252390000	233960000	203560000	270590000	201400000	236080000	0.974353	0.817216
Q99ND9	Q99ND9	RWD domain-containing protein 1	Rwdd1	sp|Q99ND9|RWDD1_RAT RWD domain-containing protein 1 OS=Rattus norvegicus OX=10116 GN=Rwdd1 PE=2 SV=1	1	3	3	3	11.5	27.782	243	3.4548	7.8	7.8	7.8	7.8	4.1	0	582040000	48007000	34961000	32693000	32994000	52322000		0.903785	0.694236
Q4QQS4;G3V8T5	Q4QQS4;G3V8T5		Ruvbl2	tr|Q4QQS4|Q4QQS4_RAT RuvB-like helicase OS=Rattus norvegicus OX=10116 GN=Ruvbl2 PE=2 SV=1;tr|G3V8T5|G3V8T5_RAT RuvB-like helicase OS=Rattus norvegicus OX=10116 GN=Ruvbl2 PE=1 SV=1	2	8	8	8	20.5	51.146	463	19.341	5	5.8	7.6	11.7	9.9	10.2	994510000	73231000	37576000	38924000	42676000	47294000	43617000	1.12085	0.670779
P60123;A0A0G2K0H9	P60123;A0A0G2K0H9	RuvB-like 1	Ruvbl1	sp|P60123|RUVB1_RAT RuvB-like 1 OS=Rattus norvegicus OX=10116 GN=Ruvbl1 PE=1 SV=1;tr|A0A0G2K0H9|A0A0G2K0H9_RAT RuvB-like helicase OS=Rattus norvegicus OX=10116 GN=RGD1564855 PE=3 SV=1	2	9	9	9	25.2	50.213	456	19.78	10.7	5.9	14	9	5.9	10.3	1620400000	112330000	86332000	95608000	69451000	98433000	85045000	1.16345	0.290141
Q5FVJ0;A0A0G2K6A9;D3ZSW9;F1LR42	Q5FVJ0;A0A0G2K6A9	Protein RUFY3	Rufy3	sp|Q5FVJ0|RUFY3_RAT Protein RUFY3 OS=Rattus norvegicus OX=10116 GN=Rufy3 PE=1 SV=1;tr|A0A0G2K6A9|A0A0G2K6A9_RAT Protein RUFY3 OS=Rattus norvegicus OX=10116 GN=Rufy3 PE=1 SV=1	4	22	22	22	55.9	52.906	469	168.22	45.2	34.8	32	39.7	36.9	34.5	15798000000	766000000	776110000	811150000	828990000	859120000	873350000	0.918718	0.0214449
F1LQN3;Q9JK11;Q5U1Z3;Q6IRL3;Q540J3	F1LQN3;Q9JK11	Reticulon;Reticulon-4	Rtn4	tr|F1LQN3|F1LQN3_RAT Reticulon OS=Rattus norvegicus OX=10116 GN=Rtn4 PE=1 SV=1;sp|Q9JK11|RTN4_RAT Reticulon-4 OS=Rattus norvegicus OX=10116 GN=Rtn4 PE=1 SV=1	5	39	39	39	51.8	126.4	1163	323.31	27.6	34	28.9	36.9	27.9	30.4	35342000000	1627200000	1903900000	1742500000	1686900000	1540700000	1684300000	1.07364	0.267446
Q6RJR6	Q6RJR6	Reticulon-3	Rtn3	sp|Q6RJR6|RTN3_RAT Reticulon-3 OS=Rattus norvegicus OX=10116 GN=Rtn3 PE=1 SV=1	1	33	33	29	49.3	101.52	940	323.31	30.9	39.1	29.8	38.7	35.4	35.6	50380000000	2367800000	2412600000	2535800000	2239900000	2432000000	2478000000	1.02326	0.565228
A0A0H2UHX1;A1L1I6	A0A0H2UHX1;A1L1I6	Reticulon	Rtn3	tr|A0A0H2UHX1|A0A0H2UHX1_RAT Reticulon OS=Rattus norvegicus OX=10116 GN=Rtn3 PE=1 SV=1;tr|A1L1I6|A1L1I6_RAT Reticulon OS=Rattus norvegicus OX=10116 GN=Rtn3 PE=2 SV=1	2	5	1	1	33	28.227	261	42.013	28.4	28.4	29.9	28.4	33	33	6005500000	257630000	289840000	242270000	234410000	278430000	477720000	0.797266	0.429033
Q64548	Q64548	Reticulon-1	Rtn1	sp|Q64548|RTN1_RAT Reticulon-1 OS=Rattus norvegicus OX=10116 GN=Rtn1 PE=1 SV=1	1	25	25	13	46.7	83.001	777	309.27	39.3	42.9	41.4	41.3	41.8	38.2	109360000000	4679800000	4988900000	4575700000	5019000000	4617900000	4749800000	0.990109	0.795514
Q68FS8	Q68FS8		Rtcd1	tr|Q68FS8|Q68FS8_RAT RNA 3-terminal phosphate cyclase OS=Rattus norvegicus OX=10116 GN=Rtca PE=1 SV=1	1	2	2	2	6.3	39.313	366	2.8096	6.3	6.3	3.8	6.3	0	3.8	1046800000	83530000	36074000	55402000	40217000		40139000	1.45192	0.38248
Q6AYT3	Q6AYT3	tRNA-splicing ligase RtcB homolog	Rtcb	sp|Q6AYT3|RTCB_RAT RNA-splicing ligase RtcB homolog OS=Rattus norvegicus OX=10116 GN=Rtcb PE=2 SV=1	1	19	19	19	46.7	55.249	505	126.8	36.6	36.2	31.7	27.5	36	28.1	9147500000	446020000	460120000	527240000	530430000	445870000	619490000	0.898226	0.388723
D4A8F2	D4A8F2		Rsu1	tr|D4A8F2|D4A8F2_RAT Ras suppressor protein 1 OS=Rattus norvegicus OX=10116 GN=Rsu1 PE=1 SV=3	1	2	2	2	14.8	31.337	277	15.068	8.7	8.7	8.7	14.8	8.7	8.7	295990000	11175000	13223000	17216000	19572000	18873000	20419000	0.706952	0.0347327
F1M853	F1M853		Rrbp1	tr|F1M853|F1M853_RAT Ribosome-binding protein 1 OS=Rattus norvegicus OX=10116 GN=Rrbp1 PE=1 SV=3	1	14	14	14	11.8	157.5	1453	38.587	2	4.6	2.1	4.6	0.7	4	1349800000	74164000	71023000	63000000	64273000	42244000	63593000	1.22384	0.186029
Q5BJU0;A0A0G2K508;D3Z8L7	Q5BJU0;A0A0G2K508		Rras2	tr|Q5BJU0|Q5BJU0_RAT RAS-related 2 OS=Rattus norvegicus OX=10116 GN=Rras2 PE=1 SV=1;tr|A0A0G2K508|A0A0G2K508_RAT RAS-related 2 OS=Rattus norvegicus OX=10116 GN=Rras2 PE=1 SV=1	3	7	7	7	36.3	23.399	204	60.88	23.5	23.5	22.1	23	26.5	23	3754000000	180450000	159710000	178170000	209330000	220220000	249950000	0.762811	0.0176513
Q0D2L6;B2RZ38	Q0D2L6;B2RZ38		Rragc;Rragd	tr|Q0D2L6|Q0D2L6_RAT Ras-related GTP-binding C OS=Rattus norvegicus OX=10116 GN=Rragc PE=1 SV=1;tr|B2RZ38|B2RZ38_RAT Ras-related GTP binding D (Predicted), isoform CRA_b OS=Rattus norvegicus OX=10116 GN=Rragd PE=1 SV=1	2	5	5	5	15.8	44.106	398	7.2728	2.3	10.6	4	1.8	10.6	8.8	367950000	20814000	22214000			23281000	26316000	0.867552	0.188296
Q63486;Q63487	Q63486;Q63487	Ras-related GTP-binding protein A;Ras-related GTP-binding protein B	Rraga;RragB	sp|Q63486|RRAGA_RAT Ras-related GTP-binding protein A OS=Rattus norvegicus OX=10116 GN=Rraga PE=1 SV=1;sp|Q63487|RRAGB_RAT Ras-related GTP-binding protein B OS=Rattus norvegicus OX=10116 GN=RragB PE=1 SV=1	2	6	6	6	19.8	36.566	313	11.622	8	9.3	5.1	5.1	2.9	6.1	619510000	48408000	20474000	23967000	15072000	28789000	29067000	1.27316	0.54019
D3ZDU2	D3ZDU2		Rptor	tr|D3ZDU2|D3ZDU2_RAT Regulatory-associated protein of MTOR, complex 1 OS=Rattus norvegicus OX=10116 GN=Rptor PE=1 SV=2	1	5	5	5	4.7	149.49	1335	14.057	3	3.1	0.7	2.2	1.4	2.2	241400000	6927200	19376000	13282000	12764000	16008000	13147000	0.944326	0.845258
P38983;REV__Q32PZ9	P38983	40S ribosomal protein SA	Rpsa	sp|P38983|RSSA_RAT 40S ribosomal protein SA OS=Rattus norvegicus OX=10116 GN=Rpsa PE=1 SV=3	2	12	12	12	52.5	32.824	295	69.385	42.7	31.5	31.5	36.3	42.7	31.5	14247000000	734860000	816800000	820960000	771040000	704920000	778260000	1.05252	0.340113
P29314;D3ZV50;A0A0G2K4C4;M0RB65	P29314;D3ZV50;A0A0G2K4C4;M0RB65	40S ribosomal protein S9	Rps9;LOC100364509	sp|P29314|RS9_RAT 40S ribosomal protein S9 OS=Rattus norvegicus OX=10116 GN=Rps9 PE=1 SV=4;tr|D3ZV50|D3ZV50_RAT S4 RNA-binding domain-containing protein OS=Rattus norvegicus OX=10116 PE=4 SV=1;tr|A0A0G2K4C4|A0A0G2K4C4_RAT 40S ribosomal protein S9 OS=Rattus	4	14	14	14	59.8	22.591	194	21.24	47.4	37.6	36.6	45.9	55.2	42.8	13993000000	725730000	709680000	712150000	775190000	769580000	795570000	0.917627	0.0023391
B2RYR8;P62243;M0R7Q5;D3ZIE1;Q6TXJ0	B2RYR8;P62243;M0R7Q5;D3ZIE1;Q6TXJ0	40S ribosomal protein S8	Rps8;LOC100363452;RGD1566369;LOC297756	tr|B2RYR8|B2RYR8_RAT 40S ribosomal protein S8 OS=Rattus norvegicus OX=10116 GN=Rps8 PE=2 SV=1;sp|P62243|RS8_RAT 40S ribosomal protein S8 OS=Rattus norvegicus OX=10116 GN=Rps8 PE=1 SV=2;tr|M0R7Q5|M0R7Q5_RAT 40S ribosomal protein S8 OS=Rattus norvegicus OX=1	5	11	11	11	55.3	24.205	208	145.85	28.8	45.2	45.7	41.3	45.2	45.2	11126000000	537380000	565220000	483800000	575210000	632610000	572360000	0.891146	0.104938
B5DEL9;P62083	B5DEL9;P62083	40S ribosomal protein S7	Rps7	tr|B5DEL9|B5DEL9_RAT 40S ribosomal protein S7 OS=Rattus norvegicus OX=10116 GN=Rps7 PE=2 SV=1;sp|P62083|RS7_RAT 40S ribosomal protein S7 OS=Rattus norvegicus OX=10116 GN=Rps7 PE=1 SV=1	2	10	10	9	63.9	22.127	194	54.121	44.8	52.1	57.7	34.5	63.9	50	14490000000	698060000	882480000	1029700000	815510000	651310000	925490000	1.0911	0.591458
M0RD75;P62755	M0RD75;P62755	40S ribosomal protein S6	Rps6	tr|M0RD75|M0RD75_RAT 40S ribosomal protein S6 OS=Rattus norvegicus OX=10116 GN=Rps6 PE=1 SV=1;sp|P62755|RS6_RAT 40S ribosomal protein S6 OS=Rattus norvegicus OX=10116 GN=Rps6 PE=1 SV=1	2	8	8	8	25.5	28.421	247	19.199	15.4	21.5	13.8	21.1	22.7	22.7	7467400000	397080000	355230000	373640000	339340000	383270000	464820000	0.948224	0.624498
B0BN81;P24050;A0A0G2K200	B0BN81;P24050;A0A0G2K200	40S ribosomal protein S5;40S ribosomal protein S5, N-terminally processed	Rps5	tr|B0BN81|B0BN81_RAT 40S ribosomal protein S5 OS=Rattus norvegicus OX=10116 GN=Rps5 PE=1 SV=1;sp|P24050|RS5_RAT 40S ribosomal protein S5 OS=Rattus norvegicus OX=10116 GN=Rps5 PE=1 SV=3;tr|A0A0G2K200|A0A0G2K200_RAT 40S ribosomal protein S5 OS=Rattus norvegi	3	9	9	9	47.1	22.906	204	46.83	27.5	26	38.2	38.7	42.2	33.8	12197000000	646240000	607820000	578580000	645450000	587140000	622050000	0.988138	0.791124
P49242;M0R6L4;Q6TXJ6	P49242;M0R6L4	40S ribosomal protein S3a;40S ribosomal protein S3b;40S ribosomal protein S3a	Rps3a;LOC100365839	sp|P49242|RS3A_RAT 40S ribosomal protein S3a OS=Rattus norvegicus OX=10116 GN=Rps3a PE=1 SV=2;tr|M0R6L4|M0R6L4_RAT 40S ribosomal protein S3a OS=Rattus norvegicus OX=10116 GN=LOC100365839 PE=3 SV=1	3	17	17	17	61.4	29.945	264	74.027	44.3	49.2	39.8	39.8	47.3	50	22579000000	1071800000	1147900000	1007200000	1192900000	1261200000	1142900000	0.897109	0.0811846
P62909;D3ZVH2;A0A0G2K689	P62909;D3ZVH2	40S ribosomal protein S3	Rps3;RGD1560831	sp|P62909|RS3_RAT 40S ribosomal protein S3 OS=Rattus norvegicus OX=10116 GN=Rps3 PE=1 SV=1;tr|D3ZVH2|D3ZVH2_RAT KH type-2 domain-containing protein OS=Rattus norvegicus OX=10116 PE=3 SV=1	3	18	18	18	79.4	26.674	243	60.1	63.4	70.8	69.1	65	60.1	67.5	21419000000	946110000	1095800000	1212400000	1087000000	1049600000	1117100000	1.00019	0.998082
O55215;O55211;O55214;A0A0U1RVI9;P27952;E9PT76;D3ZT78;O55212;D3ZIY7;D3ZQW7;A0A0G2KB28;M0RAJ8;O55213;A0A0G2K8H4	O55215;O55211;O55214;A0A0U1RVI9;P27952;E9PT76;D3ZT78;O55212;D3ZIY7;D3ZQW7;A0A0G2KB28	40S ribosomal protein S2	Rps2-ps6;Rps2;Gm8225;LOC100359960	tr|O55215|O55215_RAT Ribosomal protein S2 OS=Rattus norvegicus OX=10116 PE=2 SV=1;tr|O55211|O55211_RAT Ribosomal protein S2 OS=Rattus norvegicus OX=10116 PE=2 SV=1;tr|O55214|O55214_RAT Ribosomal protein S2 OS=Rattus norvegicus OX=10116 PE=2 SV=1;tr|A0A0U1R	14	11	11	6	40.8	27.231	250	29.594	28.8	36.4	33.2	37.6	33.2	30.4	11506000000	555740000	643820000	596750000	584140000	576730000	493000000	1.08613	0.287676
P62275	P62275	40S ribosomal protein S29	Rps29	sp|P62275|RS29_RAT 40S ribosomal protein S29 OS=Rattus norvegicus OX=10116 GN=Rps29 PE=1 SV=2	1	2	2	2	32.1	6.6767	56	3.1545	32.1	12.5	0	32.1	12.5	32.1	1263100000	53358000	69053000		61605000	55915000	66055000	1.00023	0.998541
P62859;A0A0A0MY14;F1M168	P62859;A0A0A0MY14	40S ribosomal protein S28	Rps28;LOC100359503	sp|P62859|RS28_RAT 40S ribosomal protein S28 OS=Rattus norvegicus OX=10116 GN=Rps28 PE=1 SV=1;tr|A0A0A0MY14|A0A0A0MY14_RAT Ribosomal protein S28-like OS=Rattus norvegicus OX=10116 GN=LOC100359503 PE=4 SV=1	3	3	3	3	46.4	7.8409	69	28.954	33.3	46.4	46.4	46.4	46.4	30.4	4669300000	199710000	261740000	295160000	241350000	234300000	269310000	1.01564	0.903053
Q6PED0;P62982;Q63654;Q6P7R7;F1LML2;P62986;P0CG51;Q63429;Q5FWT0;F1LU69;A0A0G2K6W0;F1M927;P97621;D4A0J6	Q6PED0;P62982;Q63654;Q6P7R7;F1LML2;P62986;P0CG51;Q63429;Q5FWT0;F1LU69	Ubiquitin-40S ribosomal protein S27a;Ubiquitin;40S ribosomal protein S27a;Ubiquitin-60S ribosomal protein L40;Ubiquitin;60S ribosomal protein L40;Polyubiquitin-B;Ubiquitin;Polyubiquitin-C;Ubiquitin;Ubiquitin-related	Rps27a;Ubb;Uba52;Ubc;LOC100360548;Rps27l3	tr|Q6PED0|Q6PED0_RAT RCG23287, isoform CRA_a OS=Rattus norvegicus OX=10116 GN=Rps27a PE=2 SV=1;sp|P62982|RS27A_RAT Ubiquitin-40S ribosomal protein S27a OS=Rattus norvegicus OX=10116 GN=Rps27a PE=1 SV=2;tr|Q63654|Q63654_RAT Polyubiquitin (Fragment) OS=Rattu	14	13	13	13	66.7	17.951	156	104.95	42.9	42.9	53.8	55.1	51.3	46.2	167250000000	8124600000	9095100000	9184300000	8874600000	7806200000	7031300000	1.11352	0.2293
Q71TY3;M0RA26;P24051	Q71TY3;M0RA26;P24051	40S ribosomal protein S27;40S ribosomal protein S27-like	Rps27;LOC100362987;Rps27l	sp|Q71TY3|RS27_RAT 40S ribosomal protein S27 OS=Rattus norvegicus OX=10116 GN=Rps27 PE=1 SV=3;tr|M0RA26|M0RA26_RAT Ribosomal protein S27-like OS=Rattus norvegicus OX=10116 GN=LOC100362987 PE=3 SV=1;sp|P24051|RS27L_RAT 40S ribosomal protein S27-like OS=Ratt	3	4	4	4	39.3	9.461	84	19.088	22.6	23.8	38.1	38.1	38.1	38.1	5716200000	289670000	255640000	305980000	306870000	258420000	356040000	0.923979	0.504116
P62856;D3Z8D7;A0A0G2K743;D3ZJ54;A0A0G2JY64;A0A0G2JVP7	P62856;D3Z8D7;A0A0G2K743;D3ZJ54;A0A0G2JY64	40S ribosomal protein S26	Rps26;LOC100361854;RGD1565117	sp|P62856|RS26_RAT 40S ribosomal protein S26 OS=Rattus norvegicus OX=10116 GN=Rps26 PE=3 SV=3;tr|D3Z8D7|D3Z8D7_RAT 40S ribosomal protein S26 OS=Rattus norvegicus OX=10116 GN=LOC100361854 PE=3 SV=1;tr|A0A0G2K743|A0A0G2K743_RAT 40S ribosomal protein S26 OS=R	6	4	4	4	37.4	13.015	115	6.4561	31.3	20.9	20.9	20.9	20.9	13.9	4727500000	190470000	209790000	284100000	280590000	237100000	308770000	0.828062	0.251239
A0A0H2UHU0;P62853;F1M6F4;M0R763;D4AE10;D3ZCH5	A0A0H2UHU0;P62853;F1M6F4;M0R763;D4AE10	40S ribosomal protein S25	Rps25;LOC100912210;LOC100911337;RGD1563613	tr|A0A0H2UHU0|A0A0H2UHU0_RAT 40S ribosomal protein S25 OS=Rattus norvegicus OX=10116 GN=Rps25 PE=3 SV=1;sp|P62853|RS25_RAT 40S ribosomal protein S25 OS=Rattus norvegicus OX=10116 GN=Rps25 PE=2 SV=1;tr|F1M6F4|F1M6F4_RAT 40S ribosomal protein S25 OS=Rattus n	6	6	6	6	36.3	13.611	124	23.034	24.2	21.8	21.8	15.3	16.1	16.1	25349000000	1276300000	1480000000	1549400000	1460000000	1232800000	1680700000	0.984498	0.889778
P62268;D4A9Q3;F1LTW8	P62268;D4A9Q3;F1LTW8	40S ribosomal protein S23	Rps23;RGD1563570;RGD1563705	sp|P62268|RS23_RAT 40S ribosomal protein S23 OS=Rattus norvegicus OX=10116 GN=Rps23 PE=1 SV=3;tr|D4A9Q3|D4A9Q3_RAT Uncharacterized protein OS=Rattus norvegicus OX=10116 PE=3 SV=1;tr|F1LTW8|F1LTW8_RAT Uncharacterized protein OS=Rattus norvegicus OX=10116 PE	3	5	5	5	48.3	15.807	143	10.097	29.4	15.4	21	29.4	42.7	13.3	3325300000	157170000	218780000	175200000	149740000	275440000	113930000	1.02233	0.942491
Q5XFV9;B0K038;Q6P3E1;P62250;M0R4I3;A0A1W2Q631;M0R8S7	Q5XFV9;B0K038;Q6P3E1;P62250;M0R4I3	40S ribosomal protein S16	Rps16;RGD1561137	tr|Q5XFV9|Q5XFV9_RAT Rps16 protein (Fragment) OS=Rattus norvegicus OX=10116 GN=Rps16 PE=2 SV=1;tr|B0K038|B0K038_RAT Rps16 protein (Fragment) OS=Rattus norvegicus OX=10116 GN=Rps16 PE=2 SV=1;tr|Q6P3E1|Q6P3E1_RAT Rps16 protein (Fragment) OS=Rattus norvegicus	7	12	12	12	57.9	17.9	159	37.042	47.2	47.8	47.8	42.8	44	52.2	10570000000	433150000	555290000	676130000	568590000	542950000	600480000	0.972284	0.837077
P62845;D3ZAK6;Q6TPJ7	P62845;D3ZAK6	40S ribosomal protein S15	Rps15;Rps15-ps2	sp|P62845|RS15_RAT 40S ribosomal protein S15 OS=Rattus norvegicus OX=10116 GN=Rps15 PE=1 SV=2;tr|D3ZAK6|D3ZAK6_RAT Uncharacterized protein OS=Rattus norvegicus OX=10116 PE=4 SV=2	3	7	7	6	54.5	17.04	145	14.126	9	34.5	22.1	24.1	28.3	44.1	4233500000	258620000	298410000	153400000	187120000	204430000	182250000	1.23811	0.356939
Q6PDV6;P13471;F1MA00;D4A290	Q6PDV6;P13471	40S ribosomal protein S14	Rps14	tr|Q6PDV6|Q6PDV6_RAT 40S ribosomal protein S14 OS=Rattus norvegicus OX=10116 GN=LOC100911847 PE=1 SV=1;sp|P13471|RS14_RAT 40S ribosomal protein S14 OS=Rattus norvegicus OX=10116 GN=Rps14 PE=2 SV=3	4	5	5	5	56.3	16.273	151	67.69	41.7	56.3	56.3	56.3	42.4	56.3	5683200000	274790000	355260000	332480000	257890000	230820000	243660000	1.31427	0.0381952
P62278;M0RCY2;Q7TP70;F1LMB4	P62278;M0RCY2	40S ribosomal protein S13	Rps13;LOC683961	sp|P62278|RS13_RAT 40S ribosomal protein S13 OS=Rattus norvegicus OX=10116 GN=Rps13 PE=1 SV=2;tr|M0RCY2|M0RCY2_RAT Ribosomal_S13_N domain-containing protein OS=Rattus norvegicus OX=10116 PE=3 SV=1	4	11	11	11	60.9	17.222	151	24.844	47	56.3	47	42.4	51.7	35.1	14445000000	685410000	667490000	797400000	895140000	745600000	688820000	0.92305	0.463244
P62282;Q6PDV9;D3ZYK5	P62282;Q6PDV9	40S ribosomal protein S11	Rps11	sp|P62282|RS11_RAT 40S ribosomal protein S11 OS=Rattus norvegicus OX=10116 GN=Rps11 PE=1 SV=3;tr|Q6PDV9|Q6PDV9_RAT Ribosomal protein S11 OS=Rattus norvegicus OX=10116 GN=Rps11 PE=2 SV=1	3	12	12	12	60.8	18.431	158	48.469	56.3	50	34.8	50.6	56.3	51.3	11225000000	495660000	592340000	606330000	574520000	571620000	590390000	0.975699	0.710465
P63326;F1LT36;A0A0H2UI18;D3ZJY5;D3ZH53;D4A5N7;D3ZCN9;Q7TP86	P63326;F1LT36;A0A0H2UI18;D3ZJY5	40S ribosomal protein S10	Rps10;RGD1564698;LOC100360905	sp|P63326|RS10_RAT 40S ribosomal protein S10 OS=Rattus norvegicus OX=10116 GN=Rps10 PE=2 SV=1;tr|F1LT36|F1LT36_RAT S10_plectin domain-containing protein OS=Rattus norvegicus OX=10116 GN=Rps10l1 PE=4 SV=2;tr|A0A0H2UI18|A0A0H2UI18_RAT 40S ribosomal protein S	8	11	11	11	58.8	18.916	165	47.194	37.6	43.6	38.2	38.2	47.9	34.5	10248000000	638930000	588760000	502560000	427890000	565180000	453640000	1.19599	0.178376
B5DEK0	B5DEK0		Rprd1b	tr|B5DEK0|B5DEK0_RAT Regulation of nuclear pre-mRNA domain-containing 1B OS=Rattus norvegicus OX=10116 GN=Rprd1b PE=1 SV=1	1	1	1	1	4.6	36.883	326	3.2486	0	4.6	4.6	4.6	4.6	4.6	91969000		2931400	3414600	4382000	7192500	3585700	0.627894	0.278301
A0A0G2K757;P25235	A0A0G2K757;P25235	Dolichyl-diphosphooligosaccharide--protein glycosyltransferase subunit 2	Rpn2	tr|A0A0G2K757|A0A0G2K757_RAT Dolichyl-diphosphooligosaccharide--protein glycosyltransferase subunit 2 OS=Rattus norvegicus OX=10116 GN=Rpn2 PE=1 SV=1;sp|P25235|RPN2_RAT Dolichyl-diphosphooligosaccharide--protein glycosyltransferase subunit 2 OS=Rattus norv	2	18	18	18	42.5	69.122	630	155.62	29.2	31.9	21.6	21.9	36.5	29.7	6094000000	296360000	325030000	322870000	344320000	348570000	338860000	0.915202	0.038922
Q6P7A7;P07153	Q6P7A7;P07153	Dolichyl-diphosphooligosaccharide--protein glycosyltransferase subunit 1	Rpn1	tr|Q6P7A7|Q6P7A7_RAT Dolichyl-diphosphooligosaccharide--protein glycosyltransferase subunit 1 OS=Rattus norvegicus OX=10116 GN=Rpn1 PE=1 SV=1;sp|P07153|RPN1_RAT Dolichyl-diphosphooligosaccharide--protein glycosyltransferase subunit 1 OS=Rattus norvegicus O	2	20	20	20	38.3	68.4	606	57.039	31.5	21.5	24.1	21.3	23.1	17.7	8974500000	393690000	533090000	502080000	466930000	495870000	572640000	0.930587	0.5374
P19944;A0A0H2UHJ3	P19944;A0A0H2UHJ3	60S acidic ribosomal protein P1	Rplp1	sp|P19944|RLA1_RAT 60S acidic ribosomal protein P1 OS=Rattus norvegicus OX=10116 GN=Rplp1 PE=3 SV=1;tr|A0A0H2UHJ3|A0A0H2UHJ3_RAT Uncharacterized protein OS=Rattus norvegicus OX=10116 PE=3 SV=1	2	5	5	5	79.8	11.498	114	96.219	42.1	42.1	79.8	79.8	42.1	79.8	4674600000	279700000	208110000	239110000	236420000	242510000	214080000	1.04893	0.641191
P19945;D3ZJT4	P19945	60S acidic ribosomal protein P0	Rplp0	sp|P19945|RLA0_RAT 60S acidic ribosomal protein P0 OS=Rattus norvegicus OX=10116 GN=Rplp0 PE=1 SV=2	2	13	13	13	48.3	34.215	317	114.15	32.5	46.4	42	44.5	42	41.3	15749000000	839920000	786890000	749440000	765170000	848700000	840810000	0.968049	0.522931
A0A0G2JXD0;Q6P9U5;P17077;M0RBD4;M0R6B4;F1M7A9;M0R5Y8;A0A0G2JX41;D3ZA49	A0A0G2JXD0;Q6P9U5;P17077;M0RBD4;M0R6B4;F1M7A9	60S ribosomal protein L9	Rpl9;LOC100911472;LOC100910002;RGD1561928	tr|A0A0G2JXD0|A0A0G2JXD0_RAT 60S ribosomal protein L9 pseudogene OS=Rattus norvegicus OX=10116 GN=LOC103692829 PE=4 SV=1;tr|Q6P9U5|Q6P9U5_RAT Ribosomal protein L9 OS=Rattus norvegicus OX=10116 GN=Rpl9 PE=2 SV=1;sp|P17077|RL9_RAT 60S ribosomal protein L9 OS	9	10	10	10	68.6	21.424	188	58.53	61.2	61.2	58	47.3	50.5	65.4	6418900000	360220000	336270000	380640000	288100000	332260000	296260000	1.17511	0.0456405
B0K031;P05426;B0K023;F1LUE9;Q7TP62	B0K031;P05426;B0K023	60S ribosomal protein L7	Rpl7	tr|B0K031|B0K031_RAT 60S ribosomal protein L7 OS=Rattus norvegicus OX=10116 GN=Rpl7 PE=1 SV=1;sp|P05426|RL7_RAT 60S ribosomal protein L7 OS=Rattus norvegicus OX=10116 GN=Rpl7 PE=1 SV=2;tr|B0K023|B0K023_RAT Rpl7 protein (Fragment) OS=Rattus norvegicus OX=10	5	16	16	16	48.1	30.313	260	85.487	47.3	47.7	44.6	41.9	41.5	39.2	19808000000	1114300000	958680000	1065200000	1052600000	955700000	1170300000	0.987284	0.869927
Q6P790;F1LQS3;P21533;A0A0G2KBA1;F1M2L7	Q6P790;F1LQS3;P21533;A0A0G2KBA1	60S ribosomal protein L6	Rpl6	tr|Q6P790|Q6P790_RAT 60S ribosomal protein L6 (Fragment) OS=Rattus norvegicus OX=10116 GN=Rpl6 PE=2 SV=1;tr|F1LQS3|F1LQS3_RAT 60S ribosomal protein L6 OS=Rattus norvegicus OX=10116 GN=Rpl6-ps1 PE=3 SV=1;sp|P21533|RL6_RAT 60S ribosomal protein L6 OS=Rattus	5	15	15	15	40.7	33.473	297	76.152	34.7	33	33	35.4	33	35.7	16581000000	832520000	1000000000	829440000	877010000	1026800000	750150000	1.00301	0.979556
P09895;D3ZHP8	P09895;D3ZHP8	60S ribosomal protein L5	Rpl5;Rpl5l1	sp|P09895|RL5_RAT 60S ribosomal protein L5 OS=Rattus norvegicus OX=10116 GN=Rpl5 PE=1 SV=3;tr|D3ZHP8|D3ZHP8_RAT Ribosomal_L18_c domain-containing protein OS=Rattus norvegicus OX=10116 PE=1 SV=1	2	12	12	12	40.7	34.458	297	51.935	26.3	33	31.3	30.6	33	40.7	16241000000	753250000	890500000	1023200000	996210000	829430000	841980000	0.999749	0.998229
Q6P3V9;P50878	Q6P3V9;P50878	60S ribosomal protein L4	Rpl4	tr|Q6P3V9|Q6P3V9_RAT 60S ribosomal protein L4 OS=Rattus norvegicus OX=10116 GN=Rpl4 PE=1 SV=1;sp|P50878|RL4_RAT 60S ribosomal protein L4 OS=Rattus norvegicus OX=10116 GN=Rpl4 PE=1 SV=3	2	17	17	17	42.8	47.3	421	73.733	32.5	39.2	39	30.9	34	34.9	18069000000	752660000	961380000	987920000	986600000	740860000	937970000	1.01371	0.913863
B2RYQ8;P83883;F8WFR5;M0R7E5;D3ZDE0	B2RYQ8;P83883;F8WFR5	60S ribosomal protein L36a	Rpl36a;RGD1566373	tr|B2RYQ8|B2RYQ8_RAT Large subunit ribosomal protein L36a, isoform CRA_a OS=Rattus norvegicus OX=10116 GN=Rpl36a PE=2 SV=1;sp|P83883|RL36A_RAT 60S ribosomal protein L36a OS=Rattus norvegicus OX=10116 GN=Rpl36a PE=1 SV=2;tr|F8WFR5|F8WFR5_RAT Similar to larg	5	6	6	6	33	12.441	106	9.5748	23.6	30.2	16	30.2	30.2	16	2968500000	145720000	168630000	143560000	114770000	183840000	148640000	1.02383	0.876706
P17078;F1M6G3;D3ZN79;D3ZB50;A0A0G2JY60;D3Z942	P17078;F1M6G3;D3ZN79	60S ribosomal protein L35	Rpl35;Gm8444;LOC686074	sp|P17078|RL35_RAT 60S ribosomal protein L35 OS=Rattus norvegicus OX=10116 GN=Rpl35 PE=1 SV=3;tr|F1M6G3|F1M6G3_RAT Uncharacterized protein OS=Rattus norvegicus OX=10116 PE=3 SV=1;tr|D3ZN79|D3ZN79_RAT Uncharacterized protein OS=Rattus norvegicus OX=10116 PE	6	5	5	4	30.9	14.552	123	30.272	30.9	30.9	30.9	30.9	30.9	30.9	10018000000	408540000	610510000	508490000	629370000	435350000	480120000	0.988801	0.947757
B2RZD4;F1LQ14;D4A4W9;P11250	B2RZD4;F1LQ14;D4A4W9;P11250	60S ribosomal protein L34	Rpl34;Rpl34-ps1	tr|B2RZD4|B2RZD4_RAT 60S ribosomal protein L34 OS=Rattus norvegicus OX=10116 GN=Rpl34 PE=1 SV=1;tr|F1LQ14|F1LQ14_RAT 60S ribosomal protein L34 OS=Rattus norvegicus OX=10116 GN=Rpl34 PE=4 SV=1;tr|D4A4W9|D4A4W9_RAT Uncharacterized protein OS=Rattus norvegicu	4	5	5	5	35.9	13.293	117	7.8501	28.2	35.9	28.2	28.2	28.2	20.5	4708500000	185530000	265700000	244610000	243120000	236290000	245050000	0.960495	0.712872
P62912;D4A412;D4A647;D3ZWL0	P62912;D4A412	60S ribosomal protein L32	Rpl32;LOC688684	sp|P62912|RL32_RAT 60S ribosomal protein L32 OS=Rattus norvegicus OX=10116 GN=Rpl32 PE=1 SV=2;tr|D4A412|D4A412_RAT Uncharacterized protein OS=Rattus norvegicus OX=10116 PE=4 SV=1	4	6	6	6	43.7	15.86	135	40.605	33.3	28.1	14.8	25.9	25.9	33.3	5616600000	418810000	244780000	283390000	202220000	399820000	274230000	1.08069	0.778168
P62890;A0A0G2K5E6;M0RD99;M0RA78;M0R764;F1M3Q4;M0R924	P62890;A0A0G2K5E6	60S ribosomal protein L30	Rpl30	sp|P62890|RL30_RAT 60S ribosomal protein L30 OS=Rattus norvegicus OX=10116 GN=Rpl30 PE=3 SV=2;tr|A0A0G2K5E6|A0A0G2K5E6_RAT 60S ribosomal protein L30-like OS=Rattus norvegicus OX=10116 GN=LOC108351936 PE=4 SV=1	7	7	7	7	71.3	12.784	115	108.77	46.1	63.5	71.3	63.5	56.5	53	7222200000	290970000	349580000	379290000	331790000	390400000	441720000	0.876219	0.306585
P21531;A0A0U1RRY5;D4A9G1;Q6TXF6	P21531	60S ribosomal protein L3	Rpl3	sp|P21531|RL3_RAT 60S ribosomal protein L3 OS=Rattus norvegicus OX=10116 GN=Rpl3 PE=1 SV=3	4	17	17	17	41.4	46.135	403	66.884	37.2	33.3	35	33.7	40	36	16115000000	754320000	832940000	917070000	867400000	788500000	939480000	0.964918	0.660563
A0A0G2K7W6;P18445;D3ZI60;D4AAY6;D3ZG03;D3ZF07	A0A0G2K7W6;P18445;D3ZI60;D4AAY6;D3ZG03	60S ribosomal protein L27a	Rpl27a;RGD1561984;RGD1559972;RGD1565415	tr|A0A0G2K7W6|A0A0G2K7W6_RAT Similar to 60S ribosomal protein L27a OS=Rattus norvegicus OX=10116 GN=RGD1562402 PE=3 SV=1;sp|P18445|RL27A_RAT 60S ribosomal protein L27a OS=Rattus norvegicus OX=10116 GN=Rpl27a PE=1 SV=3;tr|D3ZI60|D3ZI60_RAT 60S ribosomal pro	6	4	4	4	27.7	16.587	148	19.826	27.7	20.9	27.7	8.1	22.3	22.3	3536000000	181150000	176570000	196450000	133580000	187880000	217200000	1.02879	0.847597
P61354;D3ZTK5;M0R7P0	P61354;D3ZTK5;M0R7P0	60S ribosomal protein L27	Rpl27;RGD1563835;LOC100912027	sp|P61354|RL27_RAT 60S ribosomal protein L27 OS=Rattus norvegicus OX=10116 GN=Rpl27 PE=2 SV=2;tr|D3ZTK5|D3ZTK5_RAT 60S ribosomal protein L27 OS=Rattus norvegicus OX=10116 PE=1 SV=1;tr|M0R7P0|M0R7P0_RAT KOW domain-containing protein OS=Rattus norvegicus OX=	3	6	6	6	48.5	15.798	136	41.63	27.9	42.6	41.9	42.6	41.9	36	9192900000	404910000	460780000	438000000	476630000	412910000	567230000	0.894918	0.344278
G3V6I9;P12749;D4A1Z2;D4AE42;D3ZSF2;M0R6L3;P86411	G3V6I9;P12749;D4A1Z2	60S ribosomal protein L26	Rpl26;Rpl26-ps2	tr|G3V6I9|G3V6I9_RAT 60S ribosomal protein L26 OS=Rattus norvegicus OX=10116 GN=Rpl26 PE=1 SV=1;sp|P12749|RL26_RAT 60S ribosomal protein L26 OS=Rattus norvegicus OX=10116 GN=Rpl26 PE=1 SV=1;tr|D4A1Z2|D4A1Z2_RAT KOW domain-containing protein OS=Rattus norve	7	7	7	7	33.1	17.258	145	22.073	21.4	33.1	21.4	21.4	21.4	21.4	8127400000	321370000	393290000	454820000	440120000	408490000	396420000	0.939319	0.569614
A0A0H2UH99;P83732;M0RBD1	A0A0H2UH99;P83732	60S ribosomal protein L24	Rpl24	tr|A0A0H2UH99|A0A0H2UH99_RAT 60S ribosomal protein L24 OS=Rattus norvegicus OX=10116 GN=Rpl24 PE=1 SV=1;sp|P83732|RL24_RAT 60S ribosomal protein L24 OS=Rattus norvegicus OX=10116 GN=Rpl24 PE=2 SV=1	3	7	7	7	40.4	17.676	156	14.624	30.8	35.9	25	25	25	35.9	6426400000	367940000	295490000	425600000	300960000	371270000	441960000	0.977419	0.887081
P62832	P62832	60S ribosomal protein L23	Rpl23	sp|P62832|RL23_RAT 60S ribosomal protein L23 OS=Rattus norvegicus OX=10116 GN=Rpl23 PE=2 SV=1	1	6	6	6	50	14.865	140	26.933	37.1	32.1	38.6	38.6	31.4	38.6	6206800000	219840000	336740000	373100000	325230000	296650000	424140000	0.888778	0.554816
Q6PDV8;P47198	Q6PDV8;P47198	60S ribosomal protein L22	Rpl22	tr|Q6PDV8|Q6PDV8_RAT 60S ribosomal protein L22 OS=Rattus norvegicus OX=10116 GN=LOC100360057 PE=1 SV=1;sp|P47198|RL22_RAT 60S ribosomal protein L22 OS=Rattus norvegicus OX=10116 GN=Rpl22 PE=2 SV=2	2	3	3	3	39.1	14.759	128	29.611	39.1	39.1	39.1	39.1	18.8	39.1	8224900000	386000000	389810000	592430000	248920000	419590000	507460000	1.1635	0.56398
P84100;F1M5A9;Q63287;A0A0G2JXE7;A0A0G2JVH6;M0RDT4;Q6QI81	P84100	60S ribosomal protein L19	Rpl19	sp|P84100|RL19_RAT 60S ribosomal protein L19 OS=Rattus norvegicus OX=10116 GN=Rpl19 PE=1 SV=1	7	10	10	10	37.8	23.466	196	42.929	25	24.5	34.2	28.1	25	29.6	8581200000	336680000	495140000	451920000	468980000	409340000	351390000	1.04394	0.772483
P62718;F1M0K6	P62718;F1M0K6	60S ribosomal protein L18a	Rpl18a;RGD1565566	sp|P62718|RL18A_RAT 60S ribosomal protein L18a OS=Rattus norvegicus OX=10116 GN=Rpl18a PE=2 SV=1;tr|F1M0K6|F1M0K6_RAT 60S ribosomal protein L18a OS=Rattus norvegicus OX=10116 PE=3 SV=2	2	6	6	6	34.1	20.732	176	36.511	21.6	26.1	22.2	22.2	17.6	22.2	6945400000	357300000	382740000	340200000	337270000	312080000	380870000	1.04855	0.518692
A0A0H2UHS7;P12001;Q0QEW8	A0A0H2UHS7;P12001;Q0QEW8	60S ribosomal protein L18	Rpl18	tr|A0A0H2UHS7|A0A0H2UHS7_RAT 60S ribosomal protein L18 OS=Rattus norvegicus OX=10116 GN=Rpl18 PE=1 SV=1;sp|P12001|RL18_RAT 60S ribosomal protein L18 OS=Rattus norvegicus OX=10116 GN=Rpl18 PE=1 SV=2;tr|Q0QEW8|Q0QEW8_RAT Ribosomal protein L18 (Fragment) OS=R	3	6	6	6	33.3	21.786	189	39.387	26.5	26.5	26.5	26.5	26.5	29.6	11316000000	489660000	565930000	632600000	720290000	639260000	626380000	0.850075	0.121828
A0A0H2UHQ1;F1LZX7;P24049;D3Z9G9;A0A0G2KB77;Q7TPJ7	A0A0H2UHQ1;F1LZX7;P24049;D3Z9G9;A0A0G2KB77	60S ribosomal protein L17	Rpl17;RGD1560017	tr|A0A0H2UHQ1|A0A0H2UHQ1_RAT 60S ribosomal protein L17 OS=Rattus norvegicus OX=10116 GN=Rpl17 PE=1 SV=1;tr|F1LZX7|F1LZX7_RAT 60S ribosomal protein L17 OS=Rattus norvegicus OX=10116 GN=Rpl17 PE=1 SV=2;sp|P24049|RL17_RAT 60S ribosomal protein L17 OS=Rattus n	6	6	6	6	31.2	21.967	189	20.329	18	18.5	18	18	27	18	4772800000	212390000	297170000	279770000	208110000	218710000	271490000	1.13034	0.402636
P61314	P61314	60S ribosomal protein L15	Rpl15	sp|P61314|RL15_RAT 60S ribosomal protein L15 OS=Rattus norvegicus OX=10116 GN=Rpl15 PE=1 SV=2	1	12	12	10	46.1	24.146	204	16.502	34.8	35.8	23.5	32.8	39.2	28.4	10746000000	643990000	513390000	419310000	565590000	656410000	479150000	0.926838	0.642818
F1LSW7;B5DEM5;Q63507;Q6TUH8;D3ZHE6	F1LSW7;B5DEM5;Q63507;Q6TUH8	60S ribosomal protein L14	Rpl14;LOC306079	tr|F1LSW7|F1LSW7_RAT 60S ribosomal protein L14 OS=Rattus norvegicus OX=10116 GN=Rpl14 PE=1 SV=2;tr|B5DEM5|B5DEM5_RAT 60S ribosomal protein L14 OS=Rattus norvegicus OX=10116 GN=Rpl14 PE=1 SV=1;sp|Q63507|RL14_RAT 60S ribosomal protein L14 OS=Rattus norvegicu	5	7	7	7	30.4	23.322	214	20.297	27.6	26.2	23.4	27.6	30.4	27.6	9695100000	443280000	411150000	477450000	549490000	472230000	427550000	0.919001	0.387986
Q5RK10;A0A1W2Q6L2;P35427	Q5RK10;A0A1W2Q6L2;P35427	60S ribosomal protein L13a	Rpl13a	tr|Q5RK10|Q5RK10_RAT 60S ribosomal protein L13a OS=Rattus norvegicus OX=10116 GN=Rpl13a PE=1 SV=1;tr|A0A1W2Q6L2|A0A1W2Q6L2_RAT Uncharacterized protein OS=Rattus norvegicus OX=10116 PE=3 SV=1;sp|P35427|RL13A_RAT 60S ribosomal protein L13a OS=Rattus norvegic	3	12	12	12	44.3	23.446	203	17.223	37.9	21.7	27.1	22.7	27.1	25.6	9334600000	392850000	662590000	538450000	432740000	535520000	514380000	1.07504	0.681732
B2RYU2;P23358;A0A140TAC5;M0R4B6;D3ZJE2;D4A8N3	B2RYU2;P23358;A0A140TAC5;M0R4B6;D3ZJE2;D4A8N3	60S ribosomal protein L12	Rpl12;Rpl12-ps1;RGD1563956	tr|B2RYU2|B2RYU2_RAT RCG45615, isoform CRA_a OS=Rattus norvegicus OX=10116 GN=Rpl12 PE=2 SV=1;sp|P23358|RL12_RAT 60S ribosomal protein L12 OS=Rattus norvegicus OX=10116 GN=Rpl12 PE=2 SV=1;tr|A0A140TAC5|A0A140TAC5_RAT 60S ribosomal protein L12 OS=Rattus nor	6	7	7	7	53.3	17.845	165	115.42	49.7	49.7	45.5	49.7	45.5	45.5	8356300000	417650000	477060000	481810000	524640000	340610000	514810000	0.997435	0.986006
P62914;Q4V8I6;A0A0G2K3Y8	P62914;Q4V8I6;A0A0G2K3Y8	60S ribosomal protein L11	Rpl11	sp|P62914|RL11_RAT 60S ribosomal protein L11 OS=Rattus norvegicus OX=10116 GN=Rpl11 PE=1 SV=2;tr|Q4V8I6|Q4V8I6_RAT 60S ribosomal protein L11 OS=Rattus norvegicus OX=10116 GN=Rpl11 PE=1 SV=1;tr|A0A0G2K3Y8|A0A0G2K3Y8_RAT 60S ribosomal protein L11 OS=Rattus n	3	7	7	7	36.5	20.252	178	39.645	21.3	36.5	28.1	28.1	32.6	20.8	10692000000	552010000	660960000	647590000	505800000	568650000	598280000	1.11229	0.226272
P62907;Q4KM60;F1LYQ7;D3Z9F6	P62907;Q4KM60;F1LYQ7	60S ribosomal protein L10a;Ribosomal protein	Rpl10a;LOC680700	sp|P62907|RL10A_RAT 60S ribosomal protein L10a OS=Rattus norvegicus OX=10116 GN=Rpl10a PE=1 SV=2;tr|Q4KM60|Q4KM60_RAT Ribosomal protein (Fragment) OS=Rattus norvegicus OX=10116 GN=Rpl10a PE=2 SV=1;tr|F1LYQ7|F1LYQ7_RAT Ribosomal protein OS=Rattus norvegicus	4	9	9	9	40.1	24.831	217	45.964	24.4	37.3	33.6	37.3	37.3	37.3	12986000000	633930000	551290000	647290000	719030000	525010000	699520000	0.942863	0.618097
Q6PDV7;D4A1P2	Q6PDV7;D4A1P2	60S ribosomal protein L10	Rpl10;Rpl10l	sp|Q6PDV7|RL10_RAT 60S ribosomal protein L10 OS=Rattus norvegicus OX=10116 GN=Rpl10 PE=1 SV=3;tr|D4A1P2|D4A1P2_RAT Ribosomal protein L10-like OS=Rattus norvegicus OX=10116 GN=Rpl10l PE=1 SV=1	2	12	12	12	47.7	24.604	214	50.552	41.6	39.7	30.4	36.4	42.5	37.4	9517300000	593100000	480130000	429240000	473480000	478790000	596610000	0.970036	0.8179
F1LPB9;P47709;A0A0G2K8B5;P70610;P70611	F1LPB9;P47709	Rabphilin-3A	Rph3a	tr|F1LPB9|F1LPB9_RAT Rabphilin-3A OS=Rattus norvegicus OX=10116 GN=Rph3a PE=1 SV=1;sp|P47709|RP3A_RAT Rabphilin-3A OS=Rattus norvegicus OX=10116 GN=Rph3a PE=1 SV=1	5	27	27	27	44.4	75.803	684	323.31	37.1	42.4	35.4	31.7	32	26.5	25513000000	1338500000	1462400000	1392800000	1161800000	1235200000	1226100000	1.15749	0.0111678
Q4V7D2	Q4V7D2	Protein rogdi homolog	Rogdi	sp|Q4V7D2|ROGDI_RAT Protein rogdi homolog OS=Rattus norvegicus OX=10116 GN=Rogdi PE=1 SV=1	1	11	11	11	47	32.205	287	89.275	36.6	31.4	31.7	25.8	32.1	35.5	5626300000	319330000	311370000	333030000	294110000	274940000	263970000	1.15691	0.0158896
F1LQT3;A0A0G2K5N6;Q62868	F1LQT3;A0A0G2K5N6;Q62868	Rho-associated protein kinase 2	Rock2	tr|F1LQT3|F1LQT3_RAT Rho-associated protein kinase OS=Rattus norvegicus OX=10116 GN=Rock2 PE=1 SV=3;tr|A0A0G2K5N6|A0A0G2K5N6_RAT Rho-associated protein kinase OS=Rattus norvegicus OX=10116 GN=Rock2 PE=1 SV=1;sp|Q62868|ROCK2_RAT Rho-associated protein kinas	3	38	38	32	30.2	159.44	1378	219.41	14	18.9	18.2	18.4	15.7	15	14538000000	839050000	772790000	827170000	811470000	645500000	811670000	1.0751	0.390248
G3V6V1;Q6P7D2;O09175	G3V6V1;Q6P7D2;O09175	Aminopeptidase B	Rnpep	tr|G3V6V1|G3V6V1_RAT Aminopeptidase B OS=Rattus norvegicus OX=10116 GN=Rnpep PE=1 SV=1;tr|Q6P7D2|Q6P7D2_RAT Arginyl aminopeptidase (Aminopeptidase B) OS=Rattus norvegicus OX=10116 GN=Rnpep PE=2 SV=1;sp|O09175|AMPB_RAT Aminopeptidase B OS=Rattus norvegicus	3	18	18	18	33.4	72.688	650	104.44	21.1	22.8	20.9	18.6	18.3	17.4	11886000000	640550000	631140000	692010000	549940000	611210000	644170000	1.08773	0.189829
E2RUH2;A0A0G2K9E0;P29315	E2RUH2;A0A0G2K9E0;P29315	Ribonuclease inhibitor	Rnh1	tr|E2RUH2|E2RUH2_RAT Ribonuclease inhibitor OS=Rattus norvegicus OX=10116 GN=Rnh1 PE=1 SV=1;tr|A0A0G2K9E0|A0A0G2K9E0_RAT Ribonuclease inhibitor OS=Rattus norvegicus OX=10116 GN=Rnh1 PE=1 SV=1;sp|P29315|RINI_RAT Ribonuclease inhibitor OS=Rattus norvegicus O	3	16	16	16	61.4	49.919	456	184.89	28.9	32.2	22.1	29.2	35.5	38.8	4738000000	245880000	176920000	253490000	198550000	302240000	242230000	0.910191	0.596092
Q3ZAU6;B2GV23	Q3ZAU6;B2GV23		Rnf14	tr|Q3ZAU6|Q3ZAU6_RAT RBR-type E3 ubiquitin transferase OS=Rattus norvegicus OX=10116 GN=Rnf14 PE=1 SV=1;tr|B2GV23|B2GV23_RAT RBR-type E3 ubiquitin transferase (Fragment) OS=Rattus norvegicus OX=10116 GN=Rnf14 PE=2 SV=1	2	17	17	17	39.5	54.106	479	103.15	17.5	23	15.4	25.1	22.5	29.6	9118700000	525580000	446120000	459580000	531310000	432770000	507070000	0.972899	0.747285
Q80WM6;G3V915	Q80WM6;G3V915		Rnasel	tr|Q80WM6|Q80WM6_RAT 2,5-oligoisoadenylate synthetase-dependent ribonuclease L OS=Rattus norvegicus OX=10116 GN=Rnasel PE=2 SV=1;tr|G3V915|G3V915_RAT Ribonuclease L OS=Rattus norvegicus OX=10116 GN=Rnasel PE=1 SV=1	2	1	1	1	1.2	83.209	738	1.6793	1.2	1.2	1.2	1.2	1.2	1.2	39218000	2344000	1494000	2067000	2055400	4375400	1770700	0.71999	0.4247
Q66H15;M0R718	Q66H15;M0R718	Regulator of microtubule dynamics protein 3	Rmdn3;LOC100911313	sp|Q66H15|RMD3_RAT Regulator of microtubule dynamics protein 3 OS=Rattus norvegicus OX=10116 GN=Rmdn3 PE=1 SV=1;tr|M0R718|M0R718_RAT Regulator of microtubule dynamics protein 3-like OS=Rattus norvegicus OX=10116 GN=LOC100911313 PE=4 SV=2	2	4	4	4	12.3	52.311	471	39.385	7.2	7.2	2.3	2.3	7.2	7.9	646280000	25401000	28789000	38563000	35523000	23994000	76247000	0.683193	0.429626
A0A0G2K167;Q4G069	A0A0G2K167;Q4G069	Regulator of microtubule dynamics protein 1	Rmdn1	tr|A0A0G2K167|A0A0G2K167_RAT Regulator of microtubule dynamics protein 1 OS=Rattus norvegicus OX=10116 GN=Rmdn1 PE=1 SV=1;sp|Q4G069|RMD1_RAT Regulator of microtubule dynamics protein 1 OS=Rattus norvegicus OX=10116 GN=Rmdn1 PE=2 SV=1	2	1	1	1	3.4	36.795	320	2.2611	0	3.4	3.4	3.4	3.4	3.4	209770000		12853000	12202000	17219000	17004000	12440000	0.805403	0.232113
Q9JIR4;F1LYS1;A0A0G2KA18;A0A0G2K708;A0A0G2JT77;A0A0G2KAV8	Q9JIR4;F1LYS1;A0A0G2KA18;A0A0G2K708;A0A0G2JT77;A0A0G2KAV8	Regulating synaptic membrane exocytosis protein 1	Rims1	sp|Q9JIR4|RIMS1_RAT Regulating synaptic membrane exocytosis protein 1 OS=Rattus norvegicus OX=10116 GN=Rims1 PE=1 SV=1;tr|F1LYS1|F1LYS1_RAT Regulating synaptic membrane exocytosis protein 1 OS=Rattus norvegicus OX=10116 GN=Rims1 PE=1 SV=3;tr|A0A0G2KA18|A0A	6	22	22	22	15.7	179.65	1615	71.013	5.4	6.4	5.3	5.1	6.1	8.7	4277100000	193750000	250990000	238280000	206960000	197500000	216650000	1.09968	0.3205
F1LSC8;D4A2L1;A0A0G2K4J8;Q9JIR1	F1LSC8;D4A2L1;A0A0G2K4J8;Q9JIR1	RIMS-binding protein 2	Rimbp2	tr|F1LSC8|F1LSC8_RAT RIMS-binding protein 2 OS=Rattus norvegicus OX=10116 GN=Rimbp2 PE=1 SV=3;tr|D4A2L1|D4A2L1_RAT RIMS-binding protein 2 OS=Rattus norvegicus OX=10116 GN=Rimbp2 PE=1 SV=1;tr|A0A0G2K4J8|A0A0G2K4J8_RAT RIMS-binding protein 2 OS=Rattus norveg	4	6	6	6	9.1	115.64	1049	23.637	0	6.1	4.4	6.1	0	6.1	846430000		39431000	42806000	49914000		23705000	1.11706	0.775292
A0A0G2K2U5;D3ZUQ0	A0A0G2K2U5;D3ZUQ0	RILP-like protein 1	Rilpl1	tr|A0A0G2K2U5|A0A0G2K2U5_RAT RILP-like protein 1 OS=Rattus norvegicus OX=10116 GN=Rilpl1 PE=1 SV=1;sp|D3ZUQ0|RIPL1_RAT RILP-like protein 1 OS=Rattus norvegicus OX=10116 GN=Rilpl1 PE=1 SV=1	2	3	3	2	8	44.853	388	10.325	2.8	2.8	6.2	2.8	2.8	6.2	77646000	5375100	3452900	1790100	4613100	4520200	1700100	0.980126	0.961833
A1L1L6;A0A0G2K777	A1L1L6;A0A0G2K777	Mitochondrial Rho GTPase	Rhot1	tr|A1L1L6|A1L1L6_RAT Mitochondrial Rho GTPase OS=Rattus norvegicus OX=10116 GN=Rhot1 PE=1 SV=1;tr|A0A0G2K777|A0A0G2K777_RAT Ras homolog family member T1 OS=Rattus norvegicus OX=10116 GN=Rhot1 PE=1 SV=1	2	7	7	7	13.6	72.156	631	22.254	8.4	10	3	10	10.9	7.1	1565200000	80052000	81960000	117300000	93259000	87854000	89633000	1.03164	0.826644
A0A096MJM1;Q32PX6;A0A096MK75	A0A096MJM1;Q32PX6;A0A096MK75		Rhog	tr|A0A096MJM1|A0A096MJM1_RAT Ras homolog family member G (Fragment) OS=Rattus norvegicus OX=10116 GN=Rhog PE=1 SV=6;tr|Q32PX6|Q32PX6_RAT Ras homolog family member G OS=Rattus norvegicus OX=10116 GN=Rhog PE=1 SV=1;tr|A0A096MK75|A0A096MK75_RAT Ras homolog fa	3	9	8	8	52.4	20.622	185	226.95	45.9	41.6	48.1	41.6	38.9	47.6	6765800000	299500000	313020000	385300000	398650000	350220000	459360000	0.825853	0.164746
P62747	P62747	Rho-related GTP-binding protein RhoB	Rhob	sp|P62747|RHOB_RAT Rho-related GTP-binding protein RhoB OS=Rattus norvegicus OX=10116 GN=Rhob PE=1 SV=1	1	10	9	8	66.3	22.123	196	36.05	65.8	47.4	43.9	37.8	46.9	43.9	15314000000	783020000	699750000	793950000	759310000	844110000	784580000	0.9534	0.394799
P61589;O35791;Q5XIM3;Q80WN4	P61589;O35791	Transforming protein RhoA	Rhoa	sp|P61589|RHOA_RAT Transforming protein RhoA OS=Rattus norvegicus OX=10116 GN=Rhoa PE=1 SV=1;tr|O35791|O35791_RAT RhoA (Fragment) OS=Rattus norvegicus OX=10116 GN=rhoA PE=2 SV=1	4	10	10	4	66.8	21.782	193	223.98	66.3	66.8	66.8	66.8	66.3	66.8	31152000000	1501000000	1535200000	1840000000	1587700000	1434700000	1752500000	1.02122	0.823155
Q62639;M0R3K1	Q62639;M0R3K1	GTP-binding protein Rheb	Rheb	sp|Q62639|RHEB_RAT GTP-binding protein Rheb OS=Rattus norvegicus OX=10116 GN=Rheb PE=1 SV=1;tr|M0R3K1|M0R3K1_RAT GTP-binding protein Rheb OS=Rattus norvegicus OX=10116 GN=Rheb PE=1 SV=2	2	7	7	7	37	20.479	184	10.055	13.6	25.5	19	23.4	26.6	19.6	4472400000	287320000	238180000	234580000	275490000	282720000	207290000	0.99292	0.954013
D3ZWG2;P49803	D3ZWG2;P49803	Regulator of G-protein signaling 7	Rgs7	tr|D3ZWG2|D3ZWG2_RAT Regulator of G-protein-signaling 7 OS=Rattus norvegicus OX=10116 GN=Rgs7 PE=1 SV=2;sp|P49803|RGS7_RAT Regulator of G-protein signaling 7 OS=Rattus norvegicus OX=10116 GN=Rgs7 PE=1 SV=2	2	15	15	10	40.8	52.849	451	88.987	20.2	33.3	27.7	15.1	29.9	22.8	13518000000	603320000	763730000	800070000	713220000	676880000	843350000	0.970302	0.792907
F1LS67;A0A0G2JUG4;P49801	F1LS67;A0A0G2JUG4		Rgs6	tr|F1LS67|F1LS67_RAT Regulator of G-protein-signaling 6 OS=Rattus norvegicus OX=10116 GN=Rgs6 PE=1 SV=3;tr|A0A0G2JUG4|A0A0G2JUG4_RAT Regulator of G-protein-signaling 6 OS=Rattus norvegicus OX=10116 GN=Rgs6 PE=1 SV=1	3	12	7	7	41.8	48.234	414	51.787	31.2	39.1	30.4	22.5	25.4	24.6	2848600000	133740000	136610000	171970000	165800000	159280000	173810000	0.886608	0.220274
F1M0G0	F1M0G0		Rgs17	tr|F1M0G0|F1M0G0_RAT Regulator of G-protein signaling 17 (Predicted), isoform CRA_a OS=Rattus norvegicus OX=10116 GN=Rgs17 PE=4 SV=2	1	3	3	3	18.6	24.32	210	8.1804	9	14.8	18.6	14.8	12.9	18.6	1365500000	43778000	70708000	60448000	51204000	80709000	80061000	0.825262	0.379167
O08773;Q5BKB9	O08773;Q5BKB9	Regulator of G-protein signaling 14	Rgs14	sp|O08773|RGS14_RAT Regulator of G-protein signaling 14 OS=Rattus norvegicus OX=10116 GN=Rgs14 PE=1 SV=1;tr|Q5BKB9|Q5BKB9_RAT Rgs14 protein OS=Rattus norvegicus OX=10116 GN=Rgs14 PE=2 SV=1	2	6	6	6	17.1	59.491	544	31.166	1.8	8.5	3.9	6.6	10.5	6.6	636950000	23991000	26781000		47516000	34540000	57599000	0.54533	0.0925967
A0A0G2K326;G3V9H1;D4AB55;O08774	A0A0G2K326;G3V9H1;D4AB55;O08774	Regulator of G-protein signaling 12	Rgs12	tr|A0A0G2K326|A0A0G2K326_RAT Regulator of G-protein signaling 12, isoform CRA_b OS=Rattus norvegicus OX=10116 GN=Rgs12 PE=1 SV=1;tr|G3V9H1|G3V9H1_RAT Regulator of G-protein signaling 12, isoform CRA_c OS=Rattus norvegicus OX=10116 GN=Rgs12 PE=1 SV=3;tr|D4A	4	2	2	2	3.5	80.206	739	5.3173	3.5	3.5	3.5	3.5	3.5	1.5	212140000	10435000	11822000	11047000	10208000	8737600	9367200	1.17629	0.0467257
A0A0G2JWC6;G3V7W8;O08654	A0A0G2JWC6;G3V7W8;O08654	UPF0183 protein C16orf70 homolog	RGD621098	tr|A0A0G2JWC6|A0A0G2JWC6_RAT Similar to RIKEN cDNA D230025D16Rik OS=Rattus norvegicus OX=10116 GN=RGD621098 PE=1 SV=1;tr|G3V7W8|G3V7W8_RAT Similar to RIKEN cDNA D230025D16Rik OS=Rattus norvegicus OX=10116 GN=RGD621098 PE=1 SV=1;sp|O08654|CP070_RAT UPF0183	3	3	3	3	10.8	45.989	407	7.8337	0	6.4	8.6	6.4	6.4	6.4	305050000		18979000	15644000	18249000	21223000	28877000	0.759843	0.290276
F1LT35;D3ZTH8;B5DES1;P62752;D4AAL7;D3ZFK7;D3ZTX9;D3ZNM1;A0A0G2JU90	F1LT35;D3ZTH8;B5DES1;P62752;D4AAL7;D3ZFK7;D3ZTX9;D3ZNM1	60S ribosomal protein L23a	RGD1564606;LOC689899;Rpl23a;LOC683904;LOC690335;RGD1565170;RGD1562755	tr|F1LT35|F1LT35_RAT Similar to 60S ribosomal protein L23a OS=Rattus norvegicus OX=10116 GN=RGD1564606 PE=3 SV=1;tr|D3ZTH8|D3ZTH8_RAT Similar to 60S ribosomal protein L23a OS=Rattus norvegicus OX=10116 GN=LOC689899 PE=3 SV=1;tr|B5DES1|B5DES1_RAT RCG33340 O	9	9	9	6	38.5	17.734	156	18.931	30.1	30.1	30.1	26.3	36.5	24.4	8567900000	478110000	439220000	407080000	436640000	484770000	490760000	0.937855	0.335444
F1LYI5;P25886;A0A0G2QC62;M0R665;F1M4V2;F1LWX2;D4A888;D3ZY63;D3Z8Q4	F1LYI5;P25886;A0A0G2QC62;M0R665	60S ribosomal protein L29	RGD1564138;Rpl29;LOC686807	tr|F1LYI5|F1LYI5_RAT 60S ribosomal protein L29 OS=Rattus norvegicus OX=10116 PE=3 SV=3;sp|P25886|RL29_RAT 60S ribosomal protein L29 OS=Rattus norvegicus OX=10116 GN=Rpl29 PE=1 SV=3;tr|A0A0G2QC62|A0A0G2QC62_RAT 60S ribosomal protein L29 OS=Rattus norvegicus	9	3	3	3	17.7	16.41	147	3.4667	12.9	12.2	12.2	12.2	12.9	12.2	3527100000	206740000	195300000	169340000	154910000	137150000	40213000	1.71961	0.0995788
B0BN59;G3V6B8	B0BN59;G3V6B8		RGD1562416;Tsr2	tr|B0BN59|B0BN59_RAT RGD1562416 protein OS=Rattus norvegicus OX=10116 GN=RGD1562416 PE=2 SV=1;tr|G3V6B8|G3V6B8_RAT RCG38965, isoform CRA_a OS=Rattus norvegicus OX=10116 GN=Tsr2 PE=1 SV=1	2	4	4	4	20.4	20.801	191	9.1843	4.2	16.2	8.4	12	0	8.4	1049200000		67442000	81105000	82515000		73830000	0.950123	0.677599
D3ZAS1	D3ZAS1		RGD1562399	tr|D3ZAS1|D3ZAS1_RAT S5 DRBM domain-containing protein OS=Rattus norvegicus OX=10116 PE=3 SV=3	1	6	1	1	21.3	30.871	291	9.6321	14.8	21.3	18.6	18.6	14.8	14.8	2350100000	119520000	135230000	118840000	104400000	124680000	103830000	1.1222	0.194064
Q66H61;M0RDR7	Q66H61;M0RDR7		RGD1562301;LOC100911132	sp|Q66H61|SYQ_RAT Glutamine--tRNA ligase OS=Rattus norvegicus OX=10116 GN=Qars PE=1 SV=1;tr|M0RDR7|M0RDR7_RAT Glutamine--tRNA ligase-like OS=Rattus norvegicus OX=10116 GN=LOC100911132 PE=1 SV=1	2	6	6	6	11	87.699	775	26.302	6.7	4.5	8	4	2.1	6.7	332980000	20157000	21488000	12703000	19427000	21092000	12460000	1.02584	0.910275
D4AD70;P63174;D3ZW57;D3ZZH2;D4A862	D4AD70;P63174;D3ZW57;D3ZZH2	60S ribosomal protein L38	RGD1561636;Rpl38;LOC686066;LOC680353	tr|D4AD70|D4AD70_RAT Uncharacterized protein OS=Rattus norvegicus OX=10116 PE=3 SV=1;sp|P63174|RL38_RAT 60S ribosomal protein L38 OS=Rattus norvegicus OX=10116 GN=Rpl38 PE=1 SV=2;tr|D3ZW57|D3ZW57_RAT Uncharacterized protein OS=Rattus norvegicus OX=10116 PE	5	6	6	6	50	8.2458	70	31.286	18.6	32.9	32.9	18.6	47.1	47.1	3073600000	126170000	154000000	158010000	171320000	126690000	136540000	1.00835	0.94616
D4A6W6;P62919	D4A6W6;P62919	60S ribosomal protein L8	RGD1561333;Rpl8	tr|D4A6W6|D4A6W6_RAT Ribosomal_L2_C domain-containing protein OS=Rattus norvegicus OX=10116 PE=3 SV=1;sp|P62919|RL8_RAT 60S ribosomal protein L8 OS=Rattus norvegicus OX=10116 GN=Rpl8 PE=2 SV=2	2	9	9	9	38.9	28.156	257	82.183	33.1	30.4	30.7	24.9	19.1	30.7	10918000000	588480000	603290000	511390000	597190000	651370000	494160000	0.9773	0.819737
D3ZTF0	D3ZTF0		RGD1560470	tr|D3ZTF0|D3ZTF0_RAT Apical junction component 1 homolog OS=Rattus norvegicus OX=10116 GN=Ajm1 PE=1 SV=3	1	6	6	6	7.1	107.09	974	65.843	0	1.5	3.7	3.3	3.3	4.4	1786700000		105370000	99714000	97141000	137260000	101190000	0.916669	0.613581
A0A292G0W2;D3ZB78	A0A292G0W2;D3ZB78		RGD1559864	tr|A0A292G0W2|A0A292G0W2_RAT Gai-interacting protein OS=Rattus norvegicus OX=10116 GN=Phf24 PE=4 SV=1;tr|D3ZB78|D3ZB78_RAT PHD finger protein 24 OS=Rattus norvegicus OX=10116 GN=Phf24 PE=1 SV=1	2	25	25	25	65.3	44.828	398	323.31	55.8	55	55	55	59	57.5	47361000000	2662500000	2256600000	2489900000	2697500000	2537400000	2608700000	0.944592	0.315651
D3ZBU7	D3ZBU7		RGD1310819	tr|D3ZBU7|D3ZBU7_RAT Similar to putative protein (5S487) OS=Rattus norvegicus OX=10116 GN=RGD1310819 PE=1 SV=3	1	17	17	17	28.7	123.21	1151	71.683	11.3	15.6	18.2	15.6	19.7	13	4671900000	201290000	209230000	194090000	271390000	221790000	214970000	0.853788	0.132507
D3ZEJ9	D3ZEJ9		RGD1310429	tr|D3ZEJ9|D3ZEJ9_RAT Similar to Protein Njmu-R1 OS=Rattus norvegicus OX=10116 GN=RGD1310429 PE=1 SV=2	1	2	2	2	9.7	44.43	393	21.933	9.7	2.8	9.7	9.7	2.8	9.7	196580000	10133000	10545000	9888700	11768000	10320000	8282100	1.00647	0.952278
D4A7I6	D4A7I6		RGD1309995	tr|D4A7I6|D4A7I6_RAT WASH complex subunit 4 OS=Rattus norvegicus OX=10116 GN=Washc4 PE=1 SV=1	1	4	4	4	6.6	136.13	1173	12.122	1.2	2.8	1.2	2.8	1.2	2.8	201790000	5036000	10184000	5977400	8329800	7384400	35988000	0.40999	0.345359
D3ZEG8	D3ZEG8		RGD1309188	tr|D3ZEG8|D3ZEG8_RAT Translocase of inner mitochondrial membrane 29 OS=Rattus norvegicus OX=10116 GN=Timm29 PE=1 SV=1	1	3	3	3	18	29.873	267	6.027	8.6	12	8.6	8.6	14.6	8.6	392030000	13580000	24512000	22493000	12313000	17478000	16233000	1.31638	0.259972
D3ZJ01	D3ZJ01		RGD1307235	tr|D3ZJ01|D3ZJ01_RAT RAB11-binding and LisH domain, coiled-coil and HEAT repeat-containing OS=Rattus norvegicus OX=10116 GN=Relch PE=1 SV=1	1	21	21	21	21.1	134.65	1218	60.468	7.4	10	8.3	9.8	9.4	12.2	3527800000	134050000	237620000	154960000	177510000	203670000	152980000	0.985903	0.94603
D3Z9D0	D3Z9D0		RGD1306271	tr|D3Z9D0|D3Z9D0_RAT Similar to KIAA1549 protein OS=Rattus norvegicus OX=10116 GN=RGD1306271 PE=1 SV=3	1	6	6	6	2.7	201.94	1867	22.189	1.8	1.2	2.2	1.7	1.1	1.1	954890000	49093000	58263000	82966000	41369000	49357000	42910000	1.42418	0.1436
D4A3C2	D4A3C2		RGD1304884	tr|D4A3C2|D4A3C2_RAT Similar to RIKEN cDNA 6430548M08 OS=Rattus norvegicus OX=10116 GN=RGD1304884 PE=1 SV=1	1	19	19	19	41.3	46.275	407	89.693	29.2	37.1	30.5	35.1	36.1	31.2	29965000000	1540200000	1514200000	1646000000	1537600000	1414000000	1458400000	1.06585	0.148307
F7EMB2;Q6QI16;Q7TQ71	F7EMB2;Q6QI16		RGD1304704	tr|F7EMB2|F7EMB2_RAT RNA transcription, translation and transport factor OS=Rattus norvegicus OX=10116 GN=Rtraf PE=1 SV=1;tr|Q6QI16|Q6QI16_RAT LRRGT00192 OS=Rattus norvegicus OX=10116 GN=Rtraf PE=1 SV=1	3	9	9	9	45.1	28.17	244	58.486	34.8	36.9	34.8	38.5	38.5	38.5	4557500000	262480000	208710000	231460000	193080000	300640000	197730000	1.0162	0.92724
Q6AYA7	Q6AYA7		Rfk	tr|Q6AYA7|Q6AYA7_RAT RCG48018 OS=Rattus norvegicus OX=10116 GN=Rfk PE=1 SV=1	1	1	1	1	13.5	17.481	155	7.9351	13.5	13.5	13.5	13.5	13.5	0	271870000	12573000	13901000	18136000	17726000	14225000		0.9308	0.691481
A0A0G2K038;Q5U1X1	A0A0G2K038;Q5U1X1	Oligoribonuclease, mitochondrial	Rexo2	tr|A0A0G2K038|A0A0G2K038_RAT Oligoribonuclease, mitochondrial OS=Rattus norvegicus OX=10116 GN=Rexo2 PE=1 SV=1;sp|Q5U1X1|ORN_RAT Oligoribonuclease, mitochondrial OS=Rattus norvegicus OX=10116 GN=Rexo2 PE=2 SV=1	2	4	4	4	16.5	28.721	254	18.703	10.2	7.1	7.1	7.1	9.4	10.2	1082600000	45654000	57824000	73495000	71735000	42868000	67596000	0.971317	0.892394
Q5XI60	Q5XI60	Receptor expression-enhancing protein 6	Reep6	sp|Q5XI60|REEP6_RAT Receptor expression-enhancing protein 6 OS=Rattus norvegicus OX=10116 GN=Reep6 PE=2 SV=1	1	1	1	1	3.8	23.313	211	1.4804	3.8	3.8	3.8	3.8	3.8	3.8	596530000	57102000	74922000	30634000	29419000	30934000		1.79674	0.24378
B2RZ37	B2RZ37	Receptor expression-enhancing protein 5	Reep5	sp|B2RZ37|REEP5_RAT Receptor expression-enhancing protein 5 OS=Rattus norvegicus OX=10116 GN=Reep5 PE=1 SV=1	1	8	8	8	21.7	21.431	189	49.418	20.6	20.6	20.6	21.7	20.6	20.6	20737000000	776560000	1069600000	1074700000	1018300000	918830000	1105600000	0.959947	0.735946
M0R8C1;Q0VGJ9;A0A0G2K1L5	M0R8C1;Q0VGJ9;A0A0G2K1L5	Receptor expression-enhancing protein	Reep2	tr|M0R8C1|M0R8C1_RAT Receptor expression-enhancing protein OS=Rattus norvegicus OX=10116 GN=Reep2 PE=3 SV=2;tr|Q0VGJ9|Q0VGJ9_RAT Receptor expression-enhancing protein OS=Rattus norvegicus OX=10116 GN=Reep2 PE=2 SV=1;tr|A0A0G2K1L5|A0A0G2K1L5_RAT Receptor ex	3	5	5	5	23.8	27.982	252	55.767	19	23	9.5	13.5	23.8	23.8	967620000	34427000	44863000	39501000	56410000	36460000	72537000	0.718174	0.225736
D4A193	D4A193	Receptor expression-enhancing protein	Reep1	tr|D4A193|D4A193_RAT Receptor expression-enhancing protein OS=Rattus norvegicus OX=10116 GN=Reep1 PE=1 SV=1	1	4	4	4	24.9	22.24	201	8.3608	0	18.9	16.4	16.4	13.9	10.9	827810000		57454000	40674000	45792000	25950000	47554000	1.23384	0.456742
Q5WQV5;Q5PQK5;T1SRT4;E9PT65;A0A0G2K095	Q5WQV5;Q5PQK5;T1SRT4;E9PT65		Rdx	tr|Q5WQV5|Q5WQV5_RAT Radixin OS=Rattus norvegicus OX=10116 PE=1 SV=1;tr|Q5PQK5|Q5PQK5_RAT Radixin OS=Rattus norvegicus OX=10116 GN=Rdx PE=2 SV=1;tr|T1SRT4|T1SRT4_RAT Radixin isoform OS=Rattus norvegicus OX=10116 GN=Rdx PE=2 SV=1;tr|E9PT65|E9PT65_RAT Radixi	5	15	6	6	27.3	68.571	583	29.389	12.7	20.9	22	15.6	18.9	20.2	1092000000	18224000	54382000	90489000	52262000	45147000	108470000	0.792189	0.647751
D3ZUY0;A0A1B0GWW7	D3ZUY0		Rdh14	tr|D3ZUY0|D3ZUY0_RAT Retinol dehydrogenase 14 OS=Rattus norvegicus OX=10116 GN=Rdh14 PE=1 SV=1	2	5	5	5	14.7	36.195	334	16.268	6	8.7	6	3.6	3.9	3.6	674550000	30662000	41641000	42130000	41790000		45604000	0.872928	0.350874
Q62703	Q62703	Reticulocalbin-2	Rcn2	sp|Q62703|RCN2_RAT Reticulocalbin-2 OS=Rattus norvegicus OX=10116 GN=Rcn2 PE=1 SV=2	1	11	11	11	47.2	37.432	320	69.727	31.9	20	19.7	23.4	16.2	12.5	3130500000	193690000	149470000	86215000	128980000	117010000	50684000	1.4473	0.326201
Q9JJ75;Q9JJ76;Q99PS2;Q06486	Q9JJ75;Q9JJ76;Q99PS2;Q06486	Casein kinase I isoform delta	rCK1e-3;Csnk1e;Ck1e-2;Csnk1d	tr|Q9JJ75|Q9JJ75_RAT Casein kinase 1 epsilon-3 OS=Rattus norvegicus OX=10116 GN=Csnk1e PE=2 SV=1;tr|Q9JJ76|Q9JJ76_RAT Casein kinase 1 epsilon OS=Rattus norvegicus OX=10116 GN=Csnk1e PE=1 SV=1;tr|Q99PS2|Q99PS2_RAT Casein kinase 1, epsilon OS=Rattus norvegic	4	4	4	4	13.6	42.15	367	12.742	6.8	6.8	3.3	9.8	7.1	6.8	784430000	38834000	65362000		30558000	60781000	40114000	1.18897	0.623288
Q498D8	Q498D8		Rbx1	tr|Q498D8|Q498D8_RAT Ring-box 1 OS=Rattus norvegicus OX=10116 GN=Rbx1 PE=1 SV=1	1	2	2	2	24.1	12.274	108	18.242	7.4	7.4	7.4	7.4	24.1	7.4	1306100000	91720000	42774000	58051000	51089000	83854000	89018000	0.859726	0.605552
P84586;A0A0A0MXW9;A0A0G2K8K9;D4AE41;G4XKZ1;W8CC80;Q5FWT8	P84586;A0A0A0MXW9;A0A0G2K8K9;D4AE41	RNA-binding motif protein, X chromosome retrogene-like;RNA-binding motif protein, X chromosome retrogene-like, N-terminally processed;RNA binding motif protein, X-linked-like-1	Rbmxrtl;Rbmxl1	sp|P84586|RMXRL_RAT RNA-binding motif protein, X chromosome retrogene-like OS=Rattus norvegicus OX=10116 GN=Rbmxrtl PE=1 SV=1;tr|A0A0A0MXW9|A0A0A0MXW9_RAT RNA-binding motif protein, X-linked-like-1 OS=Rattus norvegicus OX=10116 GN=Rbmxl1 PE=1 SV=1;tr|A0A0G	7	13	13	1	30.4	42.203	388	55.961	19.8	24.7	14.9	18.3	16.5	24	9674600000	501020000	524810000	435180000	476700000	403200000	474700000	1.07855	0.381414
D3Z987	D3Z987	RNA-binding protein 44	Rbm44	sp|D3Z987|RBM44_RAT RNA-binding protein 44 OS=Rattus norvegicus OX=10116 GN=Rbm44 PE=1 SV=1	1	1	1	1	0.8	113.58	1020	1.6196	0.8	0.8	0.8	0.8	0.8	0	2525200000	198960000	116710000	146770000	127910000	147140000		1.12086	0.637713
Q5BJP4	Q5BJP4		Rbm39	tr|Q5BJP4|Q5BJP4_RAT RNA-binding motif protein 39 OS=Rattus norvegicus OX=10116 GN=Rbm39 PE=1 SV=1	1	2	2	2	4	58.683	524	3.9509	0	2.1	2.1	2.1	2.1	2.1	292820000		16955000	22593000	13547000		21429000	1.13072	0.683543
Q5PPI5;G3V6P6;Q925G0	Q5PPI5;G3V6P6;Q925G0	RNA-binding protein 3	Rbm3	tr|Q5PPI5|Q5PPI5_RAT RNA-binding protein 3 OS=Rattus norvegicus OX=10116 GN=Rbm3 PE=1 SV=1;tr|G3V6P6|G3V6P6_RAT RNA binding motif protein 3, isoform CRA_a OS=Rattus norvegicus OX=10116 GN=Rbm3 PE=1 SV=1;sp|Q925G0|RBM3_RAT RNA-binding protein 3 OS=Rattus no	3	1	1	1	21.6	16.127	148	5.4688	0	21.6	21.6	21.6	0	21.6	230920000		12777000	8219400	15014000		3758400	1.11847	0.871569
A0A0G2K2J4;A0A249Y6E1;D4A2H6;A0A0G2JYU0;A0A0G2JYY7;D3ZSL1;A1A5R1	A0A0G2K2J4;A0A249Y6E1;D4A2H6;A0A0G2JYU0;A0A0G2JYY7;D3ZSL1;A1A5R1	RNA binding protein fox-1 homolog;RNA binding protein fox-1 homolog 2	Rbfox3;Rbfox1;Rbfox2	tr|A0A0G2K2J4|A0A0G2K2J4_RAT RNA binding protein fox-1 homolog 3 OS=Rattus norvegicus OX=10116 GN=Rbfox3 PE=4 SV=1;tr|A0A249Y6E1|A0A249Y6E1_RAT RNA binding protein fox-1 homolog OS=Rattus norvegicus OX=10116 GN=Rbfox2 PE=2 SV=1;tr|D4A2H6|D4A2H6_RAT RNA bin	7	3	3	3	8.6	34.051	314	4.5031	2.9	2.9	2.9	5.1	2.9	2.9	659730000	37075000	24021000	42796000	43939000	46481000	23538000	0.911669	0.73222
B5DFB2;D4A250	B5DFB2;D4A250		Rbbp4;RGD1563620	tr|B5DFB2|B5DFB2_RAT RB-binding protein 4, chromatin-remodeling factor OS=Rattus norvegicus OX=10116 GN=Rbbp4 PE=1 SV=1;tr|D4A250|D4A250_RAT Similar to retinoblastoma-binding protein 4 OS=Rattus norvegicus OX=10116 GN=RGD1563620 PE=4 SV=1	2	8	8	3	24.5	47.655	425	19.662	13.4	15.5	10.1	12.2	6.8	10.1	1933100000	107410000	88169000	136180000	99559000	102130000	73990000	1.20342	0.322903
Q99JE4;A0A0G2JW65	Q99JE4;A0A0G2JW65	Ras-specific guanine nucleotide-releasing factor 2	Rasgrf2	sp|Q99JE4|RGRF2_RAT Ras-specific guanine nucleotide-releasing factor 2 OS=Rattus norvegicus OX=10116 GN=Rasgrf2 PE=1 SV=1;tr|A0A0G2JW65|A0A0G2JW65_RAT Uncharacterized protein OS=Rattus norvegicus OX=10116 PE=4 SV=1	2	8	5	5	9.4	135.83	1190	23.667	3.8	6.6	2.7	4.4	3.2	1.7	674130000	26922000	25306000	25730000	43116000	35018000	28383000	0.731883	0.0905744
A0A0G2JZ23;P28818;F1LM43;Q5BJV1	A0A0G2JZ23;P28818;F1LM43;Q5BJV1	Ras-specific guanine nucleotide-releasing factor 1	Rasgrf1	tr|A0A0G2JZ23|A0A0G2JZ23_RAT Ras-specific guanine nucleotide-releasing factor 1 OS=Rattus norvegicus OX=10116 GN=Rasgrf1 PE=4 SV=1;sp|P28818|RGRF1_RAT Ras-specific guanine nucleotide-releasing factor 1 OS=Rattus norvegicus OX=10116 GN=Rasgrf1 PE=1 SV=1;tr|	4	14	14	11	15.9	142.68	1244	31.52	7.7	6.8	4	7.3	3.7	4.7	1014100000	63780000	51375000	59683000	50547000	32807000	47793000	1.33315	0.0923302
D3ZHY9;F1LPU2;A0A0G2JUE3;P0C6B8	D3ZHY9		Rasal1	tr|D3ZHY9|D3ZHY9_RAT RAS protein activator like 1 (GAP1 like) (Predicted) OS=Rattus norvegicus OX=10116 GN=Rasal1 PE=4 SV=2	4	27	27	27	37.8	89.596	801	103.5	20.7	21.3	18.5	20	14.6	14.5	7975500000	394150000	476530000	426090000	424430000	383640000	342790000	1.12678	0.221564
A0A0G2JW85;Q9QYJ2	A0A0G2JW85;Q9QYJ2	Ras GTPase-activating protein 3	Rasa3	tr|A0A0G2JW85|A0A0G2JW85_RAT Ras GTPase-activating protein 3 OS=Rattus norvegicus OX=10116 GN=Rasa3 PE=1 SV=1;sp|Q9QYJ2|RASA3_RAT Ras GTPase-activating protein 3 OS=Rattus norvegicus OX=10116 GN=Rasa3 PE=1 SV=2	2	3	3	3	4.6	95.991	834	6.4701	1	1	0	2.2	3.4	3.4	227600000	11152000	9529900		6462200	14319000	17361000	0.813347	0.61437
G3V9H0;P50904	G3V9H0;P50904	Ras GTPase-activating protein 1	Rasa1	tr|G3V9H0|G3V9H0_RAT Ras GTPase-activating protein 1 OS=Rattus norvegicus OX=10116 GN=Rasa1 PE=1 SV=2;sp|P50904|RASA1_RAT Ras GTPase-activating protein 1 OS=Rattus norvegicus OX=10116 GN=Rasa1 PE=3 SV=1	2	6	6	6	9.1	111.66	996	33.738	4.5	2.5	4.6	3.5	5.7	8	793400000	39057000	41758000	53552000	52119000	34614000	44347000	1.02508	0.878772
P40329	P40329	Arginine--tRNA ligase, cytoplasmic	Rars	sp|P40329|SYRC_RAT Arginine--tRNA ligase, cytoplasmic OS=Rattus norvegicus OX=10116 GN=Rars PE=1 SV=2	1	14	14	14	23.3	75.81	660	37.713	11.8	8.9	8.9	10	8.2	7.1	1740400000	57099000	125770000	134730000	102570000	99150000	70693000	1.16587	0.600441
D4ADX8	D4ADX8		Raph1	tr|D4ADX8|D4ADX8_RAT Ras association (RalGDS/AF-6) and pleckstrin homology domains 1 OS=Rattus norvegicus OX=10116 GN=Raph1 PE=1 SV=2	1	3	3	3	3.2	136.63	1265	6.5654	2.6	3.2	1.9	2	1.3	1.3	1169100000	59986000	50184000	32504000	41934000	48924000	73115000	0.870107	0.597755
F1M888;P83900	F1M888;P83900	Rap guanine nucleotide exchange factor 5	Rapgef5	tr|F1M888|F1M888_RAT Rap guanine nucleotide exchange factor 5 OS=Rattus norvegicus OX=10116 GN=Rapgef5 PE=4 SV=2;sp|P83900|RPGF5_RAT Rap guanine nucleotide exchange factor 5 OS=Rattus norvegicus OX=10116 GN=Rapgef5 PE=2 SV=1	2	1	1	1	1.9	67.584	580	4.6034	1.9	1.9	1.9	1.9	1.9	1.9	393670000	16257000	17292000	23896000	22560000	26664000	20844000	0.819846	0.226991
D3KR63;F1LQ26;Q9Z1C7	D3KR63;F1LQ26		Rapgef4	tr|D3KR63|D3KR63_RAT cAMPS OS=Rattus norvegicus OX=10116 GN=Rapgef4 PE=2 SV=1;tr|F1LQ26|F1LQ26_RAT Rap guanine nucleotide exchange factor 4 OS=Rattus norvegicus OX=10116 GN=Rapgef4 PE=1 SV=3	3	10	10	10	14.8	115.53	1011	53.203	6.1	7.4	10.8	8.5	10.1	11.5	1403900000	60499000	82532000	94107000	73236000	66652000	84605000	1.05633	0.724966
A0A0G2JU11;F1M386;A0A0A0MP77;D3ZTL8	A0A0G2JU11;F1M386;A0A0A0MP77	Rap guanine nucleotide exchange factor 2	Rapgef2	tr|A0A0G2JU11|A0A0G2JU11_RAT Rap guanine nucleotide exchange factor 2 OS=Rattus norvegicus OX=10116 GN=Rapgef2 PE=1 SV=1;sp|F1M386|RPGF2_RAT Rap guanine nucleotide exchange factor 2 OS=Rattus norvegicus OX=10116 GN=Rapgef2 PE=1 SV=2;tr|A0A0A0MP77|A0A0A0MP7	4	30	30	30	26.8	185.56	1657	104.75	7.4	10.8	9.6	7.2	9.3	12.6	4163500000	182380000	195600000	216580000	245650000	220930000	259100000	0.819314	0.0432551
D3ZK56	D3ZK56		Rap2c	tr|D3ZK56|D3ZK56_RAT RAP2C, member of RAS oncogene family OS=Rattus norvegicus OX=10116 GN=Rap2c PE=1 SV=2	1	6	2	2	37.7	20.745	183	13.734	32.2	37.7	32.8	32.2	32.8	32.8	279230000	16044000	13171000	17125000	21960000	13114000	18288000	0.868408	0.453802
P61227;Q78P65	P61227	Ras-related protein Rap-2b	Rap2b	sp|P61227|RAP2B_RAT Ras-related protein Rap-2b OS=Rattus norvegicus OX=10116 GN=Rap2b PE=2 SV=1	2	9	9	5	54.6	20.504	183	125.63	45.4	46.4	50.8	37.2	46.4	50.3	10515000000	547590000	531630000	576740000	565340000	496820000	548360000	1.02821	0.569452
A0A0G2K0S7;D3ZPI4	A0A0G2K0S7;D3ZPI4		Rap1gap2	tr|A0A0G2K0S7|A0A0G2K0S7_RAT RAP1 GTPase-activating protein 2 OS=Rattus norvegicus OX=10116 GN=Rap1gap2 PE=1 SV=1;tr|D3ZPI4|D3ZPI4_RAT GTPase activating RANGAP domain-like 4 (Predicted), isoform CRA_a OS=Rattus norvegicus OX=10116 GN=Rap1gap2 PE=1 SV=1	2	12	11	11	21.6	80.514	731	147.74	5.2	10.8	10.4	6.6	10.4	11.6	2457700000		107930000	133260000	97108000	124540000	164810000	0.936156	0.781201
F1LV89;Q5EB70	F1LV89		Rap1gap	tr|F1LV89|F1LV89_RAT Rap1 GTPase-activating protein OS=Rattus norvegicus OX=10116 GN=Rap1gap PE=1 SV=3	2	13	13	12	25.6	83.227	753	181.19	19.7	17.1	16.1	14.2	15.8	15.4	6069200000	305440000	289150000	387380000	311730000	316810000	303820000	1.05321	0.617912
Q62636;O08814	Q62636;O08814	Ras-related protein Rap-1b	Rap1b	sp|Q62636|RAP1B_RAT Ras-related protein Rap-1b OS=Rattus norvegicus OX=10116 GN=Rap1b PE=1 SV=2;tr|O08814|O08814_RAT Rap 1B (Fragment) OS=Rattus norvegicus OX=10116 GN=rap 1B PE=2 SV=1	2	11	4	4	64.1	20.798	184	70.51	51.6	63.6	41.3	56	50	56	3619500000	212180000	154430000	189500000	167270000	187410000	214260000	0.977449	0.852842
P62836;O08813	P62836	Ras-related protein Rap-1A	Rap1a	sp|P62836|RAP1A_RAT Ras-related protein Rap-1A OS=Rattus norvegicus OX=10116 GN=Rap1a PE=1 SV=1	2	11	11	4	64.1	20.987	184	106.84	45.7	64.1	41.3	56	64.1	56	28239000000	1399100000	1382900000	1456500000	1329600000	1366500000	1611500000	0.983959	0.813126
F1MAA5;Q66H32	F1MAA5;Q66H32		Rangap1	tr|F1MAA5|F1MAA5_RAT RAN GTPase-activating protein 1 OS=Rattus norvegicus OX=10116 GN=Rangap1 PE=1 SV=2;tr|Q66H32|Q66H32_RAT Ran GTPase-activating protein 1 OS=Rattus norvegicus OX=10116 GN=Rangap1 PE=1 SV=1	2	11	11	11	20.5	63.142	586	35.168	10.4	11.4	8.7	11.9	13.1	13.7	2556500000	130450000	116360000	91229000	111850000	163500000	116380000	0.862939	0.423706
M0R920;M0R5Q3;M0RD63	M0R920;M0R5Q3;M0RD63		Ranbp3	tr|M0R920|M0R920_RAT RAN-binding protein 3 OS=Rattus norvegicus OX=10116 GN=Ranbp3 PE=1 SV=2;tr|M0R5Q3|M0R5Q3_RAT RAN-binding protein 3 OS=Rattus norvegicus OX=10116 GN=Ranbp3 PE=1 SV=2;tr|M0RD63|M0RD63_RAT RAN-binding protein 3 OS=Rattus norvegicus OX=101	3	4	4	4	8	46.696	437	7.0446	1.8	4.6	1.8	4.6	0	2.7	379590000	29831000	24336000		26984000		28341000	0.979069	0.856823
D4A2G9	D4A2G9		Ranbp1	tr|D4A2G9|D4A2G9_RAT RAN-binding protein 1 OS=Rattus norvegicus OX=10116 GN=Ranbp1 PE=1 SV=1	1	6	6	6	34.5	23.596	203	69.089	30	34.5	30	34.5	30	34.5	10145000000	456110000	498870000	515010000	533460000	447370000	529890000	0.973039	0.703196
P62828;Q66H11;Q8K586	P62828;Q66H11;Q8K586	GTP-binding nuclear protein Ran;GTP-binding nuclear protein Ran, testis-specific isoform	Ran;RGD1306195;Rasl2-9	sp|P62828|RAN_RAT GTP-binding nuclear protein Ran OS=Rattus norvegicus OX=10116 GN=Ran PE=1 SV=3;tr|Q66H11|Q66H11_RAT GTP-binding nuclear protein Ran OS=Rattus norvegicus OX=10116 GN=RGD1306195 PE=2 SV=1;sp|Q8K586|RANT_RAT GTP-binding nuclear protein Ran,	3	11	11	11	44.9	24.423	216	54.524	38	41.7	33.3	44.4	32.9	29.6	35173000000	1516700000	1643700000	2090700000	1930200000	1610600000	1688200000	1.00423	0.972231
A0A0G2KA57;A0A0G2K0K8;R9PXV2;P86410	A0A0G2KA57;A0A0G2K0K8;R9PXV2;P86410	Ral GTPase-activating protein subunit beta	Ralgapb	tr|A0A0G2KA57|A0A0G2KA57_RAT Ral GTPase-activating protein subunit beta OS=Rattus norvegicus OX=10116 GN=Ralgapb PE=1 SV=1;tr|A0A0G2K0K8|A0A0G2K0K8_RAT Ral GTPase-activating protein subunit beta OS=Rattus norvegicus OX=10116 GN=Ralgapb PE=1 SV=1;tr|R9PXV2|	4	3	3	3	3.1	158.04	1418	3.762	1.3	2.5	2.5	2.5	3.1	2.5	149010000		6203700	8083100	8134200	11991000	10616000	0.697117	0.150648
P36860;F1LQ62	P36860;F1LQ62	Ras-related protein Ral-B	Ralb	sp|P36860|RALB_RAT Ras-related protein Ral-B OS=Rattus norvegicus OX=10116 GN=Ralb PE=2 SV=1;tr|F1LQ62|F1LQ62_RAT Ras-related protein Ral-B OS=Rattus norvegicus OX=10116 GN=Ralb PE=1 SV=3	2	6	2	2	30.6	23.317	206	10.399	15.5	26.7	12.6	29.1	23.8	18.4	420980000	31005000	38075000	31447000	46088000	26823000		0.919175	0.729543
P63322	P63322	Ras-related protein Ral-A	Rala	sp|P63322|RALA_RAT Ras-related protein Ral-A OS=Rattus norvegicus OX=10116 GN=Rala PE=1 SV=1	1	9	9	5	45.1	23.553	206	91.942	34	45.1	34	39.8	30.1	39.8	30215000000	1666200000	1615400000	1565300000	1655200000	1544500000	1524000000	1.02608	0.458327
Q4KMA2	Q4KMA2	UV excision repair protein RAD23 homolog B	Rad23b	sp|Q4KMA2|RD23B_RAT UV excision repair protein RAD23 homolog B OS=Rattus norvegicus OX=10116 GN=Rad23b PE=1 SV=1	1	8	8	7	21	43.496	415	22.249	18.3	18.3	18.3	15.9	18.3	18.3	9825000000	586090000	645160000	431960000	466270000	524830000	387010000	1.20688	0.274179
M0R5T4	M0R5T4		Rac3	tr|M0R5T4|M0R5T4_RAT Rac family small GTPase 3 OS=Rattus norvegicus OX=10116 GN=Rac3 PE=4 SV=2	1	7	2	2	37.5	21.522	192	3.6608	30.2	34.4	27.1	27.1	30.2	30.2	616680000		36789000	37625000	40848000	38768000	34956000	0.974243	0.691397
Q6RUV5;A0A0G2K0X4;Q5U1Y2;A0A0U1RS21;Q923X0;Q5RJS2;Q9JJL4	Q6RUV5;A0A0G2K0X4;Q5U1Y2	Ras-related C3 botulinum toxin substrate 1	Rac1;Rac2	sp|Q6RUV5|RAC1_RAT Ras-related C3 botulinum toxin substrate 1 OS=Rattus norvegicus OX=10116 GN=Rac1 PE=1 SV=1;tr|A0A0G2K0X4|A0A0G2K0X4_RAT Ras-related C3 botulinum toxin substrate 1 OS=Rattus norvegicus OX=10116 GN=Rac1 PE=1 SV=1;tr|Q5U1Y2|Q5U1Y2_RAT Rac f	7	11	11	5	53.1	21.45	192	63.416	43.8	43.8	49.5	43.8	49.5	49.5	69670000000	3760000000	3232900000	3750800000	3247600000	3521700000	3513300000	1.04484	0.476902
D3ZKQ4	D3ZKQ4		Rabl6	tr|D3ZKQ4|D3ZKQ4_RAT RAB, member RAS oncogene family-like 6 OS=Rattus norvegicus OX=10116 GN=Rabl6 PE=1 SV=1	1	7	7	7	11.5	80.253	731	21.669	2.5	10.1	7.9	8.9	4.4	8.8	2176400000	90486000	123790000	181990000	141770000	66759000	83775000	1.35566	0.379128
Q68G48;F1LSM6;Q6P9Y2;Q08603	Q68G48;F1LSM6;Q6P9Y2;Q08603	Geranylgeranyl transferase type-2 subunit beta	Rabggtb	tr|Q68G48|Q68G48_RAT Geranylgeranyl transferase type-2 subunit beta OS=Rattus norvegicus OX=10116 GN=Rabggtb PE=2 SV=1;tr|F1LSM6|F1LSM6_RAT Geranylgeranyl transferase type-2 subunit beta OS=Rattus norvegicus OX=10116 GN=Rabggtb PE=1 SV=1;tr|Q6P9Y2|Q6P9Y2_R	4	3	3	3	10	36.842	331	10.465	3.3	6.6	6.6	3.3	0	6.6	673610000	53287000	52841000	53295000	46867000		41992000	1.19607	0.0175246
Q08602	Q08602	Geranylgeranyl transferase type-2 subunit alpha	Rabggta	sp|Q08602|PGTA_RAT Geranylgeranyl transferase type-2 subunit alpha OS=Rattus norvegicus OX=10116 GN=Rabggta PE=1 SV=1	1	17	17	17	36	64.904	567	79.834	11.3	18.5	13.9	16	19.8	16.8	5629200000	315050000	236000000	279600000	264650000	301340000	277680000	0.984567	0.87191
D3ZX42	D3ZX42		Rabgap1	tr|D3ZX42|D3ZX42_RAT G protein-coupled receptor 21 (Predicted), isoform CRA_a OS=Rattus norvegicus OX=10116 GN=Rabgap1 PE=1 SV=1	1	8	8	8	7.5	120.96	1065	19.268	3.7	3	3.9	4.8	1.2	2.3	864050000	36359000	38485000	29354000	32611000	45066000	36843000	0.909867	0.494316
D3ZP15	D3ZP15		Rab9b	tr|D3ZP15|D3ZP15_RAT RAB9B, member RAS oncogene family OS=Rattus norvegicus OX=10116 GN=Rab9b PE=4 SV=1	1	2	2	2	13.4	22.718	201	4.8069	8	8	13.4	8	13.4	0	604830000	40946000	32585000	28916000	35737000	27648000		1.07751	0.685206
B0BMV5;P70550	B0BMV5;P70550	Ras-related protein Rab-8B	Rab8b	tr|B0BMV5|B0BMV5_RAT RAB8B, member RAS oncogene family OS=Rattus norvegicus OX=10116 GN=Rab8b PE=2 SV=1;sp|P70550|RAB8B_RAT Ras-related protein Rab-8B OS=Rattus norvegicus OX=10116 GN=Rab8b PE=1 SV=1	2	6	2	2	28.5	23.603	207	32.656	28.5	21.3	28.5	28.5	24.6	19.3	1455600000	88778000	95267000	52657000	61750000	77363000	84781000	1.05721	0.788583
F8V328;P35280;Q5M970;A0A0G2K553	F8V328;P35280	Ras-related protein Rab-8A	Rab8a	tr|F8V328|F8V328_RAT RAB8 OS=Rattus norvegicus OX=10116 GN=Rab8a PE=1 SV=1;sp|P35280|RAB8A_RAT Ras-related protein Rab-8A OS=Rattus norvegicus OX=10116 GN=Rab8a PE=1 SV=2	4	7	3	2	29.5	23.668	207	7.5035	19.8	19.3	22.7	29.5	22.7	26.1	1665400000	74916000	71633000	69680000	55007000	73858000	74688000	1.06227	0.557189
P09527;A0A0G2K930;A0A0G2JUN6;F1LXL6;A0A0G2K867;Q9ERC5	P09527;A0A0G2K930	Ras-related protein Rab-7a	Rab7a	sp|P09527|RAB7A_RAT Ras-related protein Rab-7a OS=Rattus norvegicus OX=10116 GN=Rab7a PE=1 SV=2;tr|A0A0G2K930|A0A0G2K930_RAT Ras-related protein Rab-7a OS=Rattus norvegicus OX=10116 GN=Rab7a PE=1 SV=1	6	19	19	19	85.5	23.504	207	302.14	66.7	73.9	64.7	75.8	78.3	70	29436000000	1658300000	1459300000	1541800000	1627500000	1470100000	1469500000	1.02021	0.713633
A0A0G2JT78;F1LVC3;A0A0G2K201	A0A0G2JT78;F1LVC3		Rab6b	tr|A0A0G2JT78|A0A0G2JT78_RAT RAB6B, member RAS oncogene family OS=Rattus norvegicus OX=10116 GN=Rab6b PE=4 SV=1;tr|F1LVC3|F1LVC3_RAT RAB6B, member RAS oncogene family OS=Rattus norvegicus OX=10116 GN=Rab6b PE=4 SV=2	3	13	3	3	59.6	23.461	208	24.788	59.6	53.8	51	54.3	51	59.6	3757900000	190100000	182420000	164170000	203000000	223090000	153060000	0.926686	0.558336
Q9WVB1;A0A0H2UHP9	Q9WVB1;A0A0H2UHP9	Ras-related protein Rab-6A	Rab6a	sp|Q9WVB1|RAB6A_RAT Ras-related protein Rab-6A OS=Rattus norvegicus OX=10116 GN=Rab6a PE=1 SV=2;tr|A0A0H2UHP9|A0A0H2UHP9_RAT RCG39700, isoform CRA_d OS=Rattus norvegicus OX=10116 GN=Rab6a PE=1 SV=1	2	15	15	5	70.2	23.59	208	92.086	59.6	37	46.6	43.3	38.5	52.9	55302000000	2491300000	2375100000	2837800000	2577400000	2715300000	2709800000	0.962724	0.5335
B0BNK1	B0BNK1		Rab5c	tr|B0BNK1|B0BNK1_RAT RAB5C, member RAS oncogene family OS=Rattus norvegicus OX=10116 GN=Rab5c PE=1 SV=1	1	11	7	7	74.5	23.425	216	56.969	38.9	41.7	44.4	54.6	50.5	41.7	6078600000	233570000	257370000	231600000	270510000	345250000	282120000	0.804718	0.0767636
A1L1J8;Q6IN17	A1L1J8		Rab5b	tr|A1L1J8|A1L1J8_RAT RAB5B, member RAS oncogene family OS=Rattus norvegicus OX=10116 GN=Rab5b PE=1 SV=1	2	11	10	6	67	23.674	215	101.88	33.5	41.9	34.9	45.1	45.1	45.1	19778000000	1101100000	1106600000	1246400000	1075300000	1112600000	878960000	1.12627	0.210646
M0RC99	M0RC99	Ras-related protein Rab-5A	Rab5a	sp|M0RC99|RAB5A_RAT Ras-related protein Rab-5A OS=Rattus norvegicus OX=10116 GN=Rab5a PE=2 SV=1	1	10	5	5	65.1	23.624	215	51.202	44.7	53	33	50.7	59.5	56.3	2734800000	164090000	138430000	128960000	123620000	172920000	91112000	1.11306	0.604093
P51146	P51146	Ras-related protein Rab-4B	Rab4b	sp|P51146|RAB4B_RAT Ras-related protein Rab-4B OS=Rattus norvegicus OX=10116 GN=Rab4b PE=2 SV=1	1	7	7	6	39.9	23.629	213	14.923	25.4	15	27.7	19.7	32.4	20.7	1242400000	83967000	64871000	68697000	59836000	57657000	67620000	1.17515	0.175347
P05714	P05714	Ras-related protein Rab-4A	Rab4a	sp|P05714|RAB4A_RAT Ras-related protein Rab-4A OS=Rattus norvegicus OX=10116 GN=Rab4a PE=1 SV=3	1	5	4	4	33	24.408	218	14.73	10.6	23.9	4.6	10.6	10.6	0	165850000	7316600	11920000	9026900	14038000	13910000		0.674193	0.0787241
Q5U1Z0	Q5U1Z0	Rab3 GTPase-activating protein non-catalytic subunit	Rab3gap2	sp|Q5U1Z0|RBGPR_RAT Rab3 GTPase-activating protein non-catalytic subunit OS=Rattus norvegicus OX=10116 GN=Rab3gap2 PE=1 SV=2	1	19	19	2	16.9	154.43	1386	56.152	8.9	5.9	9.7	7.4	7.6	8.4	2588500000	131910000	130310000	108050000	147140000	138080000	94245000	0.975769	0.873452
F1LMT8;D4ABP4	F1LMT8;D4ABP4		Rab3gap2	tr|F1LMT8|F1LMT8_RAT Rab3 GTPase-activating protein non-catalytic subunit OS=Rattus norvegicus OX=10116 GN=Rab3gap2 PE=1 SV=3;tr|D4ABP4|D4ABP4_RAT Rab3 GTPase-activating protein non-catalytic subunit OS=Rattus norvegicus OX=10116 GN=Rab3gap2 PE=1 SV=3	2	19	2	2	18.3	151.61	1362	7.2755	10.1	7.7	9.3	9.2	9.5	9	331450000	17393000	16283000		19383000	22175000	29203000	0.713868	0.173324
F1LP59;A0A0G2JXA1;P69735	F1LP59;A0A0G2JXA1;P69735	Rab3 GTPase-activating protein catalytic subunit	Rab3gap1	tr|F1LP59|F1LP59_RAT Rab3 GTPase-activating protein catalytic subunit OS=Rattus norvegicus OX=10116 GN=Rab3gap1 PE=1 SV=3;tr|A0A0G2JXA1|A0A0G2JXA1_RAT Rab3 GTPase-activating protein catalytic subunit OS=Rattus norvegicus OX=10116 GN=Rab3gap1 PE=1 SV=1;sp|P	3	6	6	6	10	85.88	767	40.284	3.8	2.3	0	8.6	4.7	2.3	732140000	30209000	34227000		51375000	42293000	46773000	0.688218	0.0290691
Q63942	Q63942	GTP-binding protein Rab-3D	Rab3d	sp|Q63942|RAB3D_RAT GTP-binding protein Rab-3D OS=Rattus norvegicus OX=10116 GN=Rab3d PE=1 SV=2	1	6	1	1	26.9	24.29	219	6.3974	26.9	23.3	26.9	26.9	23.3	26.9	12611000000	370540000	481940000	733890000	450790000	546780000	679210000	0.946081	0.823045
P62824	P62824	Ras-related protein Rab-3C	Rab3c	sp|P62824|RAB3C_RAT Ras-related protein Rab-3C OS=Rattus norvegicus OX=10116 GN=Rab3c PE=1 SV=1	1	10	7	6	46.7	25.872	227	29.072	33.9	37	46.7	37.9	36.6	44.1	11147000000	609990000	653520000	570800000	501670000	570340000	612180000	1.08913	0.280193
Q63941;Q6P9W6;Q9QYT8	Q63941;Q6P9W6	Ras-related protein Rab-3B	Rab3b	sp|Q63941|RAB3B_RAT Ras-related protein Rab-3B OS=Rattus norvegicus OX=10116 GN=Rab3b PE=1 SV=2;tr|Q6P9W6|Q6P9W6_RAT Rab3b protein OS=Rattus norvegicus OX=10116 GN=Rab3b PE=2 SV=1	3	7	5	5	35.2	24.785	219	50.796	17.4	21	21	30.1	24.2	30.1	3978400000	240340000	187750000	143280000	185800000	222510000	169760000	0.98841	0.947878
P63012	P63012	Ras-related protein Rab-3A	Rab3a	sp|P63012|RAB3A_RAT Ras-related protein Rab-3A OS=Rattus norvegicus OX=10116 GN=Rab3a PE=1 SV=1	1	11	11	7	51.4	24.97	220	222.77	51.4	47.7	51.4	51.4	47.7	51.4	135160000000	5486700000	6899500000	6654700000	6326500000	6420300000	7396700000	0.945263	0.543454
Q5U316;A0A0G2JTT4	Q5U316	Ras-related protein Rab-35	Rab35	sp|Q5U316|RAB35_RAT Ras-related protein Rab-35 OS=Rattus norvegicus OX=10116 GN=Rab35 PE=1 SV=1	2	12	11	11	61.7	23.025	201	134.57	34.3	40.3	38.8	38.3	51.2	38.3	8501100000	430870000	475560000	456220000	447770000	511740000	401570000	1.00115	0.988611
A0A0G2JSZ1;Q6GQP4	A0A0G2JSZ1;Q6GQP4	Ras-related protein Rab-31	Rab31	tr|A0A0G2JSZ1|A0A0G2JSZ1_RAT Ras-related protein Rab-31 OS=Rattus norvegicus OX=10116 GN=Rab31 PE=4 SV=1;sp|Q6GQP4|RAB31_RAT Ras-related protein Rab-31 OS=Rattus norvegicus OX=10116 GN=Rab31 PE=1 SV=2	2	5	5	3	30.3	21.499	195	36.229	12.8	17.9	23.6	23.6	12.8	18.5	1736700000	79245000	87271000	95703000	89474000	83667000	102880000	0.949997	0.568427
Q3B7V5;Q562A5	Q3B7V5		Rab2b	tr|Q3B7V5|Q3B7V5_RAT RAB2B, member RAS oncogene family OS=Rattus norvegicus OX=10116 GN=Rab2b PE=1 SV=1	2	11	3	3	52.6	24.085	215	28.449	45.1	33	34.4	39.1	52.1	38.1	669480000	47733000		35506000	40175000	44191000	49135000	0.935263	0.645433
P05712	P05712	Ras-related protein Rab-2A	Rab2a	sp|P05712|RAB2A_RAT Ras-related protein Rab-2A OS=Rattus norvegicus OX=10116 GN=Rab2a PE=2 SV=1	1	15	15	1	67.5	23.535	212	244.44	59.4	59	67	61.8	67.5	67	37255000000	1845600000	2025200000	2041400000	2056800000	1959600000	1881600000	1.00241	0.956015
Q99P74	Q99P74	Ras-related protein Rab-27B	Rab27b	sp|Q99P74|RB27B_RAT Ras-related protein Rab-27B OS=Rattus norvegicus OX=10116 GN=Rab27b PE=2 SV=3	1	1	1	1	5	24.62	218	2.844	5	5	5	5	5	5	217290000	9136800	12255000	12993000	16325000	14549000	15908000	0.735001	0.0333953
D3ZRM5	D3ZRM5		Rab23	tr|D3ZRM5|D3ZRM5_RAT RAB23, member RAS oncogene family OS=Rattus norvegicus OX=10116 GN=Rab23 PE=4 SV=1	1	4	4	4	22.8	26.633	237	27.415	3.8	18.6	11.8	10.5	10.5	19	975190000	34214000	44783000	48338000	60401000	50518000	65078000	0.723507	0.0547603
B0BN19;A0A0G2K3Z3	B0BN19;A0A0G2K3Z3		Rab22a	tr|B0BN19|B0BN19_RAT RAB22A, member RAS oncogene family OS=Rattus norvegicus OX=10116 GN=Rab22a PE=1 SV=1;tr|A0A0G2K3Z3|A0A0G2K3Z3_RAT RAB22A, member RAS oncogene family OS=Rattus norvegicus OX=10116 GN=Rab22a PE=1 SV=1	2	4	2	2	27.3	21.775	194	5.2562	5.7	16.5	22.2	11.3	16.5	22.2	134880000		10637000	7901700		7552800	9694300	1.07489	0.745736
Q6AXT5	Q6AXT5	Ras-related protein Rab-21	Rab21	sp|Q6AXT5|RAB21_RAT Ras-related protein Rab-21 OS=Rattus norvegicus OX=10116 GN=Rab21 PE=2 SV=1	1	7	7	7	34.1	24.163	223	56.914	22.9	33.6	21.1	29.1	24.2	18.8	3667900000	214110000	177720000	115960000	180700000	197500000	220140000	0.848665	0.38317
Q6NYB7;E9PU16;Q7TPK7;A0A0G2K235	Q6NYB7;E9PU16;Q7TPK7;A0A0G2K235	Ras-related protein Rab-1A	Rab1A;Rab1;Rab1a	sp|Q6NYB7|RAB1A_RAT Ras-related protein Rab-1A OS=Rattus norvegicus OX=10116 GN=Rab1A PE=1 SV=3;tr|E9PU16|E9PU16_RAT RAB1A, member RAS oncogene family OS=Rattus norvegicus OX=10116 GN=Rab1a PE=1 SV=2;tr|Q7TPK7|Q7TPK7_RAT Ac2-048 OS=Rattus norvegicus OX=101	4	17	17	9	84.4	22.677	205	105.65	64.4	78.5	71.2	74.1	70.2	70.7	74474000000	3044900000	3831500000	4132000000	3708900000	3811600000	3439100000	1.00445	0.964408
Q5EB77	Q5EB77	Ras-related protein Rab-18	Rab18	sp|Q5EB77|RAB18_RAT Ras-related protein Rab-18 OS=Rattus norvegicus OX=10116 GN=Rab18 PE=2 SV=1	1	12	12	11	69.9	22.976	206	100.1	46.1	57.3	41.7	57.3	57.3	41.7	10012000000	484790000	435140000	484300000	480400000	513170000	521230000	0.927007	0.149095
B0BMW0;P61107;A0A1B0GWR3	B0BMW0;P61107	Ras-related protein Rab-14	Rab14	tr|B0BMW0|B0BMW0_RAT RAB14, member RAS oncogene family OS=Rattus norvegicus OX=10116 GN=Rab14 PE=1 SV=1;sp|P61107|RAB14_RAT Ras-related protein Rab-14 OS=Rattus norvegicus OX=10116 GN=Rab14 PE=1 SV=3	3	16	16	16	85.6	23.897	215	263.5	85.6	81.4	78.1	76.7	70.7	72.6	36642000000	1674500000	1964900000	2047900000	1526600000	2102200000	1680100000	1.07128	0.5734
P35284;D4A376;A0A0G2JYB0	P35284;D4A376	Ras-related protein Rab-12	Rab12	sp|P35284|RAB12_RAT Ras-related protein Rab-12 OS=Rattus norvegicus OX=10116 GN=Rab12 PE=1 SV=2;tr|D4A376|D4A376_RAT Ras-related protein Rab-12 OS=Rattus norvegicus OX=10116 GN=Rab12 PE=1 SV=3	3	5	5	5	21.4	27.271	243	17.243	4.5	13.2	7.4	9.1	11.9	9.1	850630000	49127000	52515000	49668000	31031000	40377000	58466000	1.16505	0.428623
A0A0G2JYK2;Q3B7T9	A0A0G2JYK2;Q3B7T9	Rab11 family-interacting protein 1	Rab11fip1	tr|A0A0G2JYK2|A0A0G2JYK2_RAT Rab11 family-interacting protein 1 OS=Rattus norvegicus OX=10116 GN=Rab11fip1 PE=1 SV=1;sp|Q3B7T9|RFIP1_RAT Rab11 family-interacting protein 1 OS=Rattus norvegicus OX=10116 GN=Rab11fip1 PE=1 SV=1	2	2	1	1	1.7	127.84	1189	1.3524	1.7	0.7	0.7	1.7	0.7	1.7	2551900000	163160000	136560000	156000000	130600000	171420000	104400000	1.1213	0.478744
O35509;A0A0G2JZR4;B5DEP2	O35509;A0A0G2JZR4	Ras-related protein Rab-11B	Rab11b	sp|O35509|RB11B_RAT Ras-related protein Rab-11B OS=Rattus norvegicus OX=10116 GN=Rab11b PE=1 SV=4;tr|A0A0G2JZR4|A0A0G2JZR4_RAT Ras-related protein Rab-11B OS=Rattus norvegicus OX=10116 GN=Rab11b PE=1 SV=1	3	15	15	2	67.4	24.488	218	261.08	67.4	67.4	59.6	54.6	67.4	60.1	38415000000	2207700000	1929500000	2127800000	1735700000	1907200000	1839900000	1.14266	0.0541145
Q5RKJ9;P35281;Q7TQ88	Q5RKJ9;P35281;Q7TQ88	Ras-related protein Rab-10	Rab10	tr|Q5RKJ9|Q5RKJ9_RAT RAB10, member RAS oncogene family OS=Rattus norvegicus OX=10116 GN=Rab10 PE=1 SV=1;sp|P35281|RAB10_RAT Ras-related protein Rab-10 OS=Rattus norvegicus OX=10116 GN=Rab10 PE=1 SV=1;tr|Q7TQ88|Q7TQ88_RAT Ac1075 (Fragment) OS=Rattus norvegi	3	16	15	13	65.5	22.541	200	87.829	40	54.5	57.5	58	52	58.5	51531000000	2324000000	2667700000	2706900000	2327500000	2524700000	2801700000	1.00584	0.939217
P11348	P11348	Dihydropteridine reductase	Qdpr	sp|P11348|DHPR_RAT Dihydropteridine reductase OS=Rattus norvegicus OX=10116 GN=Qdpr PE=1 SV=1	1	14	14	14	71	25.552	241	174.65	58.5	57.7	56.4	49.4	61	54.8	109430000000	5601400000	4709200000	6090800000	6915400000	5156800000	7457400000	0.839823	0.264199
G3V8V3;B1WBU9;P09812;Q64607	G3V8V3;B1WBU9;P09812	Alpha-1,4 glucan phosphorylase;Glycogen phosphorylase, muscle form	Pygm	tr|G3V8V3|G3V8V3_RAT Alpha-1,4 glucan phosphorylase OS=Rattus norvegicus OX=10116 GN=Pygm PE=1 SV=1;tr|B1WBU9|B1WBU9_RAT Alpha-1,4 glucan phosphorylase OS=Rattus norvegicus OX=10116 GN=Pygm PE=2 SV=1;sp|P09812|PYGM_RAT Glycogen phosphorylase, muscle form O	4	48	34	33	58.8	97.287	842	323.31	45.7	49.2	46.7	46	46.6	44.8	35763000000	1662100000	1755600000	1870600000	1884200000	1940800000	1903400000	0.923172	0.0788966
P53534	P53534	Glycogen phosphorylase, brain form	Pygb	sp|P53534|PYGB_RAT Glycogen phosphorylase, brain form (Fragment) OS=Rattus norvegicus OX=10116 GN=Pygb PE=1 SV=3	1	53	53	1	62.9	96.173	838	323.31	54.8	56.9	55.8	56.8	55.3	55.7	165010000000	6502100000	8965200000	9383800000	9121300000	8680400000	9005800000	0.92702	0.512605
G3V6Y6	G3V6Y6	Alpha-1,4 glucan phosphorylase	Pygb	tr|G3V6Y6|G3V6Y6_RAT Alpha-1,4 glucan phosphorylase OS=Rattus norvegicus OX=10116 GN=Pygb PE=1 SV=2	1	53	1	1	62.9	96.774	846	1.5704	54.8	57	55.9	56.9	55.3	55.8	2618300000	99971000	132390000	162890000	152370000	128640000	200020000	0.821676	0.361175
Q5PQJ6	Q5PQJ6	Pyrroline-5-carboxylate reductase 3	Pycrl	sp|Q5PQJ6|P5CR3_RAT Pyrroline-5-carboxylate reductase 3 OS=Rattus norvegicus OX=10116 GN=Pycr3 PE=2 SV=1	1	3	3	3	16.1	28.878	274	14.752	12.4	16.1	16.1	16.1	12	12.4	1597400000	84681000	152360000	132670000	101680000	74066000	125390000	1.22772	0.411891
F1LNP8;A0A1L1WKJ6;Q9WTY6	F1LNP8		Pvrl1	tr|F1LNP8|F1LNP8_RAT Nectin cell adhesion molecule 1 OS=Rattus norvegicus OX=10116 GN=Nectin1 PE=1 SV=2	3	7	7	7	18.6	57.156	515	26.467	6.2	6.2	6.2	5	8.7	9.9	1952900000	107390000	98065000	146830000	133520000	131300000	107410000	0.946418	0.717604
P02625	P02625	Parvalbumin alpha	Pvalb	sp|P02625|PRVA_RAT Parvalbumin alpha OS=Rattus norvegicus OX=10116 GN=Pvalb PE=1 SV=2	1	10	10	10	84.5	11.925	110	49.156	83.6	71.8	72.7	71.8	71.8	71.8	19059000000	892580000	888660000	1099500000	1075700000	1066300000	1124000000	0.882039	0.148596
D3ZYS1	D3ZYS1		Purg	tr|D3ZYS1|D3ZYS1_RAT Purine-rich element-binding protein G OS=Rattus norvegicus OX=10116 GN=Purg PE=1 SV=1	1	5	3	3	15.1	39.834	351	8.1966	8.5	11.4	6.8	11.4	11.4	13.4	117680000	6355300	5538900	9151300	4872000	6220800	5128600	1.29739	0.241069
Q68A21	Q68A21	Transcriptional activator protein Pur-beta	Purb	sp|Q68A21|PURB_RAT Transcriptional activator protein Pur-beta OS=Rattus norvegicus OX=10116 GN=Purb PE=1 SV=3	1	13	1	1	51.4	33.418	315	6.0359	43.8	46	42.9	38.7	42.9	46.3	730090000		39668000	49073000		44016000	64381000	0.818667	0.473303
F1LPS8;P86252;F1M7F5	F1LPS8;P86252	Transcriptional activator protein Pur-alpha	Pura	tr|F1LPS8|F1LPS8_RAT Transcriptional activator protein Pur-alpha OS=Rattus norvegicus OX=10116 GN=Pura PE=1 SV=3;sp|P86252|PURA_RAT Transcriptional activator protein Pur-alpha (Fragments) OS=Rattus norvegicus OX=10116 GN=Pura PE=1 SV=1	3	19	19	16	56.7	31.903	289	206.01	50.5	49.8	51.6	52.9	47.1	49.8	52018000000	2634000000	2826200000	2852100000	2679400000	2809800000	2815800000	1.00088	0.977729
Q5XI86	Q5XI86		Ptrh2	tr|Q5XI86|Q5XI86_RAT Peptidyl-tRNA hydrolase 2 OS=Rattus norvegicus OX=10116 GN=Ptrh2 PE=1 SV=1	1	1	1	1	11.6	19.529	181	5.6521	11.6	11.6	11.6	11.6	11.6	11.6	157170000	6597000	7888200	8438500	7904000	8165300	10025000	0.878495	0.2876
G3V8L9;P85125	G3V8L9;P85125	Polymerase I and transcript release factor	Ptrf	tr|G3V8L9|G3V8L9_RAT Caveolae-associated protein 1 OS=Rattus norvegicus OX=10116 GN=Cavin1 PE=1 SV=1;sp|P85125|CAVN1_RAT Caveolae-associated protein 1 OS=Rattus norvegicus OX=10116 GN=Cavin1 PE=1 SV=1	2	7	7	7	23.5	43.908	392	52.627	5.1	7.9	13.5	15.3	6.9	19.1	1945000000	62155000	116950000	126890000	113390000	89178000	124710000	0.93497	0.77018
Q62656;F1LMY3	Q62656;F1LMY3	Receptor-type tyrosine-protein phosphatase zeta;Protein-tyrosine-phosphatase	Ptprz1	sp|Q62656|PTPRZ_RAT Receptor-type tyrosine-protein phosphatase zeta OS=Rattus norvegicus OX=10116 GN=Ptprz1 PE=1 SV=1;tr|F1LMY3|F1LMY3_RAT Receptor-type tyrosine-protein phosphatase zeta OS=Rattus norvegicus OX=10116 GN=Ptprz1 PE=1 SV=3	2	21	21	21	11.7	255.34	2316	284.67	7.1	7.7	10.9	7.7	10.8	7.8	35890000000	1702000000	1891900000	1761900000	1820000000	1800800000	1714700000	1.0038	0.921776
Q64605;Q4JFL8;Q4JFL7;M0RA99;M0R711;A0A0G2K1N1;Q4JFL6;Q62604	Q64605;Q4JFL8;Q4JFL7;M0RA99;M0R711;A0A0G2K1N1;Q4JFL6	Receptor-type tyrosine-protein phosphatase S;Protein-tyrosine-phosphatase	Ptprs;LAR-PTP2	sp|Q64605|PTPRS_RAT Receptor-type tyrosine-protein phosphatase S OS=Rattus norvegicus OX=10116 GN=Ptprs PE=1 SV=2;tr|Q4JFL8|Q4JFL8_RAT Leukocyte common antigen-related phosphatase OS=Rattus norvegicus OX=10116 GN=LAR-PTP2 PE=2 SV=1;tr|Q4JFL7|Q4JFL7_RAT Rec	8	17	9	9	13.9	211.93	1907	52.201	5.7	9	7.9	7.6	6.9	7.2	1931300000	104550000	114430000	135980000	89186000	87370000	127420000	1.16772	0.348544
Q63475	Q63475	Receptor-type tyrosine-protein phosphatase N2	Ptprn2	sp|Q63475|PTPR2_RAT Receptor-type tyrosine-protein phosphatase N2 OS=Rattus norvegicus OX=10116 GN=Ptprn2 PE=1 SV=1	1	7	7	7	8.2	111.86	1004	22.859	3.1	4.9	1.2	3	3.7	4.8	904710000	55524000	53001000	26420000	30463000	52613000	37675000	1.11755	0.698601
E9PTB7;A0A0G2JXZ9;Q62884	E9PTB7;A0A0G2JXZ9;Q62884	Protein-tyrosine-phosphatase	Ptprj	tr|E9PTB7|E9PTB7_RAT Protein tyrosine phosphatase, receptor type, J OS=Rattus norvegicus OX=10116 GN=Ptprj PE=1 SV=3;tr|A0A0G2JXZ9|A0A0G2JXZ9_RAT Protein tyrosine phosphatase, receptor type, J OS=Rattus norvegicus OX=10116 GN=Ptprj PE=1 SV=1;tr|Q62884|Q628	3	2	2	2	3.2	130.22	1178	1.4568	3.2	3.2	3.2	3.2	1.6	3.2	147660000	7487300	11127000	9010100	10598000		8688000	0.954903	0.795652
M0RB22;G3V8P4;A0A0G2JT62;Q64604;Q4JFC5;Q4JFC6;Q62917;Q62990	M0RB22		Ptprd	tr|M0RB22|M0RB22_RAT Protein tyrosine phosphatase, receptor type, D OS=Rattus norvegicus OX=10116 GN=Ptprd PE=1 SV=2	8	26	26	18	20	217.19	1937	112.79	6.6	7.4	8.8	6.5	8.5	11.7	6297000000	349570000	306410000	304190000	288350000	363800000	327450000	0.980165	0.81774
Q66HJ7;A0A0G2JVR0	Q66HJ7;A0A0G2JVR0	Receptor-type tyrosine-protein phosphatase	Ptpra	tr|Q66HJ7|Q66HJ7_RAT Receptor-type tyrosine-protein phosphatase alpha OS=Rattus norvegicus OX=10116 GN=Ptpra PE=1 SV=1;tr|A0A0G2JVR0|A0A0G2JVR0_RAT Receptor-type tyrosine-protein phosphatase alpha OS=Rattus norvegicus OX=10116 GN=Ptpra PE=1 SV=1	2	5	5	1	9.2	90.197	796	16.558	3.8	3.8	3.5	8.2	3.8	3.8	397370000	20213000	22676000	26272000	22943000	23189000	29627000	0.912908	0.477214
Q56A30;A0A0G2QC31;P35234	Q56A30;A0A0G2QC31;P35234	Protein-tyrosine-phosphatase;Tyrosine-protein phosphatase non-receptor type 5	Ptpn5	tr|Q56A30|Q56A30_RAT Protein tyrosine phosphatase, non-receptor type 5 OS=Rattus norvegicus OX=10116 GN=Ptpn5 PE=2 SV=2;tr|A0A0G2QC31|A0A0G2QC31_RAT Tyrosine-protein phosphatase non-receptor type 5 OS=Rattus norvegicus OX=10116 GN=Ptpn5 PE=1 SV=1;sp|P35234	3	3	3	3	10	42.338	369	7.2579	2.2	4.6	2.2	7.6	2.2	2.2	1794000000	82005000	56284000	87053000	86213000	85343000	73836000	0.918294	0.552837
P41499;Q9QWQ8	P41499	Tyrosine-protein phosphatase non-receptor type 11	Ptpn11	sp|P41499|PTN11_RAT Tyrosine-protein phosphatase non-receptor type 11 OS=Rattus norvegicus OX=10116 GN=Ptpn11 PE=1 SV=5	2	19	19	16	40.1	68.032	593	111.03	28.8	17.4	23.4	26	19.1	18.2	7326700000	352550000	322060000	372190000	425720000	412290000	383300000	0.857112	0.0389064
Q6P9X4;Q78EG7	Q6P9X4;Q78EG7	Protein tyrosine phosphatase type IVA 2;Protein tyrosine phosphatase type IVA 1	Ptp4a2;Ptp4a1	sp|Q6P9X4|TP4A2_RAT Protein tyrosine phosphatase type IVA 2 OS=Rattus norvegicus OX=10116 GN=Ptp4a2 PE=2 SV=1;sp|Q78EG7|TP4A1_RAT Protein tyrosine phosphatase type IVA 1 OS=Rattus norvegicus OX=10116 GN=Ptp4a1 PE=1 SV=1	2	2	2	2	13.2	19.127	167	3.8035	13.2	8.4	8.4	13.2	8.4	8.4	823910000	36029000	54215000	50736000	51107000	41615000	49163000	0.993622	0.963992
B3DM95;P04550	B3DM95;P04550	Parathymosin	Ptms	tr|B3DM95|B3DM95_RAT Parathymosin OS=Rattus norvegicus OX=10116 GN=Ptms PE=1 SV=1;sp|P04550|PTMS_RAT Parathymosin OS=Rattus norvegicus OX=10116 GN=Ptms PE=1 SV=2	2	2	2	2	22.5	11.559	102	30.198	11.8	11.8	22.5	22.5	11.8	11.8	3257700000	199150000	179980000	110790000	107450000	98269000	133010000	1.44635	0.154789
P06302;Q63453;Q63452;F1M034	P06302	Prothymosin alpha;Prothymosin alpha, N-terminally processed;Thymosin alpha	Ptma	sp|P06302|PTMA_RAT Prothymosin alpha OS=Rattus norvegicus OX=10116 GN=Ptma PE=1 SV=2	4	5	5	5	34.8	12.382	112	44.014	12.5	22.3	20.5	21.4	33.9	22.3	3133300000	192340000	161700000	148780000	158290000	102310000	118090000	1.32779	0.121218
P70600	P70600	Protein-tyrosine kinase 2-beta	Ptk2b	sp|P70600|FAK2_RAT Protein-tyrosine kinase 2-beta OS=Rattus norvegicus OX=10116 GN=Ptk2b PE=1 SV=1	1	25	25	24	29.6	115.78	1009	126.26	12.9	19.2	12.1	16.3	13.7	11.2	8178100000	369750000	434960000	473700000	472720000	355650000	359860000	1.07589	0.571887
O35346;A0A0G2KAT5	O35346;A0A0G2KAT5	Focal adhesion kinase 1	Ptk2	sp|O35346|FAK1_RAT Focal adhesion kinase 1 OS=Rattus norvegicus OX=10116 GN=Ptk2 PE=1 SV=1;tr|A0A0G2KAT5|A0A0G2KAT5_RAT Focal adhesion kinase 1 OS=Rattus norvegicus OX=10116 GN=Ptk2 PE=1 SV=1	2	7	6	6	8.6	119.72	1055	20.624	3.8	3.5	2.1	1.9	1.7	5.7	506750000	21665000	18421000	17240000	25724000	24386000	37144000	0.657001	0.0791663
Q5BK81	Q5BK81	Prostaglandin reductase 2	Ptgr2	sp|Q5BK81|PTGR2_RAT Prostaglandin reductase 2 OS=Rattus norvegicus OX=10116 GN=Ptgr2 PE=2 SV=2	1	4	4	4	18.8	38.136	351	22.635	0	2.6	2.6	10	7.4	13.4	1067100000		48732000	56834000	50627000	50202000		1.04698	0.618387
B2GV92;P83868;Q5PQL9	B2GV92;P83868	Prostaglandin E synthase 3	Ptges3	tr|B2GV92|B2GV92_RAT Ptges3 protein OS=Rattus norvegicus OX=10116 GN=Ptges3 PE=1 SV=1;sp|P83868|TEBP_RAT Prostaglandin E synthase 3 OS=Rattus norvegicus OX=10116 GN=Ptges3 PE=1 SV=2	3	7	7	7	41.9	18.721	160	76.243	41.9	41.9	41.9	34.4	41.9	34.4	13253000000	661360000	682350000	622470000	562090000	629840000	963830000	0.912059	0.640809
D4AE56	D4AE56		Ptges2	tr|D4AE56|D4AE56_RAT Prostaglandin E synthase 2 OS=Rattus norvegicus OX=10116 GN=Ptges2 PE=1 SV=1	1	5	5	5	21.6	43.451	384	31.015	19	18	18.2	15.6	18	19	1302300000	67963000	60449000	43298000	49614000	78546000	62937000	0.898549	0.591626
P22057	P22057	Prostaglandin-H2 D-isomerase	Ptgds	sp|P22057|PTGDS_RAT Prostaglandin-H2 D-isomerase OS=Rattus norvegicus OX=10116 GN=Ptgds PE=1 SV=2	1	5	5	5	24.3	21.301	189	28.582	19.6	19.6	24.3	19.6	20.6	24.3	4196600000	269470000	295970000	306610000	312980000	334680000	307180000	0.913294	0.117219
O54857	O54857		Pten	tr|O54857|O54857_RAT Phosphatidylinositol 3,4,5-trisphosphate 3-phosphatase and dual-specificity protein phosphatase PTEN OS=Rattus norvegicus OX=10116 GN=Pten PE=1 SV=1	1	4	4	4	7.9	47.118	403	4.3269	1.5	2	2	0	2	2	360900000	28397000		14180000		17979000	24080000	1.01232	0.976331
D3ZGM1;A0A0G2JU15;Q4KM70	D3ZGM1;A0A0G2JU15;Q4KM70		Ptcd3	tr|D3ZGM1|D3ZGM1_RAT Pentatricopeptide repeat domain 3 OS=Rattus norvegicus OX=10116 GN=Ptcd3 PE=1 SV=1;tr|A0A0G2JU15|A0A0G2JU15_RAT Pentatricopeptide repeat domain 3 OS=Rattus norvegicus OX=10116 GN=Ptcd3 PE=1 SV=1;tr|Q4KM70|Q4KM70_RAT Pentatricopeptide r	3	2	2	2	4.1	77.89	687	17.559	2.3	4.1	2.3	2.3	4.1	0	61897000	2964200	2668900	3433500	4385400	2964300		0.822401	0.358042
Q66H20	Q66H20	Polypyrimidine tract-binding protein 2	Ptbp2	sp|Q66H20|PTBP2_RAT Polypyrimidine tract-binding protein 2 OS=Rattus norvegicus OX=10116 GN=Ptbp2 PE=1 SV=1	1	9	9	8	27.7	57.488	531	21.899	7	18.6	13.4	17.9	16.8	24.1	2241600000	129560000	103780000	85155000	133210000	102790000	122070000	0.889477	0.446532
Q5M819	Q5M819	Phosphoserine phosphatase	Psph	sp|Q5M819|SERB_RAT Phosphoserine phosphatase OS=Rattus norvegicus OX=10116 GN=Psph PE=2 SV=1	1	5	5	5	19.1	24.967	225	7.3403	13.8	15.6	10.2	3.1	4	4	5188200000	228010000	245050000	489800000	284160000	326850000	229520000	1.14554	0.671075
A0A0G2JYN7;Q4KLH4	A0A0G2JYN7;Q4KLH4	Paraspeckle component 1	Pspc1	tr|A0A0G2JYN7|A0A0G2JYN7_RAT Paraspeckle component 1 OS=Rattus norvegicus OX=10116 GN=Pspc1 PE=1 SV=1;sp|Q4KLH4|PSPC1_RAT Paraspeckle component 1 OS=Rattus norvegicus OX=10116 GN=Pspc1 PE=1 SV=1	2	14	12	12	31.8	52.879	465	45.503	25.8	25.6	22.2	20.6	19.6	19.6	4385700000	223380000	284010000	284970000	251410000	232980000	251840000	1.07624	0.429307
D4AAH6	D4AAH6		Psmg1	tr|D4AAH6|D4AAH6_RAT Down syndrome critical region homolog 2 (Human) (Predicted), isoform CRA_b OS=Rattus norvegicus OX=10116 GN=Psmg1 PE=1 SV=3	1	1	1	1	3.5	33.238	289	5.0974	3.5	3.5	3.5	3.5	3.5	3.5	94779000	6906000	9764600	3119700	3423900	6956600	6640400	1.16271	0.700255
Q63798	Q63798	Proteasome activator complex subunit 2	Psme2	sp|Q63798|PSME2_RAT Proteasome activator complex subunit 2 OS=Rattus norvegicus OX=10116 GN=Psme2 PE=2 SV=3	1	7	7	7	35.3	26.857	238	57.851	20.2	17.6	26.5	21.8	16.4	16.4	1715000000	106750000	108560000	70343000	90448000	108740000	118970000	0.897834	0.50967
Q6P9V7;Q63797;A0A0G2JVP9	Q6P9V7;Q63797	Proteasome activator complex subunit 1	Psme1	tr|Q6P9V7|Q6P9V7_RAT Proteasome (Prosome, macropain) activator subunit 1 OS=Rattus norvegicus OX=10116 GN=Psme1 PE=1 SV=1;sp|Q63797|PSME1_RAT Proteasome activator complex subunit 1 OS=Rattus norvegicus OX=10116 GN=Psme1 PE=2 SV=1	3	7	7	7	26.9	28.635	249	19.896	19.7	21.3	19.3	16.9	13.7	21.3	1445500000	82501000	82497000	79304000	61058000	89584000	61854000	1.14968	0.324206
Q3B8P5;F1LMQ3	Q3B8P5;F1LMQ3		Psmd8	tr|Q3B8P5|Q3B8P5_RAT Psmd8 protein (Fragment) OS=Rattus norvegicus OX=10116 GN=Psmd8 PE=2 SV=1;tr|F1LMQ3|F1LMQ3_RAT Proteasome 26S subunit, non-ATPase 8 OS=Rattus norvegicus OX=10116 GN=Psmd8 PE=1 SV=1	2	7	7	7	22.8	32.337	285	38.085	17.2	20.4	17.2	20.4	20.4	17.5	3688500000	184640000	199810000	243500000	164830000	171180000	124490000	1.36363	0.0715236
D4AEH3	D4AEH3		Psmd7	tr|D4AEH3|D4AEH3_RAT Proteasome (Prosome, macropain) 26S subunit, non-ATPase, 7 (Predicted) OS=Rattus norvegicus OX=10116 GN=Psmd7 PE=1 SV=1	1	8	8	8	32.5	36.491	320	86.632	20.9	26.2	13.8	25	15.9	27.2	4039700000	204710000	248790000	218720000	213030000	255660000	205260000	0.997433	0.978761
Q6PCT9	Q6PCT9		Psmd6	tr|Q6PCT9|Q6PCT9_RAT Proteasome (Prosome, macropain) 26S subunit, non-ATPase, 6 OS=Rattus norvegicus OX=10116 GN=Psmd6 PE=1 SV=1	1	15	15	15	37	45.598	389	79.949	17.7	22.6	22.6	16.7	22.9	17.5	6254400000	333510000	346640000	426720000	256680000	347320000	338610000	1.17426	0.252784
G3V8G2;B2RYP1	G3V8G2		Psmd5	tr|G3V8G2|G3V8G2_RAT Proteasome (Prosome, macropain) 26S subunit, non-ATPase, 5 (Predicted), isoform CRA_a OS=Rattus norvegicus OX=10116 GN=Psmd5 PE=1 SV=1	2	7	7	7	18.3	55.852	504	22.615	12.1	12.1	5.6	16.5	13.9	13.9	1295400000	52345000	79463000	37655000	80942000	66499000	78293000	0.75072	0.223273
Q9ESH1;O88321	Q9ESH1;O88321		Psmd4	tr|Q9ESH1|Q9ESH1_RAT 26S proteasome subunit S5a OS=Rattus norvegicus OX=10116 GN=Psmd4 PE=1 SV=1;tr|O88321|O88321_RAT Antisecretory factor OS=Rattus norvegicus OX=10116 GN=Psmd4 PE=1 SV=1	2	6	6	6	18.6	40.73	377	55.877	7.2	11.9	11.9	11.9	8.2	8.8	3777200000	179970000	205850000	223130000	263680000	207650000	130740000	1.01143	0.957584
Q5U2S7	Q5U2S7		Psmd3	tr|Q5U2S7|Q5U2S7_RAT Proteasome (Prosome, macropain) 26S subunit, non-ATPase, 3 OS=Rattus norvegicus OX=10116 GN=Psmd3 PE=1 SV=1	1	17	17	17	36.4	60.687	530	206.14	27.9	22.6	13.6	21.5	21.3	18.3	6794900000	404190000	368930000	264660000	343980000	393910000	350100000	0.953851	0.727338
Q4FZT9	Q4FZT9	26S proteasome non-ATPase regulatory subunit 2	Psmd2	sp|Q4FZT9|PSMD2_RAT 26S proteasome non-ATPase regulatory subunit 2 OS=Rattus norvegicus OX=10116 GN=Psmd2 PE=1 SV=1	1	33	33	33	43.3	100.19	908	212.22	28.5	29.7	32.3	24.1	26.9	27.3	16415000000	920510000	810720000	913140000	1001400000	862180000	804410000	0.991147	0.913861
Q4V8E2	Q4V8E2		Psmd14	tr|Q4V8E2|Q4V8E2_RAT Proteasome (Prosome, macropain) 26S subunit, non-ATPase, 14 OS=Rattus norvegicus OX=10116 GN=Psmd14 PE=1 SV=1	1	6	6	6	32.9	34.577	310	17.493	25.8	17.4	27.7	28.7	24.5	28.7	2276300000	107770000	134150000	135040000	119320000	108970000	152650000	0.989552	0.937619
B0BN93	B0BN93	26S proteasome non-ATPase regulatory subunit 13	Psmd13	sp|B0BN93|PSD13_RAT 26S proteasome non-ATPase regulatory subunit 13 OS=Rattus norvegicus OX=10116 GN=Psmd13 PE=1 SV=1	1	20	20	20	61.7	42.817	376	76.022	35.9	40.7	30.1	41	35.4	41	7651600000	361790000	425240000	376540000	434420000	456610000	391180000	0.907472	0.218808
Q5XIC6	Q5XIC6		Psmd12	tr|Q5XIC6|Q5XIC6_RAT Proteasome (Prosome, macropain) 26S subunit, non-ATPase, 12 OS=Rattus norvegicus OX=10116 GN=Psmd12 PE=1 SV=1	1	12	12	12	33.3	52.936	456	59.289	12.7	15.1	5	11.2	19.5	20.6	3450100000	155140000	167420000	170410000	183270000	199130000	177630000	0.880256	0.048284
F1LMZ8;B5DEP6;A0A0G2JWX1;D3Z950	F1LMZ8;B5DEP6;A0A0G2JWX1;D3Z950	26S proteasome non-ATPase regulatory subunit 11	Psmd11	sp|F1LMZ8|PSD11_RAT 26S proteasome non-ATPase regulatory subunit 11 OS=Rattus norvegicus OX=10116 GN=Psmd11 PE=1 SV=2;tr|B5DEP6|B5DEP6_RAT PCI domain-containing protein (Fragment) OS=Rattus norvegicus OX=10116 PE=2 SV=1;tr|A0A0G2JWX1|A0A0G2JWX1_RAT 26S pro	4	20	20	20	53.6	47.463	422	93.255	37.2	46	38.4	37	34.4	34.8	11220000000	577980000	590840000	554280000	606920000	618650000	641710000	0.922786	0.0314644
G3V8B6;A0A0G2JTW5;O88761;Q5PPJ7;A1A5N2;Q3KR62	G3V8B6;A0A0G2JTW5;O88761;Q5PPJ7;A1A5N2;Q3KR62	26S proteasome non-ATPase regulatory subunit 1	Psmd1	tr|G3V8B6|G3V8B6_RAT 26S proteasome non-ATPase regulatory subunit 1 OS=Rattus norvegicus OX=10116 GN=Psmd1 PE=1 SV=1;tr|A0A0G2JTW5|A0A0G2JTW5_RAT 26S proteasome non-ATPase regulatory subunit 1 OS=Rattus norvegicus OX=10116 GN=Psmd1 PE=1 SV=1;sp|O88761|PSMD	6	19	19	19	27.8	105.7	953	73.964	15	20.3	17.6	19	16.8	19.8	6611700000	357800000	285000000	323930000	309370000	348600000	361880000	0.947914	0.537445
G3V6W6;Q32PW9	G3V6W6;Q32PW9		Psmc6	tr|G3V6W6|G3V6W6_RAT Proteasome 26S subunit, ATPase 6 OS=Rattus norvegicus OX=10116 GN=Psmc6 PE=1 SV=1;tr|Q32PW9|Q32PW9_RAT Psmc6 protein (Fragment) OS=Rattus norvegicus OX=10116 GN=Psmc6 PE=2 SV=1	2	15	15	15	47.6	45.796	403	70.054	28	30	29.5	33.5	29.3	22.3	5172900000	254790000	244940000	207780000	267950000	279410000	280440000	0.854687	0.0542179
P62198	P62198	26S protease regulatory subunit 8	Psmc5	sp|P62198|PRS8_RAT 26S proteasome regulatory subunit 8 OS=Rattus norvegicus OX=10116 GN=Psmc5 PE=1 SV=1	1	20	20	20	54.2	45.626	406	312.59	43.1	44.1	31.3	40.6	40.1	40.1	8477200000	487150000	442980000	429780000	432800000	460730000	393130000	1.05693	0.403852
Q63570	Q63570	26S protease regulatory subunit 6B	Psmc4	sp|Q63570|PRS6B_RAT 26S proteasome regulatory subunit 6B OS=Rattus norvegicus OX=10116 GN=Psmc4 PE=1 SV=1	1	15	15	15	56.7	47.408	418	62.743	26.6	40.7	27.3	40.4	25.6	50	6098300000	231250000	314350000	316180000	305310000	249360000	324510000	0.980209	0.879664
Q6P6U2;Q63569	Q6P6U2;Q63569	26S protease regulatory subunit 6A	Psmc3	tr|Q6P6U2|Q6P6U2_RAT 26S proteasome regulatory subunit 6A OS=Rattus norvegicus OX=10116 GN=Psmc3 PE=1 SV=1;sp|Q63569|PRS6A_RAT 26S proteasome regulatory subunit 6A OS=Rattus norvegicus OX=10116 GN=Psmc3 PE=1 SV=1	2	16	16	16	51.1	49.548	442	78.764	34.6	30.1	31.9	30.3	30.3	31.9	7091100000	331370000	364320000	381050000	406920000	380080000	417040000	0.894273	0.081153
G3V7L6;Q63347;REV__A0A0G2K352;REV__Q6AYQ6	G3V7L6;Q63347	26S protease regulatory subunit 7	Psmc2	tr|G3V7L6|G3V7L6_RAT 26S proteasome regulatory subunit 7 OS=Rattus norvegicus OX=10116 GN=Psmc2 PE=1 SV=1;sp|Q63347|PRS7_RAT 26S proteasome regulatory subunit 7 OS=Rattus norvegicus OX=10116 GN=Psmc2 PE=1 SV=3	4	24	24	24	59.4	48.633	433	134.54	25.6	30.7	23.6	30.7	30.5	39.5	9465400000	445160000	550230000	556120000	565780000	548730000	495060000	0.963928	0.667959
P62193	P62193	26S protease regulatory subunit 4	Psmc1	sp|P62193|PRS4_RAT 26S proteasome regulatory subunit 4 OS=Rattus norvegicus OX=10116 GN=Psmc1 PE=1 SV=1	1	15	15	15	43.2	49.184	440	165.98	34.5	39.1	22.5	32.3	32.5	30.5	7219500000	335390000	398550000	353650000	378260000	375510000	379060000	0.960065	0.467346
Q9JHW0;A0A0G2JUN8	Q9JHW0;A0A0G2JUN8	Proteasome subunit beta type-7	Psmb7	sp|Q9JHW0|PSB7_RAT Proteasome subunit beta type-7 OS=Rattus norvegicus OX=10116 GN=Psmb7 PE=1 SV=1;tr|A0A0G2JUN8|A0A0G2JUN8_RAT Proteasome subunit beta OS=Rattus norvegicus OX=10116 GN=Psmb7 PE=1 SV=1	2	6	6	6	35.7	29.927	277	25.209	18.4	27.8	11.2	6.9	25.3	27.8	4646700000	195080000	252710000	235690000	213690000	229290000	183150000	1.09159	0.430309
A0A0G2JSL0;P28073	A0A0G2JSL0;P28073	Proteasome subunit beta type-6	Psmb6	tr|A0A0G2JSL0|A0A0G2JSL0_RAT Proteasome subunit beta OS=Rattus norvegicus OX=10116 GN=LOC100360846 PE=3 SV=1;sp|P28073|PSB6_RAT Proteasome subunit beta type-6 OS=Rattus norvegicus OX=10116 GN=Psmb6 PE=1 SV=3	2	6	6	6	38.2	25.303	238	78.264	34.5	34.5	29.4	34.5	34.5	34.5	9497700000	407610000	462000000	472230000	511330000	412300000	592190000	0.885224	0.356968
G3V7Q6;P28075	G3V7Q6;P28075	Proteasome subunit beta type;Proteasome subunit beta type-5	Psmb5	tr|G3V7Q6|G3V7Q6_RAT Proteasome subunit beta OS=Rattus norvegicus OX=10116 GN=Psmb5 PE=1 SV=1;sp|P28075|PSB5_RAT Proteasome subunit beta type-5 OS=Rattus norvegicus OX=10116 GN=Psmb5 PE=1 SV=3	2	12	12	12	52.1	28.559	263	122.76	31.2	36.9	30	20.2	36.9	30.8	9869200000	411010000	513710000	584760000	566380000	464990000	582500000	0.935317	0.606935
G3V8U9;P34067	G3V8U9;P34067	Proteasome subunit beta type;Proteasome subunit beta type-4	Psmb4	tr|G3V8U9|G3V8U9_RAT Proteasome subunit beta OS=Rattus norvegicus OX=10116 GN=Psmb4 PE=1 SV=2;sp|P34067|PSB4_RAT Proteasome subunit beta type-4 OS=Rattus norvegicus OX=10116 GN=Psmb4 PE=1 SV=2	2	8	8	8	55.2	25.76	232	67.907	38.4	55.2	48.7	46.6	50.9	55.2	6638500000	372630000	350220000	366700000	379520000	352040000	333210000	1.02327	0.611734
P40112;D3Z8J0	P40112;D3Z8J0	Proteasome subunit beta type-3	Psmb3;RGD1564425	sp|P40112|PSB3_RAT Proteasome subunit beta type-3 OS=Rattus norvegicus OX=10116 GN=Psmb3 PE=1 SV=1;tr|D3Z8J0|D3Z8J0_RAT Uncharacterized protein OS=Rattus norvegicus OX=10116 PE=4 SV=1	2	6	6	6	38.5	22.965	205	48.683	31.7	34.1	22.9	34.1	34.1	38.5	3945000000	207490000	227190000	225480000	184580000	226270000	208640000	1.06565	0.376116
P40307	P40307	Proteasome subunit beta type-2	Psmb2	sp|P40307|PSB2_RAT Proteasome subunit beta type-2 OS=Rattus norvegicus OX=10116 GN=Psmb2 PE=1 SV=1	1	9	9	9	52.7	22.912	201	76.615	23.9	26.9	26.4	19.9	23.9	26.4	5842700000	292070000	329910000	320010000	290730000	252860000	346600000	1.05819	0.58964
Q6PDW4;P18421	Q6PDW4;P18421	Proteasome subunit beta type;Proteasome subunit beta type-1	Psmb1	tr|Q6PDW4|Q6PDW4_RAT Proteasome subunit beta OS=Rattus norvegicus OX=10116 GN=Psmb1 PE=1 SV=1;sp|P18421|PSB1_RAT Proteasome subunit beta type-1 OS=Rattus norvegicus OX=10116 GN=Psmb1 PE=1 SV=3	2	10	10	10	49.2	26.407	240	66.257	38.8	41.7	41.7	35	34.2	42.9	9024900000	436900000	503320000	466120000	503560000	398870000	416170000	1.06654	0.480893
A0A0G2K0W9;P48004;A0JPK2;F1M6I7	A0A0G2K0W9;P48004;A0JPK2	Proteasome subunit alpha type-7;Proteasome subunit alpha type	Psma7	tr|A0A0G2K0W9|A0A0G2K0W9_RAT Proteasome subunit alpha type OS=Rattus norvegicus OX=10116 GN=Psma7 PE=1 SV=1;sp|P48004|PSA7_RAT Proteasome subunit alpha type-7 OS=Rattus norvegicus OX=10116 GN=Psma7 PE=1 SV=1;tr|A0JPK2|A0JPK2_RAT Proteasome subunit alpha ty	4	14	14	14	61.3	27.855	248	105.53	54	55.2	50	55.2	53.6	57.7	10989000000	656220000	590540000	598950000	601800000	569570000	488270000	1.11211	0.192195
P60901;A0A0G2K0D7	P60901;A0A0G2K0D7	Proteasome subunit alpha type-6	Psma6	sp|P60901|PSA6_RAT Proteasome subunit alpha type-6 OS=Rattus norvegicus OX=10116 GN=Psma6 PE=1 SV=1;tr|A0A0G2K0D7|A0A0G2K0D7_RAT Proteasome endopeptidase complex OS=Rattus norvegicus OX=10116 GN=Psma6 PE=1 SV=1	2	12	12	12	54.5	27.399	246	64.345	40.7	54.5	47.2	48.4	34.6	41.9	14049000000	725950000	693450000	758150000	741180000	656430000	760810000	1.00886	0.871794
Q6P9V6;P34064	Q6P9V6;P34064	Proteasome subunit alpha type;Proteasome subunit alpha type-5	Psma5	tr|Q6P9V6|Q6P9V6_RAT Proteasome subunit alpha type OS=Rattus norvegicus OX=10116 GN=Psma5 PE=1 SV=1;sp|P34064|PSA5_RAT Proteasome subunit alpha type-5 OS=Rattus norvegicus OX=10116 GN=Psma5 PE=1 SV=1	2	10	10	10	60.6	26.411	241	112.9	48.1	52.3	52.3	46.5	44.4	46.5	12501000000	686010000	665250000	608680000	639400000	742450000	564310000	1.00708	0.939185
P21670;Q6P505	P21670;Q6P505	Proteasome subunit alpha type-4;Proteasome subunit alpha type	Psma4	sp|P21670|PSA4_RAT Proteasome subunit alpha type-4 OS=Rattus norvegicus OX=10116 GN=Psma4 PE=1 SV=1;tr|Q6P505|Q6P505_RAT Proteasome subunit alpha type OS=Rattus norvegicus OX=10116 GN=Psma4 PE=2 SV=1	2	11	11	11	59	29.497	261	66.202	45.2	46.7	46.7	59	44.1	46.7	12847000000	770810000	591870000	680520000	593080000	619340000	671470000	1.08456	0.400948
Q6IE67;P18422	Q6IE67;P18422	Proteasome subunit alpha type;Proteasome subunit alpha type-3	Psma3	tr|Q6IE67|Q6IE67_RAT Proteasome subunit alpha type OS=Rattus norvegicus OX=10116 GN=psma3l PE=2 SV=1;sp|P18422|PSA3_RAT Proteasome subunit alpha type-3 OS=Rattus norvegicus OX=10116 GN=Psma3 PE=1 SV=3	2	9	9	9	31	28.354	255	28.396	27.5	26.3	22.7	28.2	26.7	20.4	9000300000	560260000	422240000	599680000	465280000	423980000	523290000	1.12009	0.406563
P17220;Q6P9V5	P17220;Q6P9V5	Proteasome subunit alpha type-2;Proteasome subunit alpha type	Psma2	sp|P17220|PSA2_RAT Proteasome subunit alpha type-2 OS=Rattus norvegicus OX=10116 GN=Psma2 PE=1 SV=3;tr|Q6P9V5|Q6P9V5_RAT Proteasome subunit alpha type OS=Rattus norvegicus OX=10116 GN=Psma2 PE=2 SV=1	2	9	9	9	43.6	25.926	234	65.752	34.6	43.6	34.6	38.9	40.6	28.6	12746000000	717530000	637250000	699380000	596100000	611050000	742480000	1.05362	0.542984
P18420	P18420	Proteasome subunit alpha type-1	Psma1	sp|P18420|PSA1_RAT Proteasome subunit alpha type-1 OS=Rattus norvegicus OX=10116 GN=Psma1 PE=1 SV=2	1	14	14	14	59.3	29.517	263	144.36	59.3	56.7	41.4	52.1	56.7	53.6	15462000000	851430000	817040000	963370000	824900000	852140000	655480000	1.12832	0.258101
F1SW39;Q812D1;Q566D6	F1SW39;Q812D1;Q566D6	PC4 and SFRS1-interacting protein	Psip1	tr|F1SW39|F1SW39_RAT PC4 and SFRS1 interacting protein 1 OS=Rattus norvegicus OX=10116 GN=Psip1 PE=1 SV=1;sp|Q812D1|PSIP1_RAT PC4 and SFRS1-interacting protein OS=Rattus norvegicus OX=10116 GN=Psip1 PE=1 SV=1;tr|Q566D6|Q566D6_RAT PC4 and SFRS1-interacting	3	10	10	9	22.5	59.615	528	156.23	9.7	16.9	8.1	14.8	8.9	14.6	4257400000	194360000	230000000	184930000	246040000	196980000	207620000	0.936447	0.533593
D4A404;D3ZFY7;D4A2Q3	D4A404;D3ZFY7;D4A2Q3		Psd3	tr|D4A404|D4A404_RAT Pleckstrin and Sec7 domain-containing 3 OS=Rattus norvegicus OX=10116 GN=Psd3 PE=1 SV=1;tr|D3ZFY7|D3ZFY7_RAT Pleckstrin and Sec7 domain-containing 3 OS=Rattus norvegicus OX=10116 GN=Psd3 PE=1 SV=3;tr|D4A2Q3|D4A2Q3_RAT Pleckstrin and Se	3	21	21	6	38.8	58.565	518	152.79	34.6	32	35.3	30.5	33	35.1	43452000000	2291200000	2383600000	2652500000	2290500000	2090800000	2276000000	1.10064	0.151003
D3ZUW0	D3ZUW0		Psd3	tr|D3ZUW0|D3ZUW0_RAT Pleckstrin and Sec7 domain-containing 3 OS=Rattus norvegicus OX=10116 GN=Psd3 PE=1 SV=2	1	17	2	2	43.2	43.121	387	15.038	38.5	38.5	38.5	39	35.4	40.8	3994800000	161140000	171340000	162670000	199030000	170920000	161940000	0.930926	0.351155
G3V8J5;Q9ESQ7	G3V8J5;Q9ESQ7	PH and SEC7 domain-containing protein 1	Psd	tr|G3V8J5|G3V8J5_RAT PH and SEC7 domain-containing protein 1 OS=Rattus norvegicus OX=10116 GN=Psd PE=1 SV=1;sp|Q9ESQ7|PSD1_RAT PH and SEC7 domain-containing protein 1 OS=Rattus norvegicus OX=10116 GN=Psd PE=1 SV=1	2	6	6	6	5.8	109.53	1023	14.846	1.2	1.2	1.2	2.3	2.1	4.1	915330000	36296000	70729000	39046000	45151000	90339000	68721000	0.715294	0.320335
Q68FU2	Q68FU2	Phosphoserine aminotransferase	Psat1	tr|Q68FU2|Q68FU2_RAT Phosphoserine aminotransferase OS=Rattus norvegicus OX=10116 GN=Psat1 PE=2 SV=1	1	20	20	0	58.9	40.626	370	125.47	43	38.4	44.1	45.7	41.4	49.2	36886000000	1857800000	1921600000	1860100000	1976600000	1961800000	2069100000	0.938743	0.0361489
Q6P7A4;F7EPE0;P10960	Q6P7A4;F7EPE0;P10960	Sulfated glycoprotein 1	Psap	tr|Q6P7A4|Q6P7A4_RAT Prosaposin OS=Rattus norvegicus OX=10116 GN=Psap PE=2 SV=1;tr|F7EPE0|F7EPE0_RAT Prosaposin OS=Rattus norvegicus OX=10116 GN=Psap PE=1 SV=2;sp|P10960|SAP_RAT Prosaposin OS=Rattus norvegicus OX=10116 GN=Psap PE=1 SV=1	3	11	11	11	20.3	61.039	553	144.95	16.5	18.3	18.3	16.3	18.3	14.3	27553000000	1213900000	1394800000	1223100000	1626700000	1343800000	1696700000	0.821006	0.0860796
Q5BJR4	Q5BJR4	Protein prune homolog 2	Prune2	sp|Q5BJR4|PRUN2_RAT Protein prune homolog 2 OS=Rattus norvegicus OX=10116 GN=Prune2 PE=1 SV=1	1	2	2	2	10.9	36.98	322	7.209	7.8	3.1	10.9	3.1	3.1	10.9	1323000000	60407000	39649000	63409000	49796000	81694000	80138000	0.772417	0.277759
Q6AYG3	Q6AYG3	Protein prune homolog	Prune	sp|Q6AYG3|PRUN1_RAT Exopolyphosphatase PRUNE1 OS=Rattus norvegicus OX=10116 GN=Prune1 PE=1 SV=1	1	12	12	12	32.8	49.998	454	35.049	16.1	16.3	11.9	24.4	19.2	12.6	3060000000	163670000	137770000	152010000	114990000	137260000	156850000	1.10841	0.357332
D3ZWQ0	D3ZWQ0		Prrt3	tr|D3ZWQ0|D3ZWQ0_RAT Proline-rich transmembrane protein 3 OS=Rattus norvegicus OX=10116 GN=Prrt3 PE=1 SV=2	1	9	9	9	16.9	101.43	978	44.201	12	7.7	5.7	11.5	12	6.6	2462200000	151660000	132760000	130560000	121190000	111700000	166150000	1.03995	0.783461
D3ZFB6	D3ZFB6	Proline-rich transmembrane protein 2	Prrt2	sp|D3ZFB6|PRRT2_RAT Proline-rich transmembrane protein 2 OS=Rattus norvegicus OX=10116 GN=Prrt2 PE=1 SV=1	1	8	8	8	40.1	35.82	344	152.12	29.1	30.8	19.8	19.8	19.8	19.8	22035000000	1528900000	1106800000	808590000	994700000	1104600000	831920000	1.17504	0.486743
O08618;Q6AZ40	O08618;Q6AZ40	Phosphoribosyl pyrophosphate synthase-associated protein 2	Prpsap2	sp|O08618|KPRB_RAT Phosphoribosyl pyrophosphate synthase-associated protein 2 OS=Rattus norvegicus OX=10116 GN=Prpsap2 PE=1 SV=1;tr|Q6AZ40|Q6AZ40_RAT Phosphoribosyl pyrophosphate synthase-associated protein 2 OS=Rattus norvegicus OX=10116 GN=Prpsap2 PE=1 S	2	10	10	9	36.6	40.866	369	56.932	29.5	24.1	29.8	18.2	25.5	30.6	6322500000	311540000	299090000	318670000	223000000	326740000	293490000	1.10207	0.408665
Q6AYZ7;G3V7B5;Q63468	Q6AYZ7;G3V7B5;Q63468	Phosphoribosyl pyrophosphate synthase-associated protein 1	Prpsap1	tr|Q6AYZ7|Q6AYZ7_RAT Phosphoribosyl pyrophosphate synthetase-associated protein 1 OS=Rattus norvegicus OX=10116 GN=Prpsap1 PE=2 SV=2;tr|G3V7B5|G3V7B5_RAT Phosphoribosyl pyrophosphate synthase-associated protein 1 OS=Rattus norvegicus OX=10116 GN=Prpsap1 PE	3	6	5	5	26.4	39.435	356	24.051	15.4	11.2	11.5	16	7.9	12.1	472550000	31177000	26257000	23901000	30842000		21484000	1.03626	0.844916
P60892;A0A0G2JSV3;M0RBK1	P60892;A0A0G2JSV3;M0RBK1	Ribose-phosphate pyrophosphokinase 1	Prps1;Prps1l1	sp|P60892|PRPS1_RAT Ribose-phosphate pyrophosphokinase 1 OS=Rattus norvegicus OX=10116 GN=Prps1 PE=1 SV=2;tr|A0A0G2JSV3|A0A0G2JSV3_RAT Ribose-phosphate pyrophosphokinase I -like OS=Rattus norvegicus OX=10116 GN=LOC314140 PE=1 SV=1;tr|M0RBK1|M0RBK1_RAT Phos	3	14	14	7	53.8	34.834	318	89.697	36.8	34.6	34.6	33	47.5	40.9	13852000000	776570000	601210000	633610000	731960000	695440000	601130000	0.991551	0.935656
G3V6H2;Q4FZS3	G3V6H2		Prpf8	tr|G3V6H2|G3V6H2_RAT Pre-mRNA processing factor 8, isoform CRA_a OS=Rattus norvegicus OX=10116 GN=Prpf8 PE=1 SV=1	2	11	11	11	7.5	273.61	2335	31.814	3.8	4.8	3.8	3.8	3.4	3.4	892120000	40355000	37241000	45714000	55577000	44030000	47730000	0.836925	0.129781
Q9JMJ4	Q9JMJ4	Pre-mRNA-processing factor 19	Prpf19	sp|Q9JMJ4|PRP19_RAT Pre-mRNA-processing factor 19 OS=Rattus norvegicus OX=10116 GN=Prpf19 PE=1 SV=2	1	11	11	11	33.7	55.238	504	44.862	17.3	13.3	20.6	8.1	6.2	9.9	21977000000	563500000	1332600000	966020000	1340400000	804510000	1106300000	0.880325	0.657105
D3ZCA0	D3ZCA0		Prosc	tr|D3ZCA0|D3ZCA0_RAT Pyridoxal phosphate homeostasis protein OS=Rattus norvegicus OX=10116 GN=Plpbp PE=1 SV=1	1	7	7	7	35.6	30.104	275	29.533	21.8	21.8	10.9	10.9	25.1	21.8	2511400000	126460000	175450000	138860000	110790000	136760000	166310000	1.06502	0.701306
P13852	P13852	Major prion protein	Prnp	sp|P13852|PRIO_RAT Major prion protein OS=Rattus norvegicus OX=10116 GN=Prnp PE=1 SV=2	1	8	8	8	31.9	27.804	254	54.119	28.7	24.8	24.8	25.2	28.7	24.8	19244000000	776820000	897910000	1078100000	983980000	886580000	789720000	1.03479	0.781412
D4A0E8	D4A0E8	Protein arginine N-methyltransferase 5	Prmt5	tr|D4A0E8|D4A0E8_RAT Protein arginine N-methyltransferase 5 OS=Rattus norvegicus OX=10116 GN=Prmt5 PE=1 SV=1	1	9	9	9	18.7	72.694	637	14.156	3.8	9.9	8.6	5	4.9	9.7	1026900000	17614000	42229000	53220000	27168000	43783000	68293000	0.811978	0.612745
A0A0G2K9I8;Q63009	A0A0G2K9I8;Q63009	Protein arginine N-methyltransferase 1	Prmt1	tr|A0A0G2K9I8|A0A0G2K9I8_RAT Protein arginine methyltransferase 1-like OS=Rattus norvegicus OX=10116 GN=LOC100361025 PE=3 SV=1;sp|Q63009|ANM1_RAT Protein arginine N-methyltransferase 1 OS=Rattus norvegicus OX=10116 GN=Prmt1 PE=1 SV=1	2	7	7	5	22.9	40.503	353	26.108	8.5	4.2	7.9	12.7	9.1	14.4	1376500000	76438000	47722000	41056000	63635000	117270000	110620000	0.56673	0.103893
B1WC34	B1WC34		Prkcsh	tr|B1WC34|B1WC34_RAT Protein kinase C substrate 80K-H OS=Rattus norvegicus OX=10116 GN=Prkcsh PE=1 SV=1	1	12	12	12	17.9	59.218	525	55.766	8.2	13.3	16.4	16.6	15.2	15.2	7565300000	316290000	365000000	449690000	441650000	450220000	435640000	0.851956	0.170026
P63319	P63319	Protein kinase C gamma type	Prkcg	sp|P63319|KPCG_RAT Protein kinase C gamma type OS=Rattus norvegicus OX=10116 GN=Prkcg PE=1 SV=1	1	35	35	33	59.4	78.357	697	323.31	41.2	46.8	40.7	44.3	41.5	41.3	38825000000	1575600000	1819300000	1983300000	2291300000	1729500000	1854800000	0.915345	0.468851
Q6DUV1;P09216;F1LMV8;Q63432;A0A0G2JXV8;Q64617	Q6DUV1;P09216;F1LMV8	Protein kinase C epsilon type;Protein kinase C	Prkce	tr|Q6DUV1|Q6DUV1_RAT Protein kinase C epsilon type OS=Rattus norvegicus OX=10116 PE=2 SV=1;sp|P09216|KPCE_RAT Protein kinase C epsilon type OS=Rattus norvegicus OX=10116 GN=Prkce PE=1 SV=1;tr|F1LMV8|F1LMV8_RAT Protein kinase C OS=Rattus norvegicus OX=10116	6	27	27	27	35.3	83.575	737	95.506	17.2	18.6	14.4	18	19	20.9	11816000000	624730000	591500000	582260000	621100000	552170000	524320000	1.05944	0.346113
D4A0U0;A0A140UHX0;P09215;F1LM10;Q9WTQ0	D4A0U0;A0A140UHX0;P09215	Protein kinase C delta type;Protein kinase C delta type regulatory subunit;Protein kinase C delta type catalytic subunit	Prkcd	tr|D4A0U0|D4A0U0_RAT Protein kinase C OS=Rattus norvegicus OX=10116 GN=Prkcd PE=1 SV=3;tr|A0A140UHX0|A0A140UHX0_RAT Protein kinase C delta type OS=Rattus norvegicus OX=10116 GN=Prkcd PE=1 SV=1;sp|P09215|KPCD_RAT Protein kinase C delta type OS=Rattus norveg	5	15	15	15	25.3	77.271	672	48.462	10	16.1	14.1	13.2	15.5	15.3	3633300000	183910000	168600000	179540000	167610000	180410000	239610000	0.905417	0.45911
P68403	P68403	Protein kinase C beta type	Prkcb	sp|P68403|KPCB_RAT Protein kinase C beta type OS=Rattus norvegicus OX=10116 GN=Prkcb PE=1 SV=3	1	28	2	0	50.2	76.75	671	5.5722	22.8	33.4	28.3	21.8	25.6	28	1244400000		71018000	52287000		59769000	135510000	0.63143	0.453665
F1LS42;A0A0G2K5Q0;F1LS36;Q6LDV0	F1LS42;A0A0G2K5Q0;F1LS36	Protein kinase C	Prkcb	tr|F1LS42|F1LS42_RAT Protein kinase C OS=Rattus norvegicus OX=10116 GN=Prkcb PE=1 SV=2;tr|A0A0G2K5Q0|A0A0G2K5Q0_RAT Protein kinase C OS=Rattus norvegicus OX=10116 GN=Prkcb PE=1 SV=1;tr|F1LS36|F1LS36_RAT Protein kinase C OS=Rattus norvegicus OX=10116 GN=Prk	4	29	27	3	52.1	76.714	672	146.68	29.3	33.2	28.1	26.2	30.1	30.4	39677000000	1891400000	1858100000	2035100000	2136100000	1871500000	2018200000	0.959972	0.439884
F1LS98;B5DFC4;P05696;F1M2P8	F1LS98;B5DFC4;P05696;F1M2P8	Protein kinase C;Protein kinase C alpha type	Prkca	tr|F1LS98|F1LS98_RAT Protein kinase C OS=Rattus norvegicus OX=10116 GN=Prkca PE=1 SV=3;tr|B5DFC4|B5DFC4_RAT Protein kinase C OS=Rattus norvegicus OX=10116 GN=Prkca PE=2 SV=1;sp|P05696|KPCA_RAT Protein kinase C alpha type OS=Rattus norvegicus OX=10116 GN=Pr	4	22	13	13	34.5	76.779	672	31.551	16.7	25.9	17.9	18.2	21.9	13.1	5461900000	277450000	276510000	373220000	249120000	291700000	191230000	1.26655	0.207668
P12369;Q4KLG5;A0A0G2K5G0	P12369;Q4KLG5;A0A0G2K5G0	cAMP-dependent protein kinase type II-beta regulatory subunit	Prkar2b	sp|P12369|KAP3_RAT cAMP-dependent protein kinase type II-beta regulatory subunit OS=Rattus norvegicus OX=10116 GN=Prkar2b PE=1 SV=3;tr|Q4KLG5|Q4KLG5_RAT Protein kinase, cAMP dependent regulatory, type II beta OS=Rattus norvegicus OX=10116 GN=Prkar2b PE=2 S	3	24	24	21	70.4	46.122	416	323.31	51.7	47.1	54.1	48.3	50.2	48.6	44614000000	2328800000	2301700000	2640300000	2172900000	2266400000	2062200000	1.11833	0.106718
P12368;A0A0G2K405	P12368;A0A0G2K405	cAMP-dependent protein kinase type II-alpha regulatory subunit	Prkar2a	sp|P12368|KAP2_RAT cAMP-dependent protein kinase type II-alpha regulatory subunit OS=Rattus norvegicus OX=10116 GN=Prkar2a PE=1 SV=4;tr|A0A0G2K405|A0A0G2K405_RAT cAMP-dependent protein kinase type II-alpha regulatory subunit OS=Rattus norvegicus OX=10116 G	2	16	13	13	55.6	45.48	401	121.69	37.2	41.1	42.4	40.9	47.9	44.6	12879000000	619470000	598060000	658010000	705470000	601760000	928470000	0.838905	0.287634
P09456;Q6LCA5	P09456;Q6LCA5	cAMP-dependent protein kinase type I-alpha regulatory subunit;cAMP-dependent protein kinase type I-alpha regulatory subunit, N-terminally processed	Prkar1a	sp|P09456|KAP0_RAT cAMP-dependent protein kinase type I-alpha regulatory subunit OS=Rattus norvegicus OX=10116 GN=Prkar1a PE=1 SV=2;tr|Q6LCA5|Q6LCA5_RAT cAMP-dependent protein kinase type I regulatory subunit (Fragment) OS=Rattus norvegicus OX=10116 PE=2 S	2	14	14	10	40.9	43.094	381	68.612	36	34.1	26	37.8	25.7	32.3	9713700000	474690000	517570000	471350000	547600000	388650000	494130000	1.02323	0.832275
P68182;Q05759	P68182;Q05759	cAMP-dependent protein kinase catalytic subunit beta	Prkacb	sp|P68182|KAPCB_RAT cAMP-dependent protein kinase catalytic subunit beta OS=Rattus norvegicus OX=10116 GN=Prkacb PE=1 SV=2;tr|Q05759|Q05759_RAT cAMP-dependent protein kinase catalytic subunit (Fragment) OS=Rattus norvegicus OX=10116 PE=2 SV=1	2	17	17	8	55.6	40.707	351	163.1	51	44.4	53.8	50.7	48.7	45.9	35538000000	1637600000	1883100000	1917800000	1700900000	1891400000	1929900000	0.984843	0.817276
A1L1M0;P27791	A1L1M0;P27791	cAMP-dependent protein kinase catalytic subunit alpha	Prkaca	tr|A1L1M0|A1L1M0_RAT Protein kinase, cAMP-dependent, catalytic, alpha OS=Rattus norvegicus OX=10116 GN=Prkaca PE=1 SV=1;sp|P27791|KAPCA_RAT cAMP-dependent protein kinase catalytic subunit alpha OS=Rattus norvegicus OX=10116 GN=Prkaca PE=1 SV=2	2	17	8	8	53.6	40.605	351	46.007	44.2	47	45.6	43.6	41.6	42.7	6176600000	390990000	342680000	319900000	297280000	337360000	281110000	1.1505	0.161776
F1M0J7	F1M0J7		Prickle2	tr|F1M0J7|F1M0J7_RAT Prickle planar cell polarity protein 2 OS=Rattus norvegicus OX=10116 GN=Prickle2 PE=1 SV=2	1	1	1	1	1.7	96.093	847	-2	0	1.7	1.7	1.7	0	1.7	3676700000		83679000	326590000	281860000		63553000	1.18776	0.860945
D3ZZ32;A0A0G2JX67;Q5HZA6	D3ZZ32;A0A0G2JX67;Q5HZA6	Prolyl endopeptidase-like	Prepl	tr|D3ZZ32|D3ZZ32_RAT Prolyl endopeptidase-like OS=Rattus norvegicus OX=10116 GN=Prepl PE=1 SV=3;tr|A0A0G2JX67|A0A0G2JX67_RAT Prolyl endopeptidase-like OS=Rattus norvegicus OX=10116 GN=Prepl PE=1 SV=1;sp|Q5HZA6|PPCEL_RAT Prolyl endopeptidase-like OS=Rattus	3	12	12	12	24	83.622	726	34.163	5.1	8.7	8.5	10.7	10.6	10.5	3286600000	165430000	146450000	141890000	105730000	194550000	187980000	0.929361	0.716333
A0A0G2K1M8;O70196	A0A0G2K1M8;O70196	Prolyl endopeptidase	Prep	tr|A0A0G2K1M8|A0A0G2K1M8_RAT Prolyl endopeptidase OS=Rattus norvegicus OX=10116 GN=Prep PE=1 SV=1;sp|O70196|PPCE_RAT Prolyl endopeptidase OS=Rattus norvegicus OX=10116 GN=Prep PE=1 SV=1	2	12	12	12	19.6	80.491	709	24.951	7.9	10.2	9.9	7.6	11.3	8	4623300000	298190000	164590000	217530000	199220000	311000000	233160000	0.915158	0.701446
O35244	O35244	Peroxiredoxin-6	Prdx6	sp|O35244|PRDX6_RAT Peroxiredoxin-6 OS=Rattus norvegicus OX=10116 GN=Prdx6 PE=1 SV=3	1	20	20	20	84.4	24.818	224	245.99	81.2	81.2	73.7	84.4	81.2	71	79608000000	4246400000	4306900000	4025600000	4302300000	3965300000	4156900000	1.01243	0.71184
A0A0G2JSS8;Q9R063	A0A0G2JSS8;Q9R063	Peroxiredoxin-5, mitochondrial	Prdx5	tr|A0A0G2JSS8|A0A0G2JSS8_RAT Peroxiredoxin OS=Rattus norvegicus OX=10116 GN=Prdx5 PE=1 SV=1;sp|Q9R063|PRDX5_RAT Peroxiredoxin-5, mitochondrial OS=Rattus norvegicus OX=10116 GN=Prdx5 PE=1 SV=1	2	13	13	13	55.4	22.206	213	153.63	54.5	54.5	54.9	55.4	55.4	55.4	59161000000	2751400000	2900700000	3385300000	2953700000	3113900000	3494500000	0.945127	0.52219
Q9Z0V5	Q9Z0V5	Peroxiredoxin-4	Prdx4	sp|Q9Z0V5|PRDX4_RAT Peroxiredoxin-4 OS=Rattus norvegicus OX=10116 GN=Prdx4 PE=2 SV=1	1	4	3	3	15.4	31.007	273	11.759	7	2.9	7	2.9	7	11.7	4837100000	319130000		350240000		331810000	435030000	0.872894	0.461359
G3V7I0;Q9Z0V6	G3V7I0;Q9Z0V6	Thioredoxin-dependent peroxide reductase, mitochondrial	Prdx3	tr|G3V7I0|G3V7I0_RAT Peroxiredoxin 3 OS=Rattus norvegicus OX=10116 GN=Prdx3 PE=1 SV=1;sp|Q9Z0V6|PRDX3_RAT Thioredoxin-dependent peroxide reductase, mitochondrial OS=Rattus norvegicus OX=10116 GN=Prdx3 PE=1 SV=2	2	9	9	9	54.5	28.299	257	106.82	50.6	54.5	37.4	54.5	54.5	54.5	22725000000	1218100000	1144900000	1300400000	1028000000	1158500000	965960000	1.16208	0.0782154
A0A0G2JSH9;P35704	A0A0G2JSH9;P35704	Peroxiredoxin-2	Prdx2	tr|A0A0G2JSH9|A0A0G2JSH9_RAT Peroxiredoxin-2 OS=Rattus norvegicus OX=10116 GN=Prdx2 PE=1 SV=1;sp|P35704|PRDX2_RAT Peroxiredoxin-2 OS=Rattus norvegicus OX=10116 GN=Prdx2 PE=1 SV=3	2	12	12	12	73.2	21.797	198	274.63	73.2	73.2	73.2	73.2	73.2	73.2	88351000000	4517800000	4360500000	4274800000	4386800000	5152100000	4553900000	0.933321	0.266827
A0A0G2K3Z9;Q63716	A0A0G2K3Z9;Q63716	Peroxiredoxin-1	Prdx1	tr|A0A0G2K3Z9|A0A0G2K3Z9_RAT Thioredoxin domain-containing protein OS=Rattus norvegicus OX=10116 PE=4 SV=1;sp|Q63716|PRDX1_RAT Peroxiredoxin-1 OS=Rattus norvegicus OX=10116 GN=Prdx1 PE=1 SV=1	2	12	12	11	67.3	22.164	199	65.123	55.3	67.3	58.8	55.3	67.3	62.3	60501000000	3236400000	2589800000	3180100000	3199700000	3565800000	3334800000	0.891686	0.192278
P45479	P45479	Palmitoyl-protein thioesterase 1	Ppt1	sp|P45479|PPT1_RAT Palmitoyl-protein thioesterase 1 OS=Rattus norvegicus OX=10116 GN=Ppt1 PE=1 SV=1	1	8	8	8	29.4	34.455	306	29.956	22.9	25.2	21.2	29.4	27.5	27.1	5937600000	276190000	285990000	267700000	319210000	288970000	313130000	0.900761	0.0457284
D3ZBT9;F1MAH5	D3ZBT9;F1MAH5		Ppp6r3	tr|D3ZBT9|D3ZBT9_RAT Protein phosphatase 6, regulatory subunit 3 OS=Rattus norvegicus OX=10116 GN=Ppp6r3 PE=1 SV=2;tr|F1MAH5|F1MAH5_RAT Protein phosphatase 6, regulatory subunit 3 OS=Rattus norvegicus OX=10116 GN=Ppp6r3 PE=1 SV=3	2	3	3	3	4.5	97.513	873	70.254	1.6	3.2	2.9	1.6	1.6	3.2	162580000	11051000	8044400	3829000	9095100	9073900	6083500	0.945239	0.85803
Q64620	Q64620	Serine/threonine-protein phosphatase 6 catalytic subunit;Serine/threonine-protein phosphatase 6 catalytic subunit, N-terminally processed	Ppp6c	sp|Q64620|PPP6_RAT Serine/threonine-protein phosphatase 6 catalytic subunit OS=Rattus norvegicus OX=10116 GN=Ppp6c PE=2 SV=2	1	7	7	7	28.9	35.159	305	13.769	11.1	13.1	4.3	13.1	13.1	7.5	756030000	23879000	50837000		41408000	39760000	53915000	0.829668	0.555277
P53042;Q68G16;Q64538;Q80UF5	P53042;Q68G16;Q64538	Serine/threonine-protein phosphatase 5;Serine/threonine-protein phosphatase	Ppp5c	sp|P53042|PPP5_RAT Serine/threonine-protein phosphatase 5 OS=Rattus norvegicus OX=10116 GN=Ppp5c PE=1 SV=1;tr|Q68G16|Q68G16_RAT Serine/threonine-protein phosphatase OS=Rattus norvegicus OX=10116 GN=Ppp5c PE=2 SV=1;tr|Q64538|Q64538_RAT Serine/threonine-prot	4	19	19	18	43.1	56.916	499	116.9	28.7	31.7	24.2	31.3	28.7	23.8	14846000000	680300000	812700000	731340000	718410000	648520000	683050000	1.08505	0.252588
P63100;A0A0H2UHV6;A0A0G2K4H3;P28470	P63100;A0A0H2UHV6;A0A0G2K4H3	Calcineurin subunit B type 1	Ppp3r1	sp|P63100|CANB1_RAT Calcineurin subunit B type 1 OS=Rattus norvegicus OX=10116 GN=Ppp3r1 PE=1 SV=2;tr|A0A0H2UHV6|A0A0H2UHV6_RAT Calcineurin subunit B type 1 OS=Rattus norvegicus OX=10116 GN=Ppp3r1 PE=4 SV=1;tr|A0A0G2K4H3|A0A0G2K4H3_RAT Uncharacterized prot	4	13	13	13	85.9	19.3	170	179.9	73.5	73.5	73.5	68.8	73.5	85.3	54518000000	3376300000	2337000000	2364000000	2157600000	3090100000	2471700000	1.04636	0.798903
P20651	P20651	Serine/threonine-protein phosphatase 2B catalytic subunit beta isoform	Ppp3cb	sp|P20651|PP2BB_RAT Serine/threonine-protein phosphatase 2B catalytic subunit beta isoform OS=Rattus norvegicus OX=10116 GN=Ppp3cb PE=1 SV=1	1	19	11	2	50.3	59.113	525	135.32	43.2	50.3	42.9	45.5	49	42.7	20417000000	1059700000	1050100000	851200000	1027600000	1093600000	1055300000	0.932158	0.36646
P63329;E2CWF1;Q6AYJ0;E2CWF0;E2CWF2;Q04071;D3ZAW2	P63329	Serine/threonine-protein phosphatase 2B catalytic subunit alpha isoform	Ppp3ca	sp|P63329|PP2BA_RAT Serine/threonine-protein phosphatase 2B catalytic subunit alpha isoform OS=Rattus norvegicus OX=10116 GN=Ppp3ca PE=1 SV=1	7	23	23	15	63.5	58.643	521	188.88	50.3	55.7	51.4	52.6	57.4	57.4	208590000000	10484000000	10266000000	9849600000	10816000000	9691300000	10373000000	0.99091	0.815893
D3ZHI9;A0A0G2JTA1	D3ZHI9;A0A0G2JTA1		Ppp2r5e	tr|D3ZHI9|D3ZHI9_RAT Serine/threonine-protein phosphatase 2A 56 kDa regulatory subunit OS=Rattus norvegicus OX=10116 GN=Ppp2r5e PE=1 SV=1;tr|A0A0G2JTA1|A0A0G2JTA1_RAT Serine/threonine-protein phosphatase 2A 56 kDa regulatory subunit OS=Rattus norvegicus OX	2	16	16	11	38.7	50.346	429	106.19	31.5	34.5	32.2	32.9	29.6	38.2	9010200000	426100000	443420000	403580000	474420000	420670000	462850000	0.937523	0.230163
A0A0G2JZD1;D4A1A5	A0A0G2JZD1;D4A1A5		Ppp2r5c	tr|A0A0G2JZD1|A0A0G2JZD1_RAT Serine/threonine-protein phosphatase 2A 56 kDa regulatory subunit OS=Rattus norvegicus OX=10116 GN=Ppp2r5c PE=1 SV=1;tr|D4A1A5|D4A1A5_RAT Serine/threonine-protein phosphatase 2A 56 kDa regulatory subunit OS=Rattus norvegicus OX	2	13	7	7	29.6	63.746	550	26.28	24.9	24.7	26.9	22	27.3	21.6	52161000000	1455400000	2173800000	1646000000	2095600000	3212700000	2209800000	0.701667	0.145866
D3ZDI7	D3ZDI7		Ppp2r5a	tr|D3ZDI7|D3ZDI7_RAT Serine/threonine-protein phosphatase 2A 56 kDa regulatory subunit OS=Rattus norvegicus OX=10116 GN=Ppp2r5a PE=1 SV=1	1	5	5	5	15.6	56.336	486	17.82	6.4	6.4	6.4	9.1	6.4	6.4	921790000	38785000	35212000	48325000	23914000	31495000	45695000	1.20986	0.398377
B2RYQ2	B2RYQ2	Serine/threonine-protein phosphatase 2A activator	Ppp2r4	tr|B2RYQ2|B2RYQ2_RAT Serine/threonine-protein phosphatase 2A activator OS=Rattus norvegicus OX=10116 GN=Ptpa PE=1 SV=1	1	14	14	14	55.7	36.617	323	77.977	29.1	35.9	42.4	26	26.9	22	10925000000	521810000	526990000	519660000	572650000	579420000	775630000	0.813643	0.146561
A0A0G2JSQ0;P56932	A0A0G2JSQ0;P56932	Serine/threonine-protein phosphatase 2A 55 kDa regulatory subunit B delta isoform	Ppp2r2d	tr|A0A0G2JSQ0|A0A0G2JSQ0_RAT Serine/threonine-protein phosphatase 2A 55 kDa regulatory subunit B OS=Rattus norvegicus OX=10116 GN=Ppp2r2d PE=1 SV=1;sp|P56932|2ABD_RAT Serine/threonine-protein phosphatase 2A 55 kDa regulatory subunit B delta isoform OS=Ratt	2	8	3	1	19.9	51.973	453	1.9283	14.6	14.6	12.8	14.3	15.7	12.8	980830000	70844000	56605000	97989000		45768000	67983000	1.32124	0.378435
P97888;A0A0G2JWY9;A0A0G2K5X0	P97888;A0A0G2JWY9;A0A0G2K5X0	Serine/threonine-protein phosphatase 2A 55 kDa regulatory subunit B gamma isoform	Ppp2r2c	sp|P97888|2ABG_RAT Serine/threonine-protein phosphatase 2A 55 kDa regulatory subunit B gamma isoform OS=Rattus norvegicus OX=10116 GN=Ppp2r2c PE=2 SV=1;tr|A0A0G2JWY9|A0A0G2JWY9_RAT Serine/threonine-protein phosphatase 2A 55 kDa regulatory subunit B OS=Ratt	3	6	1	1	12.5	51.473	447	23.111	12.5	12.5	10.7	7.2	8.5	8.5	228990000	8784900	13592000	8691700	9796400	12568000	18128000	0.76727	0.344895
P36876	P36876	Serine/threonine-protein phosphatase 2A 55 kDa regulatory subunit B alpha isoform	Ppp2r2a	sp|P36876|2ABA_RAT Serine/threonine-protein phosphatase 2A 55 kDa regulatory subunit B alpha isoform OS=Rattus norvegicus OX=10116 GN=Ppp2r2a PE=2 SV=1	1	16	16	8	49	51.677	447	119.46	40	38	33.3	34.5	31.1	36.9	13992000000	687130000	600230000	691590000	740500000	795190000	722700000	0.876266	0.0649576
Q5XI34;Q4QQT4;O35511	Q5XI34		Ppp2r1a	tr|Q5XI34|Q5XI34_RAT Protein phosphatase 2 (Formerly 2A), regulatory subunit A (PR 65), alpha isoform, isoform CRA_a OS=Rattus norvegicus OX=10116 GN=Ppp2r1a PE=1 SV=1	3	35	35	35	64	65.322	589	323.31	59.3	61.3	61.3	59.6	59.3	64	123740000000	6378000000	6406800000	6692900000	6747400000	6227300000	6612300000	0.99442	0.853802
P62716	P62716	Serine/threonine-protein phosphatase 2A catalytic subunit beta isoform	Ppp2cb	sp|P62716|PP2AB_RAT Serine/threonine-protein phosphatase 2A catalytic subunit beta isoform OS=Rattus norvegicus OX=10116 GN=Ppp2cb PE=2 SV=1	1	17	17	2	68.6	35.575	309	307.93	56	57.9	60.2	51.5	56	61.5	42546000000	2021400000	1810500000	2010200000	2136700000	2201300000	2384400000	0.86905	0.0438574
O35274;B1H262	O35274;B1H262	Neurabin-2	Ppp1r9b	sp|O35274|NEB2_RAT Neurabin-2 OS=Rattus norvegicus OX=10116 GN=Ppp1r9b PE=1 SV=1;tr|B1H262|B1H262_RAT Protein phosphatase 1, regulatory subunit 9B OS=Rattus norvegicus OX=10116 GN=Ppp1r9b PE=2 SV=1	2	20	19	19	30.8	89.645	817	189.37	13.2	14.6	18.8	14.8	12.4	15.5	8547700000	483890000	487770000	454760000	368490000	384060000	421550000	1.21491	0.0112063
O35867	O35867	Neurabin-1	Ppp1r9a	sp|O35867|NEB1_RAT Neurabin-1 OS=Rattus norvegicus OX=10116 GN=Ppp1r9a PE=1 SV=1	1	24	24	23	30.8	122.73	1095	123.02	14.2	10.6	12.5	17.3	12.3	11.5	9355200000	412810000	488700000	585390000	453030000	444140000	476770000	1.08222	0.500363
Q5HZV9;R9PXV7	Q5HZV9;R9PXV7	Protein phosphatase 1 regulatory subunit 7	Ppp1r7	sp|Q5HZV9|PP1R7_RAT Protein phosphatase 1 regulatory subunit 7 OS=Rattus norvegicus OX=10116 GN=Ppp1r7 PE=1 SV=1;tr|R9PXV7|R9PXV7_RAT LRRcap domain-containing protein OS=Rattus norvegicus OX=10116 PE=1 SV=1	2	22	22	22	78.9	41.296	360	323.31	55	65.6	51.4	57.2	55.3	42.5	21749000000	1098800000	1111200000	1191900000	1240700000	1051500000	1227400000	0.966559	0.592771
F1LYZ8	F1LYZ8		Ppp1r21	tr|F1LYZ8|F1LYZ8_RAT Protein phosphatase 1, regulatory subunit 21 OS=Rattus norvegicus OX=10116 GN=Ppp1r21 PE=1 SV=3	1	3	3	3	7.2	88.36	780	10.368	2.2	2.2	2.2	2.2	2.2	0	154970000	10868000	14402000	14233000	6927400	10568000		1.50527	0.115522
P50411;A0A0H2UHA0	P50411	Protein phosphatase inhibitor 2	Ppp1r2	sp|P50411|IPP2_RAT Protein phosphatase inhibitor 2 OS=Rattus norvegicus OX=10116 GN=Ppp1r2 PE=1 SV=2	2	3	3	3	17.6	23.071	205	19.156	4.9	12.2	12.2	7.3	12.2	12.2	1370100000	46950000	99267000	71680000		62751000	59929000	1.18409	0.603768
Q6J4I0;Q9ERU1	Q6J4I0	Protein phosphatase 1 regulatory subunit 1B	Ppp1r1b	sp|Q6J4I0|PPR1B_RAT Protein phosphatase 1 regulatory subunit 1B OS=Rattus norvegicus OX=10116 GN=Ppp1r1b PE=1 SV=1	2	7	7	7	55.6	22.912	205	126.95	28.8	39.5	6.3	24.4	28.8	20	3115900000	133610000	163290000	64677000	87544000	116730000	106300000	1.16422	0.606188
P19103	P19103	Protein phosphatase 1 regulatory subunit 1A	Ppp1r1a	sp|P19103|PPR1A_RAT Protein phosphatase 1 regulatory subunit 1A OS=Rattus norvegicus OX=10116 GN=Ppp1r1a PE=1 SV=1	1	2	2	2	20.5	18.738	171	35.25	20.5	20.5	20.5	8.2	20.5	8.2	1450500000	63622000	75220000	66634000	80057000	52820000	85893000	0.939233	0.701777
Q99MC0	Q99MC0	Protein phosphatase 1 regulatory subunit 14A	Ppp1r14a	sp|Q99MC0|PP14A_RAT Protein phosphatase 1 regulatory subunit 14A OS=Rattus norvegicus OX=10116 GN=Ppp1r14a PE=1 SV=1	1	3	3	2	29.9	16.697	147	16.009	0	17.7	17.7	29.9	0	17.7	1073700000		47785000	56100000	63180000		136780000	0.519529	0.324062
D4ACS0;D4A1S6;D3ZR53;A0A0G2JWJ0;Q10728	D4ACS0;D4A1S6;D3ZR53;A0A0G2JWJ0;Q10728	Protein phosphatase 1 regulatory subunit;Protein phosphatase 1 regulatory subunit 12A	Ppp1r12a	tr|D4ACS0|D4ACS0_RAT Protein phosphatase 1 regulatory subunit OS=Rattus norvegicus OX=10116 GN=Ppp1r12a PE=1 SV=2;tr|D4A1S6|D4A1S6_RAT Protein phosphatase 1 regulatory subunit OS=Rattus norvegicus OX=10116 GN=Ppp1r12a PE=1 SV=3;tr|D3ZR53|D3ZR53_RAT Protein	5	7	7	6	9.7	109.11	972	43.832	3.3	5.6	6.1	4.5	4.3	3.3	2565500000	127530000	116680000	131740000	158910000	168940000	165970000	0.76131	0.00187299
Q6AYZ4;P63088;A0A0G2JVK2	Q6AYZ4;P63088;A0A0G2JVK2	Serine/threonine-protein phosphatase;Serine/threonine-protein phosphatase PP1-gamma catalytic subunit	Ppp1cc	tr|Q6AYZ4|Q6AYZ4_RAT Serine/threonine-protein phosphatase OS=Rattus norvegicus OX=10116 GN=Ppp1cc PE=2 SV=1;sp|P63088|PP1G_RAT Serine/threonine-protein phosphatase PP1-gamma catalytic subunit OS=Rattus norvegicus OX=10116 GN=Ppp1cc PE=1 SV=1;tr|A0A0G2JVK2|	3	18	3	3	65.6	38.504	337	28.121	55.2	54.9	45.7	48.1	48.7	49.3	3603100000	167390000	206510000	194570000	213860000	148480000	203000000	1.00554	0.966438
P62142	P62142	Serine/threonine-protein phosphatase PP1-beta catalytic subunit	Ppp1cb	sp|P62142|PP1B_RAT Serine/threonine-protein phosphatase PP1-beta catalytic subunit OS=Rattus norvegicus OX=10116 GN=Ppp1cb PE=1 SV=3	1	19	19	6	70.3	37.186	327	261.55	66.7	62.4	42.8	69.1	69.7	70.3	41921000000	1987800000	1965700000	2252100000	2109900000	2046100000	2233800000	0.971173	0.597607
P62138;A0A0G2JYS8;Q63682;Q04103;Q04101	P62138;A0A0G2JYS8	Serine/threonine-protein phosphatase PP1-alpha catalytic subunit	Ppp1ca	sp|P62138|PP1A_RAT Serine/threonine-protein phosphatase PP1-alpha catalytic subunit OS=Rattus norvegicus OX=10116 GN=Ppp1ca PE=1 SV=1;tr|A0A0G2JYS8|A0A0G2JYS8_RAT Serine/threonine-protein phosphatase OS=Rattus norvegicus OX=10116 GN=Ppp1ca PE=1 SV=1	5	19	7	5	70.6	37.512	330	60.837	70	69.7	48.8	56.7	63.3	58.2	7515600000	387830000	447940000	447660000	285430000	376040000	350370000	1.26841	0.0542551
Q4FZT2	Q4FZT2	Protein phosphatase methylesterase 1	Ppme1	sp|Q4FZT2|PPME1_RAT Protein phosphatase methylesterase 1 OS=Rattus norvegicus OX=10116 GN=Ppme1 PE=1 SV=2	1	16	16	16	51.3	42.316	386	118.42	38.6	42.2	34.2	43.3	42.5	35.8	9387400000	478590000	506280000	535700000	514320000	382290000	521620000	1.07216	0.518037
Q5M821;A0A0H2UI17;M0R7Q8	Q5M821	Protein phosphatase 1H	Ppm1h	sp|Q5M821|PPM1H_RAT Protein phosphatase 1H OS=Rattus norvegicus OX=10116 GN=Ppm1h PE=1 SV=2	3	10	10	10	28.5	56.379	513	33.173	17.3	15.4	13.3	16.4	14.2	10.7	3157100000	228990000	154760000	148420000	147810000	165710000	162990000	1.11681	0.521799
B2RYP5;Q9WVR7	B2RYP5;Q9WVR7	Protein phosphatase 1F	Ppm1f	tr|B2RYP5|B2RYP5_RAT Protein phosphatase 1F (PP2C domain containing) OS=Rattus norvegicus OX=10116 GN=Ppm1f PE=2 SV=1;sp|Q9WVR7|PPM1F_RAT Protein phosphatase 1F OS=Rattus norvegicus OX=10116 GN=Ppm1f PE=2 SV=1	2	8	8	8	26	49.165	450	43.077	11.6	12.4	8.2	14	12.7	20.7	2184500000	94534000	107650000	121700000	103500000	107500000	138780000	0.925965	0.561077
Q80Z30	Q80Z30	Protein phosphatase 1E	Ppm1e	sp|Q80Z30|PPM1E_RAT Protein phosphatase 1E OS=Rattus norvegicus OX=10116 GN=Ppm1e PE=1 SV=1	1	10	10	10	16.3	83.438	750	36.315	7.3	15.2	9.6	7.7	12.5	13.3	4216200000	237000000	220850000	194330000	194350000	230050000	240760000	0.980486	0.828824
A0A0G2K7C6;Q99ND8;Q642F2;P35815	A0A0G2K7C6;Q99ND8;Q642F2;P35815	Protein phosphatase 1B	Ppm1b	tr|A0A0G2K7C6|A0A0G2K7C6_RAT Protein phosphatase 1B OS=Rattus norvegicus OX=10116 GN=Ppm1b PE=1 SV=1;tr|Q99ND8|Q99ND8_RAT Ppm1b protein OS=Rattus norvegicus OX=10116 GN=Ppm1b PE=1 SV=1;tr|Q642F2|Q642F2_RAT Ppm1b protein OS=Rattus norvegicus OX=10116 GN=Ppm	4	6	4	4	18.1	49.291	447	10.667	8.7	8.9	8.9	6.9	11.6	8.7	809780000	43660000	38507000	43255000	48106000	51365000	48793000	0.845937	0.0168547
A0A0H2UHE5;P20650;Q4V8L2	A0A0H2UHE5;P20650	Protein phosphatase 1A	Ppm1a	tr|A0A0H2UHE5|A0A0H2UHE5_RAT Protein phosphatase 1A OS=Rattus norvegicus OX=10116 GN=Ppm1a PE=1 SV=1;sp|P20650|PPM1A_RAT Protein phosphatase 1A OS=Rattus norvegicus OX=10116 GN=Ppm1a PE=1 SV=1	3	10	10	9	25.6	53.464	472	20.909	12.3	7	7.4	9.5	10.4	7.6	2183700000	136880000	104940000	91510000	102990000	156740000	101080000	0.923838	0.706826
Q4KLI4	Q4KLI4	Peptidyl-prolyl cis-trans isomerase	Ppil1	tr|Q4KLI4|Q4KLI4_RAT Peptidyl-prolyl cis-trans isomerase OS=Rattus norvegicus OX=10116 GN=Ppil1 PE=1 SV=1	1	3	3	3	24.7	18.251	166	9.2847	10.2	10.2	0	18.7	6	10.2	557570000	59725000	44848000		31715000	53330000	28427000	1.38236	0.29778
Q6DGG0;M0RB67	Q6DGG0;M0RB67	Peptidyl-prolyl cis-trans isomerase D	Ppid;Ppidl1	sp|Q6DGG0|PPID_RAT Peptidyl-prolyl cis-trans isomerase D OS=Rattus norvegicus OX=10116 GN=Ppid PE=1 SV=3;tr|M0RB67|M0RB67_RAT Peptidylprolyl isomerase D-like 1 OS=Rattus norvegicus OX=10116 GN=Ppidl1 PE=4 SV=2	2	18	17	17	52.2	40.765	370	29.997	32.4	34.1	31.9	33.8	33	24.9	13629000000	731030000	664830000	722340000	666430000	725030000	631290000	1.04719	0.406568
P24368	P24368	Peptidyl-prolyl cis-trans isomerase B	Ppib	sp|P24368|PPIB_RAT Peptidyl-prolyl cis-trans isomerase B OS=Rattus norvegicus OX=10116 GN=Ppib PE=1 SV=3	1	12	11	11	58.3	23.802	216	46.239	36.6	37	30.6	26.9	43.1	46.3	10216000000	516390000	563570000	635820000	623890000	503260000	413050000	1.114	0.451682
P10111;A0A0G2K1P0;A0A0G2K2E4;M0RCZ9;Q6AYQ9;Q7TP89	P10111;A0A0G2K1P0;A0A0G2K2E4	Peptidyl-prolyl cis-trans isomerase A;Peptidyl-prolyl cis-trans isomerase A, N-terminally processed	Ppia	sp|P10111|PPIA_RAT Peptidyl-prolyl cis-trans isomerase A OS=Rattus norvegicus OX=10116 GN=Ppia PE=1 SV=2;tr|A0A0G2K1P0|A0A0G2K1P0_RAT Peptidyl-prolyl cis-trans isomerase OS=Rattus norvegicus OX=10116 GN=Ppia PE=1 SV=1;tr|A0A0G2K2E4|A0A0G2K2E4_RAT Peptidyl-	6	18	18	15	89	17.874	164	194.36	89	82.3	82.3	86	86	59.8	471180000000	22940000000	22581000000	22528000000	20364000000	21734000000	22513000000	1.05321	0.148482
Q91Z79;F1LSE6;A0A0G2JUT7	Q91Z79;F1LSE6	Liprin-alpha-3	Ppfia3	sp|Q91Z79|LIPA3_RAT Liprin-alpha-3 OS=Rattus norvegicus OX=10116 GN=Ppfia3 PE=1 SV=2;tr|F1LSE6|F1LSE6_RAT Liprin-alpha-3 OS=Rattus norvegicus OX=10116 GN=Ppfia3 PE=1 SV=2	3	32	32	26	33	133.43	1192	221.54	13.4	12.2	18.3	23.4	12.3	15.4	9144000000	492490000	479950000	434320000	457540000	449090000	472200000	1.02026	0.648454
Q6IMX4;P97544	Q6IMX4;P97544	Lipid phosphate phosphohydrolase 3	Ppap2b	tr|Q6IMX4|Q6IMX4_RAT Phosphatidic acid phosphatase type 2B OS=Rattus norvegicus OX=10116 GN=Plpp3 PE=1 SV=1;sp|P97544|PLPP3_RAT Phospholipid phosphatase 3 OS=Rattus norvegicus OX=10116 GN=Plpp3 PE=1 SV=1	2	6	6	6	22.1	35.233	312	23.863	12.2	15.7	11.5	11.5	17.9	22.1	3809500000	183730000	194600000	198780000	205650000	171860000	166380000	1.06108	0.444664
D4A830	D4A830		Ppa2	tr|D4A830|D4A830_RAT Inorganic pyrophosphatase 2 OS=Rattus norvegicus OX=10116 GN=Ppa2 PE=1 SV=2	1	10	10	10	47	35.046	304	36.18	8.6	17.4	6.9	11.2	14.8	25	1447400000	65503000	74644000	71142000	57424000	66213000	77142000	1.05235	0.607473
F7EPH4;Q499R7;A0A0G2JUD2	F7EPH4;Q499R7;A0A0G2JUD2		Ppa1	tr|F7EPH4|F7EPH4_RAT Inorganic pyrophosphatase 1 OS=Rattus norvegicus OX=10116 GN=Ppa1 PE=1 SV=1;tr|Q499R7|Q499R7_RAT Ppa1 protein (Fragment) OS=Rattus norvegicus OX=10116 GN=Ppa1 PE=2 SV=1;tr|A0A0G2JUD2|A0A0G2JUD2_RAT Inorganic pyrophosphatase 1 OS=Rattus	3	15	15	15	69.6	32.771	289	126.1	46	43.9	45.3	50.2	47.4	40.5	8589100000	457670000	414360000	444540000	440350000	419760000	395610000	1.04846	0.327718
P00388	P00388	NADPH--cytochrome P450 reductase	Por	sp|P00388|NCPR_RAT NADPH--cytochrome P450 reductase OS=Rattus norvegicus OX=10116 GN=Por PE=1 SV=3	1	17	17	17	28.9	76.962	678	52.047	16.4	17.3	18.3	19.9	18.6	19.3	6411000000	315600000	340350000	344350000	343360000	310890000	390900000	0.957087	0.580775
Q6AXM8	Q6AXM8	Serum paraoxonase/arylesterase 2	Pon2	sp|Q6AXM8|PON2_RAT Serum paraoxonase/arylesterase 2 OS=Rattus norvegicus OX=10116 GN=Pon2 PE=2 SV=1	1	6	6	6	27.4	39.617	354	16.919	4.8	7.3	4.8	16.4	12.7	15.8	1021100000	74874000	48269000	34364000	44201000	50529000	34120000	1.22241	0.497249
Q9Z0W2;G3V678	Q9Z0W2;G3V678		Polr2h;LOC100912534	tr|Q9Z0W2|Q9Z0W2_RAT RPB17 (Fragment) OS=Rattus norvegicus OX=10116 PE=4 SV=1;tr|G3V678|G3V678_RAT DNA-directed RNA polymerases I, II, and III subunit RPABC3 OS=Rattus norvegicus OX=10116 GN=LOC100912534 PE=1 SV=1	2	1	1	1	14.5	9.5015	83	5.18	14.5	14.5	14.5	14.5	14.5	14.5	527760000	33623000	22075000	30941000	24262000	36307000	45004000	0.820655	0.415348
O88794	O88794	Pyridoxine-5-phosphate oxidase	Pnpo	sp|O88794|PNPO_RAT Pyridoxine-5-phosphate oxidase OS=Rattus norvegicus OX=10116 GN=Pnpo PE=1 SV=1	1	4	4	4	15.7	30.184	261	6.7249	6.5	8.8	8.8	6.5	9.2	15.7	1281800000	57961000	65497000	76064000	85167000	58408000	79496000	0.894433	0.463205
A0A0G2K621;D3ZRC4;A0A1W2Q6G9	A0A0G2K621;D3ZRC4		Pnpla8	tr|A0A0G2K621|A0A0G2K621_RAT Patatin-like phospholipase domain-containing 8 OS=Rattus norvegicus OX=10116 GN=Pnpla8 PE=1 SV=1;tr|D3ZRC4|D3ZRC4_RAT Patatin-like phospholipase domain-containing 8 OS=Rattus norvegicus OX=10116 GN=Pnpla8 PE=1 SV=1	3	6	6	6	11	80.841	711	9.6336	1.8	1.8	3.9	3.9	3.9	5.3	335710000	19988000	5704000	10247000	12008000	14831000	14645000	0.866334	0.690184
P85973	P85973	Purine nucleoside phosphorylase	Pnp	sp|P85973|PNPH_RAT Purine nucleoside phosphorylase OS=Rattus norvegicus OX=10116 GN=Pnp PE=1 SV=1	1	18	18	18	83.4	32.302	289	129.14	76.8	70.2	61.6	65.7	75.8	55	28569000000	1421000000	1466300000	1595000000	1395200000	1762800000	1411600000	0.980895	0.834756
D3ZQN3	D3ZQN3		Pnmal2	tr|D3ZQN3|D3ZQN3_RAT PNMA family member 8B OS=Rattus norvegicus OX=10116 GN=Pnma8b PE=4 SV=1	1	3	3	3	5.7	72.388	667	4.1168	1.9	1.9	1.9	1.9	1.9	1.9	105000000	4267600	3750700	4143400	4488700	6089100	4004700	0.833993	0.281512
D4A068	D4A068		Pnma2	tr|D4A068|D4A068_RAT PNMA family member 2 OS=Rattus norvegicus OX=10116 GN=Pnma2 PE=4 SV=1	1	1	1	1	2.7	41.248	364	3.4861	2.7	2.7	2.7	2.7	2.7	2.7	115210000	7948900	6345100	6068500	5610100	6085700	5814400	1.16289	0.18948
Q03346	Q03346	Mitochondrial-processing peptidase subunit beta	Pmpcb	sp|Q03346|MPPB_RAT Mitochondrial-processing peptidase subunit beta OS=Rattus norvegicus OX=10116 GN=Pmpcb PE=1 SV=3	1	6	5	5	18	54.265	489	25.567	11.7	13.9	7.4	13.9	7.4	13.7	290390000	16681000	15818000	13051000	18812000	11020000	22424000	0.87167	0.561885
F1M964;Q68FX8;P20069	F1M964;Q68FX8;P20069	Mitochondrial-processing peptidase subunit alpha	Pmpca	tr|F1M964|F1M964_RAT Mitochondrial-processing peptidase subunit alpha OS=Rattus norvegicus OX=10116 GN=Pmpca PE=1 SV=2;tr|Q68FX8|Q68FX8_RAT Mitochondrial-processing peptidase subunit alpha OS=Rattus norvegicus OX=10116 GN=Pmpca PE=1 SV=1;sp|P20069|MPPA_RAT	3	6	6	6	15.7	58.381	523	10.093	10.3	7.3	3.3	4.8	5	5.2	578900000	32497000	31659000	22617000	33696000	19708000	25727000	1.09657	0.646149
B5DF46;Q5RK25	B5DF46	Phosphomannomutase	Pmm2	tr|B5DF46|B5DF46_RAT Phosphomannomutase OS=Rattus norvegicus OX=10116 GN=Pmm2 PE=1 SV=1	2	6	6	6	29.3	27.708	242	19.377	15.3	11.2	7.4	19.8	17.8	17.8	849520000	37607000	41029000	59292000	42452000	35259000	32940000	1.24651	0.281742
D4AA77	D4AA77		Plxnd1	tr|D4AA77|D4AA77_RAT Plexin D1 OS=Rattus norvegicus OX=10116 GN=Plxnd1 PE=4 SV=2	1	4	4	4	2.9	190.13	1716	2.3415	0.6	1.5	0	1.6	0.8	1.6	5789000000	312890000	413680000		319360000	300270000	281920000	1.20887	0.215225
D3ZDX5	D3ZDX5		Plxnb1	tr|D3ZDX5|D3ZDX5_RAT Plexin B1 OS=Rattus norvegicus OX=10116 GN=Plxnb1 PE=1 SV=1	1	5	5	5	3.8	231.81	2121	10.223	0.6	1.9	0	2.7	1.9	1.9	308940000	18439000	15944000		10294000	16906000	9586300	1.402	0.215527
D3ZES7	D3ZES7		Plxna4a	tr|D3ZES7|D3ZES7_RAT Plexin A4 OS=Rattus norvegicus OX=10116 GN=Plxna4 PE=4 SV=1	1	34	34	21	22.4	212.61	1893	82.265	10.6	10.6	7.8	10.5	14.2	10.7	7456800000	395630000	370080000	382990000	401650000	357240000	390980000	0.998982	0.980862
D3ZWP6	D3ZWP6		Plxna2	tr|D3ZWP6|D3ZWP6_RAT Plexin A2 OS=Rattus norvegicus OX=10116 GN=Plxna2 PE=4 SV=1	1	15	5	5	9.9	211.6	1894	8.8597	4.6	5.8	4	3.7	2.8	2.9	249320000	10404000	16354000	15192000	15944000	17696000	9306300	0.976801	0.920799
D3Z981;D3ZPX4	D3Z981		Plxna1	tr|D3Z981|D3Z981_RAT Plexin A1 OS=Rattus norvegicus OX=10116 GN=Plxna1 PE=1 SV=3	2	17	8	8	10.9	213.19	1912	15.387	4.3	6.7	4.2	4.9	5.4	3.9	1057700000		56744000	82473000	57562000	91184000	52008000	1.04021	0.893487
F1LPK7;Q63598;Q562B2	F1LPK7;Q63598;Q562B2	Plastin-3	Pls3	tr|F1LPK7|F1LPK7_RAT Plastin 3 (T-isoform), isoform CRA_a OS=Rattus norvegicus OX=10116 GN=Pls3 PE=1 SV=2;sp|Q63598|PLST_RAT Plastin-3 OS=Rattus norvegicus OX=10116 GN=Pls3 PE=1 SV=2;tr|Q562B2|Q562B2_RAT Pls3 protein (Fragment) OS=Rattus norvegicus OX=1011	3	16	16	14	33.2	70.748	630	37.506	15.4	16.2	9.5	10.3	17.3	10.5	2437800000	147340000	135430000	94462000	156360000	141830000	195350000	0.764339	0.16173
P60203;Q63436;Q63437;A0A097BVK2;Q63441;Q78EF6;Q63440	P60203;Q63436;Q63437;A0A097BVK2	Myelin proteolipid protein	Plp1	sp|P60203|MYPR_RAT Myelin proteolipid protein OS=Rattus norvegicus OX=10116 GN=Plp1 PE=1 SV=2;tr|Q63436|Q63436_RAT Rat lipophilin (Fragment) OS=Rattus norvegicus OX=10116 PE=2 SV=1;tr|Q63437|Q63437_RAT Proteolipid protein (Fragment) OS=Rattus norvegicus OX	7	13	13	13	34.7	30.077	277	128.66	33.9	33.9	34.7	34.7	34.7	31.8	670950000000	33622000000	25877000000	31957000000	33068000000	38216000000	45442000000	0.78351	0.121187
P47987	P47987	Plasmolipin	Pllp	sp|P47987|PLLP_RAT Plasmolipin OS=Rattus norvegicus OX=10116 GN=Pllp PE=1 SV=2	1	4	4	4	29.1	19.833	182	6.873	7.7	8.8	4.4	12.6	4.4	13.2	2064700000	192760000	96861000	38792000	98607000	100840000	67718000	1.22925	0.681057
D4ACN8	D4ACN8	Plasminogen receptor (KT)	Plgrkt	sp|D4ACN8|PLRKT_RAT Plasminogen receptor (KT) OS=Rattus norvegicus OX=10116 GN=Plgrkt PE=1 SV=1	1	4	4	4	27.9	17.312	147	3.1363	6.8	15	12.9	21.8	12.9	12.9	1069200000	49225000		80902000	51627000	102670000	51030000	0.950632	0.901249
Q6S399;Q6S3A3;Q6S3A4;F7F9U6;Q6S398;Q6S395;Q6S396;Q6S3A5;Q6S3A0;Q6S3A1;A0A0G2K1J5;P30427;Q6ZYE7;Q810C9;Q4QQR7;REV__F1M547;REV__F1M4Q6	Q6S399;Q6S3A3;Q6S3A4;F7F9U6;Q6S398;Q6S395;Q6S396;Q6S3A5;Q6S3A0;Q6S3A1;A0A0G2K1J5;P30427	Plectin	Plec	tr|Q6S399|Q6S399_RAT Plectin OS=Rattus norvegicus OX=10116 GN=Plec PE=1 SV=1;tr|Q6S3A3|Q6S3A3_RAT Plectin OS=Rattus norvegicus OX=10116 GN=Plec PE=1 SV=1;tr|Q6S3A4|Q6S3A4_RAT Plectin OS=Rattus norvegicus OX=10116 GN=Plec PE=1 SV=1;tr|F7F9U6|F7F9U6_RAT Plec	17	217	217	216	55	513.98	4513	323.31	34.4	38.2	35.5	34.4	36	34.7	131120000000	6364500000	6987700000	6911000000	7414900000	6700300000	6915000000	0.963529	0.425775
Q5FVH2	Q5FVH2	Phospholipase D3	Pld3	sp|Q5FVH2|PLD3_RAT 5-3 exonuclease PLD3 OS=Rattus norvegicus OX=10116 GN=Pld3 PE=1 SV=1	1	6	6	6	11.9	54.399	488	21.979	8.4	9.6	2.5	7.6	11.9	6.4	3671400000	176070000	144640000	138130000	210040000	190350000	173860000	0.799025	0.0704516
D4A1H2	D4A1H2		Plcxd3	tr|D4A1H2|D4A1H2_RAT Phosphatidylinositol-specific phospholipase C, X domain-containing 3 OS=Rattus norvegicus OX=10116 GN=Plcxd3 PE=4 SV=1	1	4	4	4	22.7	36.287	321	33.659	10.3	19	10.3	5	10.3	19	2231700000	109830000	115920000	74666000	139750000	107760000	135090000	0.785196	0.167608
Q62688;A0A0G2K4N6;F1LP62	Q62688;A0A0G2K4N6;F1LP62	Inactive phospholipase C-like protein 1;Phosphoinositide phospholipase C	Plcl1	sp|Q62688|PLCL1_RAT Inactive phospholipase C-like protein 1 OS=Rattus norvegicus OX=10116 GN=Plcl1 PE=1 SV=1;tr|A0A0G2K4N6|A0A0G2K4N6_RAT Phosphoinositide phospholipase C OS=Rattus norvegicus OX=10116 GN=Plcl1 PE=1 SV=1;tr|F1LP62|F1LP62_RAT Phosphoinositid	3	9	9	9	10.9	122.77	1096	23.105	1.1	2.6	2.6	2.6	6	3.7	675190000	30215000	41162000	19001000	24077000	36089000	64809000	0.723169	0.446456
G3V845;P10686	G3V845;P10686	Phosphoinositide phospholipase C;1-phosphatidylinositol 4,5-bisphosphate phosphodiesterase gamma-1	Plcg1	tr|G3V845|G3V845_RAT 1-phosphatidylinositol 4,5-bisphosphate phosphodiesterase gamma OS=Rattus norvegicus OX=10116 GN=Plcg1 PE=1 SV=1;sp|P10686|PLCG1_RAT 1-phosphatidylinositol 4,5-bisphosphate phosphodiesterase gamma-1 OS=Rattus norvegicus OX=10116 GN=Plc	2	2	2	2	3.3	148.51	1290	3.8179	1.2	1.2	1.2	1.2	0	1.2	123990000	9335300	6735900	6482200	6632500		8265300	1.00925	0.961797
G3V9D1;A6Y857;P10688	G3V9D1;A6Y857;P10688	Phosphoinositide phospholipase C;1-phosphatidylinositol 4,5-bisphosphate phosphodiesterase delta-1	Plcd1	tr|G3V9D1|G3V9D1_RAT Phosphoinositide phospholipase C OS=Rattus norvegicus OX=10116 GN=Plcd1 PE=1 SV=1;tr|A6Y857|A6Y857_RAT Phosphoinositide phospholipase C OS=Rattus norvegicus OX=10116 PE=2 SV=1;sp|P10688|PLCD1_RAT 1-phosphatidylinositol 4,5-bisphosphate	3	6	6	5	10.8	85.909	756	16.601	2.4	6.7	6.7	8.3	6.7	8.3	1212800000	45355000	64214000	54649000	55445000	65673000	83484000	0.802622	0.242972
Q45QJ4;Q99JE6	Q45QJ4;Q99JE6	Phosphoinositide phospholipase C;1-phosphatidylinositol 4,5-bisphosphate phosphodiesterase beta-3	Plcb3	tr|Q45QJ4|Q45QJ4_RAT 1-phosphatidylinositol 4,5-bisphosphate phosphodiesterase OS=Rattus norvegicus OX=10116 GN=Plcb3 PE=1 SV=1;sp|Q99JE6|PLCB3_RAT 1-phosphatidylinositol 4,5-bisphosphate phosphodiesterase beta-3 OS=Rattus norvegicus OX=10116 GN=Plcb3 PE=1	2	1	1	1	1.5	139.67	1236	2.0333	1.5	0	1.5	1.5	1.5	1.5	13938000	1379600		1188300	1421600	2249900	1197300	0.791129	0.478045
P10687;F1M084;R9PXY3	P10687;F1M084;R9PXY3	1-phosphatidylinositol 4,5-bisphosphate phosphodiesterase beta-1;Phosphoinositide phospholipase C	Plcb1	sp|P10687|PLCB1_RAT 1-phosphatidylinositol 4,5-bisphosphate phosphodiesterase beta-1 OS=Rattus norvegicus OX=10116 GN=Plcb1 PE=1 SV=1;tr|F1M084|F1M084_RAT 1-phosphatidylinositol 4,5-bisphosphate phosphodiesterase OS=Rattus norvegicus OX=10116 GN=Plcb1 PE=1	3	61	61	60	61.4	138.34	1216	323.31	47.4	52.5	43.1	51.3	54.6	49.4	60546000000	2873200000	3048900000	3402100000	3223000000	3258300000	3043900000	0.978898	0.712157
P54319	P54319	Phospholipase A-2-activating protein	Plaa	sp|P54319|PLAP_RAT Phospholipase A-2-activating protein OS=Rattus norvegicus OX=10116 GN=Plaa PE=1 SV=3	1	14	14	14	20.3	87.083	795	107.69	6.9	5	4	6.3	1	7.4	1507700000	84179000	71111000	84835000	82996000	133270000	86905000	0.792045	0.277992
F1M2K6	F1M2K6		Pkp4	tr|F1M2K6|F1M2K6_RAT Plakophilin 4 OS=Rattus norvegicus OX=10116 GN=Pkp4 PE=1 SV=2	1	12	8	8	10.1	131.46	1190	36.081	5	5.6	6.1	5.7	5.2	4.4	2565100000	149350000	118000000	176740000	141230000	163700000	97903000	1.10242	0.621022
Q6P7S0;A0A0G2JVG3	Q6P7S0;A0A0G2JVG3	Pyruvate kinase	Pkm	tr|Q6P7S0|Q6P7S0_RAT Pyruvate kinase OS=Rattus norvegicus OX=10116 PE=2 SV=1;tr|A0A0G2JVG3|A0A0G2JVG3_RAT Pyruvate kinase OS=Rattus norvegicus OX=10116 GN=Pkm PE=1 SV=1	2	44	4	0	84.2	52.936	487	106.38	80.3	70.6	73.3	74.7	77	72.3	3239800000	192160000	160620000	134910000	206790000	212400000	162310000	0.838676	0.244112
P11980;B1WBN9;A0A0H2UI07;P12928	P11980	Pyruvate kinase PKM	Pkm	sp|P11980|KPYM_RAT Pyruvate kinase PKM OS=Rattus norvegicus OX=10116 GN=Pkm PE=1 SV=3	4	48	48	8	84.4	57.817	531	323.31	82.9	78.2	76.6	77.8	81.9	75.5	855480000000	44591000000	42053000000	43309000000	41435000000	44832000000	40885000000	1.02203	0.550851
D3ZUF9;A0A0G2K6D5	D3ZUF9;A0A0G2K6D5		Pitrm1	tr|D3ZUF9|D3ZUF9_RAT Pitrilysin metallepetidase 1 (Predicted) OS=Rattus norvegicus OX=10116 GN=Pitrm1 PE=1 SV=1;tr|A0A0G2K6D5|A0A0G2K6D5_RAT Pitrilysin metallopeptidase 1 OS=Rattus norvegicus OX=10116 GN=Pitrm1 PE=1 SV=1	2	6	6	6	8.1	108.54	954	9.1307	4.6	0	4.4	2.2	4.2	3.7	561850000	31964000		15063000	30331000	50957000	40030000	0.581451	0.187201
F1LXD6;A0A0G2JW50;A0A0G2JXL0	F1LXD6;A0A0G2JW50		Pitpnm2	tr|F1LXD6|F1LXD6_RAT Phosphatidylinositol transfer protein, membrane-associated 2 OS=Rattus norvegicus OX=10116 GN=Pitpnm2 PE=1 SV=2;tr|A0A0G2JW50|A0A0G2JW50_RAT Phosphatidylinositol transfer protein, membrane-associated 2 OS=Rattus norvegicus OX=10116 GN=	3	15	15	10	14.7	142.63	1281	39.434	4.3	3.4	6	5.1	3.7	4.6	2779600000	116700000	144130000	147380000	131960000	91343000	117800000	1.19674	0.219364
Q5U2N3	Q5U2N3	Membrane-associated phosphatidylinositol transfer protein 1	Pitpnm1	sp|Q5U2N3|PITM1_RAT Membrane-associated phosphatidylinositol transfer protein 1 OS=Rattus norvegicus OX=10116 GN=Pitpnm1 PE=1 SV=1	1	12	11	11	12.2	134.98	1242	41.924	4.8	9.9	8.9	10.6	6.7	6	3198400000	163440000	132660000	162550000	167590000	177060000	171890000	0.887927	0.139358
P16446;R9PXS4	P16446;R9PXS4	Phosphatidylinositol transfer protein alpha isoform	Pitpna	sp|P16446|PIPNA_RAT Phosphatidylinositol transfer protein alpha isoform OS=Rattus norvegicus OX=10116 GN=Pitpna PE=1 SV=2;tr|R9PXS4|R9PXS4_RAT Phosphatidylinositol transfer protein alpha isoform OS=Rattus norvegicus OX=10116 GN=Pitpna PE=1 SV=1	2	21	21	19	72.3	31.907	271	132.14	63.5	53.9	49.8	49.4	45.4	50.9	33397000000	1865000000	1893200000	1885900000	1937200000	1822700000	1613100000	1.05046	0.396562
D4ABS5	D4ABS5		Pithd1	tr|D4ABS5|D4ABS5_RAT PITH domain-containing 1 OS=Rattus norvegicus OX=10116 GN=Pithd1 PE=1 SV=2	1	4	4	4	53.4	13.748	118	17.684	38.1	28	0	18.6	9.3	18.6	960710000	48891000	59042000		58059000	76033000	59213000	0.837534	0.301078
Q3MID5;F1M8H6;Q5I6B8;D3ZSI8;A0A096MK77;Q5CZZ9	Q3MID5;F1M8H6;Q5I6B8	Phosphatidylinositol 4-phosphate 5-kinase type-1 gamma	Pip5k1c	tr|Q3MID5|Q3MID5_RAT Phosphatidylinositol 4-phosphate 5-kinase type-1 gamma OS=Rattus norvegicus OX=10116 GN=Pip5k1c PE=1 SV=1;tr|F1M8H6|F1M8H6_RAT Phosphatidylinositol 4-phosphate 5-kinase type-1 gamma OS=Rattus norvegicus OX=10116 GN=Pip5k1c PE=1 SV=1;sp	6	21	21	21	44.5	69.656	636	130.09	39.5	38.8	25.3	33	25.5	20.6	14092000000	599500000	685380000	754620000	843040000	656320000	641460000	0.952672	0.690523
G3V9W5;O88370	G3V9W5;O88370	Phosphatidylinositol 5-phosphate 4-kinase type-2 gamma	Pip4k2c	tr|G3V9W5|G3V9W5_RAT Phosphatidylinositol 5-phosphate 4-kinase type-2 gamma OS=Rattus norvegicus OX=10116 GN=Pip4k2c PE=1 SV=1;sp|O88370|PI42C_RAT Phosphatidylinositol 5-phosphate 4-kinase type-2 gamma OS=Rattus norvegicus OX=10116 GN=Pip4k2c PE=1 SV=1	2	10	10	10	27.6	47.347	421	43.427	14.3	15	14.7	16.4	22.1	14.3	2923400000	153070000	169240000	79521000	120670000	226110000	201020000	0.733536	0.312257
O88377;A0A0G2JY96	O88377	Phosphatidylinositol 5-phosphate 4-kinase type-2 beta	Pip4k2b	sp|O88377|PI42B_RAT Phosphatidylinositol 5-phosphate 4-kinase type-2 beta OS=Rattus norvegicus OX=10116 GN=Pip4k2b PE=1 SV=1	2	16	16	12	41.1	47.263	416	126.24	34.4	31.5	30.8	29.1	29.1	28.1	13626000000	696120000	700260000	721860000	652120000	625330000	710230000	1.06568	0.173294
Q9R0I8;F1LX22	Q9R0I8	Phosphatidylinositol 5-phosphate 4-kinase type-2 alpha	Pip4k2a	sp|Q9R0I8|PI42A_RAT Phosphatidylinositol 5-phosphate 4-kinase type-2 alpha OS=Rattus norvegicus OX=10116 GN=Pip4k2a PE=1 SV=1	2	11	7	7	32	46.209	406	78.68	27.1	23.9	18	21.9	27.1	16.3	2867800000	153270000	141160000	159200000	159850000	162640000	136980000	0.98729	0.85086
B5DFA2;P0C0R5	B5DFA2;P0C0R5	Phosphoinositide 3-kinase regulatory subunit 4	Pik3r4	tr|B5DFA2|B5DFA2_RAT Pik3r4 protein OS=Rattus norvegicus OX=10116 GN=Pik3r4 PE=2 SV=1;sp|P0C0R5|PI3R4_RAT Phosphoinositide 3-kinase regulatory subunit 4 OS=Rattus norvegicus OX=10116 GN=Pik3r4 PE=3 SV=2	2	5	5	5	5.7	152.44	1358	6.737	3.1	3.1	3.1	1	3.1	2.1	155870000	9028100	5599100	7194600		10873000	4807000	0.927798	0.841459
F1LNG5;M0RC47;Q63787;O55168;V5LVG2	F1LNG5;M0RC47;Q63787	Phosphatidylinositol 3-kinase regulatory subunit alpha	Pik3r1	tr|F1LNG5|F1LNG5_RAT Phosphatidylinositol 3-kinase regulatory subunit alpha OS=Rattus norvegicus OX=10116 GN=Pik3r1 PE=1 SV=2;tr|M0RC47|M0RC47_RAT Phosphatidylinositol 3-kinase regulatory subunit alpha OS=Rattus norvegicus OX=10116 GN=Pik3r1 PE=1 SV=1;sp|Q	5	3	3	3	4.3	83.515	724	3.4445	1.8	1.8	1.8	1.8	0	1.8	1918200000	163200000	74070000	60524000	71880000		45557000	1.69052	0.412576
E9PTA5	E9PTA5		Pign	tr|E9PTA5|E9PTA5_RAT Phosphatidylinositol glycan anchor biosynthesis, class N OS=Rattus norvegicus OX=10116 GN=Pign PE=1 SV=3	1	1	1	1	1.7	105	931	1.9791	1.7	1.7	1.7	1.7	1.7	1.7	37539000000	1018600000	1074600000	1167700000	1718000000	1213800000	1881800000	0.677435	0.0655905
A0A0G2JUQ5;Q498N4;A0A0G2JTT2;O55012;Q66WT9	A0A0G2JUQ5;Q498N4;A0A0G2JTT2;O55012;Q66WT9	Phosphatidylinositol-binding clathrin assembly protein	Picalm	tr|A0A0G2JUQ5|A0A0G2JUQ5_RAT Phosphatidylinositol binding clathrin assembly protein, isoform CRA_d OS=Rattus norvegicus OX=10116 GN=Picalm PE=1 SV=1;tr|Q498N4|Q498N4_RAT Phosphatidylinositol binding clathrin assembly protein, isoform CRA_c OS=Rattus norveg	5	15	13	2	31.2	69.342	640	122.55	12.7	21.1	18.3	16.7	19.8	18.4	4971000000	174340000	248970000	319800000	263930000	224640000	320000000	0.919042	0.686758
O08662;A0A140TAJ5;Q78E76	O08662;A0A140TAJ5	Phosphatidylinositol 4-kinase alpha	Pi4ka	sp|O08662|PI4KA_RAT Phosphatidylinositol 4-kinase alpha OS=Rattus norvegicus OX=10116 GN=Pi4ka PE=1 SV=2;tr|A0A140TAJ5|A0A140TAJ5_RAT Phosphatidylinositol 4-kinase alpha OS=Rattus norvegicus OX=10116 GN=Pi4ka PE=1 SV=1	3	42	42	41	26.2	236.92	2096	188.5	12.1	14.5	8.9	13	12.7	10.9	12174000000	642050000	595330000	644420000	655250000	699650000	631690000	0.947251	0.243256
Q6AYN4	Q6AYN4	Phytanoyl-CoA hydroxylase-interacting protein-like	Phyhipl	sp|Q6AYN4|PHIPL_RAT Phytanoyl-CoA hydroxylase-interacting protein-like OS=Rattus norvegicus OX=10116 GN=Phyhipl PE=1 SV=2	1	21	21	17	56.3	42.412	375	92.569	40.5	48.8	44.3	43.7	36.3	40	24300000000	1097700000	1209200000	1303500000	1166100000	1306200000	1066800000	1.02015	0.807745
Q568Z9	Q568Z9	Phytanoyl-CoA hydroxylase-interacting protein	Phyhip	sp|Q568Z9|PHYIP_RAT Phytanoyl-CoA hydroxylase-interacting protein OS=Rattus norvegicus OX=10116 GN=Phyhip PE=2 SV=1	1	19	15	15	70.3	37.554	330	161.36	49.4	44.8	44.8	41.2	47	42.1	20533000000	995620000	986340000	920680000	979480000	1040800000	1043500000	0.947405	0.163532
D3ZP47	D3ZP47		Phpt1	tr|D3ZP47|D3ZP47_RAT Phosphohistidine phosphatase 1 OS=Rattus norvegicus OX=10116 GN=Phpt1 PE=1 SV=1	1	5	5	5	48.4	14.01	124	26.369	48.4	38.7	48.4	23.4	41.9	23.4	10362000000	517370000	465030000	567840000	527970000	523330000	685160000	0.892759	0.365764
O08651;REV__A0A0G2JYG4;REV__B4F784	O08651	D-3-phosphoglycerate dehydrogenase	Phgdh	sp|O08651|SERA_RAT D-3-phosphoglycerate dehydrogenase OS=Rattus norvegicus OX=10116 GN=Phgdh PE=1 SV=3	3	20	20	20	45.8	56.493	533	165.24	35.8	28.9	28.3	31	37.9	39.2	21065000000	1151500000	855080000	974850000	1049600000	1181200000	1167300000	0.877381	0.220239
Q5XIH7;A0A0G2KB63	Q5XIH7;A0A0G2KB63	Prohibitin-2	Phb2	sp|Q5XIH7|PHB2_RAT Prohibitin-2 OS=Rattus norvegicus OX=10116 GN=Phb2 PE=1 SV=1;tr|A0A0G2KB63|A0A0G2KB63_RAT Prohibitin OS=Rattus norvegicus OX=10116 GN=Phb2 PE=1 SV=1	2	23	23	22	76.6	33.312	299	280.27	57.9	60.5	65.2	61.2	66.6	55.2	58027000000	3163500000	3103400000	2776400000	3151900000	3206600000	3274800000	0.938754	0.191935
P67779;D3ZFH6	P67779	Prohibitin	Phb	sp|P67779|PHB_RAT Prohibitin OS=Rattus norvegicus OX=10116 GN=Phb PE=1 SV=1	2	19	19	19	78.3	29.82	272	179.66	73.5	71	72.8	76.8	71.7	74.6	42264000000	2135800000	2199000000	1908400000	2230000000	2382700000	2136200000	0.925069	0.212598
P62024;F1LNB2;M0R7T1	P62024;F1LNB2	Phosphatase and actin regulator 1;Phosphatase and actin regulator	Phactr1	sp|P62024|PHAR1_RAT Phosphatase and actin regulator 1 OS=Rattus norvegicus OX=10116 GN=Phactr1 PE=1 SV=1;tr|F1LNB2|F1LNB2_RAT Phosphatase and actin regulator OS=Rattus norvegicus OX=10116 PE=3 SV=3	3	14	14	14	27.8	66.215	580	39.625	13.6	18.4	8.4	6.6	13.8	9.3	4488300000	189020000	270020000	237680000	230940000	211270000	243590000	1.01592	0.892763
Q5XIU9	Q5XIU9	Membrane-associated progesterone receptor component 2	Pgrmc2	sp|Q5XIU9|PGRC2_RAT Membrane-associated progesterone receptor component 2 OS=Rattus norvegicus OX=10116 GN=Pgrmc2 PE=1 SV=1	1	5	3	3	18.4	23.403	217	6.4864	12.4	15.2	18.4	15.7	15.2	18.4	1444400000	55635000	75090000	101510000	72570000	69045000	79193000	1.05175	0.793639
P70580;A0A0H2UHK2	P70580;A0A0H2UHK2	Membrane-associated progesterone receptor component 1	Pgrmc1	sp|P70580|PGRC1_RAT Membrane-associated progesterone receptor component 1 OS=Rattus norvegicus OX=10116 GN=Pgrmc1 PE=1 SV=3;tr|A0A0H2UHK2|A0A0H2UHK2_RAT Membrane-associated progesterone receptor component 1 OS=Rattus norvegicus OX=10116 GN=Pgrmc1 PE=1 SV=1	2	10	10	8	67.2	21.598	195	103.45	42.1	56.9	45.1	49.2	41	55.4	10437000000	519460000	541570000	509160000	541510000	522290000	426660000	1.05349	0.509928
B2RYN0;D3ZFX4	B2RYN0;D3ZFX4		Pgm3	tr|B2RYN0|B2RYN0_RAT Phosphoacetylglucosamine mutase OS=Rattus norvegicus OX=10116 GN=Pgm3 PE=1 SV=1;tr|D3ZFX4|D3ZFX4_RAT Phosphoacetylglucosamine mutase OS=Rattus norvegicus OX=10116 GN=Pgm3 PE=1 SV=1	2	16	16	16	32.5	59.684	542	46.178	21.2	13.1	5.9	14.4	16.1	11.6	6162500000	243550000	349210000	366190000	409970000	236880000	491810000	0.842174	0.516916
D3Z955	D3Z955		Pgm2l1	tr|D3Z955|D3Z955_RAT Phosphoglucomutase 2-like 1 OS=Rattus norvegicus OX=10116 GN=Pgm2l1 PE=1 SV=1	1	21	21	21	45.2	70.234	621	80.641	26.2	35.7	31.1	24.8	34.3	33.2	11649000000	675090000	791400000	852160000	485930000	817330000	739520000	1.13505	0.46046
Q499Q4;A1A5L2;P38652;Q62752	Q499Q4;A1A5L2;P38652	Phosphoglucomutase-1	Pgm1	tr|Q499Q4|Q499Q4_RAT Phosphoglucomutase 1 OS=Rattus norvegicus OX=10116 GN=Pgm1 PE=1 SV=2;tr|A1A5L2|A1A5L2_RAT Pgm1 protein (Fragment) OS=Rattus norvegicus OX=10116 GN=Pgm1 PE=2 SV=1;sp|P38652|PGM1_RAT Phosphoglucomutase-1 OS=Rattus norvegicus OX=10116 GN=	4	30	30	30	69.4	61.389	562	185.39	43.6	58	46.4	52.8	51.4	45.4	32158000000	1562000000	1758800000	1752500000	1684000000	1730800000	1785800000	0.975522	0.582063
P85971;G3V8D5	P85971;G3V8D5	6-phosphogluconolactonase	Pgls	sp|P85971|6PGL_RAT 6-phosphogluconolactonase OS=Rattus norvegicus OX=10116 GN=Pgls PE=1 SV=1;tr|G3V8D5|G3V8D5_RAT 6-phosphogluconolactonase OS=Rattus norvegicus OX=10116 GN=Pgls PE=1 SV=1	2	10	10	10	77.4	27.234	257	51.032	51	39.7	19.1	41.2	37.4	56.8	3598200000	189550000	220940000	120910000	193990000	180650000	233910000	0.873223	0.486609
P16617;M0R6Y8;A0A096MJL6	P16617	Phosphoglycerate kinase 1	Pgk1	sp|P16617|PGK1_RAT Phosphoglycerate kinase 1 OS=Rattus norvegicus OX=10116 GN=Pgk1 PE=1 SV=2	3	34	34	27	76.5	44.538	417	323.31	74.8	74.8	74.8	74.6	74.3	71.2	319070000000	15229000000	16764000000	18078000000	16229000000	15225000000	17113000000	1.03097	0.638399
P85968;Q7TP11;A0A0G2K7Q8	P85968;Q7TP11;A0A0G2K7Q8	6-phosphogluconate dehydrogenase, decarboxylating	Pgd	sp|P85968|6PGD_RAT 6-phosphogluconate dehydrogenase, decarboxylating OS=Rattus norvegicus OX=10116 GN=Pgd PE=1 SV=1;tr|Q7TP11|Q7TP11_RAT 6-phosphogluconate dehydrogenase, decarboxylating OS=Rattus norvegicus OX=10116 PE=2 SV=1;tr|A0A0G2K7Q8|A0A0G2K7Q8_RAT	3	15	15	15	35.6	53.236	483	100.37	27.3	31.5	21.1	30	32.1	24.4	9591800000	466760000	473060000	514590000	512210000	504990000	485740000	0.96771	0.394106
G3V9N1;Q562B5	G3V9N1;Q562B5	Serine/threonine-protein phosphatase PGAM5, mitochondrial	Pgam5	tr|G3V9N1|G3V9N1_RAT RCG21137 OS=Rattus norvegicus OX=10116 GN=Pgam5 PE=1 SV=1;sp|Q562B5|PGAM5_RAT Serine/threonine-protein phosphatase PGAM5, mitochondrial OS=Rattus norvegicus OX=10116 GN=Pgam5 PE=2 SV=1	2	11	11	11	31.9	32	288	20.848	18.1	20.1	14.6	20.5	4.2	23.3	2726900000	129630000	142490000	128990000	182940000	86489000	139420000	0.981071	0.931588
P25113;F1M1Y1	P25113	Phosphoglycerate mutase 1	Pgam1	sp|P25113|PGAM1_RAT Phosphoglycerate mutase 1 OS=Rattus norvegicus OX=10116 GN=Pgam1 PE=1 SV=4	2	20	20	16	80.3	28.832	254	323.31	72.8	73.2	72.8	73.2	79.9	80.3	249750000000	11663000000	13113000000	15290000000	13663000000	11207000000	14214000000	1.02513	0.826838
D3ZDU5;Q9EPC6	D3ZDU5;Q9EPC6	Profilin;Profilin-2	Pfn2	tr|D3ZDU5|D3ZDU5_RAT Profilin OS=Rattus norvegicus OX=10116 GN=Pfn2 PE=3 SV=1;sp|Q9EPC6|PROF2_RAT Profilin-2 OS=Rattus norvegicus OX=10116 GN=Pfn2 PE=1 SV=3	2	8	8	8	55.4	16.027	148	86.577	35.8	55.4	54.7	55.4	35.8	55.4	23107000000	1081800000	1151100000	1161900000	1107500000	948000000	1414300000	0.978385	0.866116
P62963	P62963	Profilin-1	Pfn1	sp|P62963|PROF1_RAT Profilin-1 OS=Rattus norvegicus OX=10116 GN=Pfn1 PE=1 SV=2	1	8	8	8	77.1	14.957	140	91.091	77.1	68.6	77.1	68.6	77.1	77.1	26515000000	1236500000	1284700000	1474900000	1301100000	1307900000	1401200000	0.996484	0.955759
C7C5T2;P47860;A0A0A0MXY5	C7C5T2;P47860;A0A0A0MXY5	ATP-dependent 6-phosphofructokinase;ATP-dependent 6-phosphofructokinase, platelet type	Pfkp	tr|C7C5T2|C7C5T2_RAT ATP-dependent 6-phosphofructokinase OS=Rattus norvegicus OX=10116 GN=Pfkp PE=2 SV=1;sp|P47860|PFKAP_RAT ATP-dependent 6-phosphofructokinase, platelet type OS=Rattus norvegicus OX=10116 GN=Pfkp PE=1 SV=2;tr|A0A0A0MXY5|A0A0A0MXY5_RAT ATP	3	44	44	40	67.3	85.719	788	323.31	62.6	61.4	48.1	60.5	57.2	57.4	154930000000	8099400000	7682100000	8596900000	7195500000	8643000000	7574300000	1.04124	0.560531
Q52KS1;A0A0G2KBC7	Q52KS1;A0A0G2KBC7	ATP-dependent 6-phosphofructokinase	Pfkm	tr|Q52KS1|Q52KS1_RAT ATP-dependent 6-phosphofructokinase OS=Rattus norvegicus OX=10116 GN=Pfkm PE=1 SV=1;tr|A0A0G2KBC7|A0A0G2KBC7_RAT ATP-dependent 6-phosphofructokinase OS=Rattus norvegicus OX=10116 GN=Pfkm PE=1 SV=1	2	42	40	8	61.3	85.342	780	323.31	52.9	55	52.6	60.1	56	54.4	136480000000	6814000000	6738300000	7716700000	6869100000	6285500000	6955000000	1.05765	0.364571
P47858;Q9Z1I3	P47858	ATP-dependent 6-phosphofructokinase, muscle type	Pfkm	sp|P47858|PFKAM_RAT ATP-dependent 6-phosphofructokinase, muscle type OS=Rattus norvegicus OX=10116 GN=Pfkm PE=1 SV=3	2	35	1	1	47.7	85.559	780	-2	44.2	46.3	42.8	47.6	47.6	41.8	1073500000	50415000	41322000	92596000	44198000	73257000	73160000	0.967044	0.915427
P30835;Q6P783	P30835;Q6P783	ATP-dependent 6-phosphofructokinase, liver type;ATP-dependent 6-phosphofructokinase	Pfkl	sp|P30835|PFKAL_RAT ATP-dependent 6-phosphofructokinase, liver type OS=Rattus norvegicus OX=10116 GN=Pfkl PE=1 SV=3;tr|Q6P783|Q6P783_RAT ATP-dependent 6-phosphofructokinase OS=Rattus norvegicus OX=10116 GN=Pfkl PE=2 SV=1	2	28	22	22	43.1	85.338	780	184.3	36.3	33.1	33.5	32.1	31	38.8	21497000000	1154200000	1009700000	1362600000	1203700000	1018700000	952470000	1.11075	0.408471
Q6MGC4	Q6MGC4		Pfdn6	tr|Q6MGC4|Q6MGC4_RAT H2-K region expressed gene 2, rat orthologue OS=Rattus norvegicus OX=10116 GN=Pfdn6 PE=1 SV=1	1	6	6	6	45.7	14.497	127	57.376	44.1	45.7	36.2	45.7	37.8	45.7	2011900000	104020000	109200000	94563000	93443000	91313000	98004000	1.0885	0.151788
B5DFN4	B5DFN4		Pfdn5	tr|B5DFN4|B5DFN4_RAT Prefoldin 5 (Predicted), isoform CRA_a OS=Rattus norvegicus OX=10116 GN=Pfdn5 PE=1 SV=1	1	7	7	7	59.7	17.326	154	56.158	26.6	53.2	54.5	48.1	54.5	53.2	3998400000	183190000	203220000	227580000	224090000	182540000	257380000	0.92467	0.543869
M0R5N4	M0R5N4	Prefoldin subunit 4	Pfdn4	tr|M0R5N4|M0R5N4_RAT Prefoldin subunit 4 OS=Rattus norvegicus OX=10116 GN=Pfdn4 PE=1 SV=2	1	3	3	3	23.7	15.783	139	19.525	8.6	8.6	8.6	12.9	23.7	12.9	1343600000	79683000	78361000	76952000	48337000	52851000	69003000	1.38078	0.0268635
B0BN18	B0BN18	Prefoldin subunit 2	Pfdn2	sp|B0BN18|PFD2_RAT Prefoldin subunit 2 OS=Rattus norvegicus OX=10116 GN=Pfdn2 PE=2 SV=1	1	5	5	5	31.2	16.58	154	67.751	21.4	21.4	21.4	27.3	20.8	26.6	2306800000	113000000	138950000	121860000	141500000	106530000	101780000	1.06861	0.614216
D3ZX38	D3ZX38		Pfdn1	tr|D3ZX38|D3ZX38_RAT Prefoldin 1 (Predicted) OS=Rattus norvegicus OX=10116 GN=Pfdn1 PE=1 SV=1	1	5	5	5	35.2	14.255	122	14.219	15.6	27	14.8	35.2	21.3	14.8	2029700000	112040000	122370000	88913000	109930000	90962000	91840000	1.1045	0.43133
F1LMT5;Q925N3	F1LMT5;Q925N3	PEX5-related protein	Pex5l	tr|F1LMT5|F1LMT5_RAT PEX5-related protein OS=Rattus norvegicus OX=10116 GN=Pex5l PE=1 SV=2;sp|Q925N3|PEX5R_RAT PEX5-related protein OS=Rattus norvegicus OX=10116 GN=Pex5l PE=1 SV=1	2	6	6	6	14.8	66.872	602	66.805	11.6	11.1	11.1	11.3	11.6	11.3	1821100000	70665000	81126000	79461000	69574000	79102000	123600000	0.849329	0.465349
Q5I0D7	Q5I0D7	Xaa-Pro dipeptidase	Pepd	sp|Q5I0D7|PEPD_RAT Xaa-Pro dipeptidase OS=Rattus norvegicus OX=10116 GN=Pepd PE=2 SV=1	1	16	16	16	35.6	54.75	492	82.528	14.8	14.4	12	17.1	17.9	24.8	3908800000	222430000	285100000	57474000	204310000	210340000	261080000	0.836139	0.627003
Q641Z8	Q641Z8	Peflin	Pef1	sp|Q641Z8|PEF1_RAT Peflin OS=Rattus norvegicus OX=10116 GN=Pef1 PE=2 SV=1	1	5	5	5	19.8	30.012	283	32.358	4.6	4.6	3.2	10.6	12	13.8	948820000	61541000		48518000	63472000	41407000	52070000	1.05186	0.794811
P31044;M0RB80	P31044	Phosphatidylethanolamine-binding protein 1;Hippocampal cholinergic neurostimulating peptide	Pebp1	sp|P31044|PEBP1_RAT Phosphatidylethanolamine-binding protein 1 OS=Rattus norvegicus OX=10116 GN=Pebp1 PE=1 SV=3	2	15	15	15	92.5	20.801	187	323.31	92.5	86.6	86.6	86.6	92.5	86.6	189190000000	10224000000	9623800000	9417600000	9692600000	10321000000	9725000000	0.984088	0.64448
Q5U318	Q5U318	Astrocytic phosphoprotein PEA-15	Pea15	sp|Q5U318|PEA15_RAT Astrocytic phosphoprotein PEA-15 OS=Rattus norvegicus OX=10116 GN=Pea15 PE=1 SV=1	1	9	9	9	77.7	15.04	130	309.19	60	53.1	77.7	70.8	77.7	70.8	32977000000	1595500000	1701200000	1663000000	1542800000	1693800000	1514300000	1.04395	0.335903
B2GV79;M0R416;Q8VD52	B2GV79;M0R416;Q8VD52	Pyridoxal phosphate phosphatase	Pdxp	tr|B2GV79|B2GV79_RAT Pdxp protein OS=Rattus norvegicus OX=10116 GN=Pdxp PE=1 SV=1;tr|M0R416|M0R416_RAT Pyridoxal phosphate phosphatase OS=Rattus norvegicus OX=10116 GN=Pdxp PE=1 SV=1;sp|Q8VD52|PLPP_RAT Pyridoxal phosphate phosphatase OS=Rattus norvegicus O	3	15	15	15	65.8	31.424	292	80.745	47.9	43.8	43.8	47.6	58.2	54.5	13380000000	634100000	795660000	734210000	723470000	535890000	564620000	1.1864	0.205108
G3V647;O35331	G3V647;O35331	Pyridoxal kinase	Pdxk	tr|G3V647|G3V647_RAT Pyridoxal kinase OS=Rattus norvegicus OX=10116 GN=Pdxk PE=1 SV=1;sp|O35331|PDXK_RAT Pyridoxal kinase OS=Rattus norvegicus OX=10116 GN=Pdxk PE=1 SV=1	2	16	16	4	56.4	34.855	312	231.25	55.4	46.8	48.7	51	49	47.8	22220000000	1019100000	1300700000	1219400000	1314900000	1161300000	1269400000	0.944895	0.510162
D3ZXA6	D3ZXA6		Pdpr	tr|D3ZXA6|D3ZXA6_RAT Pyruvate dehydrogenase phosphatase regulatory subunit OS=Rattus norvegicus OX=10116 GN=Pdpr PE=1 SV=1	1	7	7	7	8.8	98.818	878	25.895	4.2	5	3.1	4	5.7	2.8	694700000	46454000	38651000	13097000	42614000	37538000	26575000	0.920123	0.81107
O55173	O55173	3-phosphoinositide-dependent protein kinase 1	Pdpk1	sp|O55173|PDPK1_RAT 3-phosphoinositide-dependent protein kinase 1 OS=Rattus norvegicus OX=10116 GN=Pdpk1 PE=1 SV=2	1	9	9	9	19.7	63.593	559	20.044	10.7	6.1	8.9	10.9	9.7	9.3	1949100000	116230000	79429000	97073000	120200000	118090000	104420000	0.854168	0.228278
A1L1J4;A0A0G2QC17;O88483	A1L1J4;A0A0G2QC17;O88483	[Pyruvate dehydrogenase [acetyl-transferring]]-phosphatase 1, mitochondrial	Pdp1	tr|A1L1J4|A1L1J4_RAT Protein phosphatase 2C, magnesium dependent, catalytic subunit OS=Rattus norvegicus OX=10116 GN=Pdp1 PE=1 SV=1;tr|A0A0G2QC17|A0A0G2QC17_RAT Protein phosphatase 2C, magnesium dependent, catalytic subunit, isoform CRA_a OS=Rattus norvegi	3	4	4	4	11	61.18	538	17.111	2.8	6.7	0	2.8	4.3	2.8	633610000	36724000	66412000		27248000		65299000	1.11442	0.846691
B5DFI9	B5DFI9		Pdk3	tr|B5DFI9|B5DFI9_RAT Protein-serine/threonine kinase OS=Rattus norvegicus OX=10116 GN=Pdk3 PE=2 SV=1	1	10	10	10	28.4	47.943	415	30.863	11.8	10.1	4.3	16.6	14.9	20.5	1914800000	97896000	97625000	103910000	94632000	108760000	83635000	1.04322	0.613314
F1LMM8;Q64536;Q9JID3	F1LMM8;Q64536;Q9JID3	[Pyruvate dehydrogenase (acetyl-transferring)] kinase isozyme 2, mitochondrial	Pdk2	tr|F1LMM8|F1LMM8_RAT Protein-serine/threonine kinase OS=Rattus norvegicus OX=10116 GN=Pdk2 PE=1 SV=3;sp|Q64536|PDK2_RAT [Pyruvate dehydrogenase (acetyl-transferring)] kinase isozyme 2, mitochondrial OS=Rattus norvegicus OX=10116 GN=Pdk2 PE=1 SV=1;tr|Q9JID3	3	13	13	10	37.3	46.239	407	62.286	14.5	19.9	12.8	12.8	20.4	19.9	4438900000	150590000	202300000	283020000	305820000	223420000	238570000	0.828213	0.394317
Q5FVT5;F1MA54;Q63065;G3V778;O54937	Q5FVT5;F1MA54;Q63065	[Pyruvate dehydrogenase (acetyl-transferring)] kinase isozyme 1, mitochondrial	Pdk1	tr|Q5FVT5|Q5FVT5_RAT Protein-serine/threonine kinase OS=Rattus norvegicus OX=10116 GN=Pdk1 PE=2 SV=1;tr|F1MA54|F1MA54_RAT Protein-serine/threonine kinase OS=Rattus norvegicus OX=10116 GN=Pdk1 PE=1 SV=2;sp|Q63065|PDK1_RAT [Pyruvate dehydrogenase (acetyl-tra	5	9	6	6	21.2	49.094	434	66.18	13.1	12	8.3	10.6	14.5	15.2	1482700000	74495000	98151000	86204000	91595000	90177000	56293000	1.08731	0.632593
A0A0G2JSZ5;Q63081;REV__Q5NUI3	A0A0G2JSZ5;Q63081	Protein disulfide-isomerase A6	Pdia6	tr|A0A0G2JSZ5|A0A0G2JSZ5_RAT Protein disulfide-isomerase A6 OS=Rattus norvegicus OX=10116 GN=Pdia6 PE=1 SV=1;sp|Q63081|PDIA6_RAT Protein disulfide-isomerase A6 OS=Rattus norvegicus OX=10116 GN=Pdia6 PE=1 SV=2	3	13	13	13	34.8	48.76	445	91.021	30.8	32.8	24.5	27.6	27.6	26.5	12435000000	675980000	690000000	618960000	656710000	620460000	664080000	1.02251	0.599397
A0A0H2UHM5;P11598	A0A0H2UHM5;P11598	Protein disulfide-isomerase A3	Pdia3	tr|A0A0H2UHM5|A0A0H2UHM5_RAT Protein disulfide-isomerase OS=Rattus norvegicus OX=10116 GN=Pdia3 PE=1 SV=1;sp|P11598|PDIA3_RAT Protein disulfide-isomerase A3 OS=Rattus norvegicus OX=10116 GN=Pdia3 PE=1 SV=2	2	32	32	32	63.7	57.078	510	323.31	54.1	57.8	52.5	60	54.9	60.8	67950000000	3394100000	3498100000	3522200000	3164500000	3379000000	3608600000	1.02584	0.550008
A0A0G2JZH8;Q5BJX2;Q7TQ85;REV__F1LTP5;REV__Q4V8F7	A0A0G2JZH8;Q5BJX2;Q7TQ85		Pdhx	tr|A0A0G2JZH8|A0A0G2JZH8_RAT Dihydrolipoamide acetyltransferase component of pyruvate dehydrogenase complex OS=Rattus norvegicus OX=10116 GN=Pdhx PE=1 SV=1;tr|Q5BJX2|Q5BJX2_RAT Pdhx protein (Fragment) OS=Rattus norvegicus OX=10116 GN=Pdhx PE=2 SV=1;tr|Q7TQ	5	17	17	17	41.6	54.169	502	219.08	20.5	23.5	22.1	27.5	22.5	31.9	16077000000	805720000	901380000	820930000	958030000	836090000	785000000	0.980191	0.788197
A0A0G2KAM3;P49432	A0A0G2KAM3;P49432	Pyruvate dehydrogenase E1 component subunit beta, mitochondrial	Pdhb	tr|A0A0G2KAM3|A0A0G2KAM3_RAT Pyruvate dehydrogenase E1 component subunit beta OS=Rattus norvegicus OX=10116 GN=Pdhb PE=1 SV=1;sp|P49432|ODPB_RAT Pyruvate dehydrogenase E1 component subunit beta, mitochondrial OS=Rattus norvegicus OX=10116 GN=Pdhb PE=1 SV=2	2	18	18	18	54.8	46.192	423	300.87	49.2	45.6	40	36.2	45.4	40	83109000000	3780500000	4211400000	4393700000	4169800000	4269000000	4561200000	0.952738	0.397641
F7FKI5;Q4FZZ4;A0A0G2JW90;D4A5G8;P26284;Q06437	F7FKI5;Q4FZZ4;A0A0G2JW90;D4A5G8;P26284	Pyruvate dehydrogenase E1 component subunit alpha;Pyruvate dehydrogenase E1 component subunit alpha, somatic form, mitochondrial	Pdha1;LOC100365902;Pdha1l1	tr|F7FKI5|F7FKI5_RAT Pyruvate dehydrogenase E1 component subunit alpha OS=Rattus norvegicus OX=10116 GN=Pdha1 PE=1 SV=2;tr|Q4FZZ4|Q4FZZ4_RAT Pyruvate dehydrogenase E1 component subunit alpha OS=Rattus norvegicus OX=10116 GN=Pdha1 PE=2 SV=1;tr|A0A0G2JW90|A0	6	27	27	27	68.4	43.113	389	323.31	62	68.4	54.5	62	63.8	59.6	114060000000	5903300000	5174200000	6021000000	5534500000	5931100000	5602500000	1.00178	0.973959
A0A140TAB1;P14270;H6WS60;G3V8J8	A0A140TAB1;P14270	cAMP-specific 3,5-cyclic phosphodiesterase 4D	Pde4d	tr|A0A140TAB1|A0A140TAB1_RAT Phosphodiesterase OS=Rattus norvegicus OX=10116 GN=Pde4d PE=3 SV=1;sp|P14270|PDE4D_RAT cAMP-specific 3,5-cyclic phosphodiesterase 4D OS=Rattus norvegicus OX=10116 GN=Pde4d PE=1 SV=4	4	7	7	4	13.8	83.164	733	25.702	3	5.7	5.2	7.4	6.4	3	582500000		40036000	28437000	41238000	33163000	36189000	0.928741	0.653308
F1M1T9;D3ZLB2;P14646	F1M1T9;D3ZLB2;P14646	cAMP-specific 3,5-cyclic phosphodiesterase 4B	Pde4b	tr|F1M1T9|F1M1T9_RAT Phosphodiesterase OS=Rattus norvegicus OX=10116 GN=Pde4b PE=1 SV=2;tr|D3ZLB2|D3ZLB2_RAT Phosphodiesterase OS=Rattus norvegicus OX=10116 GN=Pde4b PE=1 SV=2;sp|P14646|PDE4B_RAT cAMP-specific 3,5-cyclic phosphodiesterase 4B OS=Rattus no	3	6	3	3	13.1	73.092	643	12.337	5.6	6.5	4	5	2.5	6.4	174280000	8778700	9933800	13263000	11008000		15920000	0.79163	0.347156
F8WFW5;Q01062;A0A0G2K876	F8WFW5;Q01062;A0A0G2K876	cGMP-dependent 3,5-cyclic phosphodiesterase	Pde2a	tr|F8WFW5|F8WFW5_RAT Phosphodiesterase OS=Rattus norvegicus OX=10116 GN=Pde2a PE=1 SV=1;sp|Q01062|PDE2A_RAT cGMP-dependent 3,5-cyclic phosphodiesterase OS=Rattus norvegicus OX=10116 GN=Pde2a PE=1 SV=2;tr|A0A0G2K876|A0A0G2K876_RAT Phosphodiesterase OS=Rat	3	40	40	40	59.1	105.23	935	323.31	33.6	38	41.6	31.3	38.8	41	26759000000	1420700000	1427700000	1477900000	1293200000	1436100000	1224100000	1.09432	0.128274
Q01066;Q99MN5	Q01066	Calcium/calmodulin-dependent 3,5-cyclic nucleotide phosphodiesterase 1B	Pde1b	sp|Q01066|PDE1B_RAT Calcium/calmodulin-dependent 3,5-cyclic nucleotide phosphodiesterase 1B OS=Rattus norvegicus OX=10116 GN=Pde1b PE=1 SV=1	2	16	16	15	36.8	61.259	535	72.964	13.5	17.9	18.7	23	20.2	14.6	5765300000	346990000	313650000	295700000	299580000	318440000	290850000	1.05223	0.406924
Q9EPR9;Q9EPS1	Q9EPR9		Pde1a	tr|Q9EPR9|Q9EPR9_RAT Phosphodiesterase OS=Rattus norvegicus OX=10116 GN=Pde1a PE=2 SV=1	2	13	1	1	38.2	61.863	542	2.2233	21.2	25.6	8.7	12.9	22.5	20.5	537430000	53032000	47874000	56522000	43000000		47346000	1.16167	0.137355
F1LX13;Q9QYJ6	F1LX13;Q9QYJ6	cAMP and cAMP-inhibited cGMP 3,5-cyclic phosphodiesterase 10A	Pde10a	tr|F1LX13|F1LX13_RAT Phosphodiesterase OS=Rattus norvegicus OX=10116 GN=Pde10a PE=3 SV=3;sp|Q9QYJ6|PDE10_RAT cAMP and cAMP-inhibited cGMP 3,5-cyclic phosphodiesterase 10A OS=Rattus norvegicus OX=10116 GN=Pde10a PE=1 SV=1	2	2	2	2	5.7	88.322	777	23.781	0	5.7	5.7	3.2	5.7	0	152120000		19428000	13596000	8453100	24750000		0.994606	0.992684
A0A140TAA4;Q9QZA2	A0A140TAA4;Q9QZA2	Programmed cell death 6-interacting protein	Pdcd6ip	tr|A0A140TAA4|A0A140TAA4_RAT Programmed cell death 6-interacting protein OS=Rattus norvegicus OX=10116 GN=Pdcd6ip PE=1 SV=1;sp|Q9QZA2|PDC6I_RAT Programmed cell death 6-interacting protein OS=Rattus norvegicus OX=10116 GN=Pdcd6ip PE=1 SV=2	2	27	27	27	43.3	95.881	868	106.55	19.2	18.7	24	22.7	24.7	25.6	9706100000	402240000	507410000	602650000	572510000	489100000	649030000	0.884055	0.422379
G3V7W1	G3V7W1		Pdcd6	sp|G3V7W1|PDCD6_RAT Programmed cell death protein 6 OS=Rattus norvegicus OX=10116 GN=Pdcd6 PE=2 SV=1	1	7	7	7	44	21.904	191	21.776	34	39.3	17.8	27.2	37.2	44	3274200000	174490000	157120000	179900000	186480000	175140000	181050000	0.94258	0.244121
D4ADF5;B1H286	D4ADF5		Pdcd5	tr|D4ADF5|D4ADF5_RAT Programmed cell death 5 OS=Rattus norvegicus OX=10116 GN=Pdcd5 PE=1 SV=1	2	8	8	8	67.2	14.204	125	70.451	40	44.8	48.8	43.2	43.2	48	3812400000	179080000	245520000	182870000	253860000	203900000	238780000	0.872125	0.319375
[truncated: 1,743 more rows]

## Sheet: H6Mvs M- With or without differ
Protein IDs	Majority protein IDs	Protein names	Gene names	Fasta headers	Number of proteins	Peptides	Razor + unique peptides	Unique peptides	Sequence coverage [%]	Mol. weight [kDa]	Sequence length	Score	Sequence coverage HM1 [%]	Sequence coverage HM2 [%]	Sequence coverage HM3 [%]	Sequence coverage M1 [%]	Sequence coverage M2 [%]	Sequence coverage M3 [%]	Intensity	LFQ intensity HM1	LFQ intensity HM2	LFQ intensity HM3	LFQ intensity M1	LFQ intensity M2	LFQ intensity M3
[truncated: 103 more rows]
