# Supplementary material for: Preconditioning With Intermittent Hypobaric Hypoxia Attenuates Stroke Damage and Modulates Endocytosis in Residual Neurons
Source: Front Neurol. 2021 Dec 15;12:750908. doi: 10.3389/fneur.2021.750908 (PMC8715922; doi:10.3389/fneur.2021.750908)
Supplement: Supplementary file 1 [file Data_Sheet_1.ZIP › supplementary data and figures/Proteomics/Proteomics raw data/summary.xlsx]

## Sheet: Tablib Dataset
ID	FoldChange	Log2FoldChange	Uniprot	Genename	Biological Process	Cell Component	Molecular Function	KEGG Pathways	UNIPROT_URL	Transcription Factor
Rabep1	1.57142	0.652073	O35550	Rabep1	GO:0008104,protein localization|GO:0009893,positive regulation of metabolic process|GO:0019222,regulation of metabolic process|GO:0006810,transport|GO:0008219,cell death|GO:0043087,regulation of GTPase activity|GO:0050789,regulation of biological process|GO:0044699,single-organism process|GO:0043547,positive regulation of GTPase activity|GO:0051345,positive regulation of hydrolase activity|GO:006…	GO:0043227,membrane-bounded organelle|GO:0005737,cytoplasm|GO:0031982,vesicle|GO:0016023,cytoplasmic, membrane-bounded vesicle|GO:0031410,cytoplasmic vesicle|GO:0055037,recycling endosome|GO:0044464,cell part|GO:0044444,cytoplasmic part|GO:0005623,cell|GO:0031988,membrane-bounded vesicle|GO:0030139,endocytic vesicle|GO:0043229,intracellular organelle|GO:0012505,endomembrane system|GO:0043226,orga…	GO:0008083,growth factor activity|GO:0030234,enzyme regulator activity|GO:0005096,GTPase activator activity|GO:0030695,GTPase regulator activity|GO:0008047,enzyme activator activity|GO:0005515,protein binding|GO:0005102,receptor binding|GO:0098772,molecular function regulator|GO:0060589,nucleoside-triphosphatase regulator activity|GO:0005488,binding	rno04144,Endocytosis	http://www.uniprot.org/uniprot/O35550	False
Hspa2	1.64018	0.713856	P14659	Hspa2	GO:0090084,negative regulation of inclusion body assembly|GO:0019220,regulation of phosphate metabolic process|GO:0080090,regulation of primary metabolic process|GO:0019222,regulation of metabolic process|GO:0000086,G2/M transition of mitotic cell cycle|GO:0051049,regulation of transport|GO:1901894,regulation of calcium-transporting ATPase activity|GO:1901896,positive regulation of calcium-transp…	GO:0044421,extracellular region part|GO:0005886,plasma membrane|GO:0031974,membrane-enclosed lumen|GO:0043229,intracellular organelle|GO:0043228,non-membrane-bounded organelle|GO:0034702,ion channel complex|GO:0034703,cation channel complex|GO:0000228,nuclear chromosome|GO:0043227,membrane-bounded organelle|GO:0043226,organelle|GO:0031224,intrinsic component of membrane|GO:0005737,cytoplasm|GO:00…	GO:0035639,purine ribonucleoside triphosphate binding|GO:0019899,enzyme binding|GO:0005488,binding|GO:0043167,ion binding|GO:1901363,heterocyclic compound binding|GO:1901265,nucleoside phosphate binding|GO:0001882,nucleoside binding|GO:0043168,anion binding|GO:0051082,unfolded protein binding|GO:0000166,nucleotide binding|GO:0001883,purine nucleoside binding|GO:0032549,ribonucleoside binding|GO:0…	rno04144,Endocytosis|rno05145,Toxoplasmosis|rno05169,Epstein-Barr virus infection|rno04141,Protein processing in endoplasmic reticulum|rno04915,Estrogen signaling pathway|rno04010,MAPK signaling pathway|rno03040,Spliceosome|rno04213,Longevity regulating pathway - multiple species|rno04612,Antigen processing and presentation|rno05134,Legionellosis|rno05162,Measles|rno05164,Influenza A	http://www.uniprot.org/uniprot/P14659	False
Eif3j	1.50701	0.591687	A0JPM9	Eif3j	GO:0022607,cellular component assembly|GO:0080090,regulation of primary metabolic process|GO:0019222,regulation of metabolic process|GO:0043933,macromolecular complex subunit organization|GO:2000112,regulation of cellular macromolecule biosynthetic process|GO:0031323,regulation of cellular metabolic process|GO:0044249,cellular biosynthetic process|GO:0034641,cellular nitrogen compound metabolic p…	GO:0043234,protein complex|GO:0005737,cytoplasm|GO:0005852,eukaryotic translation initiation factor 3 complex|GO:0016282,eukaryotic 43S preinitiation complex|GO:0070993,translation preinitiation complex|GO:0005623,cell|GO:0030529,intracellular ribonucleoprotein complex|GO:0044444,cytoplasmic part|GO:0044424,intracellular part|GO:0033290,eukaryotic 48S preinitiation complex|GO:0005622,intracellula…	GO:0005488,binding|GO:0097159,organic cyclic compound binding|GO:0008135,translation factor activity, RNA binding|GO:0003723,RNA binding|GO:0003676,nucleic acid binding|GO:1901363,heterocyclic compound binding|GO:0003743,translation initiation factor activity	rno03013,RNA transport	http://www.uniprot.org/uniprot/A0JPM9	False
Cyb5a	1.63697	0.711032	P00173	Cyb5a	GO:0044710,single-organism metabolic process|GO:0010038,response to metal ion|GO:0050896,response to stimulus|GO:0055114,oxidation-reduction process|GO:0008152,metabolic process|GO:0046686,response to cadmium ion|GO:0042221,response to chemical|GO:0010035,response to inorganic substance|GO:0044699,single-organism process	GO:0005783,endoplasmic reticulum|GO:0005789,endoplasmic reticulum membrane|GO:0042175,nuclear outer membrane-endoplasmic reticulum membrane network|GO:0043229,intracellular organelle|GO:0043227,membrane-bounded organelle|GO:0043226,organelle|GO:0031224,intrinsic component of membrane|GO:0005737,cytoplasm|GO:0031982,vesicle|GO:0016021,integral component of membrane|GO:0016020,membrane|GO:0005739,m…	GO:0043169,cation binding|GO:0020037,heme binding|GO:0046906,tetrapyrrole binding|GO:0097159,organic cyclic compound binding|GO:0019899,enzyme binding|GO:0043167,ion binding|GO:0005488,binding|GO:0005515,protein binding|GO:0046872,metal ion binding|GO:1901363,heterocyclic compound binding|GO:0009055,electron carrier activity		http://www.uniprot.org/uniprot/P00173	False
Chmp1a	1.66522	0.735716	D4AE79	Chmp1a	GO:0080090,regulation of primary metabolic process|GO:0019222,regulation of metabolic process|GO:0051656,establishment of organelle localization|GO:1901362,organic cyclic compound biosynthetic process|GO:0071840,cellular component organization or biogenesis|GO:0007017,microtubule-based process|GO:0051716,cellular response to stimulus|GO:0010605,negative regulation of macromolecule metabolic proce…	GO:0000794,condensed nuclear chromosome|GO:0044421,extracellular region part|GO:0031974,membrane-enclosed lumen|GO:0043229,intracellular organelle|GO:0043228,non-membrane-bounded organelle|GO:0000228,nuclear chromosome|GO:0005815,microtubule organizing center|GO:0043227,membrane-bounded organelle|GO:0043226,organelle|GO:0010008,endosome membrane|GO:0034399,nuclear periphery|GO:0070062,extracellul…	GO:0005488,binding|GO:0005515,protein binding|GO:0046983,protein dimerization activity|GO:0042803,protein homodimerization activity|GO:0042802,identical protein binding|GO:0019904,protein domain specific binding	rno04144,Endocytosis	http://www.uniprot.org/uniprot/D4AE79	False
Cdv3	1.55628	0.638097	Q5XIM5	Cdv3		GO:0005737,cytoplasm|GO:0044464,cell part|GO:0005623,cell|GO:0005622,intracellular|GO:0044424,intracellular part			http://www.uniprot.org/uniprot/Q5XIM5	False
Arpc5	1.65174	0.723991	Q4KLF8	Arpc5	GO:0022607,cellular component assembly|GO:0033043,regulation of organelle organization|GO:0043933,macromolecular complex subunit organization|GO:0030036,actin cytoskeleton organization|GO:0051128,regulation of cellular component organization|GO:0008064,regulation of actin polymerization or depolymerization|GO:0051674,localization of cell|GO:0034314,Arp2/3 complex-mediated actin nucleation|GO:0034…	GO:0015629,actin cytoskeleton|GO:0043229,intracellular organelle|GO:0043228,non-membrane-bounded organelle|GO:0005924,cell-substrate adherens junction|GO:0005925,focal adhesion|GO:0043227,membrane-bounded organelle|GO:0043226,organelle|GO:0030054,cell junction|GO:0030055,cell-substrate junction|GO:0005856,cytoskeleton|GO:0042995,cell projection|GO:0031982,vesicle|GO:0031988,membrane-bounded vesic…	GO:0005200,structural constituent of cytoskeleton|GO:0008092,cytoskeletal protein binding|GO:0051015,actin filament binding|GO:0005198,structural molecule activity|GO:0003779,actin binding|GO:0044877,macromolecular complex binding|GO:0005488,binding|GO:0005515,protein binding|GO:0032403,protein complex binding	rno04144,Endocytosis|rno05132,Salmonella infection|rno05100,Bacterial invasion of epithelial cells|rno04810,Regulation of actin cytoskeleton|rno04666,Fc gamma R-mediated phagocytosis	http://www.uniprot.org/uniprot/Q4KLF8	False
Uchl3	0.634485	-0.656341	Q91Y78	Uchl3	GO:0044248,cellular catabolic process|GO:0043632,modification-dependent macromolecule catabolic process|GO:0044267,cellular protein metabolic process|GO:1901575,organic substance catabolic process|GO:0044265,cellular macromolecule catabolic process|GO:0044260,cellular macromolecule metabolic process|GO:0070647,protein modification by small protein conjugation or removal|GO:0070646,protein modific…	GO:0005737,cytoplasm|GO:0044464,cell part|GO:0005623,cell|GO:0005622,intracellular|GO:0044424,intracellular part	GO:0016787,hydrolase activity|GO:0019783,ubiquitin-like protein-specific protease activity|GO:0004843,thiol-dependent ubiquitin-specific protease activity|GO:0003824,catalytic activity|GO:0070011,peptidase activity, acting on L-amino acid peptides|GO:0008234,cysteine-type peptidase activity|GO:0008233,peptidase activity|GO:0036459,thiol-dependent ubiquitinyl hydrolase activity|GO:0101005,ubiquiti…		http://www.uniprot.org/uniprot/Q91Y78	False
Ubxn1	0.629565	-0.667573	Q499N6	Ubxn1	GO:0009894,regulation of catabolic process|GO:0009895,negative regulation of catabolic process|GO:0009892,negative regulation of metabolic process|GO:0080090,regulation of primary metabolic process|GO:0032434,regulation of proteasomal ubiquitin-dependent protein catabolic process|GO:0032435,negative regulation of proteasomal ubiquitin-dependent protein catabolic process|GO:0070647,protein modific…	GO:0005783,endoplasmic reticulum|GO:0030425,dendrite|GO:0005789,endoplasmic reticulum membrane|GO:0042175,nuclear outer membrane-endoplasmic reticulum membrane network|GO:0043229,intracellular organelle|GO:0043227,membrane-bounded organelle|GO:0043226,organelle|GO:0005737,cytoplasm|GO:0031090,organelle membrane|GO:0097458,neuron part|GO:0005634,nucleus|GO:0016020,membrane|GO:0044432,endoplasmic r…	GO:0031625,ubiquitin protein ligase binding|GO:0044389,ubiquitin-like protein ligase binding|GO:0051117,ATPase binding|GO:0032182,ubiquitin-like protein binding|GO:0019899,enzyme binding|GO:0043130,ubiquitin binding|GO:0005488,binding|GO:0005515,protein binding|GO:0031593,polyubiquitin binding|GO:0071796,K6-linked polyubiquitin binding|GO:0036435,K48-linked polyubiquitin binding		http://www.uniprot.org/uniprot/Q499N6	False
Tldc1	0.546431	-0.871888	D4A255	Tldc1	GO:0034599,cellular response to oxidative stress|GO:0048585,negative regulation of response to stimulus|GO:0048583,regulation of response to stimulus|GO:1903203,regulation of oxidative stress-induced neuron death|GO:0070887,cellular response to chemical stimulus|GO:0008219,cell death|GO:0010941,regulation of cell death|GO:0050789,regulation of biological process|GO:0044699,single-organism process…	GO:0000323,lytic vacuole|GO:0043229,intracellular organelle|GO:0043227,membrane-bounded organelle|GO:0043226,organelle|GO:0005737,cytoplasm|GO:0044446,intracellular organelle part|GO:0031090,organelle membrane|GO:0005773,vacuole|GO:0098805,whole membrane|GO:0016020,membrane|GO:0005774,vacuolar membrane|GO:0044437,vacuolar part|GO:0098588,bounding membrane of organelle|GO:0043231,intracellular mem…			http://www.uniprot.org/uniprot/D4A255	False
Sparcl1	0.563494	-0.827528	P24054	Sparcl1	GO:0044700,single organism signaling|GO:0051716,cellular response to stimulus|GO:0050896,response to stimulus|GO:0009987,cellular process|GO:0044763,single-organism cellular process|GO:0050794,regulation of cellular process|GO:0065007,biological regulation|GO:0023052,signaling|GO:0007165,signal transduction|GO:0007154,cell communication|GO:0050789,regulation of biological process|GO:0044699,singl…	GO:0005615,extracellular space|GO:0044421,extracellular region part|GO:0005576,extracellular region|GO:0045202,synapse|GO:0031012,extracellular matrix|GO:0005578,proteinaceous extracellular matrix	GO:0043169,cation binding|GO:0043167,ion binding|GO:0005488,binding|GO:0046872,metal ion binding|GO:0005509,calcium ion binding|GO:0005518,collagen binding|GO:0050840,extracellular matrix binding|GO:0044877,macromolecular complex binding|GO:0005515,protein binding|GO:0032403,protein complex binding		http://www.uniprot.org/uniprot/P24054	False
Psmd9	0.585103	-0.773238	Q9WTV5	Psmd9	GO:0090087,regulation of peptide transport|GO:0032024,positive regulation of insulin secretion|GO:0008104,protein localization|GO:0080090,regulation of primary metabolic process|GO:0019222,regulation of metabolic process|GO:0051047,positive regulation of secretion|GO:0051048,negative regulation of secretion|GO:0051049,regulation of transport|GO:1901362,organic cyclic compound biosynthetic process…	GO:0043234,protein complex|GO:0005737,cytoplasm|GO:0005838,proteasome regulatory particle|GO:0043231,intracellular membrane-bounded organelle|GO:0022624,proteasome accessory complex|GO:0005634,nucleus|GO:0044464,cell part|GO:0005623,cell|GO:0005622,intracellular|GO:0043229,intracellular organelle|GO:0032991,macromolecular complex|GO:0044424,intracellular part|GO:0000502,proteasome complex|GO:0043…	GO:0008022,protein C-terminus binding|GO:0000989,transcription factor activity, transcription factor binding|GO:0008134,transcription factor binding|GO:0003713,transcription coactivator activity|GO:0003712,transcription cofactor activity|GO:0005488,binding|GO:0005515,protein binding|GO:0000988,transcription factor activity, protein binding|GO:0043425,bHLH transcription factor binding		http://www.uniprot.org/uniprot/Q9WTV5	False
OSCP1;Oscp1	0.563573	-0.827324		OSCP1;Oscp1						False
Nipsnap3b	0.508149	-0.976678	Q5M949	Nipsnap3b		GO:0005737,cytoplasm|GO:0043231,intracellular membrane-bounded organelle|GO:0044464,cell part|GO:0043229,intracellular organelle|GO:0005739,mitochondrion|GO:0005622,intracellular|GO:0044444,cytoplasmic part|GO:0005623,cell|GO:0044424,intracellular part|GO:0043227,membrane-bounded organelle|GO:0043226,organelle			http://www.uniprot.org/uniprot/Q5M949	False
Mut	0.640854	-0.641931	D3ZKG1	Mut	GO:0019752,carboxylic acid metabolic process|GO:0009791,post-embryonic development|GO:0006807,nitrogen compound metabolic process|GO:0044281,small molecule metabolic process|GO:0007275,multicellular organism development|GO:0044699,single-organism process|GO:0044710,single-organism metabolic process|GO:0050667,homocysteine metabolic process|GO:0006520,cellular amino acid metabolic process|GO:00717…	GO:0005737,cytoplasm|GO:0043231,intracellular membrane-bounded organelle|GO:0044464,cell part|GO:0043229,intracellular organelle|GO:0005739,mitochondrion|GO:0005622,intracellular|GO:0044444,cytoplasmic part|GO:0005623,cell|GO:0044424,intracellular part|GO:0043227,membrane-bounded organelle|GO:0043226,organelle	GO:0031419,cobalamin binding|GO:0004494,methylmalonyl-CoA mutase activity|GO:0016853,isomerase activity|GO:0046906,tetrapyrrole binding|GO:0097159,organic cyclic compound binding|GO:0043169,cation binding|GO:0019842,vitamin binding|GO:0043167,ion binding|GO:0036094,small molecule binding|GO:0003824,catalytic activity|GO:0005488,binding|GO:0016866,intramolecular transferase activity|GO:0046872,met…		http://www.uniprot.org/uniprot/D3ZKG1	False
Mpc1	0.638966	-0.64619	P63031	Mpc1	GO:0006848,pyruvate transport|GO:0019752,carboxylic acid metabolic process|GO:0043436,oxoacid metabolic process|GO:1903825,organic acid transmembrane transport|GO:0044281,small molecule metabolic process|GO:0006090,pyruvate metabolic process|GO:0044699,single-organism process|GO:0044710,single-organism metabolic process|GO:1901475,pyruvate transmembrane transport|GO:0051179,localization|GO:007170…	GO:0044464,cell part|GO:0031975,envelope|GO:0043229,intracellular organelle|GO:0043227,membrane-bounded organelle|GO:0043226,organelle|GO:0031224,intrinsic component of membrane|GO:0005737,cytoplasm|GO:0031090,organelle membrane|GO:0016021,integral component of membrane|GO:0016020,membrane|GO:0044444,cytoplasmic part|GO:0005739,mitochondrion|GO:0031967,organelle envelope|GO:0031966,mitochondrial …	GO:0022891,substrate-specific transmembrane transporter activity|GO:0022892,substrate-specific transporter activity|GO:0005342,organic acid transmembrane transporter activity|GO:0008514,organic anion transmembrane transporter activity|GO:0008028,monocarboxylic acid transmembrane transporter activity|GO:0005215,transporter activity|GO:0008509,anion transmembrane transporter activity|GO:0015075,ion…		http://www.uniprot.org/uniprot/P63031	False
Lsm2	0.653782	-0.613118	Q6MG66	Lsm2	GO:0016070,RNA metabolic process|GO:0016071,mRNA metabolic process|GO:0044238,primary metabolic process|GO:0044260,cellular macromolecule metabolic process|GO:0006139,nucleobase-containing compound metabolic process|GO:0009987,cellular process|GO:0006725,cellular aromatic compound metabolic process|GO:0010467,gene expression|GO:0044237,cellular metabolic process|GO:0043170,macromolecule metabolic…	GO:0035770,ribonucleoprotein granule|GO:1990904,ribonucleoprotein complex|GO:0043229,intracellular organelle|GO:0043228,non-membrane-bounded organelle|GO:0036464,cytoplasmic ribonucleoprotein granule|GO:0043227,membrane-bounded organelle|GO:0043226,organelle|GO:0005737,cytoplasm|GO:0097525,spliceosomal snRNP complex|GO:0005634,nucleus|GO:0030529,intracellular ribonucleoprotein complex|GO:0046540,…	GO:0097159,organic cyclic compound binding|GO:0005488,binding|GO:0003676,nucleic acid binding|GO:1901363,heterocyclic compound binding|GO:0003723,RNA binding	rno03040,Spliceosome|rno03018,RNA degradation	http://www.uniprot.org/uniprot/Q6MG66	False
Lamc1	0.635544	-0.653936	F1MAA7	Lamc1	GO:0032502,developmental process|GO:0022607,cellular component assembly|GO:0034446,substrate adhesion-dependent cell spreading|GO:0030030,cell projection organization|GO:0030154,cell differentiation|GO:0048468,cell development|GO:0006928,movement of cell or subcellular component|GO:0007044,cell-substrate junction assembly|GO:0031175,neuron projection development|GO:0051179,localization|GO:0009653…	GO:0043234,protein complex|GO:0005606,laminin-1 complex|GO:0005605,basal lamina|GO:0005604,basement membrane|GO:0043230,extracellular organelle|GO:0070062,extracellular exosome|GO:0044421,extracellular region part|GO:0065010,extracellular membrane-bounded organelle|GO:0031012,extracellular matrix|GO:0043226,organelle|GO:0043227,membrane-bounded organelle|GO:0005576,extracellular region|GO:0032991…	GO:0005201,extracellular matrix structural constituent|GO:0097367,carbohydrate derivative binding|GO:0043208,glycosphingolipid binding|GO:0046625,sphingolipid binding|GO:0008289,lipid binding|GO:0005488,binding|GO:0051861,glycolipid binding|GO:0005198,structural molecule activity	rno05020,Prion diseases|rno05146,Amoebiasis|rno05145,Toxoplasmosis|rno05222,Small cell lung cancer|rno04151,PI3K-Akt signaling pathway|rno04512,ECM-receptor interaction|rno04510,Focal adhesion|rno05200,Pathways in cancer	http://www.uniprot.org/uniprot/F1MAA7	False
Hdhd3	0.53463	-0.903387	B2RYT7	Hdhd3	GO:0008152,metabolic process	GO:0005737,cytoplasm|GO:0043231,intracellular membrane-bounded organelle|GO:0044464,cell part|GO:0043229,intracellular organelle|GO:0005739,mitochondrion|GO:0005622,intracellular|GO:0044444,cytoplasmic part|GO:0005623,cell|GO:0044424,intracellular part|GO:0043227,membrane-bounded organelle|GO:0043226,organelle	GO:0016787,hydrolase activity|GO:0003824,catalytic activity		http://www.uniprot.org/uniprot/B2RYT7	False
Glrx5	0.468296	-1.09451	D4ADD7	Glrx5	GO:0019725,cellular homeostasis|GO:0044710,single-organism metabolic process|GO:0009987,cellular process|GO:0050794,regulation of cellular process|GO:0042592,homeostatic process|GO:0044763,single-organism cellular process|GO:0044699,single-organism process|GO:0008152,metabolic process|GO:0065007,biological regulation|GO:0045454,cell redox homeostasis|GO:0065008,regulation of biological quality|GO…	GO:0043231,intracellular membrane-bounded organelle|GO:0043227,membrane-bounded organelle|GO:0005634,nucleus|GO:0044297,cell body|GO:0030425,dendrite|GO:0005622,intracellular|GO:0005623,cell|GO:0097458,neuron part|GO:0043229,intracellular organelle|GO:0036477,somatodendritic compartment|GO:0043005,neuron projection|GO:0044424,intracellular part|GO:0044464,cell part|GO:0042995,cell projection|GO:0…	GO:0015036,disulfide oxidoreductase activity|GO:0003824,catalytic activity|GO:0016667,oxidoreductase activity, acting on a sulfur group of donors|GO:0016491,oxidoreductase activity|GO:0015035,protein disulfide oxidoreductase activity|GO:0009055,electron carrier activity|GO:0043169,cation binding|GO:0051540,metal cluster binding|GO:0051536,iron-sulfur cluster binding|GO:0051537,2 iron, 2 sulfur cl…		http://www.uniprot.org/uniprot/D4ADD7	False
Eif1b	0.595102	-0.74879	B5DFN1	Eif1b	GO:0044249,cellular biosynthetic process|GO:0034641,cellular nitrogen compound metabolic process|GO:0006807,nitrogen compound metabolic process|GO:0034645,cellular macromolecule biosynthetic process|GO:1901576,organic substance biosynthetic process|GO:0044267,cellular protein metabolic process|GO:0044260,cellular macromolecule metabolic process|GO:0043043,peptide biosynthetic process|GO:0071704,o…		GO:0005488,binding|GO:0097159,organic cyclic compound binding|GO:0044822,poly(A) RNA binding|GO:0008135,translation factor activity, RNA binding|GO:0003723,RNA binding|GO:0003676,nucleic acid binding|GO:1901363,heterocyclic compound binding|GO:0003743,translation initiation factor activity	rno03013,RNA transport	http://www.uniprot.org/uniprot/B5DFN1	False
Dpcd	0.622656	-0.683494	Q6AYM4	Dpcd	GO:0021537,telencephalon development|GO:0044707,single-multicellular organism process|GO:0019953,sexual reproduction|GO:0006928,movement of cell or subcellular component|GO:0060972,left/right pattern formation|GO:0060322,head development|GO:0009799,specification of symmetry|GO:0003341,cilium movement|GO:0007275,multicellular organism development|GO:0007276,gamete generation|GO:0007417,central ner…	GO:0043231,intracellular membrane-bounded organelle|GO:0005634,nucleus|GO:0044464,cell part|GO:0005623,cell|GO:0005622,intracellular|GO:0043229,intracellular organelle|GO:0044424,intracellular part|GO:0043227,membrane-bounded organelle|GO:0043226,organelle			http://www.uniprot.org/uniprot/Q6AYM4	False
Cpsf6	0.614265	-0.703067	D3ZPL1	Cpsf6	GO:0022607,cellular component assembly|GO:0070271,protein complex biogenesis|GO:0043933,macromolecular complex subunit organization|GO:0090304,nucleic acid metabolic process|GO:0034641,cellular nitrogen compound metabolic process|GO:0006807,nitrogen compound metabolic process|GO:0016043,cellular component organization|GO:0043631,RNA polyadenylation|GO:0071840,cellular component organization or bi…	GO:0044464,cell part|GO:0031974,membrane-enclosed lumen|GO:0043229,intracellular organelle|GO:0043227,membrane-bounded organelle|GO:0043226,organelle|GO:0016604,nuclear body|GO:0031981,nuclear lumen|GO:0005634,nucleus|GO:0016020,membrane|GO:0030529,intracellular ribonucleoprotein complex|GO:0005654,nucleoplasm|GO:0044451,nucleoplasm part|GO:0042382,paraspeckles|GO:0043234,protein complex|GO:00329…	GO:0005488,binding|GO:0097159,organic cyclic compound binding|GO:0044822,poly(A) RNA binding|GO:0000166,nucleotide binding|GO:0036094,small molecule binding|GO:0003723,RNA binding|GO:0003676,nucleic acid binding|GO:1901363,heterocyclic compound binding|GO:1901265,nucleoside phosphate binding|GO:0003729,mRNA binding|GO:1990448,exon-exon junction complex binding|GO:0043021,ribonucleoprotein complex…	rno03015,mRNA surveillance pathway	http://www.uniprot.org/uniprot/D3ZPL1	False
Cdk18	0.573545	-0.802021	O35832	Cdk18	GO:0016310,phosphorylation|GO:0050789,regulation of biological process|GO:0007049,cell cycle|GO:0044267,cellular protein metabolic process|GO:0044260,cellular macromolecule metabolic process|GO:0071704,organic substance metabolic process|GO:0065007,biological regulation|GO:0044699,single-organism process|GO:0006468,protein phosphorylation|GO:0009987,cellular process|GO:0006464,cellular protein mo…	GO:0005737,cytoplasm|GO:0043231,intracellular membrane-bounded organelle|GO:0005634,nucleus|GO:0044464,cell part|GO:0005623,cell|GO:0005622,intracellular|GO:0043229,intracellular organelle|GO:0044424,intracellular part|GO:0043227,membrane-bounded organelle|GO:0043226,organelle	GO:0035639,purine ribonucleoside triphosphate binding|GO:0004672,protein kinase activity|GO:0004693,cyclin-dependent protein serine/threonine kinase activity|GO:0043167,ion binding|GO:1901363,heterocyclic compound binding|GO:0001883,purine nucleoside binding|GO:0001882,nucleoside binding|GO:0043168,anion binding|GO:0004674,protein serine/threonine kinase activity|GO:0000166,nucleotide binding|GO:…		http://www.uniprot.org/uniprot/O35832	False
Armc1	0.663015	-0.592886	F7F379	Armc1	GO:0006812,cation transport|GO:0006811,ion transport|GO:0006810,transport|GO:0044765,single-organism transport|GO:0030001,metal ion transport|GO:1902578,single-organism localization|GO:0051234,establishment of localization|GO:0051179,localization|GO:0044699,single-organism process	GO:0005737,cytoplasm|GO:0043231,intracellular membrane-bounded organelle|GO:0044464,cell part|GO:0043229,intracellular organelle|GO:0005739,mitochondrion|GO:0005622,intracellular|GO:0044444,cytoplasmic part|GO:0005623,cell|GO:0044424,intracellular part|GO:0043227,membrane-bounded organelle|GO:0043226,organelle	GO:0043169,cation binding|GO:0046872,metal ion binding|GO:0005488,binding|GO:0043167,ion binding		http://www.uniprot.org/uniprot/F7F379	False
Aprt	0.654134	-0.612341	P36972	Aprt	GO:0007595,lactation|GO:0007610,behavior|GO:0009167,purine ribonucleoside monophosphate metabolic process|GO:0009165,nucleotide biosynthetic process|GO:0009163,nucleoside biosynthetic process|GO:0009161,ribonucleoside monophosphate metabolic process|GO:1901362,organic cyclic compound biosynthetic process|GO:0042451,purine nucleoside biosynthetic process|GO:0009168,purine ribonucleoside monophosph…	GO:0031974,membrane-enclosed lumen|GO:0043229,intracellular organelle|GO:0043227,membrane-bounded organelle|GO:0043226,organelle|GO:0005737,cytoplasm|GO:0070062,extracellular exosome|GO:0031981,nuclear lumen|GO:0005634,nucleus|GO:0031988,membrane-bounded vesicle|GO:0005654,nucleoplasm|GO:1903561,extracellular vesicle|GO:0031982,vesicle|GO:0043230,extracellular organelle|GO:0043231,intracellular m…	GO:0005488,binding|GO:0043167,ion binding|GO:1901363,heterocyclic compound binding|GO:1901265,nucleoside phosphate binding|GO:0001882,nucleoside binding|GO:0043168,anion binding|GO:0043169,cation binding|GO:0016763,transferase activity, transferring pentosyl groups|GO:0000166,nucleotide binding|GO:0016740,transferase activity|GO:0001883,purine nucleoside binding|GO:0032549,ribonucleoside binding|…	rno00230,Purine metabolism|rno01100,Metabolic pathways	http://www.uniprot.org/uniprot/P36972	False
Abhd3	0.589266	-0.763009	D4A3D4	Abhd3	GO:0006650,glycerophospholipid metabolic process|GO:0034641,cellular nitrogen compound metabolic process|GO:0006807,nitrogen compound metabolic process|GO:0044281,small molecule metabolic process|GO:0046486,glycerolipid metabolic process|GO:0044699,single-organism process|GO:0044710,single-organism metabolic process|GO:0097164,ammonium ion metabolic process|GO:0071704,organic substance metabolic …	GO:0044425,membrane part|GO:0016021,integral component of membrane|GO:0016020,membrane|GO:0031224,intrinsic component of membrane	GO:0016787,hydrolase activity|GO:0008970,phosphatidylcholine 1-acylhydrolase activity|GO:0016788,hydrolase activity, acting on ester bonds|GO:0003824,catalytic activity|GO:0052689,carboxylic ester hydrolase activity|GO:0004623,phospholipase A2 activity|GO:0004620,phospholipase activity|GO:0016298,lipase activity		http://www.uniprot.org/uniprot/D4A3D4	False
Krt5	0.520573	-0.941828	Q6P6Q2	Krt5		GO:0005856,cytoskeleton|GO:0043234,protein complex|GO:0045111,intermediate filament cytoskeleton|GO:0043228,non-membrane-bounded organelle|GO:0043232,intracellular non-membrane-bounded organelle|GO:0045095,keratin filament|GO:0044464,cell part|GO:0005623,cell|GO:0005622,intracellular|GO:0044446,intracellular organelle part|GO:0043229,intracellular organelle|GO:0044430,cytoskeletal part|GO:0044422…	GO:0005198,structural molecule activity		http://www.uniprot.org/uniprot/Q6P6Q2	False
Vps16	0.05	-4.32193	Q642A9	Vps16	GO:0046718,viral entry into host cell|GO:0022607,cellular component assembly|GO:0060627,regulation of vesicle-mediated transport|GO:0033043,regulation of organelle organization|GO:0043933,macromolecular complex subunit organization|GO:0051049,regulation of transport|GO:0006906,vesicle fusion|GO:0044403,symbiosis, encompassing mutualism through parasitism|GO:0051128,regulation of cellular componen…	GO:0016020,membrane|GO:0000323,lytic vacuole|GO:0015629,actin cytoskeleton|GO:0055037,recycling endosome|GO:0030424,axon|GO:0043229,intracellular organelle|GO:0043228,non-membrane-bounded organelle|GO:0005622,intracellular|GO:0043227,membrane-bounded organelle|GO:0043226,organelle|GO:0005856,cytoskeleton|GO:0044446,intracellular organelle part|GO:0031090,organelle membrane|GO:0098796,membrane pro…	GO:0008092,cytoskeletal protein binding|GO:0051015,actin filament binding|GO:0003779,actin binding|GO:0044877,macromolecular complex binding|GO:0005488,binding|GO:0005515,protein binding|GO:0032403,protein complex binding		http://www.uniprot.org/uniprot/Q642A9	False
Ube4a	0.05	-4.32193	Q6P7A2	Ube4a	GO:0044248,cellular catabolic process|GO:0043632,modification-dependent macromolecule catabolic process|GO:0044267,cellular protein metabolic process|GO:1901575,organic substance catabolic process|GO:0044265,cellular macromolecule catabolic process|GO:0044260,cellular macromolecule metabolic process|GO:0071704,organic substance metabolic process|GO:0070647,protein modification by small protein co…	GO:0043234,protein complex|GO:0005737,cytoplasm|GO:0032991,macromolecular complex|GO:1902494,catalytic complex|GO:0044464,cell part|GO:0000151,ubiquitin ligase complex|GO:0005623,cell|GO:0005622,intracellular|GO:1990234,transferase complex|GO:0044424,intracellular part|GO:0043231,intracellular membrane-bounded organelle|GO:0005634,nucleus|GO:0043229,intracellular organelle|GO:0043227,membrane-bou…	GO:0019787,ubiquitin-like protein transferase activity|GO:0034450,ubiquitin-ubiquitin ligase activity|GO:0061630,ubiquitin protein ligase activity|GO:0016874,ligase activity|GO:0003824,catalytic activity|GO:0016740,transferase activity|GO:0004842,ubiquitin-protein transferase activity|GO:0061659,ubiquitin-like protein ligase activity	rno04120,Ubiquitin mediated proteolysis	http://www.uniprot.org/uniprot/Q6P7A2	False
Tsfm	0.05	-4.32193	Q9QYU2	Tsfm	GO:0044249,cellular biosynthetic process|GO:0034641,cellular nitrogen compound metabolic process|GO:0006807,nitrogen compound metabolic process|GO:0034645,cellular macromolecule biosynthetic process|GO:1901576,organic substance biosynthetic process|GO:0071840,cellular component organization or biogenesis|GO:0044267,cellular protein metabolic process|GO:0044710,single-organism metabolic process|GO…	GO:0005737,cytoplasm|GO:0043231,intracellular membrane-bounded organelle|GO:0043233,organelle lumen|GO:0044464,cell part|GO:0044444,cytoplasmic part|GO:0031974,membrane-enclosed lumen|GO:0005622,intracellular|GO:0044446,intracellular organelle part|GO:0070013,intracellular organelle lumen|GO:0043229,intracellular organelle|GO:0005739,mitochondrion|GO:0044429,mitochondrial part|GO:0005759,mitochon…	GO:0097159,organic cyclic compound binding|GO:0008135,translation factor activity, RNA binding|GO:0003723,RNA binding|GO:0003676,nucleic acid binding|GO:0003746,translation elongation factor activity|GO:1901363,heterocyclic compound binding|GO:0005488,binding		http://www.uniprot.org/uniprot/Q9QYU2	False
Tpp1	0.05	-4.32193	Q9EQV6	Tpp1	GO:0060249,anatomical structure homeostasis|GO:0048771,tissue remodeling|GO:0042592,homeostatic process|GO:0034641,cellular nitrogen compound metabolic process|GO:0006807,nitrogen compound metabolic process|GO:0044237,cellular metabolic process|GO:0007275,multicellular organism development|GO:0044699,single-organism process|GO:0007417,central nervous system development|GO:1901575,organic substanc…	GO:0005737,cytoplasm|GO:0042470,melanosome|GO:0000323,lytic vacuole|GO:0031982,vesicle|GO:0016023,cytoplasmic, membrane-bounded vesicle|GO:0031410,cytoplasmic vesicle|GO:0048770,pigment granule|GO:0044444,cytoplasmic part|GO:0005623,cell|GO:0031988,membrane-bounded vesicle|GO:0005764,lysosome|GO:0005773,vacuole|GO:0043229,intracellular organelle|GO:0044424,intracellular part|GO:0044464,cell part|…	GO:0004252,serine-type endopeptidase activity|GO:0004175,endopeptidase activity|GO:0042277,peptide binding|GO:0017171,serine hydrolase activity|GO:0008240,tripeptidyl-peptidase activity|GO:0033218,amide binding|GO:0016787,hydrolase activity|GO:0043169,cation binding|GO:0003824,catalytic activity|GO:0043167,ion binding|GO:0008238,exopeptidase activity|GO:0070011,peptidase activity, acting on L-ami…	rno04142,Lysosome	http://www.uniprot.org/uniprot/Q9EQV6	False
Tmem163	0.05	-4.32193	A9CMA6	Tmem163		GO:0008021,synaptic vesicle|GO:0043229,intracellular organelle|GO:0031301,integral component of organelle membrane|GO:0031300,intrinsic component of organelle membrane|GO:0030285,integral component of synaptic vesicle membrane|GO:0043227,membrane-bounded organelle|GO:0043226,organelle|GO:0030054,cell junction|GO:0010008,endosome membrane|GO:0005737,cytoplasm|GO:0031982,vesicle|GO:0016023,cytoplas…	GO:0043169,cation binding|GO:0046914,transition metal ion binding|GO:0043167,ion binding|GO:0005488,binding|GO:0046872,metal ion binding|GO:0008270,zinc ion binding		http://www.uniprot.org/uniprot/A9CMA6	False
Srrm2	0.05	-4.32193	A0A0G2K2M9	Srrm2	GO:0090304,nucleic acid metabolic process|GO:0034641,cellular nitrogen compound metabolic process|GO:0006807,nitrogen compound metabolic process|GO:0044237,cellular metabolic process|GO:1901360,organic cyclic compound metabolic process|GO:0006139,nucleobase-containing compound metabolic process|GO:0044260,cellular macromolecule metabolic process|GO:0071704,organic substance metabolic process|GO:0…	GO:0044464,cell part|GO:0031974,membrane-enclosed lumen|GO:0043229,intracellular organelle|GO:0043227,membrane-bounded organelle|GO:0043226,organelle|GO:0016607,nuclear speck|GO:0016604,nuclear body|GO:0031981,nuclear lumen|GO:0005634,nucleus|GO:0030529,intracellular ribonucleoprotein complex|GO:0005654,nucleoplasm|GO:0044451,nucleoplasm part|GO:0071013,catalytic step 2 spliceosome|GO:0032991,mac…	GO:0005488,binding|GO:0005515,protein binding|GO:0047485,protein N-terminus binding|GO:0097159,organic cyclic compound binding|GO:0070742,C2H2 zinc finger domain binding|GO:0019904,protein domain specific binding|GO:0003676,nucleic acid binding|GO:1901363,heterocyclic compound binding|GO:0003723,RNA binding		http://www.uniprot.org/uniprot/A0A0G2K2M9	False
Snap47	0.05	-4.32193	Q6P6S0	Snap47	GO:0022607,cellular component assembly|GO:0051648,vesicle localization|GO:0070271,protein complex biogenesis|GO:0050803,regulation of synapse structure or activity|GO:0006906,vesicle fusion|GO:0097480,establishment of synaptic vesicle localization|GO:0050806,positive regulation of synaptic transmission|GO:0050804,modulation of synaptic transmission|GO:0023056,positive regulation of signaling|GO:0…	GO:0030425,dendrite|GO:0071944,cell periphery|GO:0031201,SNARE complex|GO:0005737,cytoplasm|GO:0016020,membrane|GO:0097458,neuron part|GO:0043005,neuron projection|GO:0048471,perinuclear region of cytoplasm|GO:0043025,neuronal cell body|GO:0044297,cell body|GO:0012505,endomembrane system|GO:0005886,plasma membrane|GO:0032991,macromolecular complex|GO:0042995,cell projection|GO:0043234,protein com…	GO:0000149,SNARE binding|GO:0019905,syntaxin binding|GO:0005488,binding|GO:0005515,protein binding|GO:0005484,SNAP receptor activity		http://www.uniprot.org/uniprot/Q6P6S0	False
Snap29	0.05	-4.32193	Q9JI56	Snap29	GO:0022607,cellular component assembly|GO:0051648,vesicle localization|GO:0070271,protein complex biogenesis|GO:0043933,macromolecular complex subunit organization|GO:0006906,vesicle fusion|GO:0097480,establishment of synaptic vesicle localization|GO:0061025,membrane fusion|GO:0061024,membrane organization|GO:0032940,secretion by cell|GO:0023052,signaling|GO:0001505,regulation of neurotransmitter…	GO:0043226,organelle|GO:0043229,intracellular organelle|GO:0043228,non-membrane-bounded organelle|GO:0031201,SNARE complex|GO:0005856,cytoskeleton|GO:0005813,centrosome|GO:0016020,membrane|GO:0005815,microtubule organizing center|GO:0044430,cytoskeletal part|GO:0005737,cytoplasm|GO:0015630,microtubule cytoskeleton|GO:0005886,plasma membrane|GO:0043234,protein complex|GO:0032991,macromolecular com…	GO:0000149,SNARE binding|GO:0019905,syntaxin binding|GO:0005488,binding|GO:0005515,protein binding|GO:0005484,SNAP receptor activity	rno04130,SNARE interactions in vesicular transport	http://www.uniprot.org/uniprot/Q9JI56	False
Shisa7	0.05	-4.32193	D3ZPJ0	Shisa7	GO:0050804,modulation of synaptic transmission|GO:0048167,regulation of synaptic plasticity|GO:0023052,signaling|GO:0023051,regulation of signaling|GO:0010646,regulation of cell communication|GO:0050789,regulation of biological process|GO:0044699,single-organism process|GO:0048168,regulation of neuronal synaptic plasticity|GO:0048172,regulation of short-term neuronal synaptic plasticity|GO:006500…	GO:0032281,AMPA glutamate receptor complex|GO:0071944,cell periphery|GO:0034702,ion channel complex|GO:0045202,synapse|GO:0031226,intrinsic component of plasma membrane|GO:0031224,intrinsic component of membrane|GO:0016021,integral component of membrane|GO:0016020,membrane|GO:0044459,plasma membrane part|GO:1902495,transmembrane transporter complex|GO:0008328,ionotropic glutamate receptor complex…	GO:0035255,ionotropic glutamate receptor binding|GO:0035254,glutamate receptor binding|GO:0005488,binding|GO:0005515,protein binding|GO:0005102,receptor binding		http://www.uniprot.org/uniprot/D3ZPJ0	False
Sdc4	0.05	-4.32193	P34901	Sdc4	GO:0006887,exocytosis|GO:0019220,regulation of phosphate metabolic process|GO:0080090,regulation of primary metabolic process|GO:0019222,regulation of metabolic process|GO:0051047,positive regulation of secretion|GO:1901890,positive regulation of cell junction assembly|GO:0051049,regulation of transport|GO:0048468,cell development|GO:0007160,cell-matrix adhesion|GO:0043933,macromolecular complex …	GO:0044421,extracellular region part|GO:0030016,myofibril|GO:0043229,intracellular organelle|GO:0043228,non-membrane-bounded organelle|GO:0005924,cell-substrate adherens junction|GO:0005925,focal adhesion|GO:0043227,membrane-bounded organelle|GO:0043226,organelle|GO:0030054,cell junction|GO:0030055,cell-substrate junction|GO:0005737,cytoplasm|GO:0031982,vesicle|GO:0016021,integral component of me…	GO:0038023,signaling receptor activity|GO:0005515,protein binding|GO:0019900,kinase binding|GO:0005080,protein kinase C binding|GO:0070053,thrombospondin receptor activity|GO:0019899,enzyme binding|GO:0019901,protein kinase binding|GO:0060089,molecular transducer activity|GO:0004872,receptor activity|GO:0004871,signal transducer activity|GO:0001968,fibronectin binding|GO:0005488,binding|GO:004280…	rno05205,Proteoglycans in cancer|rno04514,Cell adhesion molecules (CAMs)|rno04512,ECM-receptor interaction	http://www.uniprot.org/uniprot/P34901	False
RGD1564420	0.05	-4.32193	F1M1B3	RGD1564420	GO:0022607,cellular component assembly|GO:0033206,meiotic cytokinesis|GO:0009994,oocyte differentiation|GO:0043933,macromolecular complex subunit organization|GO:0030154,cell differentiation|GO:0048468,cell development|GO:0048469,cell maturation|GO:1903046,meiotic cell cycle process|GO:0007292,female gamete generation|GO:0090306,spindle assembly involved in meiosis|GO:0032501,multicellular organi…	GO:0043234,protein complex|GO:0005737,cytoplasm|GO:0005622,intracellular|GO:0032991,macromolecular complex|GO:0043231,intracellular membrane-bounded organelle|GO:0005768,endosome|GO:0044464,cell part|GO:0044444,cytoplasmic part|GO:0005623,cell|GO:0005769,early endosome|GO:0043229,intracellular organelle|GO:0012505,endomembrane system|GO:0044424,intracellular part|GO:0071203,WASH complex|GO:004322…		rno04144,Endocytosis	http://www.uniprot.org/uniprot/F1M1B3	False
RGD1563581	0.05	-4.32193	F1LYQ0	RGD1563581	GO:0042127,regulation of cell proliferation|GO:0008283,cell proliferation|GO:0009987,cellular process|GO:0050794,regulation of cellular process|GO:0065007,biological regulation|GO:0050789,regulation of biological process|GO:0044699,single-organism process		GO:0043169,cation binding|GO:0048306,calcium-dependent protein binding|GO:0043167,ion binding|GO:0005509,calcium ion binding|GO:0005515,protein binding|GO:0046872,metal ion binding|GO:0005488,binding		http://www.uniprot.org/uniprot/F1LYQ0	False
RGD1302996	0.05	-4.32193	G3V628	RGD1302996		GO:0005737,cytoplasm|GO:0043231,intracellular membrane-bounded organelle|GO:0044464,cell part|GO:0043229,intracellular organelle|GO:0005739,mitochondrion|GO:0005622,intracellular|GO:0044444,cytoplasmic part|GO:0005623,cell|GO:0044424,intracellular part|GO:0043227,membrane-bounded organelle|GO:0043226,organelle			http://www.uniprot.org/uniprot/G3V628	False
Rab33a	0.05	-4.32193	D3ZCU8	Rab33a	GO:0032107,regulation of response to nutrient levels|GO:0009894,regulation of catabolic process|GO:0022607,cellular component assembly|GO:0051234,establishment of localization|GO:0009267,cellular response to starvation|GO:0019222,regulation of metabolic process|GO:0032101,regulation of response to external stimulus|GO:0050896,response to stimulus|GO:0048583,regulation of response to stimulus|GO:0…	GO:0005737,cytoplasm|GO:0005794,Golgi apparatus|GO:0043231,intracellular membrane-bounded organelle|GO:0044464,cell part|GO:0044444,cytoplasmic part|GO:0005623,cell|GO:0005622,intracellular|GO:0043229,intracellular organelle|GO:0012505,endomembrane system|GO:0044424,intracellular part|GO:0043227,membrane-bounded organelle|GO:0043226,organelle	GO:0035639,purine ribonucleoside triphosphate binding|GO:0005488,binding|GO:0043167,ion binding|GO:1901363,heterocyclic compound binding|GO:1901265,nucleoside phosphate binding|GO:0001882,nucleoside binding|GO:0043168,anion binding|GO:0016462,pyrophosphatase activity|GO:0000166,nucleotide binding|GO:0032561,guanyl ribonucleotide binding|GO:0001883,purine nucleoside binding|GO:0032549,ribonucleosi…		http://www.uniprot.org/uniprot/D3ZCU8	False
Rab11fip2	0.05	-4.32193	D3ZD48	Rab11fip2	GO:0008104,protein localization|GO:0070887,cellular response to chemical stimulus|GO:0035773,insulin secretion involved in cellular response to glucose stimulus|GO:0071326,cellular response to monosaccharide stimulus|GO:0042592,homeostatic process|GO:0042593,glucose homeostasis|GO:0015833,peptide transport|GO:0007163,establishment or maintenance of cell polarity|GO:0023052,signaling|GO:0030010,es…	GO:0031974,membrane-enclosed lumen|GO:0043229,intracellular organelle|GO:0043227,membrane-bounded organelle|GO:0043226,organelle|GO:0005737,cytoplasm|GO:0031981,nuclear lumen|GO:0005634,nucleus|GO:0005654,nucleoplasm|GO:0012505,endomembrane system|GO:0043231,intracellular membrane-bounded organelle|GO:0043233,organelle lumen|GO:0044464,cell part|GO:0005623,cell|GO:0005622,intracellular|GO:0044446…	GO:0019900,kinase binding|GO:0017137,Rab GTPase binding|GO:0019899,enzyme binding|GO:0017016,Ras GTPase binding|GO:0019901,protein kinase binding|GO:0031267,small GTPase binding|GO:0051020,GTPase binding|GO:0005488,binding|GO:0005515,protein binding|GO:0046983,protein dimerization activity|GO:0042802,identical protein binding|GO:0042803,protein homodimerization activity	rno04144,Endocytosis	http://www.uniprot.org/uniprot/D3ZD48	False
Ptrhd1	0.05	-4.32193	D3ZBG6	Ptrhd1	GO:0008152,metabolic process	GO:0043230,extracellular organelle|GO:0031982,vesicle|GO:0044421,extracellular region part|GO:0043227,membrane-bounded organelle|GO:0031988,membrane-bounded vesicle|GO:0005576,extracellular region|GO:1903561,extracellular vesicle|GO:0065010,extracellular membrane-bounded organelle|GO:0043226,organelle|GO:0070062,extracellular exosome	GO:0016787,hydrolase activity|GO:0004045,aminoacyl-tRNA hydrolase activity|GO:0016788,hydrolase activity, acting on ester bonds|GO:0003824,catalytic activity|GO:0052689,carboxylic ester hydrolase activity		http://www.uniprot.org/uniprot/D3ZBG6	False
Prodh	0.05	-4.32193	F1MAR6	Prodh1	GO:0044282,small molecule catabolic process|GO:0019752,carboxylic acid metabolic process|GO:0009063,cellular amino acid catabolic process|GO:0006807,nitrogen compound metabolic process|GO:0044281,small molecule metabolic process|GO:0009065,glutamine family amino acid catabolic process|GO:0009064,glutamine family amino acid metabolic process|GO:0044699,single-organism process|GO:1901361,organic cy…	GO:0044464,cell part|GO:0031975,envelope|GO:0043229,intracellular organelle|GO:0043227,membrane-bounded organelle|GO:0043226,organelle|GO:0005737,cytoplasm|GO:0031090,organelle membrane|GO:0016020,membrane|GO:0005740,mitochondrial envelope|GO:0005739,mitochondrion|GO:0031967,organelle envelope|GO:0031966,mitochondrial membrane|GO:0043231,intracellular membrane-bounded organelle|GO:0019866,organel…	GO:0043168,anion binding|GO:0004657,proline dehydrogenase activity|GO:0031406,carboxylic acid binding|GO:0016645,oxidoreductase activity, acting on the CH-NH group of donors|GO:0043167,ion binding|GO:0036094,small molecule binding|GO:0003824,catalytic activity|GO:0005488,binding|GO:0043177,organic acid binding|GO:0016597,amino acid binding|GO:0016491,oxidoreductase activity|GO:0050662,coenzyme bi…		http://www.uniprot.org/uniprot/F1MAR6	False
Prkaa2	0.05	-4.32193	Q09137	Prkaa2	GO:0016569,covalent chromatin modification|GO:0019220,regulation of phosphate metabolic process|GO:0080090,regulation of primary metabolic process|GO:0019222,regulation of metabolic process|GO:0048585,negative regulation of response to stimulus|GO:0048583,regulation of response to stimulus|GO:0006631,fatty acid metabolic process|GO:0032844,regulation of homeostatic process|GO:0009166,nucleotide c…	GO:0098590,plasma membrane region|GO:0031974,membrane-enclosed lumen|GO:0043229,intracellular organelle|GO:0071944,cell periphery|GO:0043227,membrane-bounded organelle|GO:0043226,organelle|GO:0005737,cytoplasm|GO:0045177,apical part of cell|GO:0031981,nuclear lumen|GO:1902911,protein kinase complex|GO:0005634,nucleus|GO:0016020,membrane|GO:0005654,nucleoplasm|GO:0044459,plasma membrane part|GO:00…	GO:0047322,[hydroxymethylglutaryl-CoA reductase (NADPH)] kinase activity|GO:0035639,purine ribonucleoside triphosphate binding|GO:0044877,macromolecular complex binding|GO:0004672,protein kinase activity|GO:0043167,ion binding|GO:1901363,heterocyclic compound binding|GO:0001883,purine nucleoside binding|GO:0001882,nucleoside binding|GO:0043168,anion binding|GO:0043169,cation binding|GO:0000166,nu…	rno04920,Adipocytokine signaling pathway|rno04910,Insulin signaling pathway|rno04140,Regulation of autophagy|rno04152,AMPK signaling pathway|rno04151,PI3K-Akt signaling pathway|rno04150,mTOR signaling pathway|rno04921,Oxytocin signaling pathway|rno04068,FoxO signaling pathway|rno04211,Longevity regulating pathway|rno04213,Longevity regulating pathway - multiple species|rno04710,Circadian rhythm|r…	http://www.uniprot.org/uniprot/Q09137	False
Nup210	0.05	-4.32193	P11654	Nup210	GO:0015931,nucleobase-containing compound transport|GO:0050658,RNA transport|GO:0008104,protein localization|GO:0033036,macromolecule localization|GO:0006810,transport|GO:0050657,nucleic acid transport|GO:0006403,RNA localization|GO:0045184,establishment of protein localization|GO:0071705,nitrogen compound transport|GO:0071702,organic substance transport|GO:0015031,protein transport|GO:0051236,es…	GO:0016020,membrane|GO:0005783,endoplasmic reticulum|GO:0005789,endoplasmic reticulum membrane|GO:0042175,nuclear outer membrane-endoplasmic reticulum membrane network|GO:0043229,intracellular organelle|GO:0043227,membrane-bounded organelle|GO:0043226,organelle|GO:0031224,intrinsic component of membrane|GO:0005737,cytoplasm|GO:0046930,pore complex|GO:0031090,organelle membrane|GO:0016021,integral…	GO:0017056,structural constituent of nuclear pore|GO:0005198,structural molecule activity|GO:0005488,binding|GO:0005515,protein binding|GO:0046983,protein dimerization activity	rno03013,RNA transport	http://www.uniprot.org/uniprot/P11654	False
Nup160	0.05	-4.32193	D3ZBL6	Nup160	GO:0015931,nucleobase-containing compound transport|GO:0051169,nuclear transport|GO:0051168,nuclear export|GO:0071166,ribonucleoprotein complex localization|GO:0051641,cellular localization|GO:0051028,mRNA transport|GO:0044699,single-organism process|GO:0071705,nitrogen compound transport|GO:0071704,organic substance metabolic process|GO:0010467,gene expression|GO:0071702,organic substance transp…	GO:0016020,membrane|GO:0031975,envelope|GO:0043229,intracellular organelle|GO:0043228,non-membrane-bounded organelle|GO:0043227,membrane-bounded organelle|GO:0043226,organelle|GO:0031224,intrinsic component of membrane|GO:0046930,pore complex|GO:0016021,integral component of membrane|GO:0005635,nuclear envelope|GO:0000776,kinetochore|GO:0005694,chromosome|GO:0031967,organelle envelope|GO:0012505,…	GO:0005215,transporter activity|GO:0005487,nucleocytoplasmic transporter activity|GO:0017056,structural constituent of nuclear pore|GO:0005198,structural molecule activity		http://www.uniprot.org/uniprot/D3ZBL6	False
Ntng2	0.05	-4.32193	D4A9F4	Ntng2	GO:0032502,developmental process|GO:0044707,single-multicellular organism process|GO:0030030,cell projection organization|GO:0030154,cell differentiation|GO:0048468,cell development|GO:0031175,neuron projection development|GO:0009653,anatomical structure morphogenesis|GO:0007275,multicellular organism development|GO:0044699,single-organism process|GO:0000904,cell morphogenesis involved in differe…	GO:0097458,neuron part|GO:0044459,plasma membrane part|GO:0016020,membrane|GO:0044464,cell part|GO:0005623,cell|GO:0030424,axon|GO:0046658,anchored component of plasma membrane|GO:0071944,cell periphery|GO:0043005,neuron projection|GO:0005886,plasma membrane|GO:0044425,membrane part|GO:0042995,cell projection|GO:0031226,intrinsic component of plasma membrane|GO:0031224,intrinsic component of memb…		rno04360,Axon guidance|rno04514,Cell adhesion molecules (CAMs)	http://www.uniprot.org/uniprot/D4A9F4	False
Nck2	0.05	-4.32193	D4A3M8	Nck2	GO:0042221,response to chemical|GO:2001235,positive regulation of apoptotic signaling pathway|GO:0044238,primary metabolic process|GO:0019220,regulation of phosphate metabolic process|GO:0080090,regulation of primary metabolic process|GO:0019222,regulation of metabolic process|GO:2001233,regulation of apoptotic signaling pathway|GO:1901566,organonitrogen compound biosynthetic process|GO:0048585,n…	GO:0005783,endoplasmic reticulum|GO:0043229,intracellular organelle|GO:0045202,synapse|GO:0043227,membrane-bounded organelle|GO:0043226,organelle|GO:0005737,cytoplasm|GO:0031982,vesicle|GO:0016020,membrane|GO:0031988,membrane-bounded vesicle|GO:0097458,neuron part|GO:0044456,synapse part|GO:0097481,neuronal postsynaptic density|GO:0014069,postsynaptic density|GO:0012505,endomembrane system|GO:001…	GO:0016772,transferase activity, transferring phosphorus-containing groups|GO:0016301,kinase activity|GO:0003824,catalytic activity|GO:0016740,transferase activity|GO:0044877,macromolecular complex binding|GO:0005488,binding|GO:0005515,protein binding|GO:0032403,protein complex binding|GO:0097110,scaffold protein binding|GO:0051219,phosphoprotein binding|GO:0045309,protein phosphorylated amino ac…	rno04360,Axon guidance|rno04660,T cell receptor signaling pathway|rno04012,ErbB signaling pathway	http://www.uniprot.org/uniprot/D4A3M8	False
Nav1	0.05	-4.32193	F1LYK3	Nav1			GO:0043168,anion binding|GO:0005488,binding|GO:0030554,adenyl nucleotide binding|GO:0035639,purine ribonucleoside triphosphate binding|GO:0097367,carbohydrate derivative binding|GO:1901363,heterocyclic compound binding|GO:1901265,nucleoside phosphate binding|GO:0000166,nucleotide binding|GO:0036094,small molecule binding|GO:0032553,ribonucleotide binding|GO:0032559,adenyl ribonucleotide binding|G…		http://www.uniprot.org/uniprot/F1LYK3	False
Myh2	0.05	-4.32193	F1LRV9	Myh1	GO:0032501,multicellular organismal process|GO:0006936,muscle contraction|GO:0044707,single-multicellular organism process|GO:0006941,striated muscle contraction|GO:0003012,muscle system process|GO:0008152,metabolic process|GO:0044699,single-organism process|GO:0003008,system process|GO:0044763,single-organism cellular process|GO:0009987,cellular process|GO:0007017,microtubule-based process|GO:00…	GO:0036464,cytoplasmic ribonucleoprotein granule|GO:0035770,ribonucleoprotein granule|GO:0015629,actin cytoskeleton|GO:0030016,myofibril|GO:0030017,sarcomere|GO:0043229,intracellular organelle|GO:0043228,non-membrane-bounded organelle|GO:0044430,cytoskeletal part|GO:0030529,intracellular ribonucleoprotein complex|GO:0043226,organelle|GO:0030054,cell junction|GO:0005856,cytoskeleton|GO:0031672,A b…	GO:0035639,purine ribonucleoside triphosphate binding|GO:0005488,binding|GO:0016887,ATPase activity|GO:0043167,ion binding|GO:1901363,heterocyclic compound binding|GO:1901265,nucleoside phosphate binding|GO:0001882,nucleoside binding|GO:0043168,anion binding|GO:0000146,microfilament motor activity|GO:0000166,nucleotide binding|GO:0003779,actin binding|GO:0001883,purine nucleoside binding|GO:00325…	rno04530,Tight junction	http://www.uniprot.org/uniprot/F1LRV9	False
Msra	0.05	-4.32193	Q923M1	Msra	GO:0032502,developmental process|GO:0044267,cellular protein metabolic process|GO:0044710,single-organism metabolic process|GO:0007568,aging|GO:0044260,cellular macromolecule metabolic process|GO:0044238,primary metabolic process|GO:0019538,protein metabolic process|GO:0050896,response to stimulus|GO:0009987,cellular process|GO:0044237,cellular metabolic process|GO:0043170,macromolecule metabolic…	GO:0005737,cytoplasm|GO:0043231,intracellular membrane-bounded organelle|GO:0044464,cell part|GO:0043229,intracellular organelle|GO:0005739,mitochondrion|GO:0005622,intracellular|GO:0044444,cytoplasmic part|GO:0005623,cell|GO:0044424,intracellular part|GO:0043227,membrane-bounded organelle|GO:0043226,organelle	GO:0008113,peptide-methionine (S)-S-oxide reductase activity|GO:0003824,catalytic activity|GO:0016671,oxidoreductase activity, acting on a sulfur group of donors, disulfide as acceptor|GO:0016667,oxidoreductase activity, acting on a sulfur group of donors|GO:0016491,oxidoreductase activity		http://www.uniprot.org/uniprot/Q923M1	False
Mprip	0.05	-4.32193	Q9ERE6	Mprip	GO:0033036,macromolecule localization|GO:0008104,protein localization|GO:0032515,negative regulation of phosphoprotein phosphatase activity|GO:0009893,positive regulation of metabolic process|GO:0019222,regulation of metabolic process|GO:0016311,dephosphorylation|GO:0010921,regulation of phosphatase activity|GO:0031325,positive regulation of cellular metabolic process|GO:0010923,negative regulati…	GO:0032432,actin filament bundle|GO:0001725,stress fiber|GO:0043228,non-membrane-bounded organelle|GO:0015629,actin cytoskeleton|GO:0043232,intracellular non-membrane-bounded organelle|GO:0005856,cytoskeleton|GO:0044464,cell part|GO:0005623,cell|GO:0005737,cytoplasm|GO:0044446,intracellular organelle part|GO:0043229,intracellular organelle|GO:0044430,cytoskeletal part|GO:0044424,intracellular par…	GO:0003779,actin binding|GO:0005488,binding|GO:0005515,protein binding|GO:0008092,cytoskeletal protein binding		http://www.uniprot.org/uniprot/Q9ERE6	False
Mlec	0.05	-4.32193	Q5FVQ4	Mlec	GO:0044238,primary metabolic process|GO:0005975,carbohydrate metabolic process|GO:0008152,metabolic process|GO:0071704,organic substance metabolic process	GO:0005783,endoplasmic reticulum|GO:0005789,endoplasmic reticulum membrane|GO:0042175,nuclear outer membrane-endoplasmic reticulum membrane network|GO:0043229,intracellular organelle|GO:0043227,membrane-bounded organelle|GO:0043226,organelle|GO:0031224,intrinsic component of membrane|GO:0005737,cytoplasm|GO:0031090,organelle membrane|GO:0016021,integral component of membrane|GO:0016020,membrane|G…	GO:0030246,carbohydrate binding|GO:0005488,binding		http://www.uniprot.org/uniprot/Q5FVQ4	False
Lrrfip2	0.05	-4.32193	Q4V7E8	Lrrfip2	GO:0044700,single organism signaling|GO:0051716,cellular response to stimulus|GO:0009987,cellular process|GO:0050896,response to stimulus|GO:0016055,Wnt signaling pathway|GO:0044763,single-organism cellular process|GO:0050794,regulation of cellular process|GO:0065007,biological regulation|GO:0023052,signaling|GO:0007165,signal transduction|GO:0007166,cell surface receptor signaling pathway|GO:000…		GO:0005488,binding|GO:0019904,protein domain specific binding|GO:0005515,protein binding|GO:0030275,LRR domain binding		http://www.uniprot.org/uniprot/Q4V7E8	False
Lppr2	0.05	-4.32193	Q6W5G4	Plppr2	GO:0016311,dephosphorylation|GO:0009987,cellular process|GO:0044237,cellular metabolic process|GO:0006796,phosphate-containing compound metabolic process|GO:0008152,metabolic process|GO:0006793,phosphorus metabolic process|GO:0023052,signaling|GO:0007165,signal transduction|GO:0050789,regulation of biological process|GO:0044699,single-organism process|GO:0051716,cellular response to stimulus|GO:0…	GO:0044425,membrane part|GO:0016021,integral component of membrane|GO:0016020,membrane|GO:0031224,intrinsic component of membrane|GO:0031226,intrinsic component of plasma membrane|GO:0044464,cell part|GO:0005623,cell|GO:0071944,cell periphery|GO:0005887,integral component of plasma membrane|GO:0005886,plasma membrane|GO:0044459,plasma membrane part	GO:0016787,hydrolase activity|GO:0016791,phosphatase activity|GO:0016788,hydrolase activity, acting on ester bonds|GO:0042578,phosphoric ester hydrolase activity|GO:0003824,catalytic activity|GO:0008195,phosphatidate phosphatase activity|GO:0042577,lipid phosphatase activity		http://www.uniprot.org/uniprot/Q6W5G4	False
Lpcat1	0.05	-4.32193	Q1HAQ0	Lpcat1	GO:0019220,regulation of phosphate metabolic process|GO:0080090,regulation of primary metabolic process|GO:0019222,regulation of metabolic process|GO:0060249,anatomical structure homeostasis|GO:0044281,small molecule metabolic process|GO:0044283,small molecule biosynthetic process|GO:0044255,cellular lipid metabolic process|GO:0044710,single-organism metabolic process|GO:0044711,single-organism b…	GO:0016020,membrane|GO:0005783,endoplasmic reticulum|GO:0005789,endoplasmic reticulum membrane|GO:0042175,nuclear outer membrane-endoplasmic reticulum membrane network|GO:0043229,intracellular organelle|GO:0043228,non-membrane-bounded organelle|GO:0005622,intracellular|GO:0043227,membrane-bounded organelle|GO:0043226,organelle|GO:0031224,intrinsic component of membrane|GO:0005737,cytoplasm|GO:003…	GO:0005488,binding|GO:0043169,cation binding|GO:0005509,calcium ion binding|GO:0016747,transferase activity, transferring acyl groups other than amino-acyl groups|GO:0043167,ion binding|GO:0047159,1-alkenylglycerophosphocholine O-acyltransferase activity|GO:0003824,catalytic activity|GO:0016407,acetyltransferase activity|GO:0016740,transferase activity|GO:0016746,transferase activity, transferrin…	rno01100,Metabolic pathways|rno00564,Glycerophospholipid metabolism|rno00565,Ether lipid metabolism	http://www.uniprot.org/uniprot/Q1HAQ0	False
Lims1	0.05	-4.32193	C0KUC5	Lims1	GO:0051259,protein oligomerization|GO:0022607,cellular component assembly|GO:0071822,protein complex subunit organization|GO:0070271,protein complex biogenesis|GO:0043933,macromolecular complex subunit organization|GO:0006461,protein complex assembly|GO:0051291,protein heterooligomerization|GO:0016043,cellular component organization|GO:0065003,macromolecular complex assembly|GO:0044085,cellular c…	GO:0043234,protein complex|GO:0032991,macromolecular complex|GO:0016020,membrane|GO:0070161,anchoring junction|GO:0044464,cell part|GO:0005623,cell|GO:0071944,cell periphery|GO:0005912,adherens junction|GO:0005886,plasma membrane|GO:0005924,cell-substrate adherens junction|GO:0005925,focal adhesion|GO:0030054,cell junction|GO:0030055,cell-substrate junction	GO:0005488,binding|GO:0043169,cation binding|GO:0046914,transition metal ion binding|GO:0043167,ion binding|GO:0019904,protein domain specific binding|GO:0005515,protein binding|GO:0046872,metal ion binding|GO:0008270,zinc ion binding		http://www.uniprot.org/uniprot/C0KUC5	False
Limd2	0.05	-4.32193	Q4KM31	Limd2		GO:0005737,cytoplasm|GO:0043231,intracellular membrane-bounded organelle|GO:0005634,nucleus|GO:0044464,cell part|GO:0005623,cell|GO:0005622,intracellular|GO:0043229,intracellular organelle|GO:0044424,intracellular part|GO:0043227,membrane-bounded organelle|GO:0043226,organelle	GO:0043169,cation binding|GO:0046914,transition metal ion binding|GO:0043167,ion binding|GO:0005488,binding|GO:0046872,metal ion binding|GO:0008270,zinc ion binding		http://www.uniprot.org/uniprot/Q4KM31	False
Ksr2	0.05	-4.32193	F1LY04	Ksr2	GO:0050896,response to stimulus|GO:0044238,primary metabolic process|GO:0019220,regulation of phosphate metabolic process|GO:0009893,positive regulation of metabolic process|GO:0019222,regulation of metabolic process|GO:0051246,regulation of protein metabolic process|GO:0031325,positive regulation of cellular metabolic process|GO:0048584,positive regulation of response to stimulus|GO:0031323,regu…	GO:0005737,cytoplasm|GO:0005829,cytosol|GO:0016020,membrane|GO:0044464,cell part|GO:0005623,cell|GO:0005622,intracellular|GO:0044444,cytoplasmic part|GO:0071944,cell periphery|GO:0005886,plasma membrane|GO:0044424,intracellular part	GO:0035639,purine ribonucleoside triphosphate binding|GO:0019899,enzyme binding|GO:0032947,protein complex scaffold activity|GO:0000166,nucleotide binding|GO:1901363,heterocyclic compound binding|GO:1901265,nucleoside phosphate binding|GO:0001882,nucleoside binding|GO:0043168,anion binding|GO:0019900,kinase binding|GO:0031434,mitogen-activated protein kinase kinase binding|GO:0005078,MAP-kinase s…		http://www.uniprot.org/uniprot/F1LY04	False
Jagn1	0.05	-4.32193	Q4KM64	Jagn1	GO:0030851,granulocyte differentiation|GO:0008104,protein localization|GO:0019221,cytokine-mediated signaling pathway|GO:0002446,neutrophil mediated immunity|GO:0006810,transport|GO:0030154,cell differentiation|GO:0009620,response to fungus|GO:0030223,neutrophil differentiation|GO:0006928,movement of cell or subcellular component|GO:0050900,leukocyte migration|GO:0032501,multicellular organismal …	GO:0005783,endoplasmic reticulum|GO:0005789,endoplasmic reticulum membrane|GO:0042175,nuclear outer membrane-endoplasmic reticulum membrane network|GO:0043229,intracellular organelle|GO:0043227,membrane-bounded organelle|GO:0043226,organelle|GO:0031224,intrinsic component of membrane|GO:0005737,cytoplasm|GO:0031090,organelle membrane|GO:0016021,integral component of membrane|GO:0016020,membrane|G…			http://www.uniprot.org/uniprot/Q4KM64	False
Itgb1	0.05	-4.32193	P49134	Itgb1	GO:0044238,primary metabolic process|GO:0019220,regulation of phosphate metabolic process|GO:0080090,regulation of primary metabolic process|GO:0019222,regulation of metabolic process|GO:0060249,anatomical structure homeostasis|GO:0051049,regulation of transport|GO:0048584,positive regulation of response to stimulus|GO:0048583,regulation of response to stimulus|GO:0007160,cell-matrix adhesion|GO:…	GO:0098590,plasma membrane region|GO:0098636,protein complex involved in cell adhesion|GO:0044463,cell projection part|GO:0005887,integral component of plasma membrane|GO:0044421,extracellular region part|GO:0055037,recycling endosome|GO:0048770,pigment granule|GO:0031012,extracellular matrix|GO:0097223,sperm part|GO:0043229,intracellular organelle|GO:0071944,cell periphery|GO:0001669,acrosomal v…	GO:0050840,extracellular matrix binding|GO:0019899,enzyme binding|GO:0060089,molecular transducer activity|GO:0044877,macromolecular complex binding|GO:0004872,receptor activity|GO:0001948,glycoprotein binding|GO:0043169,cation binding|GO:0042277,peptide binding|GO:0043167,ion binding|GO:0003779,actin binding|GO:0002020,protease binding|GO:0032403,protein complex binding|GO:0042805,actinin bindin…	rno04145,Phagosome|rno05410,Hypertrophic cardiomyopathy (HCM)|rno04514,Cell adhesion molecules (CAMs)|rno04810,Regulation of actin cytoskeleton|rno04151,PI3K-Akt signaling pathway|rno05205,Proteoglycans in cancer|rno04360,Axon guidance|rno05414,Dilated cardiomyopathy|rno04015,Rap1 signaling pathway|rno04512,ECM-receptor interaction|rno05412,Arrhythmogenic right ventricular cardiomyopathy (ARVC)|r…	http://www.uniprot.org/uniprot/P49134	False
Hspg2	0.05	-4.32193	O08591	HSPG2	GO:0042127,regulation of cell proliferation|GO:0009628,response to abiotic stimulus|GO:0030155,regulation of cell adhesion|GO:0007162,negative regulation of cell adhesion|GO:0023052,signaling|GO:0007165,signal transduction|GO:0007166,cell surface receptor signaling pathway|GO:0042221,response to chemical|GO:0044706,multi-multicellular organism process|GO:0001666,response to hypoxia|GO:0050789,reg…	GO:0005604,basement membrane|GO:0005578,proteinaceous extracellular matrix|GO:0005576,extracellular region|GO:0031012,extracellular matrix|GO:0044420,extracellular matrix component|GO:0044421,extracellular region part	GO:0070052,collagen V binding|GO:0044877,macromolecular complex binding|GO:0005488,binding|GO:0005515,protein binding|GO:0032403,protein complex binding|GO:0005518,collagen binding		http://www.uniprot.org/uniprot/O08591	False
Hspa13	0.05	-4.32193	O35162	Hspa13		GO:0043231,intracellular membrane-bounded organelle|GO:0005737,cytoplasm|GO:0005622,intracellular|GO:0043230,extracellular organelle|GO:0031982,vesicle|GO:0044421,extracellular region part|GO:0043227,membrane-bounded organelle|GO:0044464,cell part|GO:0044444,cytoplasmic part|GO:0005623,cell|GO:0031988,membrane-bounded vesicle|GO:0044424,intracellular part|GO:0043229,intracellular organelle|GO:000…	GO:0043168,anion binding|GO:0005488,binding|GO:0030554,adenyl nucleotide binding|GO:0035639,purine ribonucleoside triphosphate binding|GO:0097367,carbohydrate derivative binding|GO:1901363,heterocyclic compound binding|GO:1901265,nucleoside phosphate binding|GO:0000166,nucleotide binding|GO:0036094,small molecule binding|GO:0032553,ribonucleotide binding|GO:0032559,adenyl ribonucleotide binding|G…		http://www.uniprot.org/uniprot/O35162	False
Hmgb3	0.05	-4.32193	B0BN99	Hmgb3	GO:0071103,DNA conformation change|GO:0080090,regulation of primary metabolic process|GO:0019222,regulation of metabolic process|GO:0043933,macromolecular complex subunit organization|GO:0031326,regulation of cellular biosynthetic process|GO:0030154,cell differentiation|GO:0031323,regulation of cellular metabolic process|GO:0016070,RNA metabolic process|GO:0090304,nucleic acid metabolic process|G…	GO:0043231,intracellular membrane-bounded organelle|GO:0005634,nucleus|GO:0044464,cell part|GO:0005623,cell|GO:0005622,intracellular|GO:0043229,intracellular organelle|GO:0044424,intracellular part|GO:0043227,membrane-bounded organelle|GO:0043226,organelle	GO:0000400,four-way junction DNA binding|GO:0097159,organic cyclic compound binding|GO:0000217,DNA secondary structure binding|GO:0043566,structure-specific DNA binding|GO:0008301,DNA binding, bending|GO:0005488,binding|GO:0003676,nucleic acid binding|GO:0003677,DNA binding|GO:0044877,macromolecular complex binding|GO:0003682,chromatin binding|GO:1901363,heterocyclic compound binding		http://www.uniprot.org/uniprot/B0BN99	False
Hecw2	0.05	-4.32193	D4ADD3	Hecw2	GO:0044248,cellular catabolic process|GO:0043632,modification-dependent macromolecule catabolic process|GO:0044267,cellular protein metabolic process|GO:1901575,organic substance catabolic process|GO:0044265,cellular macromolecule catabolic process|GO:0044260,cellular macromolecule metabolic process|GO:0071704,organic substance metabolic process|GO:0070647,protein modification by small protein co…	GO:0005737,cytoplasm|GO:0044464,cell part|GO:0005623,cell|GO:0005622,intracellular|GO:0044424,intracellular part|GO:0005856,cytoskeleton|GO:0015630,microtubule cytoskeleton|GO:0043228,non-membrane-bounded organelle|GO:0043232,intracellular non-membrane-bounded organelle|GO:0043226,organelle|GO:0044446,intracellular organelle part|GO:0043229,intracellular organelle|GO:0072686,mitotic spindle|GO:00…	GO:0019787,ubiquitin-like protein transferase activity|GO:0004842,ubiquitin-protein transferase activity|GO:0003824,catalytic activity|GO:0016740,transferase activity|GO:0016874,ligase activity|GO:0061630,ubiquitin protein ligase activity|GO:0061659,ubiquitin-like protein ligase activity		http://www.uniprot.org/uniprot/D4ADD3	False
Gjb6	0.05	-4.32193	Q6AZ42	Gjb6	GO:0034284,response to monosaccharide|GO:0048598,embryonic morphogenesis|GO:0009746,response to hexose|GO:0048562,embryonic organ morphogenesis|GO:0048568,embryonic organ development|GO:0042592,homeostatic process|GO:0009790,embryo development|GO:0009607,response to biotic stimulus|GO:0070887,cellular response to chemical stimulus|GO:0042221,response to chemical|GO:0008219,cell death|GO:0009653,a…	GO:0098590,plasma membrane region|GO:0071944,cell periphery|GO:0005922,connexin complex|GO:0031224,intrinsic component of membrane|GO:0005921,gap junction|GO:0005737,cytoplasm|GO:0045177,apical part of cell|GO:0016021,integral component of membrane|GO:0016020,membrane|GO:0030054,cell junction|GO:0044459,plasma membrane part|GO:0016324,apical plasma membrane|GO:0098589,membrane region|GO:0005911,c…			http://www.uniprot.org/uniprot/Q6AZ42	False
Gca	0.05	-4.32193	D3ZYI0	Gca	GO:0044238,primary metabolic process|GO:0019538,protein metabolic process|GO:0043170,macromolecule metabolic process|GO:0071704,organic substance metabolic process|GO:0008152,metabolic process|GO:0006508,proteolysis|GO:1901564,organonitrogen compound metabolic process|GO:0006807,nitrogen compound metabolic process	GO:0005737,cytoplasm|GO:0005622,intracellular|GO:0043230,extracellular organelle|GO:0031982,vesicle|GO:0044421,extracellular region part|GO:0043227,membrane-bounded organelle|GO:0016020,membrane|GO:0044464,cell part|GO:0005623,cell|GO:0031988,membrane-bounded vesicle|GO:0071944,cell periphery|GO:0005886,plasma membrane|GO:0044424,intracellular part|GO:0005576,extracellular region|GO:1903561,extra…	GO:0005488,binding|GO:0016787,hydrolase activity|GO:0004175,endopeptidase activity|GO:0043169,cation binding|GO:0046983,protein dimerization activity|GO:0046982,protein heterodimerization activity|GO:0043167,ion binding|GO:0070011,peptidase activity, acting on L-amino acid peptides|GO:0003824,catalytic activity|GO:0004197,cysteine-type endopeptidase activity|GO:0005509,calcium ion binding|GO:0005…		http://www.uniprot.org/uniprot/D3ZYI0	False
Gatsl2	0.05	-4.32193	G3V665	Gatsl2	GO:1903432,regulation of TORC1 signaling|GO:0048585,negative regulation of response to stimulus|GO:0048583,regulation of response to stimulus|GO:1904262,negative regulation of TORC1 signaling|GO:0023057,negative regulation of signaling|GO:0023052,signaling|GO:0007165,signal transduction|GO:0023051,regulation of signaling|GO:0035556,intracellular signal transduction|GO:0010646,regulation of cell c…	GO:0061700,GATOR2 complex|GO:0043234,protein complex|GO:0032991,macromolecular complex|GO:0005829,cytosol|GO:0044464,cell part|GO:0005623,cell|GO:0005737,cytoplasm|GO:0044444,cytoplasmic part|GO:0044424,intracellular part|GO:0005622,intracellular|GO:0035859,Seh1-associated complex	GO:0005515,protein binding|GO:0042802,identical protein binding|GO:0005488,binding		http://www.uniprot.org/uniprot/G3V665	False
Fer	0.05	-4.32193	P09760	Fer	GO:0036119,response to platelet-derived growth factor|GO:0006887,exocytosis|GO:0019220,regulation of phosphate metabolic process|GO:0019221,cytokine-mediated signaling pathway|GO:0019222,regulation of metabolic process|GO:0034446,substrate adhesion-dependent cell spreading|GO:0051049,regulation of transport|GO:0048585,negative regulation of response to stimulus|GO:0043412,macromolecule modificati…	GO:0019897,extrinsic component of plasma membrane|GO:0015629,actin cytoskeleton|GO:0031974,membrane-enclosed lumen|GO:0019898,extrinsic component of membrane|GO:0043229,intracellular organelle|GO:0043228,non-membrane-bounded organelle|GO:0000785,chromatin|GO:0098552,side of membrane|GO:0000228,nuclear chromosome|GO:0043227,membrane-bounded organelle|GO:0043226,organelle|GO:0030054,cell junction|G…	GO:0035639,purine ribonucleoside triphosphate binding|GO:0019899,enzyme binding|GO:0031267,small GTPase binding|GO:0051020,GTPase binding|GO:0004672,protein kinase activity|GO:0043167,ion binding|GO:1901363,heterocyclic compound binding|GO:0001883,purine nucleoside binding|GO:0001882,nucleoside binding|GO:0043168,anion binding|GO:0019900,kinase binding|GO:0000166,nucleotide binding|GO:0003779,act…		http://www.uniprot.org/uniprot/P09760	False
Fam65a	0.05	-4.32193	Q4FZU8	Fam65a	GO:0033157,regulation of intracellular protein transport|GO:0009991,response to extracellular stimulus|GO:0008104,protein localization|GO:0032388,positive regulation of intracellular transport|GO:0060341,regulation of cellular localization|GO:0072600,establishment of protein localization to Golgi|GO:0051049,regulation of transport|GO:0032386,regulation of intracellular transport|GO:0051649,establ…	GO:0005737,cytoplasm|GO:0044464,cell part|GO:0005623,cell|GO:0005622,intracellular|GO:0044424,intracellular part|GO:0005794,Golgi apparatus|GO:0043231,intracellular membrane-bounded organelle|GO:0016020,membrane|GO:0044444,cytoplasmic part|GO:0043229,intracellular organelle|GO:0012505,endomembrane system|GO:0043227,membrane-bounded organelle|GO:0043226,organelle	GO:0071889,14-3-3 protein binding|GO:0005488,binding|GO:0005515,protein binding		http://www.uniprot.org/uniprot/Q4FZU8	False
Fam131b	0.05	-4.32193	F8WFH6	Fam131b	GO:0032107,regulation of response to nutrient levels|GO:0009894,regulation of catabolic process|GO:0008152,metabolic process|GO:0019222,regulation of metabolic process|GO:0032101,regulation of response to external stimulus|GO:0016236,macroautophagy|GO:0032104,regulation of response to extracellular stimulus|GO:0051128,regulation of cellular component organization|GO:1903008,organelle disassembly|…	GO:0005737,cytoplasm|GO:0044446,intracellular organelle part|GO:0043231,intracellular membrane-bounded organelle|GO:0031981,nuclear lumen|GO:0043233,organelle lumen|GO:0005634,nucleus|GO:0044464,cell part|GO:0031974,membrane-enclosed lumen|GO:0005622,intracellular|GO:0005654,nucleoplasm|GO:0070013,intracellular organelle lumen|GO:0043229,intracellular organelle|GO:0044428,nuclear part|GO:0005623,…			http://www.uniprot.org/uniprot/F8WFH6	False
Emb	0.05	-4.32193	O88775	Emb	GO:0015850,organic hydroxy compound transport|GO:0015727,lactate transport|GO:1903825,organic acid transmembrane transport|GO:0044699,single-organism process|GO:0035879,plasma membrane lactate transport|GO:0035873,lactate transmembrane transport|GO:0051179,localization|GO:0071702,organic substance transport|GO:0022610,biological adhesion|GO:0006810,transport|GO:0015718,monocarboxylic acid transpo…	GO:0031226,intrinsic component of plasma membrane|GO:0016021,integral component of membrane|GO:0016020,membrane|GO:0044464,cell part|GO:0005623,cell|GO:0031224,intrinsic component of membrane|GO:0071944,cell periphery|GO:0045202,synapse|GO:0005887,integral component of plasma membrane|GO:0005886,plasma membrane|GO:0044425,membrane part|GO:0044459,plasma membrane part|GO:0030054,cell junction	GO:0005488,binding|GO:0005515,protein binding		http://www.uniprot.org/uniprot/O88775	False
Elavl4	0.05	-4.32193	O09032	Elavl4	GO:0019222,regulation of metabolic process|GO:0007612,learning|GO:0016358,dendrite development|GO:0007610,behavior|GO:0007611,learning or memory|GO:0031344,regulation of cell projection organization|GO:0071840,cellular component organization or biogenesis|GO:0031346,positive regulation of cell projection organization|GO:0051716,cellular response to stimulus|GO:0010608,posttranscriptional regulati…	GO:0005635,nuclear envelope|GO:0030427,site of polarized growth|GO:0030426,growth cone|GO:0030425,dendrite|GO:0031975,envelope|GO:0043229,intracellular organelle|GO:0043228,non-membrane-bounded organelle|GO:0043227,membrane-bounded organelle|GO:0043226,organelle|GO:0005856,cytoskeleton|GO:0005634,nucleus|GO:0016020,membrane|GO:0030529,intracellular ribonucleoprotein complex|GO:0097458,neuron part…	GO:0005488,binding|GO:0036094,small molecule binding|GO:0005515,protein binding|GO:0097159,organic cyclic compound binding|GO:0044822,poly(A) RNA binding|GO:0000166,nucleotide binding|GO:0017091,AU-rich element binding|GO:0003723,RNA binding|GO:0003676,nucleic acid binding|GO:0003729,mRNA binding|GO:1901363,heterocyclic compound binding|GO:1901265,nucleoside phosphate binding|GO:0003730,mRNA 3'-U…		http://www.uniprot.org/uniprot/O09032	False
Dip2c	0.05	-4.32193	D3ZZB0	Dip2c	GO:0008152,metabolic process	GO:0043231,intracellular membrane-bounded organelle|GO:0005634,nucleus|GO:0044464,cell part|GO:0005623,cell|GO:0005622,intracellular|GO:0043229,intracellular organelle|GO:0044424,intracellular part|GO:0043227,membrane-bounded organelle|GO:0043226,organelle	GO:0003824,catalytic activity|GO:0008134,transcription factor binding|GO:0005488,binding|GO:0005515,protein binding		http://www.uniprot.org/uniprot/D3ZZB0	False
Dbndd2	0.05	-4.32193	Q331S7	Dbndd2	GO:0033673,negative regulation of kinase activity|GO:0043549,regulation of kinase activity|GO:0009892,negative regulation of metabolic process|GO:0080090,regulation of primary metabolic process|GO:0019222,regulation of metabolic process|GO:0044092,negative regulation of molecular function|GO:0031324,negative regulation of cellular metabolic process|GO:0031323,regulation of cellular metabolic proc…	GO:0005737,cytoplasm|GO:0044464,cell part|GO:0005623,cell|GO:0005622,intracellular|GO:0044424,intracellular part|GO:0008021,synaptic vesicle|GO:0043229,intracellular organelle|GO:0045202,synapse|GO:0030133,transport vesicle|GO:0043227,membrane-bounded organelle|GO:0043226,organelle|GO:0044433,cytoplasmic vesicle part|GO:0031982,vesicle|GO:0016023,cytoplasmic, membrane-bounded vesicle|GO:0031410,c…			http://www.uniprot.org/uniprot/Q331S7	False
Crtac1	0.05	-4.32193	A0A096MJG4	Crtac1			GO:0043169,cation binding|GO:0043167,ion binding|GO:0005488,binding|GO:0046872,metal ion binding|GO:0005509,calcium ion binding		http://www.uniprot.org/uniprot/A0A096MJG4	False
Cpne7	0.05	-4.32193	H1UBN0	Cpne7	GO:0051716,cellular response to stimulus|GO:0071248,cellular response to metal ion|GO:0010038,response to metal ion|GO:0050896,response to stimulus|GO:0009987,cellular process|GO:0071241,cellular response to inorganic substance|GO:0071277,cellular response to calcium ion|GO:0051592,response to calcium ion|GO:0070887,cellular response to chemical stimulus|GO:0042221,response to chemical|GO:0010035…	GO:0005737,cytoplasm|GO:0043230,extracellular organelle|GO:0070062,extracellular exosome|GO:0044421,extracellular region part|GO:0005634,nucleus|GO:0016020,membrane|GO:0044464,cell part|GO:0031982,vesicle|GO:0005623,cell|GO:0005622,intracellular|GO:0043229,intracellular organelle|GO:0071944,cell periphery|GO:0005886,plasma membrane|GO:0044424,intracellular part|GO:0005576,extracellular region|GO:…			http://www.uniprot.org/uniprot/H1UBN0	False
Commd2	0.05	-4.32193	D3ZLN7	Commd2					http://www.uniprot.org/uniprot/D3ZLN7	False
Clcc1	0.05	-4.32193	Q9WU61	Clcc1	GO:0006810,transport|GO:1902476,chloride transmembrane transport|GO:0006811,ion transport|GO:0009987,cellular process|GO:0044765,single-organism transport|GO:0051179,localization|GO:0034220,ion transmembrane transport|GO:0006820,anion transport|GO:0006821,chloride transport|GO:0044763,single-organism cellular process|GO:0044699,single-organism process|GO:0098661,inorganic anion transmembrane tran…	GO:0005783,endoplasmic reticulum|GO:0034707,chloride channel complex|GO:0043229,intracellular organelle|GO:0034702,ion channel complex|GO:0043227,membrane-bounded organelle|GO:0043226,organelle|GO:0031224,intrinsic component of membrane|GO:0005737,cytoplasm|GO:0016021,integral component of membrane|GO:0016020,membrane|GO:0005739,mitochondrion|GO:0005794,Golgi apparatus|GO:1902495,transmembrane tr…	GO:0022891,substrate-specific transmembrane transporter activity|GO:0022838,substrate-specific channel activity|GO:0005215,transporter activity|GO:0008509,anion transmembrane transporter activity|GO:0015108,chloride transmembrane transporter activity|GO:0015075,ion transmembrane transporter activity|GO:0022857,transmembrane transporter activity|GO:0022892,substrate-specific transporter activity|G…		http://www.uniprot.org/uniprot/Q9WU61	False
Ccdc6	0.05	-4.32193	D4AEK9	Ccdc6		GO:0005737,cytoplasm|GO:0044464,cell part|GO:0005623,cell|GO:0005622,intracellular|GO:0044424,intracellular part|GO:0005829,cytosol|GO:0044444,cytoplasmic part			http://www.uniprot.org/uniprot/D4AEK9	False
Bloc1s2	0.05	-4.32193	Q32WR5	Bloc1s2	GO:0080090,regulation of primary metabolic process|GO:0019222,regulation of metabolic process|GO:0048468,cell development|GO:0061024,membrane organization|GO:0007165,signal transduction|GO:0007166,cell surface receptor signaling pathway|GO:0051656,establishment of organelle localization|GO:1901362,organic cyclic compound biosynthetic process|GO:0007006,mitochondrial membrane organization|GO:00070…	GO:0055037,recycling endosome|GO:0043229,intracellular organelle|GO:0043228,non-membrane-bounded organelle|GO:0043227,membrane-bounded organelle|GO:0043226,organelle|GO:0005856,cytoskeleton|GO:0005813,centrosome|GO:0005634,nucleus|GO:0005739,mitochondrion|GO:0005815,microtubule organizing center|GO:0044430,cytoskeletal part|GO:0005737,cytoplasm|GO:0015630,microtubule cytoskeleton|GO:0012505,endom…	GO:0008022,protein C-terminus binding|GO:0005488,binding|GO:0005515,protein binding|GO:0003824,catalytic activity|GO:0016491,oxidoreductase activity		http://www.uniprot.org/uniprot/Q32WR5	False
Asl	0.05	-4.32193	P20673	Asl	GO:0009628,response to abiotic stimulus|GO:0006473,protein acetylation|GO:0006475,internal protein amino acid acetylation|GO:0044281,small molecule metabolic process|GO:0044283,small molecule biosynthetic process|GO:0010043,response to zinc ion|GO:1901576,organic substance biosynthetic process|GO:0072350,tricarboxylic acid metabolic process|GO:0044710,single-organism metabolic process|GO:0044711,…	GO:0005783,endoplasmic reticulum|GO:0031975,envelope|GO:0043229,intracellular organelle|GO:0043227,membrane-bounded organelle|GO:0043226,organelle|GO:0005737,cytoplasm|GO:0043204,perikaryon|GO:0005634,nucleus|GO:0016020,membrane|GO:0044444,cytoplasmic part|GO:0005739,mitochondrion|GO:0097458,neuron part|GO:0043005,neuron projection|GO:0048471,perinuclear region of cytoplasm|GO:0043025,neuronal ce…	GO:0004056,argininosuccinate lyase activity|GO:0016840,carbon-nitrogen lyase activity|GO:0016842,amidine-lyase activity|GO:0016829,lyase activity|GO:0003824,catalytic activity	rno00250,Alanine, aspartate and glutamate metabolism|rno01230,Biosynthesis of amino acids|rno01100,Metabolic pathways|rno00220,Arginine biosynthesis	http://www.uniprot.org/uniprot/P20673	False
Apod	0.05	-4.32193	P23593	Apod	GO:0032880,regulation of protein localization|GO:0033157,regulation of intracellular protein transport|GO:0034443,negative regulation of lipoprotein oxidation|GO:0034442,regulation of lipoprotein oxidation|GO:0080090,regulation of primary metabolic process|GO:0019222,regulation of metabolic process|GO:0034440,lipid oxidation|GO:0051049,regulation of transport|GO:0048585,negative regulation of res…	GO:0022626,cytosolic ribosome|GO:0005783,endoplasmic reticulum|GO:0030425,dendrite|GO:0043229,intracellular organelle|GO:0043228,non-membrane-bounded organelle|GO:0043227,membrane-bounded organelle|GO:0043226,organelle|GO:0005737,cytoplasm|GO:0005615,extracellular space|GO:0030529,intracellular ribonucleoprotein complex|GO:0097458,neuron part|GO:0005576,extracellular region|GO:0043005,neuron proj…	GO:0032934,sterol binding|GO:0015485,cholesterol binding|GO:0043178,alcohol binding|GO:0005215,transporter activity|GO:0008289,lipid binding|GO:0036094,small molecule binding|GO:0005488,binding|GO:0097159,organic cyclic compound binding|GO:0005496,steroid binding		http://www.uniprot.org/uniprot/P23593	False
Apba2	0.05	-4.32193	O35431	Apba2	GO:0008104,protein localization|GO:0008152,metabolic process|GO:0019222,regulation of metabolic process|GO:0051648,vesicle localization|GO:0006836,neurotransmitter transport|GO:0007610,behavior|GO:0009790,embryo development|GO:0032940,secretion by cell|GO:0009792,embryo development ending in birth or egg hatching|GO:0023052,signaling|GO:0001505,regulation of neurotransmitter levels|GO:0035264,mul…	GO:0008021,synaptic vesicle|GO:0043229,intracellular organelle|GO:0071944,cell periphery|GO:0045202,synapse|GO:0043227,membrane-bounded organelle|GO:0043226,organelle|GO:0005737,cytoplasm|GO:0031982,vesicle|GO:0016023,cytoplasmic, membrane-bounded vesicle|GO:0031410,cytoplasmic vesicle|GO:0016020,membrane|GO:0031988,membrane-bounded vesicle|GO:0097458,neuron part|GO:0044456,synapse part|GO:000588…	GO:0043168,anion binding|GO:0001540,amyloid-beta binding|GO:0035091,phosphatidylinositol binding|GO:0033218,amide binding|GO:0005543,phospholipid binding|GO:0008289,lipid binding|GO:0005546,phosphatidylinositol-4,5-bisphosphate binding|GO:0043167,ion binding|GO:1902936,phosphatidylinositol bisphosphate binding|GO:0005488,binding|GO:0005515,protein binding|GO:1901981,phosphatidylinositol phosphate…		http://www.uniprot.org/uniprot/O35431	False
Anapc4	0.05	-4.32193	D3ZUB7	Anapc4	GO:0080090,regulation of primary metabolic process|GO:0019222,regulation of metabolic process|GO:0010965,regulation of mitotic sister chromatid separation|GO:0071840,cellular component organization or biogenesis|GO:0044712,single-organism catabolic process|GO:0044710,single-organism metabolic process|GO:0032434,regulation of proteasomal ubiquitin-dependent protein catabolic process|GO:0070647,pro…	GO:0043234,protein complex|GO:0032991,macromolecular complex|GO:0043231,intracellular membrane-bounded organelle|GO:0005634,nucleus|GO:0044464,cell part|GO:0000151,ubiquitin ligase complex|GO:0000152,nuclear ubiquitin ligase complex|GO:0005622,intracellular|GO:0044446,intracellular organelle part|GO:1902494,catalytic complex|GO:0043229,intracellular organelle|GO:0044428,nuclear part|GO:0005623,ce…	GO:0019899,enzyme binding|GO:0019903,protein phosphatase binding|GO:0019902,phosphatase binding|GO:0005488,binding|GO:0005515,protein binding	rno04914,Progesterone-mediated oocyte maturation|rno05166,HTLV-I infection|rno04110,Cell cycle|rno04120,Ubiquitin mediated proteolysis|rno04114,Oocyte meiosis	http://www.uniprot.org/uniprot/D3ZUB7	False
Add1	0.05	-4.32193	Q63028	Add1	GO:0051049,regulation of transport|GO:0008064,regulation of actin polymerization or depolymerization|GO:0072359,circulatory system development|GO:0072358,cardiovascular system development|GO:0071840,cellular component organization or biogenesis|GO:0051716,cellular response to stimulus|GO:0051494,negative regulation of cytoskeleton organization|GO:0051493,regulation of cytoskeleton organization|GO…	GO:0030425,dendrite|GO:0043229,intracellular organelle|GO:0043228,non-membrane-bounded organelle|GO:0045202,synapse|GO:0043226,organelle|GO:0005856,cytoskeleton|GO:0016020,membrane|GO:0044309,neuron spine|GO:0097458,neuron part|GO:0044456,synapse part|GO:0043005,neuron projection|GO:0048471,perinuclear region of cytoplasm|GO:0005737,cytoplasm|GO:0071944,cell periphery|GO:0014069,postsynaptic dens…	GO:0008092,cytoskeletal protein binding|GO:0042608,T cell receptor binding|GO:0003779,actin binding|GO:0044877,macromolecular complex binding|GO:0005516,calmodulin binding|GO:0005515,protein binding|GO:0032403,protein complex binding|GO:0005102,receptor binding|GO:0005488,binding		http://www.uniprot.org/uniprot/Q63028	False
Actl6b	0.05	-4.32193	P86173	Actl6b	GO:0048856,anatomical structure development|GO:0032774,RNA biosynthetic process|GO:0080090,regulation of primary metabolic process|GO:0019222,regulation of metabolic process|GO:0043933,macromolecular complex subunit organization|GO:0031326,regulation of cellular biosynthetic process|GO:0031323,regulation of cellular metabolic process|GO:0021510,spinal cord development|GO:0090304,nucleic acid meta…	GO:0031974,membrane-enclosed lumen|GO:0043229,intracellular organelle|GO:0043228,non-membrane-bounded organelle|GO:0043227,membrane-bounded organelle|GO:0043226,organelle|GO:0070603,SWI/SNF superfamily-type complex|GO:0031981,nuclear lumen|GO:0005730,nucleolus|GO:0005634,nucleus|GO:0097458,neuron part|GO:0044428,nuclear part|GO:0090544,BAF-type complex|GO:0043234,protein complex|GO:0032991,macrom…			http://www.uniprot.org/uniprot/P86173	False
Usp15	20	4.32193	Q9R085	Usp15	GO:0080090,regulation of primary metabolic process|GO:0019222,regulation of metabolic process|GO:0030509,BMP signaling pathway|GO:0007165,signal transduction|GO:0007166,cell surface receptor signaling pathway|GO:0007167,enzyme linked receptor protein signaling pathway|GO:1901362,organic cyclic compound biosynthetic process|GO:0071840,cellular component organization or biogenesis|GO:0044710,single…	GO:0005737,cytoplasm|GO:0043231,intracellular membrane-bounded organelle|GO:0005634,nucleus|GO:0044464,cell part|GO:0005623,cell|GO:0005622,intracellular|GO:0043229,intracellular organelle|GO:0044424,intracellular part|GO:0043227,membrane-bounded organelle|GO:0043226,organelle|GO:0005829,cytosol|GO:0044444,cytoplasmic part|GO:0005739,mitochondrion	GO:0016787,hydrolase activity|GO:0004175,endopeptidase activity|GO:0019783,ubiquitin-like protein-specific protease activity|GO:0004197,cysteine-type endopeptidase activity|GO:0008234,cysteine-type peptidase activity|GO:0003824,catalytic activity|GO:0036459,thiol-dependent ubiquitinyl hydrolase activity|GO:0070011,peptidase activity, acting on L-amino acid peptides|GO:0008233,peptidase activity|G…		http://www.uniprot.org/uniprot/Q9R085	False
Urb2	20	4.32193	D4AAN0	Urb2	GO:0022613,ribonucleoprotein complex biogenesis|GO:0044085,cellular component biogenesis|GO:0042254,ribosome biogenesis|GO:0071840,cellular component organization or biogenesis	GO:0031974,membrane-enclosed lumen|GO:0016235,aggresome|GO:0043229,intracellular organelle|GO:0043228,non-membrane-bounded organelle|GO:0043227,membrane-bounded organelle|GO:0043226,organelle|GO:0044446,intracellular organelle part|GO:0031981,nuclear lumen|GO:0005730,nucleolus|GO:0005634,nucleus|GO:0016234,inclusion body|GO:0043231,intracellular membrane-bounded organelle|GO:0043232,intracellular…			http://www.uniprot.org/uniprot/D4AAN0	False
Tmcc2	20	4.32193	D3ZE26	Tmcc2	GO:0044238,primary metabolic process|GO:1901564,organonitrogen compound metabolic process|GO:0019538,protein metabolic process|GO:0043170,macromolecule metabolic process|GO:0071704,organic substance metabolic process|GO:0006807,nitrogen compound metabolic process|GO:0008152,metabolic process|GO:0042982,amyloid precursor protein metabolic process	GO:0005737,cytoplasm|GO:0005783,endoplasmic reticulum|GO:0016021,integral component of membrane|GO:0016020,membrane|GO:0044464,cell part|GO:0044444,cytoplasmic part|GO:0005623,cell|GO:0005622,intracellular|GO:0043229,intracellular organelle|GO:0012505,endomembrane system|GO:0044424,intracellular part|GO:0044425,membrane part|GO:0043227,membrane-bounded organelle|GO:0043226,organelle|GO:0031224,in…			http://www.uniprot.org/uniprot/D3ZE26	False
Syt17	20	4.32193	Q62807	Syt17	GO:0051648,vesicle localization|GO:0051046,regulation of secretion|GO:0051049,regulation of transport|GO:0006836,neurotransmitter transport|GO:0097480,establishment of synaptic vesicle localization|GO:0032940,secretion by cell|GO:0023052,signaling|GO:1903530,regulation of secretion by cell|GO:0051656,establishment of organelle localization|GO:0050789,regulation of biological process|GO:0044699,si…	GO:0043229,intracellular organelle|GO:0071944,cell periphery|GO:0043227,membrane-bounded organelle|GO:0043226,organelle|GO:0005737,cytoplasm|GO:0044446,intracellular organelle part|GO:0031984,organelle subcompartment|GO:0016020,membrane|GO:0044431,Golgi apparatus part|GO:0005794,Golgi apparatus|GO:0012505,endomembrane system|GO:0005886,plasma membrane|GO:0043231,intracellular membrane-bounded org…	GO:0043168,anion binding|GO:0043169,cation binding|GO:0000149,SNARE binding|GO:0005543,phospholipid binding|GO:0005544,calcium-dependent phospholipid binding|GO:0008289,lipid binding|GO:0043167,ion binding|GO:0019905,syntaxin binding|GO:0005509,calcium ion binding|GO:0005515,protein binding|GO:0030276,clathrin binding|GO:0046872,metal ion binding|GO:0005488,binding		http://www.uniprot.org/uniprot/Q62807	False
Sms	20	4.32193	Q3MIE9	Sms	GO:0006596,polyamine biosynthetic process|GO:0006597,spermine biosynthetic process|GO:0006595,polyamine metabolic process|GO:0042401,cellular biogenic amine biosynthetic process|GO:0034641,cellular nitrogen compound metabolic process|GO:0006807,nitrogen compound metabolic process|GO:0008215,spermine metabolic process|GO:1901576,organic substance biosynthetic process|GO:0097164,ammonium ion metabo…	GO:0043230,extracellular organelle|GO:0031982,vesicle|GO:0044421,extracellular region part|GO:0043227,membrane-bounded organelle|GO:0031988,membrane-bounded vesicle|GO:0005576,extracellular region|GO:1903561,extracellular vesicle|GO:0065010,extracellular membrane-bounded organelle|GO:0043226,organelle|GO:0070062,extracellular exosome	GO:0016765,transferase activity, transferring alkyl or aryl (other than methyl) groups|GO:0016740,transferase activity|GO:0016768,spermine synthase activity|GO:0003824,catalytic activity	rno01100,Metabolic pathways|rno00480,Glutathione metabolism|rno00330,Arginine and proline metabolism|rno00410,beta-Alanine metabolism|rno00270,Cysteine and methionine metabolism	http://www.uniprot.org/uniprot/Q3MIE9	False
Rtn4ip1	20	4.32193	B2GUZ6	Rtn4ip1	GO:0008152,metabolic process|GO:0044710,single-organism metabolic process|GO:0044699,single-organism process|GO:0055114,oxidation-reduction process	GO:0031975,envelope|GO:0043229,intracellular organelle|GO:0043227,membrane-bounded organelle|GO:0043226,organelle|GO:0005737,cytoplasm|GO:0031090,organelle membrane|GO:0098805,whole membrane|GO:0016020,membrane|GO:0005740,mitochondrial envelope|GO:0005739,mitochondrion|GO:0031968,organelle outer membrane|GO:0098588,bounding membrane of organelle|GO:0031967,organelle envelope|GO:0031966,mitochondr…	GO:0005488,binding|GO:0043169,cation binding|GO:0046914,transition metal ion binding|GO:0043167,ion binding|GO:0003824,catalytic activity|GO:0008270,zinc ion binding|GO:0046872,metal ion binding|GO:0016491,oxidoreductase activity		http://www.uniprot.org/uniprot/B2GUZ6	False
Rnf141	20	4.32193	Q6IV57	Rnf141	GO:0080090,regulation of primary metabolic process|GO:0019222,regulation of metabolic process|GO:0031326,regulation of cellular biosynthetic process|GO:0031323,regulation of cellular metabolic process|GO:0090304,nucleic acid metabolic process|GO:0044249,cellular biosynthetic process|GO:0034641,cellular nitrogen compound metabolic process|GO:0006807,nitrogen compound metabolic process|GO:0034645,c…	GO:0016020,membrane	GO:0019787,ubiquitin-like protein transferase activity|GO:0043169,cation binding|GO:0046914,transition metal ion binding|GO:0097159,organic cyclic compound binding|GO:0043167,ion binding|GO:0003824,catalytic activity|GO:0016740,transferase activity|GO:0008270,zinc ion binding|GO:0003676,nucleic acid binding|GO:0003677,DNA binding|GO:0046872,metal ion binding|GO:0004842,ubiquitin-protein transfera…		http://www.uniprot.org/uniprot/Q6IV57	False
Rnasek	20	4.32193	D3ZIM6	Rnasek	GO:0032774,RNA biosynthetic process|GO:0090304,nucleic acid metabolic process|GO:0090305,nucleic acid phosphodiester bond hydrolysis|GO:0034641,cellular nitrogen compound metabolic process|GO:0006807,nitrogen compound metabolic process|GO:0034645,cellular macromolecule biosynthetic process|GO:0034660,ncRNA metabolic process|GO:1901362,organic cyclic compound biosynthetic process|GO:0097659,nuclei…	GO:0044425,membrane part|GO:0016021,integral component of membrane|GO:0016020,membrane|GO:0031224,intrinsic component of membrane	GO:0016787,hydrolase activity|GO:0004518,nuclease activity|GO:0004519,endonuclease activity|GO:0004540,ribonuclease activity|GO:0004521,endoribonuclease activity|GO:0016788,hydrolase activity, acting on ester bonds|GO:0003824,catalytic activity		http://www.uniprot.org/uniprot/D3ZIM6	False
RGD1566320	20	4.32193	D4ABV0	RGD1566320		GO:0005737,cytoplasm|GO:0043231,intracellular membrane-bounded organelle|GO:0044464,cell part|GO:0043229,intracellular organelle|GO:0005739,mitochondrion|GO:0005622,intracellular|GO:0044444,cytoplasmic part|GO:0005623,cell|GO:0044424,intracellular part|GO:0043227,membrane-bounded organelle|GO:0043226,organelle|GO:0016021,integral component of membrane|GO:0016020,membrane|GO:0044425,membrane part|…			http://www.uniprot.org/uniprot/D4ABV0	False
Psmf1	20	4.32193	Q5XIU5	Psmf1	GO:0009894,regulation of catabolic process|GO:0009895,negative regulation of catabolic process|GO:0009892,negative regulation of metabolic process|GO:0080090,regulation of primary metabolic process|GO:0031329,regulation of cellular catabolic process|GO:0031324,negative regulation of cellular metabolic process|GO:0031323,regulation of cellular metabolic process|GO:0044248,cellular catabolic proces…	GO:0043234,protein complex|GO:0005737,cytoplasm|GO:0032991,macromolecular complex|GO:0005783,endoplasmic reticulum|GO:0005829,cytosol|GO:0044464,cell part|GO:0044444,cytoplasmic part|GO:0005623,cell|GO:0005622,intracellular|GO:0043229,intracellular organelle|GO:0012505,endomembrane system|GO:0044424,intracellular part|GO:0000502,proteasome complex|GO:0043227,membrane-bounded organelle|GO:0043226,…	GO:0070628,proteasome binding|GO:0005488,binding|GO:0005515,protein binding|GO:0032403,protein complex binding|GO:0044877,macromolecular complex binding	rno03050,Proteasome	http://www.uniprot.org/uniprot/Q5XIU5	False
Prkag2	20	4.32193	Q6V7V4	Prkag2	GO:0043549,regulation of kinase activity|GO:0019220,regulation of phosphate metabolic process|GO:0080090,regulation of primary metabolic process|GO:0019222,regulation of metabolic process|GO:0032147,activation of protein kinase activity|GO:0010800,positive regulation of peptidyl-threonine phosphorylation|GO:0009166,nucleotide catabolic process|GO:1903578,regulation of ATP metabolic process|GO:000…	GO:0043234,protein complex|GO:0031588,nucleotide-activated protein kinase complex|GO:0032991,macromolecular complex|GO:1902494,catalytic complex|GO:0061695,transferase complex, transferring phosphorus-containing groups|GO:1902911,protein kinase complex|GO:1902554,serine/threonine protein kinase complex|GO:0005623,cell|GO:0005622,intracellular|GO:0005576,extracellular region|GO:1990234,transferase…	GO:0019207,kinase regulator activity|GO:0035639,purine ribonucleoside triphosphate binding|GO:0019209,kinase activator activity|GO:0019899,enzyme binding|GO:0008047,enzyme activator activity|GO:0019901,protein kinase binding|GO:0004857,enzyme inhibitor activity|GO:0098772,molecular function regulator|GO:1901363,heterocyclic compound binding|GO:0001883,purine nucleoside binding|GO:0008607,phosphor…	rno04910,Insulin signaling pathway|rno04922,Glucagon signaling pathway|rno04152,AMPK signaling pathway|rno04920,Adipocytokine signaling pathway|rno04710,Circadian rhythm|rno04921,Oxytocin signaling pathway|rno04068,FoxO signaling pathway|rno04211,Longevity regulating pathway|rno04213,Longevity regulating pathway - multiple species|rno04931,Insulin resistance|rno04932,Non-alcoholic fatty liver dis…	http://www.uniprot.org/uniprot/Q6V7V4	False
Ppp6r2	20	4.32193	F1M6T6	Ppp6r2		GO:0005737,cytoplasm|GO:0043231,intracellular membrane-bounded organelle|GO:0044464,cell part|GO:0005623,cell|GO:0005622,intracellular|GO:0043229,intracellular organelle|GO:0044424,intracellular part|GO:0043227,membrane-bounded organelle|GO:0043226,organelle|GO:0005829,cytosol|GO:0044444,cytoplasmic part			http://www.uniprot.org/uniprot/F1M6T6	False
Ppm1k	20	4.32193	D4A7X5	Ppm1k	GO:0071704,organic substance metabolic process|GO:0044267,cellular protein metabolic process|GO:0044260,cellular macromolecule metabolic process|GO:0044238,primary metabolic process|GO:0016311,dephosphorylation|GO:0006470,protein dephosphorylation|GO:0009987,cellular process|GO:0043412,macromolecule modification|GO:0006464,cellular protein modification process|GO:0043170,macromolecule metabolic p…	GO:0005737,cytoplasm|GO:0043231,intracellular membrane-bounded organelle|GO:0044464,cell part|GO:0043229,intracellular organelle|GO:0005739,mitochondrion|GO:0005622,intracellular|GO:0044444,cytoplasmic part|GO:0005623,cell|GO:0044424,intracellular part|GO:0043227,membrane-bounded organelle|GO:0043226,organelle	GO:0016787,hydrolase activity|GO:0016791,phosphatase activity|GO:0043169,cation binding|GO:0004722,protein serine/threonine phosphatase activity|GO:0004721,phosphoprotein phosphatase activity|GO:0043167,ion binding|GO:0042578,phosphoric ester hydrolase activity|GO:0003824,catalytic activity|GO:0016788,hydrolase activity, acting on ester bonds|GO:0046872,metal ion binding|GO:0005488,binding		http://www.uniprot.org/uniprot/D4A7X5	False
Ppfia2	20	4.32193	F1M8A4	Ppfia2		GO:0043230,extracellular organelle|GO:0070062,extracellular exosome|GO:0044421,extracellular region part|GO:0043227,membrane-bounded organelle|GO:0031988,membrane-bounded vesicle|GO:0005576,extracellular region|GO:0045202,synapse|GO:1903561,extracellular vesicle|GO:0065010,extracellular membrane-bounded organelle|GO:0043226,organelle|GO:0031982,vesicle	GO:0032403,protein complex binding|GO:0044877,macromolecular complex binding|GO:0005488,binding|GO:0005515,protein binding		http://www.uniprot.org/uniprot/F1M8A4	False
Pou5f1	20	4.32193	Q6MG27	Pou5f1	GO:0051234,establishment of localization|GO:0080090,regulation of primary metabolic process|GO:0019222,regulation of metabolic process|GO:0051048,negative regulation of secretion|GO:0051049,regulation of transport|GO:0048585,negative regulation of response to stimulus|GO:0048584,positive regulation of response to stimulus|GO:0048583,regulation of response to stimulus|GO:0009299,mRNA transcription…	GO:0031974,membrane-enclosed lumen|GO:0043229,intracellular organelle|GO:0043228,non-membrane-bounded organelle|GO:0000785,chromatin|GO:0000228,nuclear chromosome|GO:0043227,membrane-bounded organelle|GO:0043226,organelle|GO:0031981,nuclear lumen|GO:0005730,nucleolus|GO:0005634,nucleus|GO:0044454,nuclear chromosome part|GO:0044798,nuclear transcription factor complex|GO:0005694,chromosome|GO:0017…	GO:0019955,cytokine binding|GO:0001012,RNA polymerase II regulatory region DNA binding|GO:0001159,core promoter proximal region DNA binding|GO:0001158,enhancer sequence-specific DNA binding|GO:0031490,chromatin DNA binding|GO:0001076,transcription factor activity, RNA polymerase II transcription factor binding|GO:0001077,transcriptional activator activity, RNA polymerase II core promoter proximal…	rno04550,Signaling pathways regulating pluripotency of stem cells	http://www.uniprot.org/uniprot/Q6MG27	False
Oxsr1	20	4.32193	D3ZUC9	Oxsr1	GO:0019220,regulation of phosphate metabolic process|GO:0080090,regulation of primary metabolic process|GO:0019222,regulation of metabolic process|GO:0051049,regulation of transport|GO:0032147,activation of protein kinase activity|GO:0007165,signal transduction|GO:0034765,regulation of ion transmembrane transport|GO:0034766,negative regulation of ion transmembrane transport|GO:0023014,signal tran…	GO:0005737,cytoplasm|GO:0005622,intracellular|GO:0043230,extracellular organelle|GO:0031982,vesicle|GO:0044421,extracellular region part|GO:0043227,membrane-bounded organelle|GO:0044464,cell part|GO:0005623,cell|GO:0031988,membrane-bounded vesicle|GO:0005576,extracellular region|GO:0044424,intracellular part|GO:1903561,extracellular vesicle|GO:0065010,extracellular membrane-bounded organelle|GO:0…	GO:0035639,purine ribonucleoside triphosphate binding|GO:0060089,molecular transducer activity|GO:0004672,protein kinase activity|GO:0004871,signal transducer activity|GO:0043167,ion binding|GO:1901363,heterocyclic compound binding|GO:0001883,purine nucleoside binding|GO:0001882,nucleoside binding|GO:0043168,anion binding|GO:0043169,cation binding|GO:0005057,signal transducer activity, downstream…		http://www.uniprot.org/uniprot/D3ZUC9	False
Mybbp1a	20	4.32193	O35821	Mybbp1a	GO:0032922,circadian regulation of gene expression|GO:0080090,regulation of primary metabolic process|GO:0019222,regulation of metabolic process|GO:0051169,nuclear transport|GO:0001503,ossification|GO:0007165,signal transduction|GO:1901362,organic cyclic compound biosynthetic process|GO:1901360,organic cyclic compound metabolic process|GO:0043065,positive regulation of apoptotic process|GO:004471…	GO:0031974,membrane-enclosed lumen|GO:0031074,nucleocytoplasmic transport complex|GO:0043229,intracellular organelle|GO:0043228,non-membrane-bounded organelle|GO:0043227,membrane-bounded organelle|GO:0043226,organelle|GO:0005737,cytoplasm|GO:0031981,nuclear lumen|GO:0005730,nucleolus|GO:0005634,nucleus|GO:0016020,membrane|GO:0042564,NLS-dependent protein nuclear import complex|GO:0043234,protein …	GO:0034061,DNA polymerase activity|GO:0005488,binding|GO:0003676,nucleic acid binding|GO:0003677,DNA binding|GO:1901363,heterocyclic compound binding|GO:0043565,sequence-specific DNA binding|GO:0003714,transcription corepressor activity|GO:0003712,transcription cofactor activity|GO:0003887,DNA-directed DNA polymerase activity|GO:0016740,transferase activity|GO:0000989,transcription factor activit…		http://www.uniprot.org/uniprot/O35821	False
Mta1	20	4.32193	Q62599	Mta1	GO:0032922,circadian regulation of gene expression|GO:0080090,regulation of primary metabolic process|GO:0019222,regulation of metabolic process|GO:0048583,regulation of response to stimulus|GO:0007610,behavior|GO:1901362,organic cyclic compound biosynthetic process|GO:0031347,regulation of defense response|GO:0044710,single-organism metabolic process|GO:0010605,negative regulation of macromolecu…	GO:0005783,endoplasmic reticulum|GO:0031974,membrane-enclosed lumen|GO:0031975,envelope|GO:0043229,intracellular organelle|GO:0043228,non-membrane-bounded organelle|GO:0005622,intracellular|GO:0005874,microtubule|GO:0043226,organelle|GO:0005856,cytoskeleton|GO:0070603,SWI/SNF superfamily-type complex|GO:0031982,vesicle|GO:0031981,nuclear lumen|GO:0016023,cytoplasmic, membrane-bounded vesicle|GO:0…	GO:0001046,core promoter sequence-specific DNA binding|GO:0019899,enzyme binding|GO:0044877,macromolecular complex binding|GO:0008270,zinc ion binding|GO:0003676,nucleic acid binding|GO:0003677,DNA binding|GO:1901363,heterocyclic compound binding|GO:0070491,repressing transcription factor binding|GO:0043565,sequence-specific DNA binding|GO:0046914,transition metal ion binding|GO:0003714,transcrip…		http://www.uniprot.org/uniprot/Q62599	False
Lyrm4	20	4.32193	D3ZYM7	Lyrm4		GO:0005737,cytoplasm|GO:0043231,intracellular membrane-bounded organelle|GO:0044464,cell part|GO:0043229,intracellular organelle|GO:0005739,mitochondrion|GO:0005622,intracellular|GO:0044444,cytoplasmic part|GO:0005623,cell|GO:0044424,intracellular part|GO:0043227,membrane-bounded organelle|GO:0043226,organelle			http://www.uniprot.org/uniprot/D3ZYM7	False
LOC100363408	20	4.32193		LOC100363408						False
Hypk	20	4.32193	F1M8A5	Hypk	GO:0010941,regulation of cell death|GO:0065008,regulation of biological quality|GO:0009987,cellular process|GO:0060548,negative regulation of cell death|GO:0031647,regulation of protein stability|GO:0044763,single-organism cellular process|GO:0050794,regulation of cellular process|GO:0050821,protein stabilization|GO:0012501,programmed cell death|GO:0043067,regulation of programmed cell death|GO:0…	GO:0031974,membrane-enclosed lumen|GO:0043229,intracellular organelle|GO:0043228,non-membrane-bounded organelle|GO:0043227,membrane-bounded organelle|GO:0043226,organelle|GO:0005856,cytoskeleton|GO:0031981,nuclear lumen|GO:0005634,nucleus|GO:0005654,nucleoplasm|GO:0005737,cytoplasm|GO:0015630,microtubule cytoskeleton|GO:0043234,protein complex|GO:0032991,macromolecular complex|GO:0043231,intracel…	GO:0005515,protein binding|GO:0047485,protein N-terminus binding|GO:0005488,binding		http://www.uniprot.org/uniprot/F1M8A5	False
Hspb1	20	4.32193	P42930	Hspb1	GO:0016265,obsolete death|GO:0010941,regulation of cell death|GO:0009987,cellular process|GO:0060548,negative regulation of cell death|GO:0006915,apoptotic process|GO:0050794,regulation of cellular process|GO:0065007,biological regulation|GO:0012501,programmed cell death|GO:0043067,regulation of programmed cell death|GO:0043066,negative regulation of apoptotic process|GO:0044763,single-organism c…	GO:0043229,intracellular organelle|GO:0043228,non-membrane-bounded organelle|GO:0043227,membrane-bounded organelle|GO:0043226,organelle|GO:0005856,cytoskeleton|GO:0005819,spindle|GO:0005634,nucleus|GO:0044430,cytoskeletal part|GO:0005737,cytoplasm|GO:0015630,microtubule cytoskeleton|GO:0000502,proteasome complex|GO:0043234,protein complex|GO:0032991,macromolecular complex|GO:0043231,intracellular…	GO:0043130,ubiquitin binding|GO:0032182,ubiquitin-like protein binding|GO:0005488,binding|GO:0005515,protein binding|GO:0044183,protein binding involved in protein folding|GO:0046983,protein dimerization activity|GO:0042802,identical protein binding|GO:0042803,protein homodimerization activity	rno05169,Epstein-Barr virus infection|rno04370,VEGF signaling pathway|rno05146,Amoebiasis|rno04010,MAPK signaling pathway	http://www.uniprot.org/uniprot/P42930	False
Hspa4	20	4.32193	O88600	Hspa4	GO:0019220,regulation of phosphate metabolic process|GO:0080090,regulation of primary metabolic process|GO:0019222,regulation of metabolic process|GO:0072359,circulatory system development|GO:0072358,cardiovascular system development|GO:0010605,negative regulation of macromolecule metabolic process|GO:0010604,positive regulation of macromolecule metabolic process|GO:0001822,kidney development|GO:…	GO:0005737,cytoplasm|GO:0005829,cytosol|GO:0043231,intracellular membrane-bounded organelle|GO:0043232,intracellular non-membrane-bounded organelle|GO:0005634,nucleus|GO:0005811,lipid particle|GO:0044464,cell part|GO:0044444,cytoplasmic part|GO:0005623,cell|GO:0005622,intracellular|GO:0043229,intracellular organelle|GO:0043228,non-membrane-bounded organelle|GO:0044424,intracellular part|GO:004322…	GO:0033613,activating transcription factor binding|GO:0035639,purine ribonucleoside triphosphate binding|GO:0044877,macromolecular complex binding|GO:0005488,binding|GO:0043167,ion binding|GO:1901363,heterocyclic compound binding|GO:1901265,nucleoside phosphate binding|GO:0001882,nucleoside binding|GO:0043168,anion binding|GO:0000166,nucleotide binding|GO:0001883,purine nucleoside binding|GO:0032…	rno04612,Antigen processing and presentation	http://www.uniprot.org/uniprot/O88600	False
Gpr37	20	4.32193	Q9QYC6	Gpr37	GO:0019220,regulation of phosphate metabolic process|GO:0080090,regulation of primary metabolic process|GO:0019222,regulation of metabolic process|GO:0048585,negative regulation of response to stimulus|GO:0048584,positive regulation of response to stimulus|GO:0048583,regulation of response to stimulus|GO:0007610,behavior|GO:0007165,signal transduction|GO:1901362,organic cyclic compound biosynthet…	GO:0005783,endoplasmic reticulum|GO:0005789,endoplasmic reticulum membrane|GO:0042175,nuclear outer membrane-endoplasmic reticulum membrane network|GO:0043229,intracellular organelle|GO:0071944,cell periphery|GO:0043227,membrane-bounded organelle|GO:0043226,organelle|GO:0031224,intrinsic component of membrane|GO:0005737,cytoplasm|GO:0031090,organelle membrane|GO:0016021,integral component of memb…	GO:0008528,G-protein coupled peptide receptor activity|GO:0004930,G-protein coupled receptor activity|GO:0031625,ubiquitin protein ligase binding|GO:0038023,signaling receptor activity|GO:0005515,protein binding|GO:0030544,Hsp70 protein binding|GO:0033218,amide binding|GO:0044389,ubiquitin-like protein ligase binding|GO:0019899,enzyme binding|GO:0060089,molecular transducer activity|GO:0004888,tr…	rno05012,Parkinson's disease	http://www.uniprot.org/uniprot/Q9QYC6	False
Gmppb	20	4.32193	D4A746	Gmppb	GO:0009058,biosynthetic process|GO:0008152,metabolic process|GO:0019673,GDP-mannose metabolic process|GO:0009298,GDP-mannose biosynthetic process|GO:0044249,cellular biosynthetic process|GO:0034641,cellular nitrogen compound metabolic process|GO:0006807,nitrogen compound metabolic process|GO:1901362,organic cyclic compound biosynthetic process|GO:1901360,organic cyclic compound metabolic process|…	GO:0043231,intracellular membrane-bounded organelle|GO:0005737,cytoplasm|GO:0005622,intracellular|GO:0043230,extracellular organelle|GO:0031982,vesicle|GO:0044421,extracellular region part|GO:0043227,membrane-bounded organelle|GO:0044464,cell part|GO:0044444,cytoplasmic part|GO:0005739,mitochondrion|GO:0031988,membrane-bounded vesicle|GO:0043229,intracellular organelle|GO:0005576,extracellular re…	GO:0016772,transferase activity, transferring phosphorus-containing groups|GO:0016779,nucleotidyltransferase activity|GO:0016740,transferase activity|GO:0003824,catalytic activity	rno01100,Metabolic pathways|rno00520,Amino sugar and nucleotide sugar metabolism|rno00051,Fructose and mannose metabolism	http://www.uniprot.org/uniprot/D4A746	False
Fv1	20	4.32193	F1LMA5	Fv1	GO:0032196,transposition|GO:0032197,transposition, RNA-mediated|GO:0009987,cellular process|GO:0044763,single-organism cellular process|GO:0044699,single-organism process	GO:0043231,intracellular membrane-bounded organelle|GO:0005634,nucleus|GO:0044464,cell part|GO:0005623,cell|GO:0005622,intracellular|GO:0043229,intracellular organelle|GO:0044424,intracellular part|GO:0043227,membrane-bounded organelle|GO:0043226,organelle	GO:0097159,organic cyclic compound binding|GO:0005488,binding|GO:0003676,nucleic acid binding|GO:0003677,DNA binding|GO:1901363,heterocyclic compound binding		http://www.uniprot.org/uniprot/F1LMA5	False
Fez1	20	4.32193	P97577	Fez1	GO:0048666,neuron development|GO:0044707,single-multicellular organism process|GO:0051239,regulation of multicellular organismal process|GO:0051234,establishment of localization|GO:0048812,neuron projection morphogenesis|GO:0030030,cell projection organization|GO:0006810,transport|GO:0030154,cell differentiation|GO:0048468,cell development|GO:0051654,establishment of mitochondrion localization|GO…	GO:0030425,dendrite|GO:0030424,axon|GO:0043229,intracellular organelle|GO:0043228,non-membrane-bounded organelle|GO:0005874,microtubule|GO:0043227,membrane-bounded organelle|GO:0043226,organelle|GO:0005856,cytoskeleton|GO:0005813,centrosome|GO:0016020,membrane|GO:0005739,mitochondrion|GO:0005815,microtubule organizing center|GO:0097458,neuron part|GO:0044430,cytoskeletal part|GO:0043005,neuron pr…	GO:0015631,tubulin binding|GO:0047485,protein N-terminus binding|GO:0008092,cytoskeletal protein binding|GO:0005080,protein kinase C binding|GO:0019899,enzyme binding|GO:0019901,protein kinase binding|GO:0019900,kinase binding|GO:0005488,binding|GO:0005515,protein binding|GO:0043015,gamma-tubulin binding		http://www.uniprot.org/uniprot/P97577	False
Fbxl20	20	4.32193	Q9QZH7	Fbxl20	GO:0007610,behavior|GO:0044248,cellular catabolic process|GO:0042596,fear response|GO:0043632,modification-dependent macromolecule catabolic process|GO:0044699,single-organism process|GO:0001662,behavioral fear response|GO:0044267,cellular protein metabolic process|GO:1901575,organic substance catabolic process|GO:0044265,cellular macromolecule catabolic process|GO:0044260,cellular macromolecule …	GO:0043234,protein complex|GO:0005737,cytoplasm|GO:0032991,macromolecular complex|GO:1902494,catalytic complex|GO:0044464,cell part|GO:0000151,ubiquitin ligase complex|GO:0005623,cell|GO:0005622,intracellular|GO:0019005,SCF ubiquitin ligase complex|GO:1990234,transferase complex|GO:0044424,intracellular part|GO:0031461,cullin-RING ubiquitin ligase complex	GO:0019787,ubiquitin-like protein transferase activity|GO:0061630,ubiquitin protein ligase activity|GO:0003824,catalytic activity|GO:0016740,transferase activity|GO:0004842,ubiquitin-protein transferase activity|GO:0061659,ubiquitin-like protein ligase activity		http://www.uniprot.org/uniprot/Q9QZH7	False
Eif1ax	20	4.32193	B5DF60	Eif1ax	GO:0044249,cellular biosynthetic process|GO:0034641,cellular nitrogen compound metabolic process|GO:0006807,nitrogen compound metabolic process|GO:0034645,cellular macromolecule biosynthetic process|GO:1901576,organic substance biosynthetic process|GO:0044267,cellular protein metabolic process|GO:0044260,cellular macromolecule metabolic process|GO:0043043,peptide biosynthetic process|GO:0071704,o…		GO:0005488,binding|GO:0097159,organic cyclic compound binding|GO:0044822,poly(A) RNA binding|GO:0008135,translation factor activity, RNA binding|GO:0003723,RNA binding|GO:0003676,nucleic acid binding|GO:1901363,heterocyclic compound binding|GO:0003743,translation initiation factor activity	rno03013,RNA transport	http://www.uniprot.org/uniprot/B5DF60	False
Dnajc8	20	4.32193	Q642C0	Dnajc8		GO:0043231,intracellular membrane-bounded organelle|GO:0005634,nucleus|GO:0044464,cell part|GO:0005623,cell|GO:0005622,intracellular|GO:0043229,intracellular organelle|GO:0044424,intracellular part|GO:0043227,membrane-bounded organelle|GO:0043226,organelle			http://www.uniprot.org/uniprot/Q642C0	False
Dhrs7b	20	4.32193	Q5RJY4	Dhrs7b	GO:0008152,metabolic process|GO:0044710,single-organism metabolic process|GO:0044699,single-organism process|GO:0055114,oxidation-reduction process|GO:0030851,granulocyte differentiation|GO:0018904,ether metabolic process|GO:0030154,cell differentiation|GO:0030223,neutrophil differentiation|GO:0044249,cellular biosynthetic process|GO:0044281,small molecule metabolic process|GO:0007275,multicellul…	GO:0005783,endoplasmic reticulum|GO:0005789,endoplasmic reticulum membrane|GO:0042175,nuclear outer membrane-endoplasmic reticulum membrane network|GO:0043229,intracellular organelle|GO:0043227,membrane-bounded organelle|GO:0043226,organelle|GO:0031224,intrinsic component of membrane|GO:0005737,cytoplasm|GO:0031090,organelle membrane|GO:0016021,integral component of membrane|GO:0016020,membrane|G…	GO:0003824,catalytic activity|GO:0016491,oxidoreductase activity		http://www.uniprot.org/uniprot/Q5RJY4	False
Coq10a	20	4.32193	D3ZX74	Coq10a	GO:0006732,coenzyme metabolic process|GO:0006733,oxidoreduction coenzyme metabolic process|GO:0044249,cellular biosynthetic process|GO:0009108,coenzyme biosynthetic process|GO:0044281,small molecule metabolic process|GO:0044283,small molecule biosynthetic process|GO:0006091,generation of precursor metabolites and energy|GO:0044699,single-organism process|GO:1901576,organic substance biosynthetic …	GO:0005737,cytoplasm|GO:0043231,intracellular membrane-bounded organelle|GO:0044464,cell part|GO:0043229,intracellular organelle|GO:0005739,mitochondrion|GO:0005622,intracellular|GO:0044444,cytoplasmic part|GO:0005623,cell|GO:0044424,intracellular part|GO:0043227,membrane-bounded organelle|GO:0043226,organelle	GO:0048039,ubiquinone binding|GO:0048038,quinone binding|GO:0048037,cofactor binding|GO:0005488,binding		http://www.uniprot.org/uniprot/D3ZX74	False
Chkb	20	4.32193	O54783	Chkb	GO:0032502,developmental process|GO:0006657,CDP-choline pathway|GO:0006656,phosphatidylcholine biosynthetic process|GO:0006650,glycerophospholipid metabolic process|GO:0016310,phosphorylation|GO:0044249,cellular biosynthetic process|GO:0034641,cellular nitrogen compound metabolic process|GO:0006807,nitrogen compound metabolic process|GO:0044281,small molecule metabolic process|GO:0044283,small mo…		GO:0035639,purine ribonucleoside triphosphate binding|GO:0005488,binding|GO:0043167,ion binding|GO:1901363,heterocyclic compound binding|GO:1901265,nucleoside phosphate binding|GO:0001882,nucleoside binding|GO:0043168,anion binding|GO:0000166,nucleotide binding|GO:0016740,transferase activity|GO:0004305,ethanolamine kinase activity|GO:0001883,purine nucleoside binding|GO:0032549,ribonucleoside bi…	rno01100,Metabolic pathways|rno05231,Choline metabolism in cancer|rno00564,Glycerophospholipid metabolism	http://www.uniprot.org/uniprot/O54783	False
Chd4	20	4.32193	E9PU01	Chd4	GO:0080090,regulation of primary metabolic process|GO:0019222,regulation of metabolic process|GO:1901362,organic cyclic compound biosynthetic process|GO:0071840,cellular component organization or biogenesis|GO:0010605,negative regulation of macromolecule metabolic process|GO:0043044,ATP-dependent chromatin remodeling|GO:0048519,negative regulation of biological process|GO:0060255,regulation of ma…	GO:0031974,membrane-enclosed lumen|GO:0043229,intracellular organelle|GO:0043228,non-membrane-bounded organelle|GO:0000785,chromatin|GO:0000228,nuclear chromosome|GO:0043227,membrane-bounded organelle|GO:0043226,organelle|GO:0005856,cytoskeleton|GO:0070603,SWI/SNF superfamily-type complex|GO:0031981,nuclear lumen|GO:0005813,centrosome|GO:0005634,nucleus|GO:0016020,membrane|GO:0005815,microtubule …	GO:0003676,nucleic acid binding|GO:0008026,ATP-dependent helicase activity|GO:0035639,purine ribonucleoside triphosphate binding|GO:0001103,RNA polymerase II repressing transcription factor binding|GO:0001012,RNA polymerase II regulatory region DNA binding|GO:0001159,core promoter proximal region DNA binding|GO:0001158,enhancer sequence-specific DNA binding|GO:0031491,nucleosome binding|GO:003149…		http://www.uniprot.org/uniprot/E9PU01	False
Bub3	20	4.32193	D4A567	Bub3	GO:1903047,mitotic cell cycle process|GO:0008608,attachment of spindle microtubules to kinetochore|GO:0000226,microtubule cytoskeleton organization|GO:0007067,mitotic nuclear division|GO:0050789,regulation of biological process|GO:0044699,single-organism process|GO:0071173,spindle assembly checkpoint|GO:0031577,spindle checkpoint|GO:0071840,cellular component organization or biogenesis|GO:0000280…	GO:0031974,membrane-enclosed lumen|GO:0043229,intracellular organelle|GO:0043228,non-membrane-bounded organelle|GO:0043227,membrane-bounded organelle|GO:0043226,organelle|GO:0031981,nuclear lumen|GO:0005634,nucleus|GO:0005654,nucleoplasm|GO:0000776,kinetochore|GO:0005694,chromosome|GO:0000775,chromosome, centromeric region|GO:0098687,chromosomal region|GO:0043234,protein complex|GO:0032991,macrom…	GO:0043130,ubiquitin binding|GO:0032182,ubiquitin-like protein binding|GO:0005488,binding|GO:0005515,protein binding		http://www.uniprot.org/uniprot/D4A567	False
Bcam	20	4.32193	Q9ESS6	Bcam	GO:0007160,cell-matrix adhesion|GO:0007155,cell adhesion|GO:0031589,cell-substrate adhesion|GO:0022610,biological adhesion	GO:0043230,extracellular organelle|GO:0031982,vesicle|GO:0044421,extracellular region part|GO:0043227,membrane-bounded organelle|GO:0016021,integral component of membrane|GO:0016020,membrane|GO:0044464,cell part|GO:0005623,cell|GO:0031988,membrane-bounded vesicle|GO:0009986,cell surface|GO:0071944,cell periphery|GO:0005576,extracellular region|GO:0005886,plasma membrane|GO:0044425,membrane part|G…	GO:0008022,protein C-terminus binding|GO:0050840,extracellular matrix binding|GO:0005055,laminin receptor activity|GO:0043236,laminin binding|GO:0060089,molecular transducer activity|GO:0004872,receptor activity|GO:0005515,protein binding|GO:0005488,binding		http://www.uniprot.org/uniprot/Q9ESS6	False
B2m	20	4.32193	P07151	B2m	GO:0060249,anatomical structure homeostasis|GO:0048584,positive regulation of response to stimulus|GO:0048583,regulation of response to stimulus|GO:0002706,regulation of lymphocyte mediated immunity|GO:0002705,positive regulation of leukocyte mediated immunity|GO:0055072,iron ion homeostasis|GO:0002703,regulation of leukocyte mediated immunity|GO:0055076,transition metal ion homeostasis|GO:009877…	GO:0009897,external side of plasma membrane|GO:0043229,intracellular organelle|GO:0071944,cell periphery|GO:0098552,side of membrane|GO:0005924,cell-substrate adherens junction|GO:0005925,focal adhesion|GO:0043227,membrane-bounded organelle|GO:0043226,organelle|GO:0030054,cell junction|GO:0030055,cell-substrate junction|GO:0005737,cytoplasm|GO:0031982,vesicle|GO:0005615,extracellular space|GO:001…	GO:0005515,protein binding|GO:0042802,identical protein binding|GO:0005488,binding|GO:0001948,glycoprotein binding|GO:0097367,carbohydrate derivative binding	rno04612,Antigen processing and presentation	http://www.uniprot.org/uniprot/P07151	False
Ankfy1	20	4.32193	D4A1J6	Ankfy1	GO:0050794,regulation of cellular process|GO:0051049,regulation of transport|GO:0006907,pinocytosis|GO:0006906,vesicle fusion|GO:0051128,regulation of cellular component organization|GO:0061025,membrane fusion|GO:0061024,membrane organization|GO:0007041,lysosomal transport|GO:0050789,regulation of biological process|GO:0044699,single-organism process|GO:0051234,establishment of localization|GO:00…	GO:0000323,lytic vacuole|GO:0044421,extracellular region part|GO:0043229,intracellular organelle|GO:0030904,retromer complex|GO:0031988,membrane-bounded vesicle|GO:0043227,membrane-bounded organelle|GO:0043226,organelle|GO:0010008,endosome membrane|GO:0005737,cytoplasm|GO:0005764,lysosome|GO:0031982,vesicle|GO:0098796,membrane protein complex|GO:0005773,vacuole|GO:0098805,whole membrane|GO:001602…	GO:0043168,anion binding|GO:0043169,cation binding|GO:0017137,Rab GTPase binding|GO:0035091,phosphatidylinositol binding|GO:0005543,phospholipid binding|GO:0008289,lipid binding|GO:0019899,enzyme binding|GO:0043167,ion binding|GO:0031267,small GTPase binding|GO:0051020,GTPase binding|GO:0005488,binding|GO:0005515,protein binding|GO:1901981,phosphatidylinositol phosphate binding|GO:0046872,metal i…		http://www.uniprot.org/uniprot/D4A1J6	False
Adck1	20	4.32193	D3ZRJ0	Adck1	GO:0044267,cellular protein metabolic process|GO:0006468,protein phosphorylation|GO:0044260,cellular macromolecule metabolic process|GO:0044238,primary metabolic process|GO:0019538,protein metabolic process|GO:0016310,phosphorylation|GO:0009987,cellular process|GO:0043412,macromolecule modification|GO:0006464,cellular protein modification process|GO:0043170,macromolecule metabolic process|GO:0071…	GO:0005737,cytoplasm|GO:0043231,intracellular membrane-bounded organelle|GO:0044464,cell part|GO:0043229,intracellular organelle|GO:0005739,mitochondrion|GO:0005622,intracellular|GO:0044444,cytoplasmic part|GO:0005623,cell|GO:0044424,intracellular part|GO:0043227,membrane-bounded organelle|GO:0043226,organelle	GO:0035639,purine ribonucleoside triphosphate binding|GO:0004672,protein kinase activity|GO:0000166,nucleotide binding|GO:1901363,heterocyclic compound binding|GO:0001883,purine nucleoside binding|GO:0001882,nucleoside binding|GO:0043168,anion binding|GO:0043167,ion binding|GO:0016740,transferase activity|GO:1901265,nucleoside phosphate binding|GO:0032549,ribonucleoside binding|GO:0017076,purine …		http://www.uniprot.org/uniprot/D3ZRJ0	False
Selenom	20	4.32193	A0A0G2JZZ4	Selenom	GO:0042221,response to chemical|GO:0010035,response to inorganic substance|GO:0048589,developmental growth|GO:0015850,organic hydroxy compound transport|GO:0032940,secretion by cell|GO:0023052,signaling|GO:0035264,multicellular organism growth|GO:0060612,adipose tissue development|GO:0007275,multicellular organism development|GO:0044699,single-organism process|GO:0042445,hormone metabolic process…	GO:0005737,cytoplasm|GO:0005794,Golgi apparatus|GO:0005783,endoplasmic reticulum|GO:0044464,cell part|GO:0044444,cytoplasmic part|GO:0005623,cell|GO:0005622,intracellular|GO:0043229,intracellular organelle|GO:0012505,endomembrane system|GO:0044424,intracellular part|GO:0043227,membrane-bounded organelle|GO:0043226,organelle|GO:0043231,intracellular membrane-bounded organelle			http://www.uniprot.org/uniprot/A0A0G2JZZ4	False
Dhx57	20	4.32193	F1LSC4	Dhx57	GO:0016070,RNA metabolic process|GO:0006139,nucleobase-containing compound metabolic process|GO:0044260,cellular macromolecule metabolic process|GO:0044238,primary metabolic process|GO:0009987,cellular process|GO:0006725,cellular aromatic compound metabolic process|GO:0010467,gene expression|GO:0044237,cellular metabolic process|GO:0043170,macromolecule metabolic process|GO:0090304,nucleic acid m…	GO:0005737,cytoplasm|GO:0043231,intracellular membrane-bounded organelle|GO:0044464,cell part|GO:0043229,intracellular organelle|GO:0005739,mitochondrion|GO:0005622,intracellular|GO:0044444,cytoplasmic part|GO:0005623,cell|GO:0044424,intracellular part|GO:0043227,membrane-bounded organelle|GO:0043226,organelle	GO:0016887,ATPase activity|GO:0008026,ATP-dependent helicase activity|GO:0035639,purine ribonucleoside triphosphate binding|GO:0005488,binding|GO:0003676,nucleic acid binding|GO:0008186,RNA-dependent ATPase activity|GO:0043167,ion binding|GO:1901363,heterocyclic compound binding|GO:0001883,purine nucleoside binding|GO:0001882,nucleoside binding|GO:0043168,anion binding|GO:0043169,cation binding|G…		http://www.uniprot.org/uniprot/F1LSC4	False
Amer2	20	4.32193	A0A0G2JWK6	Amer2	GO:0032502,developmental process|GO:0048856,anatomical structure development|GO:0048585,negative regulation of response to stimulus|GO:0048583,regulation of response to stimulus|GO:0023057,negative regulation of signaling|GO:0030111,regulation of Wnt signaling pathway|GO:0023052,signaling|GO:0007165,signal transduction|GO:0007166,cell surface receptor signaling pathway|GO:0023051,regulation of si…	GO:0016020,membrane|GO:0044464,cell part|GO:0005623,cell|GO:0071944,cell periphery|GO:0005886,plasma membrane	GO:0043168,anion binding|GO:0035091,phosphatidylinositol binding|GO:0005543,phospholipid binding|GO:0008289,lipid binding|GO:0005546,phosphatidylinositol-4,5-bisphosphate binding|GO:0043167,ion binding|GO:1902936,phosphatidylinositol bisphosphate binding|GO:0008013,beta-catenin binding|GO:0005515,protein binding|GO:1901981,phosphatidylinositol phosphate binding|GO:0005488,binding		http://www.uniprot.org/uniprot/A0A0G2JWK6	False
