# Supplementary material for: Preconditioning With Intermittent Hypobaric Hypoxia Attenuates Stroke Damage and Modulates Endocytosis in Residual Neurons
Source: Front Neurol. 2021 Dec 15;12:750908. doi: 10.3389/fneur.2021.750908 (PMC8715922; doi:10.3389/fneur.2021.750908)
Supplement: Supplementary file 1 [file Data_Sheet_1.ZIP › supplementary data and figures/Supplemental Tables/Supplemental Table 1-5.xlsx]

## Sheet: supplemental Table 1
Supplementary Information Table 1 Detailed information for identified proteins including protein names, protein UniProt/NCBI accession,gene names,score,fold change(FC), and P.value						FC	P.value
Protein IDs	Majority protein IDs	Protein names	Protein IDs	Majority protein IDs	Gene names	1.57142	0.0176826
G3V9J7;O35550	G3V9J7;O35550	Rab GTPase-binding effector protein 1	G3V9J7;O35550	G3V9J7;O35550	Rabep1	1.64018	0.0444328
P14659;A0A0G2JUT0	P14659;A0A0G2JUT0	Heat shock-related 70 kDa protein 2	P14659;A0A0G2JUT0	P14659;A0A0G2JUT0	Hspa2	1.50701	0.0477122
A0JPM9	A0JPM9	Eukaryotic translation initiation factor 3 subunit J	A0JPM9	A0JPM9	Eif3j	1.63697	0.0104615
P00173	P00173	Cytochrome b5	P00173	P00173	Cyb5a	1.66522	0.00358313
D4AE79	D4AE79		D4AE79	D4AE79	Chmp1a	1.55628	0.00366511
A0A0G2K0B0;Q5XIM5;Q6QI67	A0A0G2K0B0;Q5XIM5	Protein CDV3 homolog	A0A0G2K0B0;Q5XIM5;Q6QI67	A0A0G2K0B0;Q5XIM5	Cdv3	1.65174	0.0353378
Q4KLF8;A0A0G2K585;A0A0U1RRQ2;REV__D3ZYL0	Q4KLF8;A0A0G2K585;A0A0U1RRQ2	Actin-related protein 2/3 complex subunit 5	Q4KLF8;A0A0G2K585;A0A0U1RRQ2;REV__D3ZYL0	Q4KLF8;A0A0G2K585;A0A0U1RRQ2	Arpc5	0.634485	0.0354177
D4ABI6;Q91Y78	D4ABI6;Q91Y78	Ubiquitin carboxyl-terminal hydrolase;Ubiquitin carboxyl-terminal hydrolase isozyme L3	D4ABI6;Q91Y78	D4ABI6;Q91Y78	Uchl3	0.629565	0.025669
Q499N6	Q499N6	UBX domain-containing protein 1	Q499N6	Q499N6	Ubxn1	0.546431	0.0207399
D4A255	D4A255		D4A255	D4A255	Tldc1	0.563494	0.00433047
Q6P7A8;G3V7X5;P24054	Q6P7A8;G3V7X5;P24054	SPARC-like protein 1	Q6P7A8;G3V7X5;P24054	Q6P7A8;G3V7X5;P24054	Sparcl1	0.585103	0.0231726
G3V9P0;Q9WTV5	G3V9P0;Q9WTV5	26S proteasome non-ATPase regulatory subunit 9	G3V9P0;Q9WTV5	G3V9P0;Q9WTV5	Psmd9	0.563573	0.0309941
A7VLG3;Q4QQS3	A7VLG3;Q4QQS3	Protein OSCP1	A7VLG3;Q4QQS3	A7VLG3;Q4QQS3	OSCP1;Oscp1	0.508149	0.0279694
Q5M949	Q5M949		Q5M949	Q5M949	Nipsnap3b	0.640854	0.0252677
D3ZKG1	D3ZKG1		D3ZKG1	D3ZKG1	Mut	0.638966	0.0184052
P63031	P63031	Mitochondrial pyruvate carrier 1	P63031	P63031	Mpc1	0.653782	0.0164829
Q6MG66;A0A0G2K8Q7;A0A0G2KAB8	Q6MG66;A0A0G2K8Q7		Q6MG66;A0A0G2K8Q7;A0A0G2KAB8	Q6MG66;A0A0G2K8Q7	Lsm2	0.635544	0.046686
F1MAA7;P97552;A0A0U1RS20	F1MAA7		F1MAA7;P97552;A0A0U1RS20	F1MAA7	Lamc1	0.53463	0.0468259
B2RYT7	B2RYT7		B2RYT7	B2RYT7	Hdhd3	0.468296	0.0123676
D4ADD7	D4ADD7		D4ADD7	D4ADD7	Glrx5	0.595102	0.00862439
B5DFN1;F1LWP8	B5DFN1		B5DFN1;F1LWP8	B5DFN1	Eif1b	0.622656	0.020441
Q6AYM4	Q6AYM4	Protein DPCD	Q6AYM4	Q6AYM4	Dpcd	0.614265	0.0396778
D3ZPL1	D3ZPL1		D3ZPL1	D3ZPL1	Cpsf6	0.573545	0.0232998
Q641Z0;A0A0H2UHG4;O35832	Q641Z0;A0A0H2UHG4;O35832	Cyclin-dependent kinase 18	Q641Z0;A0A0H2UHG4;O35832	Q641Z0;A0A0H2UHG4;O35832	Cdk18	0.663015	0.0312481
B0BN83	B0BN83	Armadillo repeat-containing protein 1	B0BN83	B0BN83	Armc1	0.654134	0.0342065
P36972	P36972	Adenine phosphoribosyltransferase	P36972	P36972	Aprt	0.589266	0.029507
D4A3D4	D4A3D4		D4A3D4	D4A3D4	Abhd3	0.520573	0.00463579
A0A0G2K509	A0A0G2K509		A0A0G2K509	A0A0G2K509	Krt5	0.655618	0.0249442
A0A0G2JZ27	A0A0G2JZ27		A0A0G2JZ27	A0A0G2JZ27		1.16222	0.0889649
D4A7U1	D4A7U1		D4A7U1	D4A7U1	Zyx	0.910507	0.769886
F1M8P2	F1M8P2		F1M8P2	F1M8P2	Zyg11b	1.47267	0.0868291
Q8VIL3;B3SVE5	Q8VIL3;B3SVE5	ZW10 interactor	Q8VIL3;B3SVE5	Q8VIL3;B3SVE5	Zwint	1.09912	0.531342
Q4V8C2	Q4V8C2	Centromere/kinetochore protein zw10 homolog	Q4V8C2	Q4V8C2	Zw10	1.04239	0.697327
P70625;Q3ZB99	P70625;Q3ZB99		P70625;Q3ZB99	P70625;Q3ZB99	ZO-2;Tjp2	0.739031	0.331482
Q5PQS2	Q5PQS2	Protein ZNF365	Q5PQS2	Q5PQS2	Znf365	1.17515	0.497408
D4A5K6	D4A5K6		D4A5K6	D4A5K6	Zmpste24	1.05467	0.869027
A0A0H2UHJ5;B1WC00;Q562A2	A0A0H2UHJ5		A0A0H2UHJ5;B1WC00;Q562A2	A0A0H2UHJ5	Zfr	0.805678	0.261661
Q498C9	Q498C9		Q498C9	Q498C9	Zfp207	1.01742	0.92709
B5DF95;A0A0G2K782	B5DF95;A0A0G2K782		B5DF95;A0A0G2K782	B5DF95;A0A0G2K782	Zc2hc1a	1.00094	0.99791
M0R5Y9	M0R5Y9		M0R5Y9	M0R5Y9	Zbtb8os	1.02447	0.725022
P63102;A0A0G2JV65;REV__B5DFH6;REV__F1LNN8;REV__A0A0G2K5V8	P63102;A0A0G2JV65	14-3-3 protein zeta/delta	P63102;A0A0G2JV65;REV__B5DFH6;REV__F1LNN8;REV__A0A0G2K5V8	P63102;A0A0G2JV65	Ywhaz	1.1233	0.0661624
P68255;Q7TNX2;Q07066	P68255	14-3-3 protein theta	P68255;Q7TNX2;Q07066	P68255	Ywhaq	1.07341	0.0336379
P68511;A0A0G2K2B8;REV__D4ABZ7;REV__G3V7X2;REV__P10362;REV__A0A0G2JTT7	P68511;A0A0G2K2B8	14-3-3 protein eta	P68511;A0A0G2K2B8;REV__D4ABZ7;REV__G3V7X2;REV__P10362;REV__A0A0G2JTT7	P68511;A0A0G2K2B8	Ywhah	1.13775	0.0384604
P61983	P61983	14-3-3 protein gamma;14-3-3 protein gamma, N-terminally processed	P61983	P61983	Ywhag	0.978376	0.673999
P62260	P62260	14-3-3 protein epsilon	P62260	P62260	Ywhae	0.999466	0.996273
P35213;F1LR05;Q68FV5	P35213	14-3-3 protein beta/alpha;14-3-3 protein beta/alpha, N-terminally processed	P35213;F1LR05;Q68FV5	P35213	Ywhab	1.04514	0.479944
Q5EGY4	Q5EGY4	Synaptobrevin homolog YKT6	Q5EGY4	Q5EGY4	Ykt6	0.973581	0.877619
A0A0H2UHG0;Q4KM49	A0A0H2UHG0;Q4KM49	Tyrosine--tRNA ligase, cytoplasmic;Tyrosine--tRNA ligase, cytoplasmic, N-terminally processed	A0A0H2UHG0;Q4KM49	A0A0H2UHG0;Q4KM49	Yars	0.737859	0.277394
A0A0G2JWA3;F1LQM9;Q5U3Y1;D3ZYN8;A0A0G2KAF6	A0A0G2JWA3;F1LQM9		A0A0G2JWA3;F1LQM9;Q5U3Y1;D3ZYN8;A0A0G2KAF6	A0A0G2JWA3;F1LQM9	Xpo7	0.909946	0.0319552
Q80U96;Q9WUW7	Q80U96;Q9WUW7	Exportin-1	Q80U96;Q9WUW7	Q80U96;Q9WUW7	Xpo1	0.856144	0.229747
A0A0G2JV31;O54975	A0A0G2JV31;O54975	Xaa-Pro aminopeptidase 1;Xaa-Pro aminopeptidase 1, N-terminally processed	A0A0G2JV31;O54975	A0A0G2JV31;O54975	Xpnpep1	1.0555	0.69857
Q6AY57	Q6AY57	WD repeat domain phosphoinositide-interacting protein 2	Q6AY57	Q6AY57	Wipi2	1.00964	0.951386
Q9JLT5;E9PT53	Q9JLT5;E9PT53		Q9JLT5;E9PT53	Q9JLT5;E9PT53	Wfs1	0.974799	0.774491
Q9ERH3	Q9ERH3	WD repeat-containing protein 7	Q9ERH3	Q9ERH3	Wdr7	1.32077	0.261067
Q4V7A0;A0A0G2K648	Q4V7A0;A0A0G2K648	WD repeat-containing protein 61;WD repeat-containing protein 61, N-terminally processed	Q4V7A0;A0A0G2K648	Q4V7A0;A0A0G2K648	Wdr61	0.915994	0.504826
G3V9M3;Q5BJR0	G3V9M3		G3V9M3;Q5BJR0	G3V9M3	Wdr47	1.23954	0.228745
Q2MCP5	Q2MCP5		Q2MCP5	Q2MCP5	Wdr45b	0.869756	0.498781
A0A0G2K7S6;Q9R037;F1LSM3;A0A0G2JX77	A0A0G2K7S6;Q9R037;F1LSM3;A0A0G2JX77	WD repeat-containing protein 44	A0A0G2K7S6;Q9R037;F1LSM3;A0A0G2JX77	A0A0G2K7S6;Q9R037;F1LSM3;A0A0G2JX77	Wdr44	1.07546	0.297268
D3ZQ02	D3ZQ02		D3ZQ02	D3ZQ02	Wdr37	1.04305	0.866749
G3V6Q3;B2RZ63;A0A0G2K0H6	G3V6Q3;B2RZ63;A0A0G2K0H6		G3V6Q3;B2RZ63;A0A0G2K0H6	G3V6Q3;B2RZ63;A0A0G2K0H6	Wdr13	0.957023	0.27736
Q5RKI0	Q5RKI0	WD repeat-containing protein 1	Q5RKI0	Q5RKI0	Wdr1	1.00034	0.996385
G3V721;Q8R478	G3V721;Q8R478	WW domain-binding protein 2	G3V721;Q8R478	G3V721;Q8R478	Wbp2	1.01604	0.929872
F1LSG0;O08816	F1LSG0;O08816	Neural Wiskott-Aldrich syndrome protein	F1LSG0;O08816	F1LSG0;O08816	Wasl	0.97253	0.671657
M0R7F3;A0A0U1RRZ0;A0A0U1RRY0	M0R7F3;A0A0U1RRZ0		M0R7F3;A0A0U1RRZ0;A0A0U1RRY0	M0R7F3;A0A0U1RRZ0	Wasf3	0.985609	0.912451
Q5BJU7	Q5BJU7	Wiskott-Aldrich syndrome protein family member 1	Q5BJU7	Q5BJU7	Wasf1	0.98739	0.851431
F8WFH8;Q6P7B0;A0A0G2K673	F8WFH8;Q6P7B0;A0A0G2K673	Tryptophan--tRNA ligase, cytoplasmic;T1-TrpRS;T2-TrpRS	F8WFH8;Q6P7B0;A0A0G2K673	F8WFH8;Q6P7B0;A0A0G2K673	Wars	0.682148	0.333194
Q642A6	Q642A6	von Willebrand factor A domain-containing protein 1	Q642A6	Q642A6	Vwa1	1.01385	0.798045
F1LNC4;P58200	F1LNC4;P58200	Vesicle transport through interaction with t-SNAREs homolog 1B	F1LNC4;P58200	F1LNC4;P58200	Vti1b	1.00956	0.974199
F1LT41;Q9JI51;F1M938	F1LT41;Q9JI51;F1M938	Vesicle transport through interaction with t-SNAREs homolog 1A	F1LT41;Q9JI51;F1M938	F1LT41;Q9JI51;F1M938	Vti1a	1.055	0.793882
A0A096MKH2;Q4KM55	A0A096MKH2;Q4KM55		A0A096MKH2;Q4KM55	A0A096MKH2;Q4KM55	Vta1	1.00404	0.95735
P62762;Q56A29	P62762;Q56A29	Visinin-like protein 1	P62762;Q56A29	P62762;Q56A29	Vsnl1	0.656079	0.27287
B4F763;D3ZPE5	B4F763;D3ZPE5		B4F763;D3ZPE5	B4F763;D3ZPE5	Vps53	0.936462	0.589912
F1M4I4	F1M4I4		F1M4I4	F1M4I4	Vps51	1.0936	0.580991
Q4KLL7	Q4KLL7		Q4KLL7	Q4KLL7	Vps4b	0.967681	0.728697
F7F1Y3;Q793F9;Q6IRG3;Q6GX84	F7F1Y3;Q793F9;Q6IRG3	Vacuolar protein sorting-associated protein 4A	F7F1Y3;Q793F9;Q6IRG3;Q6GX84	F7F1Y3;Q793F9;Q6IRG3	Vps4a	1.02175	0.746759
O08700	O08700	Vacuolar protein sorting-associated protein 45	O08700	O08700	Vps45	0.77886	0.208439
D3ZU64;D3ZLS5	D3ZU64		D3ZU64;D3ZLS5	D3ZU64	Vps37b	1.10351	0.335674
G3V8A5;B5DFC1;A0A0H2UH97;A1L1K3	G3V8A5;B5DFC1		G3V8A5;B5DFC1;A0A0H2UH97;A1L1K3	G3V8A5;B5DFC1	Vps35	1.04453	0.626321
A0A0G2JTS3;B2RZ78	A0A0G2JTS3;B2RZ78	Vacuolar protein sorting-associated protein 29	A0A0G2JTS3;B2RZ78	A0A0G2JTS3;B2RZ78	Vps29	0.914757	0.479212
A0A0H2UHM0;B5DEN9	A0A0H2UHM0;B5DEN9	Vacuolar protein sorting-associated protein 28 homolog	A0A0H2UHM0;B5DEN9	A0A0H2UHM0;B5DEN9	Vps28	1.1276	0.489291
B1WBS4	B1WBS4		B1WBS4	B1WBS4	Vps26b	1.02524	0.906978
A0A0G2JXT0;Q6AY86	A0A0G2JXT0;Q6AY86	Vacuolar protein sorting-associated protein 26A	A0A0G2JXT0;Q6AY86	A0A0G2JXT0;Q6AY86	Vps26a	0.851737	0.477183
P0C0A1	P0C0A1	Vacuolar protein-sorting-associated protein 25	P0C0A1	P0C0A1	Vps25	0.773877	0.351588
B5DFJ4	B5DFJ4		B5DFJ4	B5DFJ4	Vps18	1.2563	0.210185
D3ZTB4;B5DF01	D3ZTB4;B5DF01		D3ZTB4;B5DF01	D3ZTB4;B5DF01	Vps11	0.976949	0.834183
P31000;G3V8C3;Q6P725;P48675;Q496Z5;F1M7P4;P21807	P31000;G3V8C3	Vimentin	P31000;G3V8C3;Q6P725;P48675;Q496Z5;F1M7P4;P21807	P31000;G3V8C3	Vim	1.10303	0.355283
A0A0G2JSR0;Q9R1Z0	A0A0G2JSR0;Q9R1Z0	Voltage-dependent anion-selective channel protein 3	A0A0G2JSR0;Q9R1Z0	A0A0G2JSR0;Q9R1Z0	Vdac3	1.1193	0.161784
P81155	P81155	Voltage-dependent anion-selective channel protein 2	P81155	P81155	Vdac2	1.14032	0.215266
Q9Z2L0	Q9Z2L0	Voltage-dependent anion-selective channel protein 1	Q9Z2L0	Q9Z2L0	Vdac1	1.06516	0.556644
Q8CF97	Q8CF97	Deubiquitinating protein VCIP135	Q8CF97	Q8CF97	Vcpip1	0.95339	0.311731
P46462	P46462	Transitional endoplasmic reticulum ATPase	P46462	P46462	Vcp	1.00673	0.944565
R9PXU6;A0A0G2K8V2;P85972	R9PXU6;A0A0G2K8V2;P85972	Vinculin	R9PXU6;A0A0G2K8V2;P85972	R9PXU6;A0A0G2K8V2;P85972	Vcl	0.932111	0.58693
Q9ERB4	Q9ERB4	Versican core protein	Q9ERB4	Q9ERB4	Vcan	0.891932	0.62642
M0R919	M0R919		M0R919	M0R919	Vbp1	1.02197	0.8077
M0R3N4	M0R3N4		M0R3N4	M0R3N4	Vat1l	0.953018	0.310073
Q3MIE4	Q3MIE4	Synaptic vesicle membrane protein VAT-1 homolog	Q3MIE4	Q3MIE4	Vat1	1.03378	0.750461
Q04462;Q4FZR0;A0A0G2JVG2	Q04462	Valine--tRNA ligase	Q04462;Q4FZR0;A0A0G2JVG2	Q04462	Vars	0.973513	0.902003
Q9Z269	Q9Z269	Vesicle-associated membrane protein-associated protein B	Q9Z269	Q9Z269	Vapb	1.0415	0.446259
Q9Z270;A0A0G2K8E6	Q9Z270;A0A0G2K8E6	Vesicle-associated membrane protein-associated protein A	Q9Z270;A0A0G2K8E6	Q9Z270;A0A0G2K8E6	Vapa	1.23664	0.160082
Q9JHW5	Q9JHW5	Vesicle-associated membrane protein 7	Q9JHW5	Q9JHW5	Vamp7	0.960866	0.669911
Q9WUW2;P63045	Q9WUW2;P63045	Vesicle-associated membrane protein 2	Q9WUW2;P63045	Q9WUW2;P63045	Vamp2	0.884708	0.821817
Q63666	Q63666	Vesicle-associated membrane protein 1	Q63666	Q63666	Vamp1	1.15494	0.786049
A0A0G2JZU8;G4XKZ2;W8CC82;A0A1B0GWR2;A0A1B0GWT2;REV__F1LM66;P13205	A0A0G2JZU8;G4XKZ2;W8CC82;A0A1B0GWR2	Ubiquitin carboxyl-terminal hydrolase	A0A0G2JZU8;G4XKZ2;W8CC82;A0A1B0GWR2;A0A1B0GWT2;REV__F1LM66;P13205	A0A0G2JZU8;G4XKZ2;W8CC82;A0A1B0GWR2	USP9Y	0.948168	0.652778
D3ZC84;A0A0G2K2C7;REV__D4A554;REV__A0A0G2JY73	D3ZC84;A0A0G2K2C7	Ubiquitin carboxyl-terminal hydrolase	D3ZC84;A0A0G2K2C7;REV__D4A554;REV__A0A0G2JY73	D3ZC84;A0A0G2K2C7	Usp9x	0.940454	0.26415
F1LM09;Q4VSI4	F1LM09;Q4VSI4	Ubiquitin carboxyl-terminal hydrolase;Ubiquitin carboxyl-terminal hydrolase 7	F1LM09;Q4VSI4	F1LM09;Q4VSI4	Usp7	0.949894	0.0538988
D3ZVQ0;REV__E9PU15	D3ZVQ0	Ubiquitin carboxyl-terminal hydrolase	D3ZVQ0;REV__E9PU15	D3ZVQ0	Usp5	0.897034	0.175365
F1MAA1;A0A0G2JUX4	F1MAA1;A0A0G2JUX4	Ubiquitin carboxyl-terminal hydrolase	F1MAA1;A0A0G2JUX4	F1MAA1;A0A0G2JUX4	Usp47	0.793052	0.035168
A0A0G2K2V1;F1M625;A0A0G2QC35;F1LSW9;D0RB01	A0A0G2K2V1;F1M625;A0A0G2QC35;F1LSW9;D0RB01	Ubiquitin carboxyl-terminal hydrolase	A0A0G2K2V1;F1M625;A0A0G2QC35;F1LSW9;D0RB01	A0A0G2K2V1;F1M625;A0A0G2QC35;F1LSW9;D0RB01	Usp46;LOC100912059;Usp12	0.85499	0.614163
M0R851;B2GUZ1	M0R851;B2GUZ1	Ubiquitin carboxyl-terminal hydrolase;Ubiquitin carboxyl-terminal hydrolase 4	M0R851;B2GUZ1	M0R851;B2GUZ1	Usp4	1.07367	0.353217
A0A0G2JVV5;Q5U2N2	A0A0G2JVV5;Q5U2N2	Ubiquitin carboxyl-terminal hydrolase	A0A0G2JVV5;Q5U2N2	A0A0G2JVV5;Q5U2N2	Usp14	0.943828	0.504699
P41542	P41542	General vesicular transport factor p115	P41542	P41542	Uso1	0.943227	0.649201
Q9JJW3	Q9JJW3	Up-regulated during skeletal muscle growth protein 5	Q9JJW3	Q9JJW3	Usmg5	1.08516	0.632278
Q7TQ16	Q7TQ16	Cytochrome b-c1 complex subunit 8	Q7TQ16	Q7TQ16	Uqcrq	0.936296	0.845487
Q5M9I5	Q5M9I5	Cytochrome b-c1 complex subunit 6, mitochondrial	Q5M9I5	Q5M9I5	Uqcrh	1.026	0.847264
P20788	P20788	Cytochrome b-c1 complex subunit Rieske, mitochondrial;Cytochrome b-c1 complex subunit 11	P20788	P20788	Uqcrfs1	1.01399	0.842226
P32551	P32551	Cytochrome b-c1 complex subunit 2, mitochondrial	P32551	P32551	Uqcrc2	1.0089	0.909301
Q68FY0	Q68FY0	Cytochrome b-c1 complex subunit 1, mitochondrial	Q68FY0	Q68FY0	Uqcrc1	1.20906	0.179941
A9UMV7	A9UMV7		A9UMV7	A9UMV7	Uqcr11	0.937234	0.392962
A0A0G2K8Q8;B2RYX1	A0A0G2K8Q8;B2RYX1		A0A0G2K8Q8;B2RYX1	A0A0G2K8Q8;B2RYX1	Uqcr10	1.6778	0.0584369
Q32Q54	Q32Q54		Q32Q54	Q32Q54	Uqcc1	1.18148	0.47691
F1LY19;A0A0U1RS25	F1LY19;A0A0U1RS25		F1LY19;A0A0U1RS25	F1LY19;A0A0U1RS25	Upf1	1.2481	0.0080029
Q62768	Q62768	Protein unc-13 homolog A	Q62768	Q62768	Unc13a	1.27943	0.15119
F1M378;F1LTC1;F1LXM4;D3Z9Y2;A0A0G2K511;Q62769;A0A0G2K3J2;A0A0G2KAK7;Q62770	F1M378		F1M378;F1LTC1;F1LXM4;D3Z9Y2;A0A0G2K511;Q62769;A0A0G2K3J2;A0A0G2KAK7;Q62770	F1M378	Unc13a	0.603568	0.174031
D3ZMG0	D3ZMG0		D3ZMG0	D3ZMG0	Ulk1	1.05489	0.893236
Q09426	Q09426	2-hydroxyacylsphingosine 1-beta-galactosyltransferase	Q09426	Q09426	Ugt8	0.920808	0.281266
Q4V8I9;A0A0G2K542;Q5XFW3	Q4V8I9;A0A0G2K542;Q5XFW3		Q4V8I9;A0A0G2K542;Q5XFW3	Q4V8I9;A0A0G2K542;Q5XFW3	Ugp2	0.896829	0.536041
Q9JLA3	Q9JLA3	UDP-glucose:glycoprotein glucosyltransferase 1	Q9JLA3	Q9JLA3	Uggt1	0.944904	0.690997
Q5BJP3	Q5BJP3	Ubiquitin-fold modifier 1	Q5BJP3	Q5BJP3	Ufm1	0.994323	0.974548
A0A0G2K266;B2GV24	A0A0G2K266;B2GV24	E3 UFM1-protein ligase 1	A0A0G2K266;B2GV24	A0A0G2K266;B2GV24	Ufl1	0.893695	0.254182
Q9ES53	Q9ES53	Ubiquitin fusion degradation protein 1 homolog	Q9ES53	Q9ES53	Ufd1l	0.915082	0.459621
Q00981	Q00981	Ubiquitin carboxyl-terminal hydrolase isozyme L1	Q00981	Q00981	Uchl1	0.995949	0.934323
M0RAE4;A0A0G2K012	M0RAE4;A0A0G2K012		M0RAE4;A0A0G2K012	M0RAE4;A0A0G2K012	Ubxn6	1.06007	0.382379
A0A0G2JU89;F1LQI5;Q2TL32	A0A0G2JU89;F1LQI5;Q2TL32	E3 ubiquitin-protein ligase UBR4	A0A0G2JU89;F1LQI5;Q2TL32	A0A0G2JU89;F1LQI5;Q2TL32	Ubr4	1.06041	0.888873
D5MTG9;D3ZQC6	D5MTG9;D3ZQC6		D5MTG9;D3ZQC6	D5MTG9;D3ZQC6	Ubr1	0.871717	0.182874
D4AA63;D4A3P1	D4AA63		D4AA63;D4A3P1	D4AA63	Ubqln2	1.1991	0.174702
A0A140TAI1;Q9JJP9	A0A140TAI1;Q9JJP9	Ubiquilin-1	A0A140TAI1;Q9JJP9	A0A140TAI1;Q9JJP9	Ubqln1	1.10331	0.644
B2GV38	B2GV38	Ubiquitin-like protein 4A	B2GV38	B2GV38	Ubl4a	1.06943	0.769207
F1M8V2	F1M8V2		F1M8V2	F1M8V2	Ube4b	0.940858	0.8082
Q3B7D1	Q3B7D1	Ubiquitin-conjugating enzyme E2 Z	Q3B7D1	Q3B7D1	Ube2z	0.805075	0.271071
Q7M767;A0A0G2JU07	Q7M767;A0A0G2JU07	Ubiquitin-conjugating enzyme E2 variant 2	Q7M767;A0A0G2JU07	Q7M767;A0A0G2JU07	Ube2v2	1.14449	0.548451
B2RZ96	B2RZ96		B2RZ96	B2RZ96	Ube2r2	0.885603	0.349365
F1M403	F1M403		F1M403	F1M403	Ube2o	1.05969	0.513105
Q9EQX9;G3V6M7	Q9EQX9	Ubiquitin-conjugating enzyme E2 N	Q9EQX9;G3V6M7	Q9EQX9	Ube2n	0.883205	0.464353
D3ZNQ6	D3ZNQ6		D3ZNQ6	D3ZNQ6	Ube2m	1.01377	0.917976
B2RZA9	B2RZA9		B2RZA9	B2RZA9	Ube2l3	1.04667	0.676139
D3ZXS8	D3ZXS8		D3ZXS8	D3ZXS8	Ube2k	0.830626	0.431342
P63281;A0A0G2KB55	P63281;A0A0G2KB55	SUMO-conjugating enzyme UBC9	P63281;A0A0G2KB55	P63281;A0A0G2KB55	Ube2i	0.963729	0.790074
A0A0G2JV72;A0A0G2K739;P61078;F1M5C9;P70711	A0A0G2JV72;A0A0G2K739;P61078;F1M5C9	Ubiquitin-conjugating enzyme E2 D3	A0A0G2JV72;A0A0G2K739;P61078;F1M5C9;P70711	A0A0G2JV72;A0A0G2K739;P61078;F1M5C9	Ube2d3;Ube2d2	1.20436	0.399728
Q5XIR9	Q5XIR9	Ubiquitin-associated domain-containing protein 1	Q5XIR9	Q5XIR9	Ubac1	0.933883	0.653587
D4A8H3	D4A8H3		D4A8H3	D4A8H3	Uba6	1.16495	0.740351
Q5M7A4	Q5M7A4	Ubiquitin-like modifier-activating enzyme 5	Q5M7A4	Q5M7A4	Uba5	0.760971	0.0574964
Q99MI7	Q99MI7	NEDD8-activating enzyme E1 catalytic subunit	Q99MI7	Q99MI7	Uba3	1.30369	0.63108
B1WC32;F1LS72;Q4G010	B1WC32;F1LS72		B1WC32;F1LS72;Q4G010	B1WC32;F1LS72	Uba2	0.946081	0.179869
Q5U300;A7LAC4;A0A0G2K8A5;W8CEN6;C9WPN5	Q5U300	Ubiquitin-like modifier-activating enzyme 1	Q5U300;A7LAC4;A0A0G2K8A5;W8CEN6;C9WPN5	Q5U300	Uba1	0.74409	0.330387
B5DEH4	B5DEH4		B5DEH4	B5DEH4	Uap1l1	0.921129	0.713526
F2Z3T9	F2Z3T9		F2Z3T9	F2Z3T9	U2af2	1.11611	0.530396
Q3KR55;Q7TP17	Q3KR55;Q7TP17	Splicing factor U2AF 26 kDa subunit	Q3KR55;Q7TP17	Q3KR55;Q7TP17	U2af1;U2af1l4	0.975182	0.881333
A0A0G2K6E2;F1M6X5;Q9Z0J5	A0A0G2K6E2;F1M6X5;Q9Z0J5	Thioredoxin reductase 2, mitochondrial	A0A0G2K6E2;F1M6X5;Q9Z0J5	A0A0G2K6E2;F1M6X5;Q9Z0J5	Txnrd2	1.03711	0.815052
R9PXU4;O89049;A0A0G2JUN7	R9PXU4;O89049;A0A0G2JUN7	Thioredoxin reductase 1, cytoplasmic	R9PXU4;O89049;A0A0G2JUN7	R9PXU4;O89049;A0A0G2JUN7	Txnrd1	1.09762	0.188192
A0A0G2K737;Q920J4	A0A0G2K737;Q920J4	Thioredoxin-like protein 1	A0A0G2K737;Q920J4	A0A0G2K737;Q920J4	Txnl1	0.885608	0.615497
B0K010	B0K010		B0K010	B0K010	Txndc17	1.12996	0.688629
B0BN97;Q498E0	B0BN97;Q498E0	Thioredoxin domain-containing protein 12	B0BN97;Q498E0	B0BN97;Q498E0	Txndc12	1.22129	0.330138
P97615	P97615	Thioredoxin, mitochondrial	P97615	P97615	Txn2	0.955284	0.667316
P11232;R4GNK3	P11232;R4GNK3	Thioredoxin	P11232;R4GNK3	P11232;R4GNK3	Txn;Txn1	0.959334	0.411733
B0BMY7	B0BMY7		B0BMY7	B0BMY7	Twf2	0.92431	0.525104
Q5RJR2	Q5RJR2	Twinfilin-1	Q5RJR2	Q5RJR2	Twf1	0.916733	0.0082897
P85834	P85834	Elongation factor Tu, mitochondrial	P85834	P85834	Tufm	1.14653	0.562854
A0A0G2JUU7;Q5U3X6;D3ZMR7	A0A0G2JUU7;Q5U3X6;D3ZMR7		A0A0G2JUU7;Q5U3X6;D3ZMR7	A0A0G2JUU7;Q5U3X6;D3ZMR7	Tubgcp3	0.753202	0.781299
Q4QQV0;M0R8B6	Q4QQV0		Q4QQV0;M0R8B6	Q4QQV0	Tubb6	1.1176	0.354005
P69897	P69897	Tubulin beta-5 chain	P69897	P69897	Tubb5	1.02377	0.551945
G3V7C6;Q6P9T8	G3V7C6;Q6P9T8	Tubulin beta-4B chain	G3V7C6;Q6P9T8	G3V7C6;Q6P9T8	Tubb4b	1.04637	0.519101
B4F7C2	B4F7C2		B4F7C2	B4F7C2	Tubb4a	1.00686	0.940683
Q4QRB4	Q4QRB4	Tubulin beta-3 chain	Q4QRB4	Q4QRB4	Tubb3	0.949048	0.846361
Q3KRE8	Q3KRE8	Tubulin beta-2B chain	Q3KRE8	Q3KRE8	Tubb2b	0.976531	0.603282
P85108	P85108	Tubulin beta-2A chain	P85108	P85108	Tubb2a	0.900508	0.422986
Q6AY56	Q6AY56	Tubulin alpha-8 chain	Q6AY56	Q6AY56	Tuba8	1.0296	0.768065
Q5XIF6	Q5XIF6	Tubulin alpha-4A chain	Q5XIF6	Q5XIF6	Tuba4a	1.01468	0.799086
Q6P9V9	Q6P9V9	Tubulin alpha-1B chain	Q6P9V9	Q6P9V9	Tuba1b	0.949843	0.508239
P68370;Q68FR8	P68370;Q68FR8	Tubulin alpha-1A chain;Tubulin alpha-3 chain	P68370;Q68FR8	P68370;Q68FR8	Tuba1a;Tuba3a	0.841889	0.370658
D4A383;A0A0G2K0W3	D4A383;A0A0G2K0W3	Protein tweety homolog	D4A383;A0A0G2K0W3	D4A383;A0A0G2K0W3	Ttyh3	0.980212	0.837004
B4F773;P0C5X8	B4F773;P0C5X8	Protein tweety homolog;Protein tweety homolog 1	B4F773;P0C5X8	B4F773;P0C5X8	Ttyh1	0.901597	0.79379
P02767	P02767	Transthyretin	P02767	P02767	Ttr	0.828866	0.149932
D3ZS76;B2RYJ6	D3ZS76;B2RYJ6		D3ZS76;B2RYJ6	D3ZS76;B2RYJ6	Ttc9	0.916663	0.267054
B5DFB4;F1LUY5;A0A0G2JXJ6	B5DFB4;F1LUY5;A0A0G2JXJ6		B5DFB4;F1LUY5;A0A0G2JXJ6	B5DFB4;F1LUY5;A0A0G2JXJ6	Ttc7b	0.875143	0.535446
Q66H09	Q66H09		Q66H09	Q66H09	Ttc1	0.705411	0.0906968
Q3SWT2;G3V8W9	Q3SWT2;G3V8W9		Q3SWT2;G3V8W9	Q3SWT2;G3V8W9	Tstd3	0.842216	0.212517
G3V762;B0BNN0	G3V762;B0BNN0		G3V762;B0BNN0	G3V762;B0BNN0	Tsta3	0.975953	0.822151
P24329	P24329	Thiosulfate sulfurtransferase	P24329	P24329	Tst	1.02107	0.940686
F1LNX7;Q5PPK9	F1LNX7;Q5PPK9	Protein TSSC1	F1LNX7;Q5PPK9	F1LNX7;Q5PPK9	Tssc1	1.32594	0.164272
F1M8Y2;F1M9I6;B3STU1;B0BNE7	F1M8Y2;F1M9I6;B3STU1;B0BNE7	Tetraspanin	F1M8Y2;F1M9I6;B3STU1;B0BNE7	F1M8Y2;F1M9I6;B3STU1;B0BNE7	Tspan7	1.31998	0.219899
Q9JJW1	Q9JJW1	Tetraspanin-2	Q9JJW1	Q9JJW1	Tspan2	0.843359	0.154558
Q71SY3;Q7TP02;E9PT79;A0A1B0GWQ7	Q71SY3;Q7TP02;E9PT79;A0A1B0GWQ7		Q71SY3;Q7TP02;E9PT79;A0A1B0GWQ7	Q71SY3;Q7TP02;E9PT79;A0A1B0GWQ7	Tsn	0.974956	0.847122
Q6IRE4	Q6IRE4	Tumor susceptibility gene 101 protein	Q6IRE4	Q6IRE4	Tsg101	0.891775	0.438777
D3Z8M8;P62501	D3Z8M8;P62501	TSC22 domain family protein 1	D3Z8M8;P62501	D3Z8M8;P62501	Tsc22d1	0.950207	0.76495
D3ZRN5	D3ZRN5		D3ZRN5	D3ZRN5	Trove2	0.88525	0.0985998
A0A0A0MXY4;A0A1W2Q676;A0A0G2JU73;F1LP64;Q3KR60	A0A0A0MXY4;A0A1W2Q676;A0A0G2JU73;F1LP64;Q3KR60	E3 ubiquitin-protein ligase TRIP12	A0A0A0MXY4;A0A1W2Q676;A0A0G2JU73;F1LP64;Q3KR60	A0A0A0MXY4;A0A1W2Q676;A0A0G2JU73;F1LP64;Q3KR60	Trip12	0.996212	0.953478
F1M0Z1;A0A1P0PBZ6	F1M0Z1;A0A1P0PBZ6		F1M0Z1;A0A1P0PBZ6	F1M0Z1;A0A1P0PBZ6	Trio	0.970902	0.878758
Q91ZY8	Q91ZY8	E3 ubiquitin-protein ligase TRIM9	Q91ZY8	Q91ZY8	Trim9	0.818452	0.0018692
Q66H79	Q66H79		Q66H79	Q66H79	Trim32	0.963009	0.600779
G3V8D6;O70277	G3V8D6;O70277	Tripartite motif-containing protein 3	G3V8D6;O70277	G3V8D6;O70277	Trim3	0.723852	0.300107
O08629	O08629	Transcription intermediary factor 1-beta	O08629	O08629	Trim28	1.00085	0.993304
D3ZQG6;A0A0G2K2M8;D3ZM62	D3ZQG6;A0A0G2K2M8;D3ZM62	Tripartite motif-containing protein 2	D3ZQG6;A0A0G2K2M8;D3ZM62	D3ZQG6;A0A0G2K2M8;D3ZM62	Trim2	1.30253	0.411916
F1M9W9;B2GV66	F1M9W9		F1M9W9;B2GV66	F1M9W9	Trappc8	1.01391	0.929158
D3ZES2	D3ZES2		D3ZES2	D3ZES2	Trappc6b	0.872148	0.618891
B0BNE3	B0BNE3		B0BNE3	B0BNE3	Trappc5	0.974677	0.901768
A0A0G2JX69;A0A0G2JSL2;Q69BT7	A0A0G2JX69;A0A0G2JSL2;Q69BT7	Trafficking protein particle complex subunit 4	A0A0G2JX69;A0A0G2JSL2;Q69BT7	A0A0G2JX69;A0A0G2JSL2;Q69BT7	Trappc4	0.959501	0.739052
Q5U1Z2	Q5U1Z2	Trafficking protein particle complex subunit 3	Q5U1Z2	Q5U1Z2	Trappc3	0.729781	0.0384706
Q5BJL8;D3ZVF4	Q5BJL8;D3ZVF4	Trafficking protein particle complex subunit 2	Q5BJL8;D3ZVF4	Q5BJL8;D3ZVF4	Trappc2	0.959412	0.81926
D3ZHI8;A0A0G2K1K5	D3ZHI8;A0A0G2K1K5		D3ZHI8;A0A0G2K1K5	D3ZHI8;A0A0G2K1K5	Trappc11	1.23533	0.418986
F1MAQ4	F1MAQ4		F1MAQ4	F1MAQ4	Trappc10	0.925507	0.186833
Q5XHZ0	Q5XHZ0	Heat shock protein 75 kDa, mitochondrial	Q5XHZ0	Q5XHZ0	Trap1	0.839335	0.24824
P62997;F1LVK5	P62997;F1LVK5	Transformer-2 protein homolog beta	P62997;F1LVK5	P62997;F1LVK5	Tra2b	1.65913	0.410121
B1WC25	B1WC25		B1WC25	B1WC25	Tra2a	1.05905	0.648462
P63029;F1LYR7	P63029	Translationally-controlled tumor protein	P63029;F1LYR7	P63029	Tpt1	1.01003	0.967144
A8WCF8;A0A0G2K272	A8WCF8;A0A0G2K272	Tumor protein p63-regulated gene 1-like protein	A8WCF8;A0A0G2K272	A8WCF8;A0A0G2K272	Tprg1l	1.7438	0.357779
F1MA98	F1MA98	Nucleoprotein TPR	F1MA98	F1MA98	Tpr	1.03955	0.764863
Q5PPN5	Q5PPN5	Tubulin polymerization-promoting protein family member 3	Q5PPN5	Q5PPN5	Tppp3	0.96756	0.639899
D3ZQL7;A0A5H1ZRV3;D3ZCE7	D3ZQL7;A0A5H1ZRV3		D3ZQL7;A0A5H1ZRV3;D3ZCE7	D3ZQL7;A0A5H1ZRV3	Tppp	1.068	0.0464429
Q64560	Q64560	Tripeptidyl-peptidase 2	Q64560	Q64560	Tpp2	0.904755	0.522917
P09495;A0A0G2K2G8	P09495;A0A0G2K2G8	Tropomyosin alpha-4 chain	P09495;A0A0G2K2G8	P09495;A0A0G2K2G8	Tpm4	1.11033	0.280385
Q63610;Q9QX07	Q63610	Tropomyosin alpha-3 chain	Q63610;Q9QX07	Q63610	Tpm3	0.64054	0.173995
A0A140TAF0;Q9QX08	A0A140TAF0		A0A140TAF0;Q9QX08	A0A140TAF0	Tpm3	0.882837	0.32016
Q5FVG5;P58775	Q5FVG5;P58775	Tropomyosin beta chain	Q5FVG5;P58775	Q5FVG5;P58775	Tpm2	1.25931	0.104158
A0A0G2JX64;Q91XN6;A0A0G2K7F7;P04692	A0A0G2JX64;Q91XN6;A0A0G2K7F7;P04692	Tropomyosin alpha-1 chain	A0A0G2JX64;Q91XN6;A0A0G2K7F7;P04692	A0A0G2JX64;Q91XN6;A0A0G2K7F7;P04692	Tpm1	0.979553	0.800107
A0A0G2JSQ4;Q91XN7	A0A0G2JSQ4;Q91XN7		A0A0G2JSQ4;Q91XN7	A0A0G2JSQ4;Q91XN7	Tpm1	0.924373	0.379118
P48500;A0A0G2JWJ4;A0A0G2JWU1;Q6SA19	P48500;A0A0G2JWJ4;A0A0G2JWU1;Q6SA19	Triosephosphate isomerase	P48500;A0A0G2JWJ4;A0A0G2JWU1;Q6SA19	P48500;A0A0G2JWJ4;A0A0G2JWU1;Q6SA19	Tpi1;LOC500959	1.01343	0.984416
Q8CGU9	Q8CGU9	Tryptophan 5-hydroxylase 2	Q8CGU9	Q8CGU9	Tph2	0.993717	0.968594
Q6PCT3	Q6PCT3	Tumor protein D54	Q6PCT3	Q6PCT3	Tpd52l2	0.920369	0.663608
Q499Q2;A0A0G2K8M7	Q499Q2;A0A0G2K8M7		Q499Q2;A0A0G2K8M7	Q499Q2;A0A0G2K8M7	Tpd52l1	0.898488	0.488357
F1MAB9;D0UFD0;A0A0G2K865	F1MAB9;D0UFD0;A0A0G2K865		F1MAB9;D0UFD0;A0A0G2K865	F1MAB9;D0UFD0;A0A0G2K865	Tpd52;PrLZ	1.25926	0.126475
B3DMA0	B3DMA0	Tumor protein p53-inducible protein 11	B3DMA0	B3DMA0	Tp53i11	1.11619	0.721012
Q5PQX1	Q5PQX1	Torsin-1A-interacting protein 1	Q5PQX1	Q5PQX1	Tor1aip1	1.8936	0.203072
Q14TE9;Q63177	Q14TE9	DNA topoisomerase 2	Q14TE9;Q63177	Q14TE9	Top2b	0.96713	0.434163
Q75Q39;R9PXR4	Q75Q39;R9PXR4	Mitochondrial import receptor subunit TOM70	Q75Q39;R9PXR4	Q75Q39;R9PXR4	Tomm70a	0.980219	0.916977
D3ZMR1	D3ZMR1		D3ZMR1	D3ZMR1	Tomm7	1.00303	0.987217
A0A1B0GWV4;A0A1B0GWY3	A0A1B0GWV4;A0A1B0GWY3		A0A1B0GWV4;A0A1B0GWY3	A0A1B0GWV4;A0A1B0GWY3	Tomm5	1.16076	0.393905
G3V8F5;Q75Q40	G3V8F5;Q75Q40	Mitochondrial import receptor subunit TOM40 homolog	G3V8F5;Q75Q40	G3V8F5;Q75Q40	Tomm40	1.19714	0.188126
Q3KRD5	Q3KRD5	Mitochondrial import receptor subunit TOM34	Q3KRD5	Q3KRD5	Tomm34	1.05393	0.661012
Q75Q41	Q75Q41	Mitochondrial import receptor subunit TOM22 homolog	Q75Q41	Q75Q41	Tomm22	0.689888	0.113427
Q62760	Q62760	Mitochondrial import receptor subunit TOM20 homolog	Q62760	Q62760	Tomm20	0.817744	0.0880172
A0A0G2K9L2;D4A6C9	A0A0G2K9L2;D4A6C9		A0A0G2K9L2;D4A6C9	A0A0G2K9L2;D4A6C9	Tom1l2	0.775949	0.425316
Q5XI21	Q5XI21		Q5XI21	Q5XI21	Tom1	0.958459	0.635602
A2RUW1;C9K104	A2RUW1	Toll-interacting protein	A2RUW1;C9K104	A2RUW1	Tollip	0.978055	0.671637
A0A096MJE6;F1LQ63;Q05546	A0A096MJE6;F1LQ63;Q05546	Tenascin-R	A0A096MJE6;F1LQ63;Q05546	A0A096MJE6;F1LQ63;Q05546	Tnr	1.26205	0.333149
D4AAM0;A0A0G2K8P2	D4AAM0;A0A0G2K8P2		D4AAM0;A0A0G2K8P2	D4AAM0;A0A0G2K8P2	Tnpo3	1.24741	0.383778
D3ZER6	D3ZER6		D3ZER6	D3ZER6	Tnpo2	0.558147	0.218539
A0A0G2K490;D3ZZQ0	A0A0G2K490;D3ZZQ0		A0A0G2K490;D3ZZQ0	A0A0G2K490;D3ZZQ0	Tnik	0.601431	0.299203
D4A9G3;A0A0G2K2P3	D4A9G3;A0A0G2K2P3		D4A9G3;A0A0G2K2P3	D4A9G3;A0A0G2K2P3	Tnfaip8	1.22979	0.388253
B2LYI9;A0A0G2K1L0;Q62701	B2LYI9;A0A0G2K1L0		B2LYI9;A0A0G2K1L0;Q62701	B2LYI9;A0A0G2K1L0	Tnc	0.893488	0.398884
G3V912;Q52KK2	G3V912		G3V912;Q52KK2	G3V912	Tmx4	1.36695	0.0120789
Q5XIK2	Q5XIK2	Thioredoxin-related transmembrane protein 2	Q5XIK2	Q5XIK2	Tmx2	1.1229	0.472918
Q52KJ9	Q52KJ9		Q52KJ9	Q52KJ9	Tmx1	1.10906	0.829647
P62329	P62329	Thymosin beta-4;Hematopoietic system regulatory peptide	P62329	P62329	Tmsb4x	1.04762	0.763652
Q62733	Q62733	Lamina-associated polypeptide 2, isoform beta	Q62733	Q62733	Tmpo	1.02046	0.79185
P70566;Q6AXW2	P70566	Tropomodulin-2	P70566;Q6AXW2	P70566	Tmod2	0.769322	0.246308
Q6IMZ5;P70567	Q6IMZ5;P70567	Tropomodulin-1	Q6IMZ5;P70567	Q6IMZ5;P70567	Tmod1	0.940065	0.122046
F1LQZ0;A1L1L9;B1WBL4	F1LQZ0;A1L1L9		F1LQZ0;A1L1L9;B1WBL4	F1LQZ0;A1L1L9	Tmem65	1.15172	0.717748
Q5BJS6	Q5BJS6		Q5BJS6	Q5BJS6	Tmem50b	1.34159	0.129733
Q5XIP9	Q5XIP9	Transmembrane protein 43	Q5XIP9	Q5XIP9	Tmem43	0.753734	0.0278079
M0R9Y7;B1WC43	M0R9Y7;B1WC43		M0R9Y7;B1WC43	M0R9Y7;B1WC43	Tmem41a	0.945158	0.745113
Q6JAM9	Q6JAM9	Transmembrane protein 35	Q6JAM9	Q6JAM9	Tmem35	0.965815	0.811367
A0A0H2UHA6;Q9Z142	A0A0H2UHA6;Q9Z142	Transmembrane protein 33	A0A0H2UHA6;Q9Z142	A0A0H2UHA6;Q9Z142	Tmem33	1.00685	0.965142
A0A0G2JXG3;Q6AY41;D3Z9E9	A0A0G2JXG3;Q6AY41	Cell cycle control protein 50A	A0A0G2JXG3;Q6AY41;D3Z9E9	A0A0G2JXG3;Q6AY41	Tmem30a	0.806892	0.392418
F1LVX6	F1LVX6		F1LVX6	F1LVX6	Tmem132b	1.09122	0.731276
A0A0G2JUS7;B0BN86	A0A0G2JUS7;B0BN86	Transmembrane protein 11, mitochondrial	A0A0G2JUS7;B0BN86	A0A0G2JUS7;B0BN86	Tmem11	0.825861	0.534636
Q6AYQ4	Q6AYQ4	Transmembrane protein 109	Q6AYQ4	Q6AYQ4	Tmem109	0.786158	0.0580275
Q5I0E7	Q5I0E7	Transmembrane emp24 domain-containing protein 9	Q5I0E7	Q5I0E7	Tmed9	1.45139	0.046054
D3ZTX0	D3ZTX0	Transmembrane emp24 domain-containing protein 7	D3ZTX0	D3ZTX0	Tmed7	0.973684	0.878856
Q63524	Q63524	Transmembrane emp24 domain-containing protein 2	Q63524	Q63524	Tmed2	0.859155	0.259691
Q63584	Q63584	Transmembrane emp24 domain-containing protein 10	Q63584	Q63584	Tmed10	1.00347	0.774489
D3ZA84;D4A3B0;D3ZT58;D3ZE09	D3ZA84;D4A3B0;D3ZT58;D3ZE09		D3ZA84;D4A3B0;D3ZT58;D3ZE09	D3ZA84;D4A3B0;D3ZT58;D3ZE09	Tln2	0.894417	0.401966
G3V852;Q498D4;Q3B7U7;REV__D4A885	G3V852;Q498D4		G3V852;Q498D4;Q3B7U7;REV__D4A885	G3V852;Q498D4	Tln1	0.956298	0.658654
P50137	P50137	Transketolase	P50137	P50137	Tkt	1.0889	0.816972
A2VCX1	A2VCX1	TIP41-like protein	A2VCX1	A2VCX1	Tiprl	1.19761	0.0581346
Q9WV97	Q9WV97	Mitochondrial import inner membrane translocase subunit Tim9	Q9WV97	Q9WV97	Timm9	0.850296	0.455902
P62078	P62078	Mitochondrial import inner membrane translocase subunit Tim8 B	P62078	P62078	Timm8b	0.959054	0.63326
F1LP21;Q9WVA1;F1M556;D3ZV76	F1LP21;Q9WVA1	Mitochondrial import inner membrane translocase subunit Tim8 A	F1LP21;Q9WVA1;F1M556;D3ZV76	F1LP21;Q9WVA1	Timm8a1;Timm8a	1.17343	0.202278
D3ZJX5	D3ZJX5		D3ZJX5	D3ZJX5	Timm50	0.582542	0.121578
G3V640;O35094	G3V640;O35094	Mitochondrial import inner membrane translocase subunit TIM44	G3V640;O35094	G3V640;O35094	Timm44	0.821027	0.0179629
Q9JKW1	Q9JKW1	Mitochondrial import inner membrane translocase subunit Tim22	Q9JKW1	Q9JKW1	Timm22	1.33049	0.140712
P62076	P62076	Mitochondrial import inner membrane translocase subunit Tim13	P62076	P62076	Timm13	1.12015	0.2983
P62074	P62074	Mitochondrial import inner membrane translocase subunit Tim10	P62074	P62074	Timm10	0.999867	0.998972
P01830	P01830	Thy-1 membrane glycoprotein	P01830	P01830	Thy1	1.10049	0.0725009
F7FA68;Q5M943	F7FA68;Q5M943		F7FA68;Q5M943	F7FA68;Q5M943	Thumpd1	1.36031	0.245114
A0A0G2JTF6;Q8CGV7	A0A0G2JTF6;Q8CGV7	Thiamine-triphosphatase	A0A0G2JTF6;Q8CGV7	A0A0G2JTF6;Q8CGV7	Thtpa	1.09946	0.289764
P24155;A0A0G2KAW4;F1M7J7	P24155;A0A0G2KAW4	Thimet oligopeptidase	P24155;A0A0G2KAW4;F1M7J7	P24155;A0A0G2KAW4	Thop1	0.831316	0.000244929
Q5XIE1	Q5XIE1	Protein THEM6	Q5XIE1	Q5XIE1	Them6	1.05945	0.47634
Q566R0	Q566R0	Acyl-coenzyme A thioesterase THEM4	Q566R0	Q566R0	Them4	0.864237	0.682882
P04177;Q78E18;P97904	P04177	Tyrosine 3-monooxygenase	P04177;Q78E18;P97904	P04177	Th	1.96778	0.100482
G3V679;Q99376	G3V679;Q99376	Transferrin receptor protein 1	G3V679;Q99376	G3V679;Q99376	Tfrc	1.053	0.45618
Q4R1A4;Q6AYR1	Q4R1A4;Q6AYR1		Q4R1A4;Q6AYR1	Q4R1A4;Q6AYR1	TFG;Tfg	0.96315	0.912512
Q9ES32;Q91ZW1	Q9ES32;Q91ZW1	Transcription factor A, mitochondrial	Q9ES32;Q91ZW1	Q9ES32;Q91ZW1	Tfa;Tfam	1.00902	0.986428
P12346	P12346	Serotransferrin	P12346	P12346	Tf	1.02295	0.705586
B3SVE9;Q64232	B3SVE9;Q64232	Very-long-chain enoyl-CoA reductase	B3SVE9;Q64232	B3SVE9;Q64232	Tecr	0.805305	0.540106
G3V8T7;Q6PCT7	G3V8T7;Q6PCT7		G3V8T7;Q6PCT7	G3V8T7;Q6PCT7	Tdrkh	0.990747	0.913566
F1M9Y7;A0A0G2K6F1	F1M9Y7;A0A0G2K6F1		F1M9Y7;A0A0G2K6F1	F1M9Y7;A0A0G2K6F1	Tcp11l1	0.959815	0.17029
P28480;A0A096MJA0	P28480;A0A096MJA0	T-complex protein 1 subunit alpha	P28480;A0A096MJA0	P28480;A0A096MJA0	Tcp1	0.833309	0.0570865
P62870;A0A140TA99;F1M937;F1LZ51;M0R6V0;A0JN07;D3ZYC5	P62870;A0A140TA99;F1M937	Transcription elongation factor B polypeptide 2	P62870;A0A140TA99;F1M937;F1LZ51;M0R6V0;A0JN07;D3ZYC5	P62870;A0A140TA99;F1M937	Tceb2;LOC684822	0.772508	0.120848
P83941;A0A0G2K2A0;A0A096MIY6	P83941;A0A0G2K2A0;A0A096MIY6	Transcription elongation factor B polypeptide 1	P83941;A0A0G2K2A0;A0A096MIY6	P83941;A0A0G2K2A0;A0A096MIY6	Tceb1	1.29086	0.109617
M0RBL8	M0RBL8		M0RBL8	M0RBL8	Tceal6	0.931776	0.778576
M0RDJ7	M0RDJ7		M0RDJ7	M0RDJ7	Tceal5	0.880432	0.34913
Q5M9G9	Q5M9G9	Protein TBRG4	Q5M9G9	Q5M9G9	Tbrg4	1.1471	0.191188
Q6PEC1	Q6PEC1	Tubulin-specific chaperone A	Q6PEC1	Q6PEC1	Tbca	0.999506	0.997099
D4A3Z3;A0A0G2K5B0	D4A3Z3;A0A0G2K5B0		D4A3Z3;A0A0G2K5B0	D4A3Z3;A0A0G2K5B0	Tbc1d24	0.965158	0.528048
A0A0G2K9V6;Q5XHY5	A0A0G2K9V6;Q5XHY5	Threonine--tRNA ligase, cytoplasmic	A0A0G2K9V6;Q5XHY5	A0A0G2K9V6;Q5XHY5	Tars	1.07541	0.224543
I6L9G6	I6L9G6		I6L9G6	I6L9G6	Tardbp	1.24228	0.367608
O88664;F1M9G6;F1LRI6;Q53UA7	O88664;F1M9G6	Serine/threonine-protein kinase TAO1	O88664;F1M9G6;F1LRI6;Q53UA7	O88664;F1M9G6	Taok1	0.929711	0.313446
Q9EQS0	Q9EQS0	Transaldolase	Q9EQS0	Q9EQS0	Taldo1	1.05469	0.297268
P37805;A0A0G2K6I5	P37805;A0A0G2K6I5	Transgelin-3	P37805;A0A0G2K6I5	P37805;A0A0G2K6I5	Tagln3	0.856015	0.0848813
Q5XFX0	Q5XFX0	Transgelin-2	Q5XFX0	Q5XFX0	Tagln2	1.11751	0.182391
A0A0G2JWK7;P31232	A0A0G2JWK7;P31232	Transgelin	A0A0G2JWK7;P31232	A0A0G2JWK7;P31232	Tagln	1.5414	0.40106
D3ZXK3;A0A0G2K598;D3Z962;X4YHC6;D4A858	D3ZXK3;A0A0G2K598;D3Z962;X4YHC6;D4A858		D3ZXK3;A0A0G2K598;D3Z962;X4YHC6;D4A858	D3ZXK3;A0A0G2K598;D3Z962;X4YHC6;D4A858	Tacc2;Tacc3	1.08113	0.360431
Q62747	Q62747		Q62747	Q62747	Syt7	0.933195	0.848265
B1AC44;A0A0G2JSR2;P40748	B1AC44;A0A0G2JSR2;P40748	Synaptotagmin-3	B1AC44;A0A0G2JSR2;P40748	B1AC44;A0A0G2JSR2;P40748	Syt3	0.777626	0.0358888
G3V6M3;P29101	G3V6M3;P29101	Synaptotagmin-2	G3V6M3;P29101	G3V6M3;P29101	Syt2	1.01416	0.912258
P97610	P97610	Synaptotagmin-12	P97610	P97610	Syt12	1.01024	0.893411
P21707;P47861;Q707P0;Q707P2;Q707P4	P21707	Synaptotagmin-1	P21707;P47861;Q707P0;Q707P2;Q707P4	P21707	Syt1	0.958586	0.413734
Q66H18;A0A0G2KA82	Q66H18;A0A0G2KA82		Q66H18;A0A0G2KA82	Q66H18;A0A0G2KA82	Sypl1	1.05626	0.174261
P07825;A0A0G2KAD8	P07825;A0A0G2KAD8	Synaptophysin	P07825;A0A0G2KAD8	P07825;A0A0G2KAD8	Syp	0.933611	0.654445
P22831;A0A0G2K1H2	P22831;A0A0G2K1H2	Synaptoporin	P22831;A0A0G2K1H2	P22831;A0A0G2K1H2	Synpr	0.939174	0.176997
B1VKB4;A0A0H2UHQ9;Q9Z327	B1VKB4;A0A0H2UHQ9;Q9Z327	Synaptopodin	B1VKB4;A0A0H2UHQ9;Q9Z327	B1VKB4;A0A0H2UHQ9;Q9Z327	Synpo	1.22855	0.43582
Q810D0;A0A096MK54;G3V9G5	Q810D0;A0A096MK54;G3V9G5		Q810D0;A0A096MK54;G3V9G5	Q810D0;A0A096MK54;G3V9G5	Synm	1.06458	0.771109
Q9WVJ4	Q9WVJ4	Synaptojanin-2-binding protein	Q9WVJ4	Q9WVJ4	Synj2bp	1.02321	0.343344
D4ABN3;Q62910;F1M2D6;F1LPP1;F1M0S5;O55207;F1LZU2	D4ABN3;Q62910	Synaptojanin-1	D4ABN3;Q62910;F1M2D6;F1LPP1;F1M0S5;O55207;F1LZU2	D4ABN3;Q62910	Synj1	0.832667	0.0802874
D4ABK1	D4ABK1		D4ABK1	D4ABK1	Syngr3	0.904694	0.40765
Q62876;A0A0U1RRP1;A0A0G2K3P9	Q62876;A0A0U1RRP1;A0A0G2K3P9	Synaptogyrin-1	Q62876;A0A0U1RRP1;A0A0G2K3P9	Q62876;A0A0U1RRP1;A0A0G2K3P9	Syngr1	1.05036	0.515766
Q9QUH6;D3ZCL8;F1LQW8;Q6MGD1	Q9QUH6;D3ZCL8;F1LQW8	Ras/Rap GTPase-activating protein SynGAP	Q9QUH6;D3ZCL8;F1LQW8;Q6MGD1	Q9QUH6;D3ZCL8;F1LQW8	Syngap1	1.6683	0.0830647
Q8VHJ9	Q8VHJ9		Q8VHJ9	Q8VHJ9	Syne1	1.00501	0.924425
M0R735	M0R735		M0R735	M0R735	Syncrip	1.43062	0.113315
A0A096MIT7;O70441	A0A096MIT7;O70441	Synapsin-3	A0A096MIT7;O70441	A0A096MIT7;O70441	Syn3	0.969939	0.494517
G3V733;Q63537	G3V733;Q63537	Synapsin-2	G3V733;Q63537	G3V733;Q63537	Syn2	1.08915	0.0883902
P09951;Q7M033	P09951	Synapsin-1	P09951;Q7M033	P09951	Syn1	0.798388	0.398078
Q9Z2I7;A0A0G2JZX3	Q9Z2I7;A0A0G2JZX3	Synaptic vesicle 2-related protein	Q9Z2I7;A0A0G2JZX3	Q9Z2I7;A0A0G2JZX3	Svop	0.831309	0.278108
P0C0A9	P0C0A9	Small VCP/p97-interacting protein	P0C0A9	P0C0A9	Svip	1.17953	0.0855925
Q63564;Q9Z2I6	Q63564	Synaptic vesicle glycoprotein 2B	Q63564;Q9Z2I6	Q63564	Sv2b	0.959734	0.449583
Q02563	Q02563	Synaptic vesicle glycoprotein 2A	Q02563	Q02563	Sv2a	1.24672	0.331996
B5DEX6;A0A0G2K518;D3ZEV8;A0A0G2K0Q8	B5DEX6;A0A0G2K518;D3ZEV8;A0A0G2K0Q8		B5DEX6;A0A0G2K518;D3ZEV8;A0A0G2K0Q8	B5DEX6;A0A0G2K518;D3ZEV8;A0A0G2K0Q8	Susd2	0.890355	0.538037
Q7TP91;D4A1D8;A0A096MJC8;Q9QXU2	Q7TP91;D4A1D8		Q7TP91;D4A1D8;A0A096MJC8;Q9QXU2	Q7TP91;D4A1D8	Surf4	1.10224	0.441249
F1M2K3;P61959;F1LN30;D4A7L5	F1M2K3;P61959;F1LN30;D4A7L5	Small ubiquitin-related modifier;Small ubiquitin-related modifier 2	F1M2K3;P61959;F1LN30;D4A7L5	F1M2K3;P61959;F1LN30;D4A7L5	Sumo2;Sumo2l	0.920701	0.577026
Q5I0H3	Q5I0H3	Small ubiquitin-related modifier 1	Q5I0H3	Q5I0H3	Sumo1	0.853283	0.120938
P63047;Q06FK3	P63047;Q06FK3	Sulfotransferase 4A1;Sulfotransferase	P63047;Q06FK3	P63047;Q06FK3	Sult4a1	1.10427	0.626743
B0BN85;Q7TQ12;F1LMY6	B0BN85;Q7TQ12;F1LMY6	Suppressor of G2 allele of SKP1 homolog	B0BN85;Q7TQ12;F1LMY6	B0BN85;Q7TQ12;F1LMY6	Sugt1	1.08532	0.620782
D3ZJH2	D3ZJH2		D3ZJH2	D3ZJH2	Sugp2	0.910121	0.662025
F1LPV8;B1H270;Q5EBA9;Q499V7;Q68FT4	F1LPV8;B1H270;Q5EBA9;Q499V7;Q68FT4	Succinyl-CoA ligase subunit beta	F1LPV8;B1H270;Q5EBA9;Q499V7;Q68FT4	F1LPV8;B1H270;Q5EBA9;Q499V7;Q68FT4	Suclg2	1.15401	0.21305
A0A0H2UHE1;P13086;P70631	A0A0H2UHE1;P13086	Succinyl-CoA ligase [ADP/GDP-forming] subunit alpha, mitochondrial	A0A0H2UHE1;P13086;P70631	A0A0H2UHE1;P13086	Suclg1	0.951057	0.37205
B2RZ24;F1LM47	B2RZ24;F1LM47	Succinyl-CoA ligase subunit beta	B2RZ24;F1LM47	B2RZ24;F1LM47	Sucla2	0.993717	0.979841
Q63396	Q63396	Activated RNA polymerase II transcriptional coactivator p15	Q63396	Q63396	Sub1	0.952535	0.841194
D3ZCI5	D3ZCI5		D3ZCI5	D3ZCI5	Stxbp6	0.96871	0.79852
D3ZU84	D3ZU84		D3ZU84	D3ZU84	Stxbp5l	0.973421	0.779762
Q9WU70	Q9WU70	Syntaxin-binding protein 5	Q9WU70	Q9WU70	Stxbp5	0.978001	0.829274
Q99PV2	Q99PV2		Q99PV2	Q99PV2	Stxbp3	0.954056	0.203399
P61765;G3V637;REV__Q91W30;REV__G3V786;REV__A0A0G2JT64;Q62753	P61765	Syntaxin-binding protein 1	P61765;G3V637;REV__Q91W30;REV__G3V786;REV__A0A0G2JT64;Q62753	P61765	Stxbp1	0.675736	0.470946
Q9Z2Q7	Q9Z2Q7	Syntaxin-8	Q9Z2Q7	Q9Z2Q7	Stx8	0.999348	0.995895
O70257;M0R930;A0A0G2K6Y9	O70257;M0R930;A0A0G2K6Y9	Syntaxin-7	O70257;M0R930;A0A0G2K6Y9	O70257;M0R930;A0A0G2K6Y9	Stx7;LOC100910446	1.13453	0.509136
Q63635	Q63635	Syntaxin-6	Q63635	Q63635	Stx6	1.05923	0.226468
P61265;Q7TS57;G3V632;P50279	P61265	Syntaxin-1B	P61265;Q7TS57;G3V632;P50279	P61265	Stx1b	1.07268	0.339575
A0A1E1ERK2;P32851;Q9QXG3;B4F7E6;Q08849	A0A1E1ERK2;P32851;Q9QXG3	Syntaxin-1A	A0A1E1ERK2;P32851;Q9QXG3;B4F7E6;Q08849	A0A1E1ERK2;P32851;Q9QXG3	Stx1a	1.26407	0.213991
A0A0G2K528;B5DF99;D3Z9R7	A0A0G2K528;B5DF99		A0A0G2K528;B5DF99;D3Z9R7	A0A0G2K528;B5DF99	Stx16	1.03695	0.197549
A0A0G2JVB6;G3V7P1;A0A0G2K4U8	A0A0G2JVB6;G3V7P1;A0A0G2K4U8	Syntaxin-12	A0A0G2JVB6;G3V7P1;A0A0G2K4U8	A0A0G2JVB6;G3V7P1;A0A0G2K4U8	Stx12	0.990804	0.945773
D4A4T0;I6L9H8	D4A4T0;I6L9H8		D4A4T0;I6L9H8	D4A4T0;I6L9H8	Stub1	1.1011	0.585919
B2RYD7;Q7TQ74	B2RYD7;Q7TQ74		B2RYD7;Q7TQ74	B2RYD7;Q7TQ74	Stt3b	1.07757	0.712799
B4F7C9;A0A0G2JWH5	B4F7C9;A0A0G2JWH5		B4F7C9;A0A0G2JWH5	B4F7C9;A0A0G2JWH5	Stt3a	1.05516	0.746143
A0A0G2JX43;F1M6V8;B5DF70	A0A0G2JX43;F1M6V8;B5DF70		A0A0G2JX43;F1M6V8;B5DF70	A0A0G2JX43;F1M6V8;B5DF70	Strn4	1.23644	0.287447
P58405;E9PT82;Q1KLB7	P58405;E9PT82	Striatin-3	P58405;E9PT82;Q1KLB7	P58405;E9PT82	Strn3	0.800456	0.109361
G3V6L8;P70483	G3V6L8;P70483	Striatin	G3V6L8;P70483	G3V6L8;P70483	Strn	0.920409	0.713321
G3V8E2;Q4FZS7;A0A0G2JT26	G3V8E2		G3V8E2;Q4FZS7;A0A0G2JT26	G3V8E2	Strip1	0.957563	0.555291
Q5XIG8;M0RCV0	Q5XIG8;M0RCV0	Serine-threonine kinase receptor-associated protein	Q5XIG8;M0RCV0	Q5XIG8;M0RCV0	Strap;LOC100910575	0.992775	0.933142
Q4FZT0	Q4FZT0	Stomatin-like protein 2, mitochondrial	Q4FZT0	Q4FZT0	Stoml2	1.19766	0.49034
P21818	P21818	Stathmin-2	P21818	P21818	Stmn2	1.04914	0.688227
P13668;A0A096MK73;Q568Y8;P63043;REV__P56720;Q9JHU6	P13668;A0A096MK73	Stathmin	P13668;A0A096MK73;Q568Y8;P63043;REV__P56720;Q9JHU6	P13668;A0A096MK73	Stmn1	1.24004	0.0920653
D4A648	D4A648		D4A648	D4A648	Stk4	0.812219	0.370786
O88506;A0A0G2K007	O88506;A0A0G2K007	STE20/SPS1-related proline-alanine-rich protein kinase	O88506;A0A0G2K007	O88506;A0A0G2K007	Stk39	0.954563	0.310424
D4A3D9	D4A3D9		D4A3D9	D4A3D9	Stk32c	0.930759	0.516883
H9KVF3;B0LT89;F1LXV3;Q6V9V9	H9KVF3;B0LT89;F1LXV3;Q6V9V9	Serine/threonine-protein kinase 24;Serine/threonine-protein kinase 24 35 kDa subunit;Serine/threonine-protein kinase 24 12 kDa subunit	H9KVF3;B0LT89;F1LXV3;Q6V9V9	H9KVF3;B0LT89;F1LXV3;Q6V9V9	Stk24;Stk26;Stk25	1.08017	0.583529
A0A0H2UI02;D4AE59	A0A0H2UI02;D4AE59	Serine/threonine-protein kinase STK11	A0A0H2UI02;D4AE59	A0A0H2UI02;D4AE59	Stk11	1.00404	0.936394
O35814	O35814	Stress-induced-phosphoprotein 1	O35814	O35814	Stip1	0.701199	0.0486694
A0A1B0GWQ1;A0A0G2K5C8;P84903;B2RYV1;A0A1B0GWK9	A0A1B0GWQ1;A0A0G2K5C8;P84903;B2RYV1	Stromal interaction molecule 1	A0A1B0GWQ1;A0A0G2K5C8;P84903;B2RYV1;A0A1B0GWK9	A0A1B0GWQ1;A0A0G2K5C8;P84903;B2RYV1	Stim1	1.04894	0.739995
Q9ESY8;Q9ET50;Q66HP4	Q9ESY8;Q9ET50;Q66HP4		Q9ESY8;Q9ET50;Q66HP4	Q9ESY8;Q9ET50;Q66HP4	Stau1	0.982548	0.926421
Q9QXK0;F1M9D6;A0A0G2JX93;Q7TP57;Q6P6Q7	Q9QXK0;F1M9D6;A0A0G2JX93;Q7TP57;Q6P6Q7	Signal transducer and activator of transcription	Q9QXK0;F1M9D6;A0A0G2JX93;Q7TP57;Q6P6Q7	Q9QXK0;F1M9D6;A0A0G2JX93;Q7TP57;Q6P6Q7	Stat1;Stat4	0.834718	0.290726
B5DF55;Q5XHY7	B5DF55		B5DF55;Q5XHY7	B5DF55	Stam	1.02314	0.793877
P50503	P50503	Hsc70-interacting protein	P50503	P50503	St13	1.05742	0.764066
Q07984	Q07984	Translocon-associated protein subunit delta	Q07984	Q07984	Ssr4	1.11509	0.826083
Q4V7D1;A0A0G2K075;A0A0G2JX79;A0A0G2JXS8;Q7TPJ0	Q4V7D1;A0A0G2K075;A0A0G2JX79;A0A0G2JXS8;Q7TPJ0	Translocon-associated protein subunit alpha	Q4V7D1;A0A0G2K075;A0A0G2JX79;A0A0G2JXS8;Q7TPJ0	Q4V7D1;A0A0G2K075;A0A0G2JX79;A0A0G2JXS8;Q7TPJ0	Ssr1	0.951465	0.895271
A0A0G2K747;G3V7K6;P28042	A0A0G2K747;G3V7K6;P28042	Single-stranded DNA-binding protein, mitochondrial	A0A0G2K747;G3V7K6;P28042	A0A0G2K747;G3V7K6;P28042	Ssbp1	1.14801	0.284936
Q66HM7;P38656;D3ZLH9;Q4V8Q3	Q66HM7;P38656;D3ZLH9	Lupus La protein homolog	Q66HM7;P38656;D3ZLH9;Q4V8Q3	Q66HM7;P38656;D3ZLH9	Ssb;LOC680385	0.978722	0.873304
Q4KLJ1;D4A720;A0A0G2K1A3	Q4KLJ1;D4A720		Q4KLJ1;D4A720;A0A0G2K1A3	Q4KLJ1;D4A720	Srsf7	1.02376	0.851818
Q09167	Q09167	Serine/arginine-rich splicing factor 5	Q09167	Q09167	Srsf5	1.29373	0.0682094
A0A0U1RRV7;Q0ZFS8	A0A0U1RRV7;Q0ZFS8		A0A0U1RRV7;Q0ZFS8	A0A0U1RRV7;Q0ZFS8	Srsf3	0.819134	0.337114
Q6PDU1	Q6PDU1	Serine/arginine-rich splicing factor 2	Q6PDU1	Q6PDU1	Srsf2	0.808476	0.2957
D4A9L2	D4A9L2		D4A9L2	D4A9L2	Srsf1	0.817769	0.0759056
Q76EQ0;A0A0U1RRW0	Q76EQ0	Serine racemase	Q76EQ0;A0A0U1RRW0	Q76EQ0	Srr	1.14042	0.452393
B1WBT4;A0A0G2JX62;A0A096MJB4;G3V8I2;A0A0G2KAH6;Q4KLN3;E9PTN4;A0A0U1RRU0	B1WBT4;A0A0G2JX62		B1WBT4;A0A0G2JX62;A0A096MJB4;G3V8I2;A0A0G2KAH6;Q4KLN3;E9PTN4;A0A0U1RRU0	B1WBT4;A0A0G2JX62	Srpk2	0.822471	0.661578
Q32PZ7;D4A7R0;B0BND9	Q32PZ7;D4A7R0;B0BND9	Signal recognition particle subunit SRP72	Q32PZ7;D4A7R0;B0BND9	Q32PZ7;D4A7R0;B0BND9	Srp72	0.386911	0.252297
B2RYW7	B2RYW7		B2RYW7	B2RYW7	Srp14	0.976003	0.760977
B0BNJ1	B0BNJ1		B0BNJ1	B0BNJ1	Sri	0.989607	0.911218
F1M5M9	F1M5M9		F1M5M9	F1M5M9	Srgap3	0.689649	0.186813
B5DEJ1;A0A0G2JZ92;D4A208	B5DEJ1;A0A0G2JZ92;D4A208	SLIT-ROBO Rho GTPase-activating protein 2	B5DEJ1;A0A0G2JZ92;D4A208	B5DEJ1;A0A0G2JZ92;D4A208	Srgap2	1.07193	0.108814
Q9QXY2;REV__D4AE13;REV__D3ZWV4	Q9QXY2	SRC kinase signaling inhibitor 1	Q9QXY2;REV__D4AE13;REV__D3ZWV4	Q9QXY2	Srcin1	0.983329	0.719737
Q9WUD9;P50545;Q99MC5;Q4FZR6;Q5FVG7;A0A0H2UHH7;D3ZYM4;Q2IBC7;A0A0G2JY19;Q62662;Q01621;P97523	Q9WUD9	Proto-oncogene tyrosine-protein kinase Src	Q9WUD9;P50545;Q99MC5;Q4FZR6;Q5FVG7;A0A0H2UHH7;D3ZYM4;Q2IBC7;A0A0G2JY19;Q62662;Q01621;P97523	Q9WUD9	Src	1.02012	0.723673
F1MA36;Q9QWN8;A0A0G2JY99;REV__Q8K4N1;REV__Q6MG64;REV__D3ZZQ1;O35141	F1MA36;Q9QWN8	Spectrin beta chain, non-erythrocytic 2	F1MA36;Q9QWN8;A0A0G2JY99;REV__Q8K4N1;REV__Q6MG64;REV__D3ZZQ1;O35141	F1MA36;Q9QWN8	Sptbn2	0.978907	0.234412
A0A0G2K8W9;Q6XD99;G3V6S0	A0A0G2K8W9;Q6XD99;G3V6S0		A0A0G2K8W9;Q6XD99;G3V6S0	A0A0G2K8W9;Q6XD99;G3V6S0	Sptbn1	0.968789	0.837482
A0A140UHX6;Q6XDA0	A0A140UHX6;Q6XDA0		A0A140UHX6;Q6XDA0	A0A140UHX6;Q6XDA0	Sptb	0.986842	0.525614
A0A0G2JZ69;P16086;A0A0G2K1Y8;A0A0G2K1E7;C9EH87;Q63363;REV__D3ZEM8;REV__D4AD15;REV__D3ZU13;REV__G3V7E6;REV__A0A0G2K0X1;P21272	A0A0G2JZ69;P16086;A0A0G2K1Y8;A0A0G2K1E7;C9EH87	Spectrin alpha chain, non-erythrocytic 1	A0A0G2JZ69;P16086;A0A0G2K1Y8;A0A0G2K1E7;C9EH87;Q63363;REV__D3ZEM8;REV__D4AD15;REV__D3ZU13;REV__G3V7E6;REV__A0A0G2K0X1;P21272	A0A0G2JZ69;P16086;A0A0G2K1Y8;A0A0G2K1E7;C9EH87	Sptan1	1.36142	0.398891
Q5M7T2	Q5M7T2	SPRY domain-containing protein 7	Q5M7T2	Q5M7T2	Spryd7	0.984481	0.928388
B2RYK3;P18297;D3ZT59	B2RYK3;P18297;D3ZT59	Sepiapterin reductase	B2RYK3;P18297;D3ZT59	B2RYK3;P18297;D3ZT59	Spr	1.3238	0.360991
A0A2H2GPM9;Q7TT47	A0A2H2GPM9;Q7TT47	Paraplegin	A0A2H2GPM9;Q7TT47	A0A2H2GPM9;Q7TT47	Spg7	0.883105	0.820576
E9PSJ4;A0A0G2K6E8	E9PSJ4;A0A0G2K6E8		E9PSJ4;A0A0G2K6E8	E9PSJ4;A0A0G2K6E8	Spag9	1.00144	0.997655
F1LYL9;A0A0C5AMK0	F1LYL9;A0A0C5AMK0		F1LYL9;A0A0C5AMK0	F1LYL9;A0A0C5AMK0	Sox9;SRY	1.3515	0.159226
O54861	O54861	Sortilin	O54861	O54861	Sort1	0.915063	0.660332
P27867;Q6TUH3	P27867;Q6TUH3	Sorbitol dehydrogenase	P27867;Q6TUH3	P27867;Q6TUH3	Sord;Usp40	0.808219	0.239465
F1LPM3;O35413	F1LPM3;O35413	Sorbin and SH3 domain-containing protein 2	F1LPM3;O35413	F1LPM3;O35413	Sorbs2	0.90236	0.356728
F1M820;F1M865;F1M8Z8;F1M866;F1M840	F1M820;F1M865;F1M8Z8;F1M866;F1M840		F1M820;F1M865;F1M8Z8;F1M866;F1M840	F1M820;F1M865;F1M8Z8;F1M866;F1M840	Sorbs1	1.37595	0.0870375
D4A0A1;D4A5D4	D4A0A1		D4A0A1;D4A5D4	D4A0A1	Soga3	0.990249	0.892404
P07895;C8CHS6	P07895	Superoxide dismutase [Mn], mitochondrial	P07895;C8CHS6	P07895	Sod2	1.10773	0.59474
Q6LDS4;P07632;Q6PEC5	Q6LDS4;P07632;Q6PEC5	Superoxide dismutase [Cu-Zn]	Q6LDS4;P07632;Q6PEC5	Q6LDS4;P07632;Q6PEC5	Sod1	0.732579	0.089839
B5DEY8	B5DEY8		B5DEY8	B5DEY8	Snx6	0.961496	0.844997
B1H267	B1H267	Sorting nexin-5	B1H267	B1H267	Snx5	0.692665	0.0984664
E9PU13;B2RYI6	E9PU13;B2RYI6		E9PU13;B2RYI6	E9PU13;B2RYI6	Snx4	1.07444	0.466566
Q5U211;B0BMY2	Q5U211;B0BMY2	Sorting nexin-3	Q5U211;B0BMY2	Q5U211;B0BMY2	Snx3;LOC684097	0.939449	0.838957
G3V8U4;M0RBS9;Q8K4V4	G3V8U4;M0RBS9;Q8K4V4	Sorting nexin-27	G3V8U4;M0RBS9;Q8K4V4	G3V8U4;M0RBS9;Q8K4V4	Snx27	1.03116	0.788889
B2RYP4	B2RYP4		B2RYP4	B2RYP4	Snx2	0.936758	0.413584
A0A096MKE2;D4A719;A0A096MKG7	A0A096MKE2;D4A719;A0A096MKG7		A0A096MKE2;D4A719;A0A096MKG7	A0A096MKE2;D4A719;A0A096MKG7	Snx12	0.958923	0.837146
Q99N27	Q99N27	Sorting nexin-1	Q99N27	Q99N27	Snx1	0.982029	0.689114
D3ZWC6	D3ZWC6		D3ZWC6	D3ZWC6	Sntb1	0.987438	0.962712
B5DFL0;Q498T0	B5DFL0;Q498T0		B5DFL0;Q498T0	B5DFL0;Q498T0	Snta1	1.08579	0.527191
M0R907	M0R907		M0R907	M0R907	Snrpd3	0.776581	0.245788
B5DES0;M0R8K2	B5DES0;M0R8K2		B5DES0;M0R8K2	B5DES0;M0R8K2	Snrpd2;Snrpd2l	0.685354	0.193538
B2RZB7	B2RZB7		B2RZB7	B2RZB7	Snrpd1	1.1663	0.435432
P17136;P63164;Q5XII7;Q63747	P17136;P63164;Q5XII7;Q63747	Small nuclear ribonucleoprotein-associated protein B;Small nuclear ribonucleoprotein-associated protein N;Small nuclear ribonucleoprotein-associated protein	P17136;P63164;Q5XII7;Q63747	P17136;P63164;Q5XII7;Q63747	Snrpb;Snrpn	1.13173	0.633315
Q5U214	Q5U214		Q5U214	Q5U214	Snrpa	1.18504	0.290511
M3ZCQ2;F1LNJ2;Q4KLH1	M3ZCQ2;F1LNJ2	U5 small nuclear ribonucleoprotein 200 kDa helicase	M3ZCQ2;F1LNJ2;Q4KLH1	M3ZCQ2;F1LNJ2	Snrnp200	1.04265	0.785672
B5DF41;F1LUC0	B5DF41	Syntaphilin	B5DF41;F1LUC0	B5DF41	Snph	0.972776	0.802869
Q66X93;D4A8Y5	Q66X93;D4A8Y5	Staphylococcal nuclease domain-containing protein 1	Q66X93;D4A8Y5	Q66X93;D4A8Y5	Snd1	1.09533	0.47655
A0A0G2JSQ1;Q63754;F1LQ96;A0A0G2K0T6;Q63544	A0A0G2JSQ1;Q63754	Beta-synuclein	A0A0G2JSQ1;Q63754;F1LQ96;A0A0G2K0T6;Q63544	A0A0G2JSQ1;Q63754	Sncb	1.09454	0.578031
P37377;Q3LVE5;A0A2Z5HTN7	P37377	Alpha-synuclein	P37377;Q3LVE5;A0A2Z5HTN7	P37377	Snca	1.03973	0.791415
Q05140	Q05140	Clathrin coat assembly protein AP180	Q05140	Q05140	Snap91	0.979957	0.790875
A0A0G2K0B6;F1LRK0;D3ZF21	A0A0G2K0B6;F1LRK0		A0A0G2K0B6;F1LRK0;D3ZF21	A0A0G2K0B6;F1LRK0	Snap91	1.04398	0.704375
P60881;F8WG75;A0A0G2K3F2;D4A5W9;M0R4V3;O70377	P60881;F8WG75;A0A0G2K3F2;D4A5W9	Synaptosomal-associated protein 25;Synaptosomal-associated protein	P60881;F8WG75;A0A0G2K3F2;D4A5W9;M0R4V3;O70377	P60881;F8WG75;A0A0G2K3F2;D4A5W9	Snap25	1.15385	0.432883
D4A8L3;O35049	D4A8L3;O35049	Sphingomyelin phosphodiesterase 3	D4A8L3;O35049	D4A8L3;O35049	Smpd3	0.997634	0.980903
F1LSS1;Q9Z1M9	F1LSS1;Q9Z1M9	Structural maintenance of chromosomes protein;Structural maintenance of chromosomes protein 1A	F1LSS1;Q9Z1M9	F1LSS1;Q9Z1M9	Smc1a	0.780779	0.704852
D4A510	D4A510		D4A510	D4A510	Smarcc2	0.978016	0.947582
A0A0G2K9N0;B1WBX6	A0A0G2K9N0;B1WBX6		A0A0G2K9N0;B1WBX6	A0A0G2K9N0;B1WBX6	Smap2	1.02298	0.889191
M0RC57	M0RC57		M0RC57	M0RC57	Smap1	0.766752	0.125121
G3V7I8;O08815;P36365	G3V7I8;O08815	STE20-like serine/threonine-protein kinase	G3V7I8;O08815;P36365	G3V7I8;O08815	Slk	1.08986	0.598711
D3ZJ86	D3ZJ86	Sodium/hydrogen exchanger	D3ZJ86	D3ZJ86	Slc9a6	1.05743	0.740122
Q9JJ19	Q9JJ19	Na(+)/H(+) exchange regulatory cofactor NHE-RF1	Q9JJ19	Q9JJ19	Slc9a3r1	1.16413	0.447848
P26431;Q8R4H8	P26431	Sodium/hydrogen exchanger 1	P26431;Q8R4H8	P26431	Slc9a1	1.0811	0.131102
A0A0G2JZK7;F1M9A2;P48768	A0A0G2JZK7;F1M9A2;P48768	Sodium/calcium exchanger 2	A0A0G2JZK7;F1M9A2;P48768	A0A0G2JZK7;F1M9A2;P48768	Slc8a2	1.16932	0.25933
M0R3V7;Q01728;Q6AZ76;Q78E94;Q62614;Q78E95;Q80XA7;Q9Z0T8;Q78E96;Q80XA8	M0R3V7;Q01728	Sodium/calcium exchanger 1	M0R3V7;Q01728;Q6AZ76;Q78E94;Q62614;Q78E95;Q80XA7;Q9Z0T8;Q78E96;Q80XA8	M0R3V7;Q01728	Slc8a1	1.07067	0.614552
Q9WVR6	Q9WVR6	Large neutral amino acids transporter small subunit 2	Q9WVR6	Q9WVR6	Slc7a8	1.20271	0.561079
Q63016;D3ZMM8	Q63016	Large neutral amino acids transporter small subunit 1	Q63016;D3ZMM8	Q63016	Slc7a5	1.19598	0.397035
D4ADU2	D4ADU2		D4ADU2	D4ADU2	Slc7a11	1.00756	0.96376
G3V8F1;A0A0G2K7A6;P28573;A0A0G2JX52	G3V8F1;A0A0G2K7A6;P28573;A0A0G2JX52	Transporter;Sodium-dependent proline transporter	G3V8F1;A0A0G2K7A6;P28573;A0A0G2JX52	G3V8F1;A0A0G2K7A6;P28573;A0A0G2JX52	Slc6a7	0.987987	0.840824
P31662;Q08469	P31662	Sodium-dependent neutral amino acid transporter SLC6A17	P31662;Q08469	P31662	Slc6a17	1.03549	0.506481
P31647;Q9WTR3;F1LQW0;Q9WTR4;F1LNR9;R9PXV0;A0A0G2K0Z3;Q63380;A0A0G2JSN3;A0A0G2K227;B4F7D9;P31646;P48056;P23977;P31643;P28570	P31647	Sodium- and chloride-dependent GABA transporter 3	P31647;Q9WTR3;F1LQW0;Q9WTR4;F1LNR9;R9PXV0;A0A0G2K0Z3;Q63380;A0A0G2JSN3;A0A0G2K227;B4F7D9;P31646;P48056;P23977;P31643;P28570	P31647	Slc6a11	0.927653	0.231338
P23978	P23978	Sodium- and chloride-dependent GABA transporter 1	P23978	P23978	Slc6a1	0.787933	0.0886941
A0A0H2UHB7;Q9QYA6;L0N559;Q6RI88	A0A0H2UHB7;Q9QYA6	Anion exchange protein	A0A0H2UHB7;Q9QYA6;L0N559;Q6RI88	A0A0H2UHB7;Q9QYA6	Slc4a4	0.897808	0.0265532
A0A0G2JYF0;Q80ZA5;D4AD03;A0A2L1K0J5;W0NXI0;A0A097PID6;W0NT44;W0NT55;W0NWG8	A0A0G2JYF0;Q80ZA5;D4AD03;A0A2L1K0J5;W0NXI0;A0A097PID6;W0NT44;W0NT55;W0NWG8	Sodium-driven chloride bicarbonate exchanger;Anion exchange protein	A0A0G2JYF0;Q80ZA5;D4AD03;A0A2L1K0J5;W0NXI0;A0A097PID6;W0NT44;W0NT55;W0NWG8	A0A0G2JYF0;Q80ZA5;D4AD03;A0A2L1K0J5;W0NXI0;A0A097PID6;W0NT44;W0NT55;W0NWG8	Slc4a10	1.07008	0.868324
Q5U329;F8WFT7;P23562;Q91ZE7	Q5U329;F8WFT7;P23562;Q91ZE7	Anion exchange protein;Band 3 anion transport protein	Q5U329;F8WFT7;P23562;Q91ZE7	Q5U329;F8WFT7;P23562;Q91ZE7	Slc4a1	0.979391	0.950649
B4F795	B4F795	Choline transporter-like protein 2	B4F795	B4F795	Slc44a2	0.70603	0.120203
A0A0G2K7R8;A0A0G2K0P8;Q8VII6	A0A0G2K7R8;A0A0G2K0P8;Q8VII6	Choline transporter-like protein 1	A0A0G2K7R8;A0A0G2K0P8;Q8VII6	A0A0G2K7R8;A0A0G2K0P8;Q8VII6	Slc44a1	0.957646	0.495822
A0A0H2UHQ0;Q794F9	A0A0H2UHQ0;Q794F9	4F2 cell-surface antigen heavy chain	A0A0H2UHQ0;Q794F9	A0A0H2UHQ0;Q794F9	Slc3a2	1.00236	0.989438
D4A517	D4A517		D4A517	D4A517	Slc39a10	0.910161	0.360728
Q9JHZ9	Q9JHZ9	Sodium-coupled neutral amino acid transporter 3	Q9JHZ9	Q9JHZ9	Slc38a3	0.9377	0.558001
O35458	O35458	Vesicular inhibitory amino acid transporter	O35458	O35458	Slc32a1	0.996734	0.981218
Q6QIX3;Q8K4Y6	Q6QIX3	Zinc transporter 3	Q6QIX3;Q8K4Y6	Q6QIX3	Slc30a3	0.992117	0.917135
A0A0G2JSJ3;A0A0G2JVB0;A0A0G2JX37;Q07647;Q6P506	A0A0G2JSJ3;A0A0G2JVB0;A0A0G2JX37;Q07647;Q6P506	Solute carrier family 2, facilitated glucose transporter member 3	A0A0G2JSJ3;A0A0G2JVB0;A0A0G2JX37;Q07647;Q6P506	A0A0G2JSJ3;A0A0G2JVB0;A0A0G2JX37;Q07647;Q6P506	Slc2a3	1.03981	0.851716
Q921A2	Q921A2	Proton myo-inositol cotransporter	Q921A2	Q921A2	Slc2a13	1.04916	0.725812
A0A0G2K2S2;P11167	A0A0G2K2S2;P11167	Solute carrier family 2, facilitated glucose transporter member 1	A0A0G2K2S2;P11167	A0A0G2K2S2;P11167	Slc2a1	1.01479	0.90116
Q6GMM8;P97849	Q6GMM8;P97849	Long-chain fatty acid transport protein 1	Q6GMM8;P97849	Q6GMM8;P97849	Slc27a1	0.764013	0.237843
Q52KK3	Q52KK3	Solute carrier family 25 member 51	Q52KK3	Q52KK3	Slc25a51	0.822423	0.0444128
Q09073	Q09073	ADP/ATP translocase 2;ADP/ATP translocase 2, N-terminally processed	Q09073	Q09073	Slc25a5	0.964864	0.713258
B2RYK4;Q5EB62	B2RYK4;Q5EB62	Solute carrier family 25 member 46	B2RYK4;Q5EB62	B2RYK4;Q5EB62	Slc25a46	1.00385	0.928997
Q6P9Y4;Q05962	Q6P9Y4;Q05962	ADP/ATP translocase 1	Q6P9Y4;Q05962	Q6P9Y4;Q05962	Slc25a4	0.881654	0.239945
D3ZB81;A0A1W2Q605;A0A1W2Q6F5	D3ZB81;A0A1W2Q605		D3ZB81;A0A1W2Q605;A0A1W2Q6F5	D3ZB81;A0A1W2Q605	Slc25a31	0.934975	0.446
G3V741;Q6IRH6;P16036	G3V741;Q6IRH6;P16036	Phosphate carrier protein, mitochondrial	G3V741;Q6IRH6;P16036	G3V741;Q6IRH6;P16036	Slc25a3	1.02776	0.936777
Q8K3P6	Q8K3P6	Calcium-binding mitochondrial carrier protein SCaMC-2	Q8K3P6	Q8K3P6	Slc25a25	0.698271	0.204606
B1WC67	B1WC67		B1WC67	B1WC67	Slc25a24	1.00743	0.977253
A0A0G2JVD2;M0R4V4	A0A0G2JVD2;M0R4V4		A0A0G2JVD2;M0R4V4	A0A0G2JVD2;M0R4V4	Slc25a23	0.886511	0.543728
Q66HP8;P97521	Q66HP8;P97521	Mitochondrial carnitine/acylcarnitine carrier protein	Q66HP8;P97521	Q66HP8;P97521	Slc25a20	0.992829	0.855583
F1LZW6	F1LZW6		F1LZW6	F1LZW6	Slc25a13	0.978968	0.747589
F1LX07;A0A0G2K2J7	F1LX07;A0A0G2K2J7		F1LX07;A0A0G2K2J7	F1LX07;A0A0G2K2J7	Slc25a12	1.00733	0.927931
G3V6H5;P97700	G3V6H5;P97700	Mitochondrial 2-oxoglutarate/malate carrier protein	G3V6H5;P97700	G3V6H5;P97700	Slc25a11	0.837961	0.395885
O89035	O89035		O89035	O89035	Slc25a10	1.03578	0.82694
P32089	P32089	Tricarboxylate transport protein, mitochondrial	P32089	P32089	Slc25a1	1.23341	0.452522
O54701	O54701	Sodium/potassium/calcium exchanger 2	O54701	O54701	Slc24a2	0.852338	0.219555
Q76GL9;A0A0F7R5I4	Q76GL9;A0A0F7R5I4	Amino acid transporter	Q76GL9;A0A0F7R5I4	Q76GL9;A0A0F7R5I4	Slc1a4	0.989066	0.865944
A0A0G2KAS7;G3V846;P24942;A0A0G2JSU1;A0A0G2K611;Q7TSX6;O35921;F1LR26	A0A0G2KAS7;G3V846;P24942;A0A0G2JSU1;A0A0G2K611	Amino acid transporter;Excitatory amino acid transporter 1	A0A0G2KAS7;G3V846;P24942;A0A0G2JSU1;A0A0G2K611;Q7TSX6;O35921;F1LR26	A0A0G2KAS7;G3V846;P24942;A0A0G2JSU1;A0A0G2K611	Slc1a3	1.11678	0.7182
Q8K5B5;Q8R4I5	Q8K5B5;Q8R4I5	Amino acid transporter	Q8K5B5;Q8R4I5	Q8K5B5;Q8R4I5	Slc1a2	1.00907	0.665889
P31596;A0A159KIL2;A0A159KIH4;I1T7F1;Q6DUJ5	P31596;A0A159KIL2;A0A159KIH4;I1T7F1	Excitatory amino acid transporter 2;Amino acid transporter	P31596;A0A159KIL2;A0A159KIH4;I1T7F1;Q6DUJ5	P31596;A0A159KIL2;A0A159KIH4;I1T7F1	Slc1a2	1.367	0.184093
P51907	P51907	Excitatory amino acid transporter 3	P51907	P51907	Slc1a1	1.01189	0.834502
Q62634;Q7TSF2;D4A3I8;D3ZX83;Q8K3H3;Q6AZ46;A0A0G2JXU5;Q62795	Q62634	Vesicular glutamate transporter 1	Q62634;Q7TSF2;D4A3I8;D3ZX83;Q8K3H3;Q6AZ46;A0A0G2JXU5;Q62795	Q62634	Slc17a7	0.846253	0.463564
P53987	P53987	Monocarboxylate transporter 1	P53987	P53987	Slc16a1	1.0639	0.767236
Q5U401;A0A0H2UHA7;Q63424	Q5U401;A0A0H2UHA7;Q63424	Solute carrier family 15 member 2	Q5U401;A0A0H2UHA7;Q63424	Q5U401;A0A0H2UHA7;Q63424	Slc15a2	0.656862	0.141132
M0R8C6;P97689	M0R8C6;P97689	Urea transporter 1	M0R8C6;P97689	M0R8C6;P97689	Slc14a1	1.06388	0.321204
Q63633;D3ZGI9;F1LNP4;Q63632;A0A0G2K8S1;Q5RK27	Q63633;D3ZGI9;F1LNP4	Solute carrier family 12 member 5	Q63633;D3ZGI9;F1LNP4;Q63632;A0A0G2K8S1;Q5RK27	Q63633;D3ZGI9;F1LNP4	Slc12a5	0.923564	0.57005
Q9QX10;E9PTX9;Q9R1N0;Q9Z267	Q9QX10;E9PTX9		Q9QX10;E9PTX9;Q9R1N0;Q9Z267	Q9QX10;E9PTX9	Slc12a2	1.03634	0.591436
A0A0G2K4X8;Q6PEC4	A0A0G2K4X8;Q6PEC4	S-phase kinase-associated protein 1	A0A0G2K4X8;Q6PEC4	A0A0G2K4X8;Q6PEC4	Skp1	0.773313	0.51484
D4AE49	D4AE49		D4AE49	D4AE49	Skiv2l2	0.89469	0.54609
Q68FX9	Q68FX9	NAD-dependent protein deacylase sirtuin-5, mitochondrial	Q68FX9	Q68FX9	Sirt5	0.768964	0.265911
C6ZII9;B2RZ31	C6ZII9;B2RZ31		C6ZII9;B2RZ31	C6ZII9;B2RZ31	Sirt3	0.799816	0.041794
A0A0G2JWM2;Q5RJQ4	A0A0G2JWM2;Q5RJQ4	NAD-dependent protein deacetylase sirtuin-2	A0A0G2JWM2;Q5RJQ4	A0A0G2JWM2;Q5RJQ4	Sirt2	1.03548	0.491178
Q499T3	Q499T3		Q499T3	Q499T3	Sirpa	1.09035	0.125075
P97710	P97710	Tyrosine-protein phosphatase non-receptor type substrate 1	P97710	P97710	Sirpa	0.986035	0.912301
M0RD40	M0RD40		M0RD40	M0RD40	Sik3	0.993129	0.973829
D4A053;Q7TP36	D4A053;Q7TP36	Protein Shroom2	D4A053;Q7TP36	D4A053;Q7TP36	Shroom2	1.37482	0.0234639
Q5U3Z7;Q6TXG7	Q5U3Z7	Serine hydroxymethyltransferase	Q5U3Z7;Q6TXG7	Q5U3Z7	Shmt2	0.801149	0.283579
A0MV40	A0MV40		A0MV40	A0MV40	Shisa4	1.12543	0.196475
Q9JLU4;A0A0G2K042;A0A0U1RS13;A0A0U1RS08	Q9JLU4;A0A0G2K042;A0A0U1RS13	SH3 and multiple ankyrin repeat domains protein 3	Q9JLU4;A0A0G2K042;A0A0U1RS13;A0A0U1RS08	Q9JLU4;A0A0G2K042;A0A0U1RS13	Shank3	0.961828	0.883706
M0R5T5;Q9QX74;A0A0G2K7H2;M0R805;A0A0U1RS17;A0A0U1RRR2	M0R5T5;Q9QX74;A0A0G2K7H2;M0R805	SH3 and multiple ankyrin repeat domains protein 2	M0R5T5;Q9QX74;A0A0G2K7H2;M0R805;A0A0U1RS17;A0A0U1RRR2	M0R5T5;Q9QX74;A0A0G2K7H2;M0R805	Shank2	0.978363	0.947016
Q9WV48	Q9WV48	SH3 and multiple ankyrin repeat domains protein 1	Q9WV48	Q9WV48	Shank1	0.845024	0.685414
M0RBZ7;Q6IRL5;A0A0H2UHD8;Q925Q9;F1LRS8	M0RBZ7;Q6IRL5;A0A0H2UHD8;Q925Q9	SH3 domain-containing kinase-binding protein 1	M0RBZ7;Q6IRL5;A0A0H2UHD8;Q925Q9;F1LRS8	M0RBZ7;Q6IRL5;A0A0H2UHD8;Q925Q9	Sh3kbp1	1.03924	0.45977
Q5PPJ9;D4A7V1	Q5PPJ9;D4A7V1	Endophilin-B2	Q5PPJ9;D4A7V1	Q5PPJ9;D4A7V1	Sh3glb2	0.667577	0.0184594
A0A0G2K714;Q6AYE2	A0A0G2K714;Q6AYE2	Endophilin-B1	A0A0G2K714;Q6AYE2	A0A0G2K714;Q6AYE2	Sh3glb1	0.838558	0.430878
O35180;Q9JKT0	O35180;Q9JKT0	Endophilin-A3	O35180;Q9JKT0	O35180;Q9JKT0	Sh3gl3	0.961773	0.272046
O35179	O35179	Endophilin-A1	O35179	O35179	Sh3gl2	1.0524	0.351583
O35964	O35964	Endophilin-A2	O35964	O35964	Sh3gl1	1.02104	0.906931
B2RZ27	B2RZ27		B2RZ27	B2RZ27	Sh3bgrl3	1.38875	0.361314
A0A0G2K8I0	A0A0G2K8I0		A0A0G2K8I0	A0A0G2K8I0	Sh3bgrl2	1.08262	0.626026
B5DFD8	B5DFD8	SH3 domain-binding glutamic acid-rich-like protein	B5DFD8	B5DFD8	Sh3bgrl	0.849465	0.174165
Q80W98	Q80W98	Small glutamine-rich tetratricopeptide repeat-containing protein beta	Q80W98	Q80W98	Sgtb	1.08467	0.466675
O70593	O70593	Small glutamine-rich tetratricopeptide repeat-containing protein alpha	O70593	O70593	Sgta	1.08476	0.397901
Q8CHN6	Q8CHN6	Sphingosine-1-phosphate lyase 1	Q8CHN6	Q8CHN6	Sgpl1	0.992381	0.880889
F1M1Y0;P0DJJ3	F1M1Y0;P0DJJ3	SH3-containing GRB2-like protein 3-interacting protein 1	F1M1Y0;P0DJJ3	F1M1Y0;P0DJJ3	Sgip1	0.978265	0.862763
Q8CFD0	Q8CFD0	Sideroflexin-5	Q8CFD0	Q8CFD0	Sfxn5	1.06296	0.236923
Q9JHY2	Q9JHY2	Sideroflexin-3	Q9JHY2	Q9JHY2	Sfxn3	1.05521	0.877716
Q6P6T0;G3V804	Q6P6T0;G3V804	Sideroflexin	Q6P6T0;G3V804	Q6P6T0;G3V804	Sfxn3	1.20475	0.277281
Q6AYS2	Q6AYS2	Sideroflexin	Q6AYS2	Q6AYS2	Sfxn1	0.952885	0.499428
Q63965;D3ZPP0	Q63965	Sideroflexin-1	Q63965;D3ZPP0	Q63965	Sfxn1	1.06353	0.236784
Q4KM71;A0A0G2K8K0;O54725	Q4KM71;A0A0G2K8K0		Q4KM71;A0A0G2K8K0;O54725	Q4KM71;A0A0G2K8K0	Sfpq	0.74361	0.381399
M0R835	M0R835		M0R835	M0R835	Sf3b6	0.74717	0.0602235
D3ZMS1	D3ZMS1		D3ZMS1	D3ZMS1	Sf3b2	0.861327	0.432505
G3V7T6	G3V7T6		G3V7T6	G3V7T6	Sf3b1	0.994767	0.974268
O88629;F1LM37;F1LSC3	O88629;F1LM37;F1LSC3		O88629;F1LM37;F1LSC3	O88629;F1LM37;F1LSC3	Sf1	0.619111	0.130865
D4A6P1	D4A6P1		D4A6P1	D4A6P1	Sez6l2	0.982975	0.899287
D4ADE5	D4ADE5	Histone-lysine N-methyltransferase SETD7	D4ADE5	D4ADE5	Setd7	1.05085	0.677274
B0BMV1;D3ZC07;Q63945;A0A0G2JSU3;Q6UN82;D4A466;Q6QI56;A0A0G2K5L9	B0BMV1;D3ZC07;Q63945;A0A0G2JSU3;Q6UN82	Protein SET	B0BMV1;D3ZC07;Q63945;A0A0G2JSU3;Q6UN82;D4A466;Q6QI56;A0A0G2K5L9	B0BMV1;D3ZC07;Q63945;A0A0G2JSU3;Q6UN82	Set;Pkn3;Setl1	0.867175	0.700015
B5DFL9	B5DFL9		B5DFL9	B5DFL9	Sestd1	0.531315	0.320362
Q5RJR9;P29457	Q5RJR9;P29457	Serpin H1	Q5RJR9;P29457	Q5RJR9;P29457	Serpinh1	5.71311	0.469829
Q5M7T5;Q7TPI9	Q5M7T5		Q5M7T5;Q7TPI9	Q5M7T5	Serpinc1	1.0184	0.953398
Q6P9U0	Q6P9U0		Q6P9U0	Q6P9U0	Serpinb6	1.37032	0.764913
A0A0H2UHI5;E0A3N4;A0A0G2KB85;A0A0G2K9B1;P09006	A0A0H2UHI5;E0A3N4;A0A0G2KB85;A0A0G2K9B1;P09006	Serine protease inhibitor A3N	A0A0H2UHI5;E0A3N4;A0A0G2KB85;A0A0G2K9B1;P09006	A0A0H2UHI5;E0A3N4;A0A0G2KB85;A0A0G2K9B1;P09006	Serpina3n	1.37272	0.66671
F1LR92;Q63556	F1LR92;Q63556	Serine protease inhibitor A3M	F1LR92;Q63556	F1LR92;Q63556	Serpina3m	1.02966	0.957425
A0A0G2JY31;A0A0G2JZ73;P17475	A0A0G2JY31;A0A0G2JZ73;P17475	Alpha-1-antiproteinase	A0A0G2JY31;A0A0G2JZ73;P17475	A0A0G2JY31;A0A0G2JZ73;P17475	Serpina1	1.12214	0.467722
Q6AXS5	Q6AXS5	Plasminogen activator inhibitor 1 RNA-binding protein;Plasminogen activator inhibitor 1 RNA-binding protein, N-terminally processed	Q6AXS5	Q6AXS5	Serbp1	0.964012	0.481852
Q91Y81	Q91Y81	Septin-2	Q91Y81	Q91Y81	Septin2	1.57414	0.411165
Q5EB96	Q5EB96	Septin-1	Q5EB96	Q5EB96	Septin1	1.03014	0.604592
B2GVB4;Q9QZR6;F1LN75	B2GVB4;Q9QZR6;F1LN75	Septin-9	B2GVB4;Q9QZR6;F1LN75	B2GVB4;Q9QZR6;F1LN75	SEPT9	0.949329	0.46558
A0A0G2K7G7;G3V9Z6;B0BNF1;A0A0G2JVY6	A0A0G2K7G7;G3V9Z6;B0BNF1;A0A0G2JVY6	Septin-8	A0A0G2K7G7;G3V9Z6;B0BNF1;A0A0G2JVY6	A0A0G2K7G7;G3V9Z6;B0BNF1;A0A0G2JVY6	SEPT8	1.01319	0.847715
A2VCW8;F1LMC7;D4A0F5;A0A0G2JZT5;Q9WVC0;Q7TP92;A0A0G2JV25	A2VCW8;F1LMC7;D4A0F5;A0A0G2JZT5;Q9WVC0	Septin-7	A2VCW8;F1LMC7;D4A0F5;A0A0G2JZT5;Q9WVC0;Q7TP92;A0A0G2JV25	A2VCW8;F1LMC7;D4A0F5;A0A0G2JZT5;Q9WVC0	SEPT7	0.927422	0.409967
B5DFG5;A0A0U1RRT8;A0A0U1RRW2;A0A0U1RRQ5;A0A0U1RS01	B5DFG5;A0A0U1RRT8		B5DFG5;A0A0U1RRT8;A0A0U1RRW2;A0A0U1RRQ5;A0A0U1RS01	B5DFG5;A0A0U1RRT8	SEPT6	1.12647	0.637287
D3ZT07;Q9JJM9	D3ZT07;Q9JJM9	Septin-5	D3ZT07;Q9JJM9	D3ZT07;Q9JJM9	SEPT5	0.956202	0.168701
D3ZDH8;REV__D3ZUX5	D3ZDH8		D3ZDH8;REV__D3ZUX5	D3ZDH8	SEPT5	0.798119	0.0639636
A0A096MJN4;A0A096MJT3;Q5I0G8;Q6XUZ7;E9PST0;A0A096MJW0;A0JN02;A0A0G2JVC7;Q6XUZ6;A0A096MJ87	A0A096MJN4;A0A096MJT3;Q5I0G8;Q6XUZ7;E9PST0;A0A096MJW0;A0JN02;A0A0G2JVC7;Q6XUZ6		A0A096MJN4;A0A096MJT3;Q5I0G8;Q6XUZ7;E9PST0;A0A096MJW0;A0JN02;A0A0G2JVC7;Q6XUZ6;A0A096MJ87	A0A096MJN4;A0A096MJT3;Q5I0G8;Q6XUZ7;E9PST0;A0A096MJW0;A0JN02;A0A0G2JVC7;Q6XUZ6	SEPT4	0.859367	0.193327
F1LMH0;Q9WU34	F1LMH0;Q9WU34	Neuronal-specific septin-3	F1LMH0;Q9WU34	F1LMH0;Q9WU34	SEPT3	0.956544	0.493169
A0A0G2JUL7;B3GNI6;M0R5W1	A0A0G2JUL7;B3GNI6	Septin-11	A0A0G2JUL7;B3GNI6;M0R5W1	A0A0G2JUL7;B3GNI6	SEPT11	0.95783	0.879194
F1LRJ9;Q8VIF7	F1LRJ9;Q8VIF7	Selenium-binding protein 1	F1LRJ9;Q8VIF7	F1LRJ9;Q8VIF7	Selenbp1	1.13519	0.556655
B2RZD1	B2RZD1		B2RZD1	B2RZD1	Sec61b	1.03019	0.804229
A0A0U1RRQ7;D3ZEH3;P61621	A0A0U1RRQ7;D3ZEH3;P61621	Protein transport protein Sec61 subunit alpha isoform 1	A0A0U1RRQ7;D3ZEH3;P61621	A0A0U1RRQ7;D3ZEH3;P61621	Sec61a2;Sec61a1	1.03861	0.789044
A0A0G2K0X9;G3V699;Q9Z2Q1	A0A0G2K0X9;G3V699;Q9Z2Q1	Protein transport protein Sec31A	A0A0G2K0X9;G3V699;Q9Z2Q1	A0A0G2K0X9;G3V699;Q9Z2Q1	Sec31a	0.950171	0.738374
A0A0G2JZF0;B5DEG8	A0A0G2JZF0;B5DEG8		A0A0G2JZF0;B5DEG8	A0A0G2JZF0;B5DEG8	Sec24c	0.953979	0.696046
G3V8Q8	G3V8Q8		G3V8Q8	G3V8Q8	Sec23ip	0.376565	0.0942053
B5DFC3;A0A0G2JZM2;D3ZCT7	B5DFC3;A0A0G2JZM2		B5DFC3;A0A0G2JZM2;D3ZCT7	B5DFC3;A0A0G2JZM2	Sec23a	0.939612	0.497794
Q4KM74	Q4KM74	Vesicle-trafficking protein SEC22b	Q4KM74	Q4KM74	Sec22b	1.1378	0.339401
Q5EBD0;Q99MS0;B1WC82;Q9Z1J8;A0A0G2K7A8;D3ZUU8	Q5EBD0;Q99MS0	SEC14-like protein 2	Q5EBD0;Q99MS0;B1WC82;Q9Z1J8;A0A0G2K7A8;D3ZUU8	Q5EBD0;Q99MS0	Sec14l2	0.869012	0.180085
Q5XFW8	Q5XFW8	Protein SEC13 homolog	Q5XFW8	Q5XFW8	Sec13	1.42493	0.341399
G3V878;Q9WTR7	G3V878;Q9WTR7	Signal peptidase complex catalytic subunit SEC11;Signal peptidase complex catalytic subunit SEC11C	G3V878;Q9WTR7	G3V878;Q9WTR7	Sec11c	0.977435	0.894323
Q641Z9	Q641Z9		Q641Z9	Q641Z9	Sdhc	0.99552	0.971708
P21913	P21913	Succinate dehydrogenase [ubiquinone] iron-sulfur subunit, mitochondrial	P21913	P21913	Sdhb	0.904587	0.57093
Q5RJQ7	Q5RJQ7	Succinate dehydrogenase assembly factor 2, mitochondrial	Q5RJQ7	Q5RJQ7	Sdhaf2	0.832642	0.0298565
Q920L2;Q0QF18	Q920L2;Q0QF18	Succinate dehydrogenase [ubiquinone] flavoprotein subunit, mitochondrial	Q920L2;Q0QF18	Q920L2;Q0QF18	Sdha	1.16262	0.545671
D4A1Y0;A0A0G2JVC2	D4A1Y0;A0A0G2JVC2		D4A1Y0;A0A0G2JVC2	D4A1Y0;A0A0G2JVC2	Scyl2	1.06091	0.374613
Q6AY84	Q6AY84	Secernin-1	Q6AY84	Q6AY84	Scrn1	0.542553	0.0688677
Q920A6	Q920A6	Retinoid-inducible serine carboxypeptidase	Q920A6	Q920A6	Scpep1	1.01976	0.681581
F1LQ55;P11915;A0A0G2KAC1;Q6QI48	F1LQ55;P11915;A0A0G2KAC1	Non-specific lipid-transfer protein	F1LQ55;P11915;A0A0G2KAC1;Q6QI48	F1LQ55;P11915;A0A0G2KAC1	Scp2	0.843635	0.54235
Q5RJZ6	Q5RJZ6	Short coiled-coil protein	Q5RJZ6	Q5RJZ6	Scoc	1.49182	0.15385
B0BNM7;G3V985	B0BNM7;G3V985		B0BNM7;G3V985	B0BNM7;G3V985	Sco1	1.21066	0.125624
Q62861;P54900	Q62861;P54900	Sodium channel subunit beta-2	Q62861;P54900	Q62861;P54900	Scn2b	1.10894	0.191983
P04775;F1LX08;P08104;O08562;D3ZW75;P15390	P04775;F1LX08;P08104	Sodium channel protein type 2 subunit alpha;Sodium channel protein;Sodium channel protein type 3 subunit alpha	P04775;F1LX08;P08104;O08562;D3ZW75;P15390	P04775;F1LX08;P08104	Scn2a;Scn3a	1.32021	0.0280418
F1M9G9;A0A0G2K207;F1LNF5;F1LPK3;A0A0G2JWG8;P15389;A6N7T8;A6N7T7;Q9ESV9;F1M9X1;O88457;Q62968;Q63509;Q63508;A4ZYR8	F1M9G9;A0A0G2K207		F1M9G9;A0A0G2K207;F1LNF5;F1LPK3;A0A0G2JWG8;P15389;A6N7T8;A6N7T7;Q9ESV9;F1M9X1;O88457;Q62968;Q63509;Q63508;A4ZYR8	F1M9G9;A0A0G2K207	Scn2a	0.722073	0.252217
A0A0G2JXY6;Q9QXU3;Q00954	A0A0G2JXY6;Q9QXU3;Q00954	Sodium channel subunit beta-1	A0A0G2JXY6;Q9QXU3;Q00954	A0A0G2JXY6;Q9QXU3;Q00954	Scn1b	0.980782	0.957663
A0A0G2K6Y2;P04774;A0A0G2K914;Q3SWT4	A0A0G2K6Y2;P04774;A0A0G2K914	Sodium channel protein type 1 subunit alpha	A0A0G2K6Y2;P04774;A0A0G2K914;Q3SWT4	A0A0G2K6Y2;P04774;A0A0G2K914	Scn1a	0.763332	0.0743131
F1M7L6;P47868	F1M7L6;P47868	Secretogranin-3	F1M7L6;P47868	F1M7L6;P47868	Scg3	0.967449	0.912081
P10362;G3V7X2;Q8CGL8	P10362;G3V7X2	Secretogranin-2;Secretoneurin;Manserin	P10362;G3V7X2;Q8CGL8	P10362;G3V7X2	Scg2	0.827694	0.296648
Q6AY30	Q6AY30	Saccharopine dehydrogenase-like oxidoreductase	Q6AY30	Q6AY30	Sccpdh	1.0832	0.77808
P27615	P27615	Lysosome membrane protein 2	P27615	P27615	Scarb2	1.00133	0.994956
A0A0G2K464;Q9JKE3	A0A0G2K464;Q9JKE3	Secretory carrier-associated membrane protein 5	A0A0G2K464;Q9JKE3	A0A0G2K464;Q9JKE3	Scamp5	1.16212	0.467016
E9PTW1;A0A0G2K5Q8;Q9ERM8	E9PTW1;A0A0G2K5Q8		E9PTW1;A0A0G2K5Q8;Q9ERM8	E9PTW1;A0A0G2K5Q8	Scamp3	0.835051	0.333202
A0A0G2K1I6;P56603;A0A0G2JY82;Q5D009	A0A0G2K1I6;P56603;A0A0G2JY82;Q5D009	Secretory carrier-associated membrane protein 1	A0A0G2K1I6;P56603;A0A0G2JY82;Q5D009	A0A0G2K1I6;P56603;A0A0G2JY82;Q5D009	Scamp1	1.0549	0.532812
F1M3P6	F1M3P6		F1M3P6	F1M3P6	Scai	0.955942	0.645301
M0RAP5;B5DEJ9;B1WC39	M0RAP5		M0RAP5;B5DEJ9;B1WC39	M0RAP5	Sbf1	1.19081	0.109669
D3ZM09	D3ZM09		D3ZM09	D3ZM09	Sars2	0.93338	0.465604
A0A0G2JZG7;Q6P799	A0A0G2JZG7;Q6P799	Serine--tRNA ligase, cytoplasmic	A0A0G2JZG7;Q6P799	A0A0G2JZG7;Q6P799	Sars	1.11282	0.0739468
D3ZUM2	D3ZUM2		D3ZUM2	D3ZUM2	Sarm1	0.986566	0.866912
Q6AY18	Q6AY18		Q6AY18	Q6AY18	Sar1a	1.14038	0.133402
Q6AXV4	Q6AXV4	Sorting and assembly machinery component 50 homolog	Q6AXV4	Q6AXV4	Samm50	1.16817	0.523694
M0RBF0;A0A0G2JZI0;O88453;A0A0G2JW97;M0R6E6	M0RBF0;A0A0G2JZI0;O88453;A0A0G2JW97	Scaffold attachment factor B1	M0RBF0;A0A0G2JZI0;O88453;A0A0G2JW97;M0R6E6	M0RBF0;A0A0G2JZI0;O88453;A0A0G2JW97	Safb	0.836448	0.285249
Q6AXQ0	Q6AXQ0	SUMO-activating enzyme subunit 1;SUMO-activating enzyme subunit 1, N-terminally processed	Q6AXQ0	Q6AXQ0	Sae1	1.30467	0.218362
D4A1D3	D4A1D3		D4A1D3	D4A1D3	Sacs	1.20054	0.438994
Q9ES21	Q9ES21	Phosphatidylinositide phosphatase SAC1	Q9ES21	Q9ES21	Sacm1l	0.757833	0.54135
P48303	P48303	Sphingosine 1-phosphate receptor 1	P48303	P48303	S1pr1	0.938776	0.64682
P04631	P04631	Protein S100-B	P04631	P04631	S100b	0.974594	0.967141
A0A0H2UHJ1;P50116	A0A0H2UHJ1;P50116	Protein S100-A9	A0A0H2UHJ1;P50116	A0A0H2UHJ1;P50116	S100a9	0.815568	0.548716
P50115	P50115	Protein S100-A8	P50115	P50115	S100a8	1.00853	0.953619
B2GVB1;P05964	B2GVB1;P05964	Protein S100;Protein S100-A6	B2GVB1;P05964	B2GVB1;P05964	S100a6	0.730621	0.0589692
P05942	P05942	Protein S100-A4	P05942	P05942	S100a4	0.899325	0.192148
B0BMX3	B0BMX3		B0BMX3	B0BMX3	S100a16	1.05713	0.58942
D3ZTB5	D3ZTB5		D3ZTB5	D3ZTB5	S100a13	0.988183	0.909426
P35467	P35467	Protein S100-A1	P35467	P35467	S100a1	0.974353	0.817216
F1LRZ1;F1LS89;B0LPN4;O08661;Q9R1G0;B3DM99;Q99M98;REV__M0RAD8	F1LRZ1;F1LS89;B0LPN4	Ryanodine receptor 2	F1LRZ1;F1LS89;B0LPN4;O08661;Q9R1G0;B3DM99;Q99M98;REV__M0RAD8	F1LRZ1;F1LS89;B0LPN4	Ryr2	0.903785	0.694236
Q99ND9	Q99ND9	RWD domain-containing protein 1	Q99ND9	Q99ND9	Rwdd1	1.12085	0.670779
Q4QQS4;G3V8T5	Q4QQS4;G3V8T5		Q4QQS4;G3V8T5	Q4QQS4;G3V8T5	Ruvbl2	1.16345	0.290141
P60123;A0A0G2K0H9	P60123;A0A0G2K0H9	RuvB-like 1	P60123;A0A0G2K0H9	P60123;A0A0G2K0H9	Ruvbl1	0.918718	0.0214449
Q5FVJ0;A0A0G2K6A9;D3ZSW9;F1LR42	Q5FVJ0;A0A0G2K6A9	Protein RUFY3	Q5FVJ0;A0A0G2K6A9;D3ZSW9;F1LR42	Q5FVJ0;A0A0G2K6A9	Rufy3	1.07364	0.267446
F1LQN3;Q9JK11;Q5U1Z3;Q6IRL3;Q540J3	F1LQN3;Q9JK11	Reticulon;Reticulon-4	F1LQN3;Q9JK11;Q5U1Z3;Q6IRL3;Q540J3	F1LQN3;Q9JK11	Rtn4	1.02326	0.565228
Q6RJR6	Q6RJR6	Reticulon-3	Q6RJR6	Q6RJR6	Rtn3	0.797266	0.429033
A0A0H2UHX1;A1L1I6	A0A0H2UHX1;A1L1I6	Reticulon	A0A0H2UHX1;A1L1I6	A0A0H2UHX1;A1L1I6	Rtn3	0.990109	0.795514
Q64548	Q64548	Reticulon-1	Q64548	Q64548	Rtn1	1.45192	0.38248
Q68FS8	Q68FS8		Q68FS8	Q68FS8	Rtcd1	0.898226	0.388723
Q6AYT3	Q6AYT3	tRNA-splicing ligase RtcB homolog	Q6AYT3	Q6AYT3	Rtcb	0.706952	0.0347327
D4A8F2	D4A8F2		D4A8F2	D4A8F2	Rsu1	1.22384	0.186029
F1M853	F1M853		F1M853	F1M853	Rrbp1	0.762811	0.0176513
Q5BJU0;A0A0G2K508;D3Z8L7	Q5BJU0;A0A0G2K508		Q5BJU0;A0A0G2K508;D3Z8L7	Q5BJU0;A0A0G2K508	Rras2	0.867552	0.188296
Q0D2L6;B2RZ38	Q0D2L6;B2RZ38		Q0D2L6;B2RZ38	Q0D2L6;B2RZ38	Rragc;Rragd	1.27316	0.54019
Q63486;Q63487	Q63486;Q63487	Ras-related GTP-binding protein A;Ras-related GTP-binding protein B	Q63486;Q63487	Q63486;Q63487	Rraga;RragB	0.944326	0.845258
D3ZDU2	D3ZDU2		D3ZDU2	D3ZDU2	Rptor	1.05252	0.340113
P38983;REV__Q32PZ9	P38983	40S ribosomal protein SA	P38983;REV__Q32PZ9	P38983	Rpsa	0.917627	0.0023391
P29314;D3ZV50;A0A0G2K4C4;M0RB65	P29314;D3ZV50;A0A0G2K4C4;M0RB65	40S ribosomal protein S9	P29314;D3ZV50;A0A0G2K4C4;M0RB65	P29314;D3ZV50;A0A0G2K4C4;M0RB65	Rps9;LOC100364509	0.891146	0.104938
B2RYR8;P62243;M0R7Q5;D3ZIE1;Q6TXJ0	B2RYR8;P62243;M0R7Q5;D3ZIE1;Q6TXJ0	40S ribosomal protein S8	B2RYR8;P62243;M0R7Q5;D3ZIE1;Q6TXJ0	B2RYR8;P62243;M0R7Q5;D3ZIE1;Q6TXJ0	Rps8;LOC100363452;RGD1566369;LOC297756	1.0911	0.591458
B5DEL9;P62083	B5DEL9;P62083	40S ribosomal protein S7	B5DEL9;P62083	B5DEL9;P62083	Rps7	0.948224	0.624498
M0RD75;P62755	M0RD75;P62755	40S ribosomal protein S6	M0RD75;P62755	M0RD75;P62755	Rps6	0.988138	0.791124
B0BN81;P24050;A0A0G2K200	B0BN81;P24050;A0A0G2K200	40S ribosomal protein S5;40S ribosomal protein S5, N-terminally processed	B0BN81;P24050;A0A0G2K200	B0BN81;P24050;A0A0G2K200	Rps5	0.897109	0.0811846
P49242;M0R6L4;Q6TXJ6	P49242;M0R6L4	40S ribosomal protein S3a;40S ribosomal protein S3b;40S ribosomal protein S3a	P49242;M0R6L4;Q6TXJ6	P49242;M0R6L4	Rps3a;LOC100365839	1.00019	0.998082
P62909;D3ZVH2;A0A0G2K689	P62909;D3ZVH2	40S ribosomal protein S3	P62909;D3ZVH2;A0A0G2K689	P62909;D3ZVH2	Rps3;RGD1560831	1.08613	0.287676
O55215;O55211;O55214;A0A0U1RVI9;P27952;E9PT76;D3ZT78;O55212;D3ZIY7;D3ZQW7;A0A0G2KB28;M0RAJ8;O55213;A0A0G2K8H4	O55215;O55211;O55214;A0A0U1RVI9;P27952;E9PT76;D3ZT78;O55212;D3ZIY7;D3ZQW7;A0A0G2KB28	40S ribosomal protein S2	O55215;O55211;O55214;A0A0U1RVI9;P27952;E9PT76;D3ZT78;O55212;D3ZIY7;D3ZQW7;A0A0G2KB28;M0RAJ8;O55213;A0A0G2K8H4	O55215;O55211;O55214;A0A0U1RVI9;P27952;E9PT76;D3ZT78;O55212;D3ZIY7;D3ZQW7;A0A0G2KB28	Rps2-ps6;Rps2;Gm8225;LOC100359960	1.00023	0.998541
P62275	P62275	40S ribosomal protein S29	P62275	P62275	Rps29	1.01564	0.903053
P62859;A0A0A0MY14;F1M168	P62859;A0A0A0MY14	40S ribosomal protein S28	P62859;A0A0A0MY14;F1M168	P62859;A0A0A0MY14	Rps28;LOC100359503	1.11352	0.2293
Q6PED0;P62982;Q63654;Q6P7R7;F1LML2;P62986;P0CG51;Q63429;Q5FWT0;F1LU69;A0A0G2K6W0;F1M927;P97621;D4A0J6	Q6PED0;P62982;Q63654;Q6P7R7;F1LML2;P62986;P0CG51;Q63429;Q5FWT0;F1LU69	Ubiquitin-40S ribosomal protein S27a;Ubiquitin;40S ribosomal protein S27a;Ubiquitin-60S ribosomal protein L40;Ubiquitin;60S ribosomal protein L40;Polyubiquitin-B;Ubiquitin;Polyubiquitin-C;Ubiquitin;Ubiquitin-related	Q6PED0;P62982;Q63654;Q6P7R7;F1LML2;P62986;P0CG51;Q63429;Q5FWT0;F1LU69;A0A0G2K6W0;F1M927;P97621;D4A0J6	Q6PED0;P62982;Q63654;Q6P7R7;F1LML2;P62986;P0CG51;Q63429;Q5FWT0;F1LU69	Rps27a;Ubb;Uba52;Ubc;LOC100360548;Rps27l3	0.923979	0.504116
Q71TY3;M0RA26;P24051	Q71TY3;M0RA26;P24051	40S ribosomal protein S27;40S ribosomal protein S27-like	Q71TY3;M0RA26;P24051	Q71TY3;M0RA26;P24051	Rps27;LOC100362987;Rps27l	0.828062	0.251239
P62856;D3Z8D7;A0A0G2K743;D3ZJ54;A0A0G2JY64;A0A0G2JVP7	P62856;D3Z8D7;A0A0G2K743;D3ZJ54;A0A0G2JY64	40S ribosomal protein S26	P62856;D3Z8D7;A0A0G2K743;D3ZJ54;A0A0G2JY64;A0A0G2JVP7	P62856;D3Z8D7;A0A0G2K743;D3ZJ54;A0A0G2JY64	Rps26;LOC100361854;RGD1565117	0.984498	0.889778
A0A0H2UHU0;P62853;F1M6F4;M0R763;D4AE10;D3ZCH5	A0A0H2UHU0;P62853;F1M6F4;M0R763;D4AE10	40S ribosomal protein S25	A0A0H2UHU0;P62853;F1M6F4;M0R763;D4AE10;D3ZCH5	A0A0H2UHU0;P62853;F1M6F4;M0R763;D4AE10	Rps25;LOC100912210;LOC100911337;RGD1563613	1.02233	0.942491
P62268;D4A9Q3;F1LTW8	P62268;D4A9Q3;F1LTW8	40S ribosomal protein S23	P62268;D4A9Q3;F1LTW8	P62268;D4A9Q3;F1LTW8	Rps23;RGD1563570;RGD1563705	0.972284	0.837077
Q5XFV9;B0K038;Q6P3E1;P62250;M0R4I3;A0A1W2Q631;M0R8S7	Q5XFV9;B0K038;Q6P3E1;P62250;M0R4I3	40S ribosomal protein S16	Q5XFV9;B0K038;Q6P3E1;P62250;M0R4I3;A0A1W2Q631;M0R8S7	Q5XFV9;B0K038;Q6P3E1;P62250;M0R4I3	Rps16;RGD1561137	1.23811	0.356939
P62845;D3ZAK6;Q6TPJ7	P62845;D3ZAK6	40S ribosomal protein S15	P62845;D3ZAK6;Q6TPJ7	P62845;D3ZAK6	Rps15;Rps15-ps2	1.31427	0.0381952
Q6PDV6;P13471;F1MA00;D4A290	Q6PDV6;P13471	40S ribosomal protein S14	Q6PDV6;P13471;F1MA00;D4A290	Q6PDV6;P13471	Rps14	0.92305	0.463244
P62278;M0RCY2;Q7TP70;F1LMB4	P62278;M0RCY2	40S ribosomal protein S13	P62278;M0RCY2;Q7TP70;F1LMB4	P62278;M0RCY2	Rps13;LOC683961	0.975699	0.710465
P62282;Q6PDV9;D3ZYK5	P62282;Q6PDV9	40S ribosomal protein S11	P62282;Q6PDV9;D3ZYK5	P62282;Q6PDV9	Rps11	1.19599	0.178376
P63326;F1LT36;A0A0H2UI18;D3ZJY5;D3ZH53;D4A5N7;D3ZCN9;Q7TP86	P63326;F1LT36;A0A0H2UI18;D3ZJY5	40S ribosomal protein S10	P63326;F1LT36;A0A0H2UI18;D3ZJY5;D3ZH53;D4A5N7;D3ZCN9;Q7TP86	P63326;F1LT36;A0A0H2UI18;D3ZJY5	Rps10;RGD1564698;LOC100360905	0.627894	0.278301
B5DEK0	B5DEK0		B5DEK0	B5DEK0	Rprd1b	0.915202	0.038922
A0A0G2K757;P25235	A0A0G2K757;P25235	Dolichyl-diphosphooligosaccharide--protein glycosyltransferase subunit 2	A0A0G2K757;P25235	A0A0G2K757;P25235	Rpn2	0.930587	0.5374
Q6P7A7;P07153	Q6P7A7;P07153	Dolichyl-diphosphooligosaccharide--protein glycosyltransferase subunit 1	Q6P7A7;P07153	Q6P7A7;P07153	Rpn1	1.04893	0.641191
P19944;A0A0H2UHJ3	P19944;A0A0H2UHJ3	60S acidic ribosomal protein P1	P19944;A0A0H2UHJ3	P19944;A0A0H2UHJ3	Rplp1	0.968049	0.522931
P19945;D3ZJT4	P19945	60S acidic ribosomal protein P0	P19945;D3ZJT4	P19945	Rplp0	1.17511	0.0456405
A0A0G2JXD0;Q6P9U5;P17077;M0RBD4;M0R6B4;F1M7A9;M0R5Y8;A0A0G2JX41;D3ZA49	A0A0G2JXD0;Q6P9U5;P17077;M0RBD4;M0R6B4;F1M7A9	60S ribosomal protein L9	A0A0G2JXD0;Q6P9U5;P17077;M0RBD4;M0R6B4;F1M7A9;M0R5Y8;A0A0G2JX41;D3ZA49	A0A0G2JXD0;Q6P9U5;P17077;M0RBD4;M0R6B4;F1M7A9	Rpl9;LOC100911472;LOC100910002;RGD1561928	0.987284	0.869927
B0K031;P05426;B0K023;F1LUE9;Q7TP62	B0K031;P05426;B0K023	60S ribosomal protein L7	B0K031;P05426;B0K023;F1LUE9;Q7TP62	B0K031;P05426;B0K023	Rpl7	1.00301	0.979556
Q6P790;F1LQS3;P21533;A0A0G2KBA1;F1M2L7	Q6P790;F1LQS3;P21533;A0A0G2KBA1	60S ribosomal protein L6	Q6P790;F1LQS3;P21533;A0A0G2KBA1;F1M2L7	Q6P790;F1LQS3;P21533;A0A0G2KBA1	Rpl6	0.999749	0.998229
P09895;D3ZHP8	P09895;D3ZHP8	60S ribosomal protein L5	P09895;D3ZHP8	P09895;D3ZHP8	Rpl5;Rpl5l1	1.01371	0.913863
Q6P3V9;P50878	Q6P3V9;P50878	60S ribosomal protein L4	Q6P3V9;P50878	Q6P3V9;P50878	Rpl4	1.02383	0.876706
B2RYQ8;P83883;F8WFR5;M0R7E5;D3ZDE0	B2RYQ8;P83883;F8WFR5	60S ribosomal protein L36a	B2RYQ8;P83883;F8WFR5;M0R7E5;D3ZDE0	B2RYQ8;P83883;F8WFR5	Rpl36a;RGD1566373	0.988801	0.947757
P17078;F1M6G3;D3ZN79;D3ZB50;A0A0G2JY60;D3Z942	P17078;F1M6G3;D3ZN79	60S ribosomal protein L35	P17078;F1M6G3;D3ZN79;D3ZB50;A0A0G2JY60;D3Z942	P17078;F1M6G3;D3ZN79	Rpl35;Gm8444;LOC686074	0.960495	0.712872
B2RZD4;F1LQ14;D4A4W9;P11250	B2RZD4;F1LQ14;D4A4W9;P11250	60S ribosomal protein L34	B2RZD4;F1LQ14;D4A4W9;P11250	B2RZD4;F1LQ14;D4A4W9;P11250	Rpl34;Rpl34-ps1	1.08069	0.778168
P62912;D4A412;D4A647;D3ZWL0	P62912;D4A412	60S ribosomal protein L32	P62912;D4A412;D4A647;D3ZWL0	P62912;D4A412	Rpl32;LOC688684	0.876219	0.306585
P62890;A0A0G2K5E6;M0RD99;M0RA78;M0R764;F1M3Q4;M0R924	P62890;A0A0G2K5E6	60S ribosomal protein L30	P62890;A0A0G2K5E6;M0RD99;M0RA78;M0R764;F1M3Q4;M0R924	P62890;A0A0G2K5E6	Rpl30	0.964918	0.660563
P21531;A0A0U1RRY5;D4A9G1;Q6TXF6	P21531	60S ribosomal protein L3	P21531;A0A0U1RRY5;D4A9G1;Q6TXF6	P21531	Rpl3	1.02879	0.847597
A0A0G2K7W6;P18445;D3ZI60;D4AAY6;D3ZG03;D3ZF07	A0A0G2K7W6;P18445;D3ZI60;D4AAY6;D3ZG03	60S ribosomal protein L27a	A0A0G2K7W6;P18445;D3ZI60;D4AAY6;D3ZG03;D3ZF07	A0A0G2K7W6;P18445;D3ZI60;D4AAY6;D3ZG03	Rpl27a;RGD1561984;RGD1559972;RGD1565415	0.894918	0.344278
P61354;D3ZTK5;M0R7P0	P61354;D3ZTK5;M0R7P0	60S ribosomal protein L27	P61354;D3ZTK5;M0R7P0	P61354;D3ZTK5;M0R7P0	Rpl27;RGD1563835;LOC100912027	0.939319	0.569614
G3V6I9;P12749;D4A1Z2;D4AE42;D3ZSF2;M0R6L3;P86411	G3V6I9;P12749;D4A1Z2	60S ribosomal protein L26	G3V6I9;P12749;D4A1Z2;D4AE42;D3ZSF2;M0R6L3;P86411	G3V6I9;P12749;D4A1Z2	Rpl26;Rpl26-ps2	0.977419	0.887081
A0A0H2UH99;P83732;M0RBD1	A0A0H2UH99;P83732	60S ribosomal protein L24	A0A0H2UH99;P83732;M0RBD1	A0A0H2UH99;P83732	Rpl24	0.888778	0.554816
P62832	P62832	60S ribosomal protein L23	P62832	P62832	Rpl23	1.1635	0.56398
Q6PDV8;P47198	Q6PDV8;P47198	60S ribosomal protein L22	Q6PDV8;P47198	Q6PDV8;P47198	Rpl22	1.04394	0.772483
P84100;F1M5A9;Q63287;A0A0G2JXE7;A0A0G2JVH6;M0RDT4;Q6QI81	P84100	60S ribosomal protein L19	P84100;F1M5A9;Q63287;A0A0G2JXE7;A0A0G2JVH6;M0RDT4;Q6QI81	P84100	Rpl19	1.04855	0.518692
P62718;F1M0K6	P62718;F1M0K6	60S ribosomal protein L18a	P62718;F1M0K6	P62718;F1M0K6	Rpl18a;RGD1565566	0.850075	0.121828
A0A0H2UHS7;P12001;Q0QEW8	A0A0H2UHS7;P12001;Q0QEW8	60S ribosomal protein L18	A0A0H2UHS7;P12001;Q0QEW8	A0A0H2UHS7;P12001;Q0QEW8	Rpl18	1.13034	0.402636
A0A0H2UHQ1;F1LZX7;P24049;D3Z9G9;A0A0G2KB77;Q7TPJ7	A0A0H2UHQ1;F1LZX7;P24049;D3Z9G9;A0A0G2KB77	60S ribosomal protein L17	A0A0H2UHQ1;F1LZX7;P24049;D3Z9G9;A0A0G2KB77;Q7TPJ7	A0A0H2UHQ1;F1LZX7;P24049;D3Z9G9;A0A0G2KB77	Rpl17;RGD1560017	0.926838	0.642818
P61314	P61314	60S ribosomal protein L15	P61314	P61314	Rpl15	0.919001	0.387986
F1LSW7;B5DEM5;Q63507;Q6TUH8;D3ZHE6	F1LSW7;B5DEM5;Q63507;Q6TUH8	60S ribosomal protein L14	F1LSW7;B5DEM5;Q63507;Q6TUH8;D3ZHE6	F1LSW7;B5DEM5;Q63507;Q6TUH8	Rpl14;LOC306079	1.07504	0.681732
Q5RK10;A0A1W2Q6L2;P35427	Q5RK10;A0A1W2Q6L2;P35427	60S ribosomal protein L13a	Q5RK10;A0A1W2Q6L2;P35427	Q5RK10;A0A1W2Q6L2;P35427	Rpl13a	0.997435	0.986006
B2RYU2;P23358;A0A140TAC5;M0R4B6;D3ZJE2;D4A8N3	B2RYU2;P23358;A0A140TAC5;M0R4B6;D3ZJE2;D4A8N3	60S ribosomal protein L12	B2RYU2;P23358;A0A140TAC5;M0R4B6;D3ZJE2;D4A8N3	B2RYU2;P23358;A0A140TAC5;M0R4B6;D3ZJE2;D4A8N3	Rpl12;Rpl12-ps1;RGD1563956	1.11229	0.226272
P62914;Q4V8I6;A0A0G2K3Y8	P62914;Q4V8I6;A0A0G2K3Y8	60S ribosomal protein L11	P62914;Q4V8I6;A0A0G2K3Y8	P62914;Q4V8I6;A0A0G2K3Y8	Rpl11	0.942863	0.618097
P62907;Q4KM60;F1LYQ7;D3Z9F6	P62907;Q4KM60;F1LYQ7	60S ribosomal protein L10a;Ribosomal protein	P62907;Q4KM60;F1LYQ7;D3Z9F6	P62907;Q4KM60;F1LYQ7	Rpl10a;LOC680700	0.970036	0.8179
Q6PDV7;D4A1P2	Q6PDV7;D4A1P2	60S ribosomal protein L10	Q6PDV7;D4A1P2	Q6PDV7;D4A1P2	Rpl10;Rpl10l	1.15749	0.0111678
F1LPB9;P47709;A0A0G2K8B5;P70610;P70611	F1LPB9;P47709	Rabphilin-3A	F1LPB9;P47709;A0A0G2K8B5;P70610;P70611	F1LPB9;P47709	Rph3a	1.15691	0.0158896
Q4V7D2	Q4V7D2	Protein rogdi homolog	Q4V7D2	Q4V7D2	Rogdi	1.0751	0.390248
F1LQT3;A0A0G2K5N6;Q62868	F1LQT3;A0A0G2K5N6;Q62868	Rho-associated protein kinase 2	F1LQT3;A0A0G2K5N6;Q62868	F1LQT3;A0A0G2K5N6;Q62868	Rock2	1.08773	0.189829
G3V6V1;Q6P7D2;O09175	G3V6V1;Q6P7D2;O09175	Aminopeptidase B	G3V6V1;Q6P7D2;O09175	G3V6V1;Q6P7D2;O09175	Rnpep	0.910191	0.596092
E2RUH2;A0A0G2K9E0;P29315	E2RUH2;A0A0G2K9E0;P29315	Ribonuclease inhibitor	E2RUH2;A0A0G2K9E0;P29315	E2RUH2;A0A0G2K9E0;P29315	Rnh1	0.972899	0.747285
Q3ZAU6;B2GV23	Q3ZAU6;B2GV23		Q3ZAU6;B2GV23	Q3ZAU6;B2GV23	Rnf14	0.71999	0.4247
Q80WM6;G3V915	Q80WM6;G3V915		Q80WM6;G3V915	Q80WM6;G3V915	Rnasel	0.683193	0.429626
Q66H15;M0R718	Q66H15;M0R718	Regulator of microtubule dynamics protein 3	Q66H15;M0R718	Q66H15;M0R718	Rmdn3;LOC100911313	0.805403	0.232113
A0A0G2K167;Q4G069	A0A0G2K167;Q4G069	Regulator of microtubule dynamics protein 1	A0A0G2K167;Q4G069	A0A0G2K167;Q4G069	Rmdn1	1.09968	0.3205
Q9JIR4;F1LYS1;A0A0G2KA18;A0A0G2K708;A0A0G2JT77;A0A0G2KAV8	Q9JIR4;F1LYS1;A0A0G2KA18;A0A0G2K708;A0A0G2JT77;A0A0G2KAV8	Regulating synaptic membrane exocytosis protein 1	Q9JIR4;F1LYS1;A0A0G2KA18;A0A0G2K708;A0A0G2JT77;A0A0G2KAV8	Q9JIR4;F1LYS1;A0A0G2KA18;A0A0G2K708;A0A0G2JT77;A0A0G2KAV8	Rims1	1.11706	0.775292
F1LSC8;D4A2L1;A0A0G2K4J8;Q9JIR1	F1LSC8;D4A2L1;A0A0G2K4J8;Q9JIR1	RIMS-binding protein 2	F1LSC8;D4A2L1;A0A0G2K4J8;Q9JIR1	F1LSC8;D4A2L1;A0A0G2K4J8;Q9JIR1	Rimbp2	0.980126	0.961833
A0A0G2K2U5;D3ZUQ0	A0A0G2K2U5;D3ZUQ0	RILP-like protein 1	A0A0G2K2U5;D3ZUQ0	A0A0G2K2U5;D3ZUQ0	Rilpl1	1.03164	0.826644
A1L1L6;A0A0G2K777	A1L1L6;A0A0G2K777	Mitochondrial Rho GTPase	A1L1L6;A0A0G2K777	A1L1L6;A0A0G2K777	Rhot1	0.825853	0.164746
A0A096MJM1;Q32PX6;A0A096MK75	A0A096MJM1;Q32PX6;A0A096MK75		A0A096MJM1;Q32PX6;A0A096MK75	A0A096MJM1;Q32PX6;A0A096MK75	Rhog	0.9534	0.394799
P62747	P62747	Rho-related GTP-binding protein RhoB	P62747	P62747	Rhob	1.02122	0.823155
P61589;O35791;Q5XIM3;Q80WN4	P61589;O35791	Transforming protein RhoA	P61589;O35791;Q5XIM3;Q80WN4	P61589;O35791	Rhoa	0.99292	0.954013
Q62639;M0R3K1	Q62639;M0R3K1	GTP-binding protein Rheb	Q62639;M0R3K1	Q62639;M0R3K1	Rheb	0.970302	0.792907
D3ZWG2;P49803	D3ZWG2;P49803	Regulator of G-protein signaling 7	D3ZWG2;P49803	D3ZWG2;P49803	Rgs7	0.886608	0.220274
F1LS67;A0A0G2JUG4;P49801	F1LS67;A0A0G2JUG4		F1LS67;A0A0G2JUG4;P49801	F1LS67;A0A0G2JUG4	Rgs6	0.825262	0.379167
F1M0G0	F1M0G0		F1M0G0	F1M0G0	Rgs17	0.54533	0.0925967
O08773;Q5BKB9	O08773;Q5BKB9	Regulator of G-protein signaling 14	O08773;Q5BKB9	O08773;Q5BKB9	Rgs14	1.17629	0.0467257
A0A0G2K326;G3V9H1;D4AB55;O08774	A0A0G2K326;G3V9H1;D4AB55;O08774	Regulator of G-protein signaling 12	A0A0G2K326;G3V9H1;D4AB55;O08774	A0A0G2K326;G3V9H1;D4AB55;O08774	Rgs12	0.759843	0.290276
A0A0G2JWC6;G3V7W8;O08654	A0A0G2JWC6;G3V7W8;O08654	UPF0183 protein C16orf70 homolog	A0A0G2JWC6;G3V7W8;O08654	A0A0G2JWC6;G3V7W8;O08654	RGD621098	0.937855	0.335444
F1LT35;D3ZTH8;B5DES1;P62752;D4AAL7;D3ZFK7;D3ZTX9;D3ZNM1;A0A0G2JU90	F1LT35;D3ZTH8;B5DES1;P62752;D4AAL7;D3ZFK7;D3ZTX9;D3ZNM1	60S ribosomal protein L23a	F1LT35;D3ZTH8;B5DES1;P62752;D4AAL7;D3ZFK7;D3ZTX9;D3ZNM1;A0A0G2JU90	F1LT35;D3ZTH8;B5DES1;P62752;D4AAL7;D3ZFK7;D3ZTX9;D3ZNM1	RGD1564606;LOC689899;Rpl23a;LOC683904;LOC690335;RGD1565170;RGD1562755	1.71961	0.0995788
F1LYI5;P25886;A0A0G2QC62;M0R665;F1M4V2;F1LWX2;D4A888;D3ZY63;D3Z8Q4	F1LYI5;P25886;A0A0G2QC62;M0R665	60S ribosomal protein L29	F1LYI5;P25886;A0A0G2QC62;M0R665;F1M4V2;F1LWX2;D4A888;D3ZY63;D3Z8Q4	F1LYI5;P25886;A0A0G2QC62;M0R665	RGD1564138;Rpl29;LOC686807	0.950123	0.677599
B0BN59;G3V6B8	B0BN59;G3V6B8		B0BN59;G3V6B8	B0BN59;G3V6B8	RGD1562416;Tsr2	1.1222	0.194064
D3ZAS1	D3ZAS1		D3ZAS1	D3ZAS1	RGD1562399	1.02584	0.910275
Q66H61;M0RDR7	Q66H61;M0RDR7		Q66H61;M0RDR7	Q66H61;M0RDR7	RGD1562301;LOC100911132	1.00835	0.94616
D4AD70;P63174;D3ZW57;D3ZZH2;D4A862	D4AD70;P63174;D3ZW57;D3ZZH2	60S ribosomal protein L38	D4AD70;P63174;D3ZW57;D3ZZH2;D4A862	D4AD70;P63174;D3ZW57;D3ZZH2	RGD1561636;Rpl38;LOC686066;LOC680353	0.9773	0.819737
D4A6W6;P62919	D4A6W6;P62919	60S ribosomal protein L8	D4A6W6;P62919	D4A6W6;P62919	RGD1561333;Rpl8	0.916669	0.613581
D3ZTF0	D3ZTF0		D3ZTF0	D3ZTF0	RGD1560470	0.944592	0.315651
A0A292G0W2;D3ZB78	A0A292G0W2;D3ZB78		A0A292G0W2;D3ZB78	A0A292G0W2;D3ZB78	RGD1559864	0.853788	0.132507
D3ZBU7	D3ZBU7		D3ZBU7	D3ZBU7	RGD1310819	1.00647	0.952278
D3ZEJ9	D3ZEJ9		D3ZEJ9	D3ZEJ9	RGD1310429	0.40999	0.345359
D4A7I6	D4A7I6		D4A7I6	D4A7I6	RGD1309995	1.31638	0.259972
D3ZEG8	D3ZEG8		D3ZEG8	D3ZEG8	RGD1309188	0.985903	0.94603
D3ZJ01	D3ZJ01		D3ZJ01	D3ZJ01	RGD1307235	1.42418	0.1436
D3Z9D0	D3Z9D0		D3Z9D0	D3Z9D0	RGD1306271	1.06585	0.148307
D4A3C2	D4A3C2		D4A3C2	D4A3C2	RGD1304884	1.0162	0.92724
F7EMB2;Q6QI16;Q7TQ71	F7EMB2;Q6QI16		F7EMB2;Q6QI16;Q7TQ71	F7EMB2;Q6QI16	RGD1304704	0.9308	0.691481
Q6AYA7	Q6AYA7		Q6AYA7	Q6AYA7	Rfk	0.971317	0.892394
A0A0G2K038;Q5U1X1	A0A0G2K038;Q5U1X1	Oligoribonuclease, mitochondrial	A0A0G2K038;Q5U1X1	A0A0G2K038;Q5U1X1	Rexo2	1.79674	0.24378
Q5XI60	Q5XI60	Receptor expression-enhancing protein 6	Q5XI60	Q5XI60	Reep6	0.959947	0.735946
B2RZ37	B2RZ37	Receptor expression-enhancing protein 5	B2RZ37	B2RZ37	Reep5	0.718174	0.225736
M0R8C1;Q0VGJ9;A0A0G2K1L5	M0R8C1;Q0VGJ9;A0A0G2K1L5	Receptor expression-enhancing protein	M0R8C1;Q0VGJ9;A0A0G2K1L5	M0R8C1;Q0VGJ9;A0A0G2K1L5	Reep2	1.23384	0.456742
D4A193	D4A193	Receptor expression-enhancing protein	D4A193	D4A193	Reep1	0.792189	0.647751
Q5WQV5;Q5PQK5;T1SRT4;E9PT65;A0A0G2K095	Q5WQV5;Q5PQK5;T1SRT4;E9PT65		Q5WQV5;Q5PQK5;T1SRT4;E9PT65;A0A0G2K095	Q5WQV5;Q5PQK5;T1SRT4;E9PT65	Rdx	0.872928	0.350874
D3ZUY0;A0A1B0GWW7	D3ZUY0		D3ZUY0;A0A1B0GWW7	D3ZUY0	Rdh14	1.4473	0.326201
Q62703	Q62703	Reticulocalbin-2	Q62703	Q62703	Rcn2	1.18897	0.623288
Q9JJ75;Q9JJ76;Q99PS2;Q06486	Q9JJ75;Q9JJ76;Q99PS2;Q06486	Casein kinase I isoform delta	Q9JJ75;Q9JJ76;Q99PS2;Q06486	Q9JJ75;Q9JJ76;Q99PS2;Q06486	rCK1e-3;Csnk1e;Ck1e-2;Csnk1d	0.859726	0.605552
Q498D8	Q498D8		Q498D8	Q498D8	Rbx1	1.07855	0.381414
P84586;A0A0A0MXW9;A0A0G2K8K9;D4AE41;G4XKZ1;W8CC80;Q5FWT8	P84586;A0A0A0MXW9;A0A0G2K8K9;D4AE41	RNA-binding motif protein, X chromosome retrogene-like;RNA-binding motif protein, X chromosome retrogene-like, N-terminally processed;RNA binding motif protein, X-linked-like-1	P84586;A0A0A0MXW9;A0A0G2K8K9;D4AE41;G4XKZ1;W8CC80;Q5FWT8	P84586;A0A0A0MXW9;A0A0G2K8K9;D4AE41	Rbmxrtl;Rbmxl1	1.12086	0.637713
D3Z987	D3Z987	RNA-binding protein 44	D3Z987	D3Z987	Rbm44	1.13072	0.683543
Q5BJP4	Q5BJP4		Q5BJP4	Q5BJP4	Rbm39	1.11847	0.871569
Q5PPI5;G3V6P6;Q925G0	Q5PPI5;G3V6P6;Q925G0	RNA-binding protein 3	Q5PPI5;G3V6P6;Q925G0	Q5PPI5;G3V6P6;Q925G0	Rbm3	0.911669	0.73222
A0A0G2K2J4;A0A249Y6E1;D4A2H6;A0A0G2JYU0;A0A0G2JYY7;D3ZSL1;A1A5R1	A0A0G2K2J4;A0A249Y6E1;D4A2H6;A0A0G2JYU0;A0A0G2JYY7;D3ZSL1;A1A5R1	RNA binding protein fox-1 homolog;RNA binding protein fox-1 homolog 2	A0A0G2K2J4;A0A249Y6E1;D4A2H6;A0A0G2JYU0;A0A0G2JYY7;D3ZSL1;A1A5R1	A0A0G2K2J4;A0A249Y6E1;D4A2H6;A0A0G2JYU0;A0A0G2JYY7;D3ZSL1;A1A5R1	Rbfox3;Rbfox1;Rbfox2	1.20342	0.322903
B5DFB2;D4A250	B5DFB2;D4A250		B5DFB2;D4A250	B5DFB2;D4A250	Rbbp4;RGD1563620	0.731883	0.0905744
Q99JE4;A0A0G2JW65	Q99JE4;A0A0G2JW65	Ras-specific guanine nucleotide-releasing factor 2	Q99JE4;A0A0G2JW65	Q99JE4;A0A0G2JW65	Rasgrf2	1.33315	0.0923302
A0A0G2JZ23;P28818;F1LM43;Q5BJV1	A0A0G2JZ23;P28818;F1LM43;Q5BJV1	Ras-specific guanine nucleotide-releasing factor 1	A0A0G2JZ23;P28818;F1LM43;Q5BJV1	A0A0G2JZ23;P28818;F1LM43;Q5BJV1	Rasgrf1	1.12678	0.221564
D3ZHY9;F1LPU2;A0A0G2JUE3;P0C6B8	D3ZHY9		D3ZHY9;F1LPU2;A0A0G2JUE3;P0C6B8	D3ZHY9	Rasal1	0.813347	0.61437
A0A0G2JW85;Q9QYJ2	A0A0G2JW85;Q9QYJ2	Ras GTPase-activating protein 3	A0A0G2JW85;Q9QYJ2	A0A0G2JW85;Q9QYJ2	Rasa3	1.02508	0.878772
G3V9H0;P50904	G3V9H0;P50904	Ras GTPase-activating protein 1	G3V9H0;P50904	G3V9H0;P50904	Rasa1	1.16587	0.600441
P40329	P40329	Arginine--tRNA ligase, cytoplasmic	P40329	P40329	Rars	0.870107	0.597755
D4ADX8	D4ADX8		D4ADX8	D4ADX8	Raph1	0.819846	0.226991
F1M888;P83900	F1M888;P83900	Rap guanine nucleotide exchange factor 5	F1M888;P83900	F1M888;P83900	Rapgef5	1.05633	0.724966
D3KR63;F1LQ26;Q9Z1C7	D3KR63;F1LQ26		D3KR63;F1LQ26;Q9Z1C7	D3KR63;F1LQ26	Rapgef4	0.819314	0.0432551
A0A0G2JU11;F1M386;A0A0A0MP77;D3ZTL8	A0A0G2JU11;F1M386;A0A0A0MP77	Rap guanine nucleotide exchange factor 2	A0A0G2JU11;F1M386;A0A0A0MP77;D3ZTL8	A0A0G2JU11;F1M386;A0A0A0MP77	Rapgef2	0.868408	0.453802
D3ZK56	D3ZK56		D3ZK56	D3ZK56	Rap2c	1.02821	0.569452
P61227;Q78P65	P61227	Ras-related protein Rap-2b	P61227;Q78P65	P61227	Rap2b	0.936156	0.781201
A0A0G2K0S7;D3ZPI4	A0A0G2K0S7;D3ZPI4		A0A0G2K0S7;D3ZPI4	A0A0G2K0S7;D3ZPI4	Rap1gap2	1.05321	0.617912
F1LV89;Q5EB70	F1LV89		F1LV89;Q5EB70	F1LV89	Rap1gap	0.977449	0.852842
Q62636;O08814	Q62636;O08814	Ras-related protein Rap-1b	Q62636;O08814	Q62636;O08814	Rap1b	0.983959	0.813126
P62836;O08813	P62836	Ras-related protein Rap-1A	P62836;O08813	P62836	Rap1a	0.862939	0.423706
F1MAA5;Q66H32	F1MAA5;Q66H32		F1MAA5;Q66H32	F1MAA5;Q66H32	Rangap1	0.979069	0.856823
M0R920;M0R5Q3;M0RD63	M0R920;M0R5Q3;M0RD63		M0R920;M0R5Q3;M0RD63	M0R920;M0R5Q3;M0RD63	Ranbp3	0.973039	0.703196
D4A2G9	D4A2G9		D4A2G9	D4A2G9	Ranbp1	1.00423	0.972231
P62828;Q66H11;Q8K586	P62828;Q66H11;Q8K586	GTP-binding nuclear protein Ran;GTP-binding nuclear protein Ran, testis-specific isoform	P62828;Q66H11;Q8K586	P62828;Q66H11;Q8K586	Ran;RGD1306195;Rasl2-9	0.697117	0.150648
A0A0G2KA57;A0A0G2K0K8;R9PXV2;P86410	A0A0G2KA57;A0A0G2K0K8;R9PXV2;P86410	Ral GTPase-activating protein subunit beta	A0A0G2KA57;A0A0G2K0K8;R9PXV2;P86410	A0A0G2KA57;A0A0G2K0K8;R9PXV2;P86410	Ralgapb	0.919175	0.729543
P36860;F1LQ62	P36860;F1LQ62	Ras-related protein Ral-B	P36860;F1LQ62	P36860;F1LQ62	Ralb	1.02608	0.458327
P63322	P63322	Ras-related protein Ral-A	P63322	P63322	Rala	1.20688	0.274179
Q4KMA2	Q4KMA2	UV excision repair protein RAD23 homolog B	Q4KMA2	Q4KMA2	Rad23b	0.974243	0.691397
M0R5T4	M0R5T4		M0R5T4	M0R5T4	Rac3	1.04484	0.476902
Q6RUV5;A0A0G2K0X4;Q5U1Y2;A0A0U1RS21;Q923X0;Q5RJS2;Q9JJL4	Q6RUV5;A0A0G2K0X4;Q5U1Y2	Ras-related C3 botulinum toxin substrate 1	Q6RUV5;A0A0G2K0X4;Q5U1Y2;A0A0U1RS21;Q923X0;Q5RJS2;Q9JJL4	Q6RUV5;A0A0G2K0X4;Q5U1Y2	Rac1;Rac2	1.35566	0.379128
D3ZKQ4	D3ZKQ4		D3ZKQ4	D3ZKQ4	Rabl6	1.19607	0.0175246
Q68G48;F1LSM6;Q6P9Y2;Q08603	Q68G48;F1LSM6;Q6P9Y2;Q08603	Geranylgeranyl transferase type-2 subunit beta	Q68G48;F1LSM6;Q6P9Y2;Q08603	Q68G48;F1LSM6;Q6P9Y2;Q08603	Rabggtb	0.984567	0.87191
Q08602	Q08602	Geranylgeranyl transferase type-2 subunit alpha	Q08602	Q08602	Rabggta	0.909867	0.494316
D3ZX42	D3ZX42		D3ZX42	D3ZX42	Rabgap1	1.07751	0.685206
D3ZP15	D3ZP15		D3ZP15	D3ZP15	Rab9b	1.05721	0.788583
B0BMV5;P70550	B0BMV5;P70550	Ras-related protein Rab-8B	B0BMV5;P70550	B0BMV5;P70550	Rab8b	1.06227	0.557189
F8V328;P35280;Q5M970;A0A0G2K553	F8V328;P35280	Ras-related protein Rab-8A	F8V328;P35280;Q5M970;A0A0G2K553	F8V328;P35280	Rab8a	1.02021	0.713633
P09527;A0A0G2K930;A0A0G2JUN6;F1LXL6;A0A0G2K867;Q9ERC5	P09527;A0A0G2K930	Ras-related protein Rab-7a	P09527;A0A0G2K930;A0A0G2JUN6;F1LXL6;A0A0G2K867;Q9ERC5	P09527;A0A0G2K930	Rab7a	0.926686	0.558336
A0A0G2JT78;F1LVC3;A0A0G2K201	A0A0G2JT78;F1LVC3		A0A0G2JT78;F1LVC3;A0A0G2K201	A0A0G2JT78;F1LVC3	Rab6b	0.962724	0.5335
Q9WVB1;A0A0H2UHP9	Q9WVB1;A0A0H2UHP9	Ras-related protein Rab-6A	Q9WVB1;A0A0H2UHP9	Q9WVB1;A0A0H2UHP9	Rab6a	0.804718	0.0767636
B0BNK1	B0BNK1		B0BNK1	B0BNK1	Rab5c	1.12627	0.210646
A1L1J8;Q6IN17	A1L1J8		A1L1J8;Q6IN17	A1L1J8	Rab5b	1.11306	0.604093
M0RC99	M0RC99	Ras-related protein Rab-5A	M0RC99	M0RC99	Rab5a	1.17515	0.175347
P51146	P51146	Ras-related protein Rab-4B	P51146	P51146	Rab4b	0.674193	0.0787241
P05714	P05714	Ras-related protein Rab-4A	P05714	P05714	Rab4a	0.975769	0.873452
Q5U1Z0	Q5U1Z0	Rab3 GTPase-activating protein non-catalytic subunit	Q5U1Z0	Q5U1Z0	Rab3gap2	0.713868	0.173324
F1LMT8;D4ABP4	F1LMT8;D4ABP4		F1LMT8;D4ABP4	F1LMT8;D4ABP4	Rab3gap2	0.688218	0.0290691
F1LP59;A0A0G2JXA1;P69735	F1LP59;A0A0G2JXA1;P69735	Rab3 GTPase-activating protein catalytic subunit	F1LP59;A0A0G2JXA1;P69735	F1LP59;A0A0G2JXA1;P69735	Rab3gap1	0.946081	0.823045
Q63942	Q63942	GTP-binding protein Rab-3D	Q63942	Q63942	Rab3d	1.08913	0.280193
P62824	P62824	Ras-related protein Rab-3C	P62824	P62824	Rab3c	0.98841	0.947878
Q63941;Q6P9W6;Q9QYT8	Q63941;Q6P9W6	Ras-related protein Rab-3B	Q63941;Q6P9W6;Q9QYT8	Q63941;Q6P9W6	Rab3b	0.945263	0.543454
P63012	P63012	Ras-related protein Rab-3A	P63012	P63012	Rab3a	1.00115	0.988611
Q5U316;A0A0G2JTT4	Q5U316	Ras-related protein Rab-35	Q5U316;A0A0G2JTT4	Q5U316	Rab35	0.949997	0.568427
A0A0G2JSZ1;Q6GQP4	A0A0G2JSZ1;Q6GQP4	Ras-related protein Rab-31	A0A0G2JSZ1;Q6GQP4	A0A0G2JSZ1;Q6GQP4	Rab31	0.935263	0.645433
Q3B7V5;Q562A5	Q3B7V5		Q3B7V5;Q562A5	Q3B7V5	Rab2b	1.00241	0.956015
P05712	P05712	Ras-related protein Rab-2A	P05712	P05712	Rab2a	0.735001	0.0333953
Q99P74	Q99P74	Ras-related protein Rab-27B	Q99P74	Q99P74	Rab27b	0.723507	0.0547603
D3ZRM5	D3ZRM5		D3ZRM5	D3ZRM5	Rab23	1.07489	0.745736
B0BN19;A0A0G2K3Z3	B0BN19;A0A0G2K3Z3		B0BN19;A0A0G2K3Z3	B0BN19;A0A0G2K3Z3	Rab22a	0.848665	0.38317
Q6AXT5	Q6AXT5	Ras-related protein Rab-21	Q6AXT5	Q6AXT5	Rab21	1.00445	0.964408
Q6NYB7;E9PU16;Q7TPK7;A0A0G2K235	Q6NYB7;E9PU16;Q7TPK7;A0A0G2K235	Ras-related protein Rab-1A	Q6NYB7;E9PU16;Q7TPK7;A0A0G2K235	Q6NYB7;E9PU16;Q7TPK7;A0A0G2K235	Rab1A;Rab1;Rab1a	0.927007	0.149095
Q5EB77	Q5EB77	Ras-related protein Rab-18	Q5EB77	Q5EB77	Rab18	1.07128	0.5734
B0BMW0;P61107;A0A1B0GWR3	B0BMW0;P61107	Ras-related protein Rab-14	B0BMW0;P61107;A0A1B0GWR3	B0BMW0;P61107	Rab14	1.16505	0.428623
P35284;D4A376;A0A0G2JYB0	P35284;D4A376	Ras-related protein Rab-12	P35284;D4A376;A0A0G2JYB0	P35284;D4A376	Rab12	1.1213	0.478744
A0A0G2JYK2;Q3B7T9	A0A0G2JYK2;Q3B7T9	Rab11 family-interacting protein 1	A0A0G2JYK2;Q3B7T9	A0A0G2JYK2;Q3B7T9	Rab11fip1	1.14266	0.0541145
O35509;A0A0G2JZR4;B5DEP2	O35509;A0A0G2JZR4	Ras-related protein Rab-11B	O35509;A0A0G2JZR4;B5DEP2	O35509;A0A0G2JZR4	Rab11b	1.00584	0.939217
Q5RKJ9;P35281;Q7TQ88	Q5RKJ9;P35281;Q7TQ88	Ras-related protein Rab-10	Q5RKJ9;P35281;Q7TQ88	Q5RKJ9;P35281;Q7TQ88	Rab10	0.839823	0.264199
P11348	P11348	Dihydropteridine reductase	P11348	P11348	Qdpr	0.923172	0.0788966
G3V8V3;B1WBU9;P09812;Q64607	G3V8V3;B1WBU9;P09812	Alpha-1,4 glucan phosphorylase;Glycogen phosphorylase, muscle form	G3V8V3;B1WBU9;P09812;Q64607	G3V8V3;B1WBU9;P09812	Pygm	0.92702	0.512605
P53534	P53534	Glycogen phosphorylase, brain form	P53534	P53534	Pygb	0.821676	0.361175
G3V6Y6	G3V6Y6	Alpha-1,4 glucan phosphorylase	G3V6Y6	G3V6Y6	Pygb	1.22772	0.411891
Q5PQJ6	Q5PQJ6	Pyrroline-5-carboxylate reductase 3	Q5PQJ6	Q5PQJ6	Pycrl	0.946418	0.717604
F1LNP8;A0A1L1WKJ6;Q9WTY6	F1LNP8		F1LNP8;A0A1L1WKJ6;Q9WTY6	F1LNP8	Pvrl1	0.882039	0.148596
P02625	P02625	Parvalbumin alpha	P02625	P02625	Pvalb	1.29739	0.241069
D3ZYS1	D3ZYS1		D3ZYS1	D3ZYS1	Purg	0.818667	0.473303
Q68A21	Q68A21	Transcriptional activator protein Pur-beta	Q68A21	Q68A21	Purb	1.00088	0.977729
F1LPS8;P86252;F1M7F5	F1LPS8;P86252	Transcriptional activator protein Pur-alpha	F1LPS8;P86252;F1M7F5	F1LPS8;P86252	Pura	0.878495	0.2876
Q5XI86	Q5XI86		Q5XI86	Q5XI86	Ptrh2	0.93497	0.77018
G3V8L9;P85125	G3V8L9;P85125	Polymerase I and transcript release factor	G3V8L9;P85125	G3V8L9;P85125	Ptrf	1.0038	0.921776
Q62656;F1LMY3	Q62656;F1LMY3	Receptor-type tyrosine-protein phosphatase zeta;Protein-tyrosine-phosphatase	Q62656;F1LMY3	Q62656;F1LMY3	Ptprz1	1.16772	0.348544
Q64605;Q4JFL8;Q4JFL7;M0RA99;M0R711;A0A0G2K1N1;Q4JFL6;Q62604	Q64605;Q4JFL8;Q4JFL7;M0RA99;M0R711;A0A0G2K1N1;Q4JFL6	Receptor-type tyrosine-protein phosphatase S;Protein-tyrosine-phosphatase	Q64605;Q4JFL8;Q4JFL7;M0RA99;M0R711;A0A0G2K1N1;Q4JFL6;Q62604	Q64605;Q4JFL8;Q4JFL7;M0RA99;M0R711;A0A0G2K1N1;Q4JFL6	Ptprs;LAR-PTP2	1.11755	0.698601
Q63475	Q63475	Receptor-type tyrosine-protein phosphatase N2	Q63475	Q63475	Ptprn2	0.954903	0.795652
E9PTB7;A0A0G2JXZ9;Q62884	E9PTB7;A0A0G2JXZ9;Q62884	Protein-tyrosine-phosphatase	E9PTB7;A0A0G2JXZ9;Q62884	E9PTB7;A0A0G2JXZ9;Q62884	Ptprj	0.980165	0.81774
M0RB22;G3V8P4;A0A0G2JT62;Q64604;Q4JFC5;Q4JFC6;Q62917;Q62990	M0RB22		M0RB22;G3V8P4;A0A0G2JT62;Q64604;Q4JFC5;Q4JFC6;Q62917;Q62990	M0RB22	Ptprd	0.912908	0.477214
Q66HJ7;A0A0G2JVR0	Q66HJ7;A0A0G2JVR0	Receptor-type tyrosine-protein phosphatase	Q66HJ7;A0A0G2JVR0	Q66HJ7;A0A0G2JVR0	Ptpra	0.918294	0.552837
Q56A30;A0A0G2QC31;P35234	Q56A30;A0A0G2QC31;P35234	Protein-tyrosine-phosphatase;Tyrosine-protein phosphatase non-receptor type 5	Q56A30;A0A0G2QC31;P35234	Q56A30;A0A0G2QC31;P35234	Ptpn5	0.857112	0.0389064
P41499;Q9QWQ8	P41499	Tyrosine-protein phosphatase non-receptor type 11	P41499;Q9QWQ8	P41499	Ptpn11	0.993622	0.963992
Q6P9X4;Q78EG7	Q6P9X4;Q78EG7	Protein tyrosine phosphatase type IVA 2;Protein tyrosine phosphatase type IVA 1	Q6P9X4;Q78EG7	Q6P9X4;Q78EG7	Ptp4a2;Ptp4a1	1.44635	0.154789
B3DM95;P04550	B3DM95;P04550	Parathymosin	B3DM95;P04550	B3DM95;P04550	Ptms	1.32779	0.121218
P06302;Q63453;Q63452;F1M034	P06302	Prothymosin alpha;Prothymosin alpha, N-terminally processed;Thymosin alpha	P06302;Q63453;Q63452;F1M034	P06302	Ptma	1.07589	0.571887
P70600	P70600	Protein-tyrosine kinase 2-beta	P70600	P70600	Ptk2b	0.657001	0.0791663
O35346;A0A0G2KAT5	O35346;A0A0G2KAT5	Focal adhesion kinase 1	O35346;A0A0G2KAT5	O35346;A0A0G2KAT5	Ptk2	1.04698	0.618387
Q5BK81	Q5BK81	Prostaglandin reductase 2	Q5BK81	Q5BK81	Ptgr2	0.912059	0.640809
B2GV92;P83868;Q5PQL9	B2GV92;P83868	Prostaglandin E synthase 3	B2GV92;P83868;Q5PQL9	B2GV92;P83868	Ptges3	0.898549	0.591626
D4AE56	D4AE56		D4AE56	D4AE56	Ptges2	0.913294	0.117219
P22057	P22057	Prostaglandin-H2 D-isomerase	P22057	P22057	Ptgds	1.01232	0.976331
O54857	O54857		O54857	O54857	Pten	0.822401	0.358042
D3ZGM1;A0A0G2JU15;Q4KM70	D3ZGM1;A0A0G2JU15;Q4KM70		D3ZGM1;A0A0G2JU15;Q4KM70	D3ZGM1;A0A0G2JU15;Q4KM70	Ptcd3	0.889477	0.446532
Q66H20	Q66H20	Polypyrimidine tract-binding protein 2	Q66H20	Q66H20	Ptbp2	1.14554	0.671075
Q5M819	Q5M819	Phosphoserine phosphatase	Q5M819	Q5M819	Psph	1.07624	0.429307
A0A0G2JYN7;Q4KLH4	A0A0G2JYN7;Q4KLH4	Paraspeckle component 1	A0A0G2JYN7;Q4KLH4	A0A0G2JYN7;Q4KLH4	Pspc1	1.16271	0.700255
D4AAH6	D4AAH6		D4AAH6	D4AAH6	Psmg1	0.897834	0.50967
Q63798	Q63798	Proteasome activator complex subunit 2	Q63798	Q63798	Psme2	1.14968	0.324206
Q6P9V7;Q63797;A0A0G2JVP9	Q6P9V7;Q63797	Proteasome activator complex subunit 1	Q6P9V7;Q63797;A0A0G2JVP9	Q6P9V7;Q63797	Psme1	1.36363	0.0715236
Q3B8P5;F1LMQ3	Q3B8P5;F1LMQ3		Q3B8P5;F1LMQ3	Q3B8P5;F1LMQ3	Psmd8	0.997433	0.978761
D4AEH3	D4AEH3		D4AEH3	D4AEH3	Psmd7	1.17426	0.252784
Q6PCT9	Q6PCT9		Q6PCT9	Q6PCT9	Psmd6	0.75072	0.223273
G3V8G2;B2RYP1	G3V8G2		G3V8G2;B2RYP1	G3V8G2	Psmd5	1.01143	0.957584
Q9ESH1;O88321	Q9ESH1;O88321		Q9ESH1;O88321	Q9ESH1;O88321	Psmd4	0.953851	0.727338
Q5U2S7	Q5U2S7		Q5U2S7	Q5U2S7	Psmd3	0.991147	0.913861
Q4FZT9	Q4FZT9	26S proteasome non-ATPase regulatory subunit 2	Q4FZT9	Q4FZT9	Psmd2	0.989552	0.937619
Q4V8E2	Q4V8E2		Q4V8E2	Q4V8E2	Psmd14	0.907472	0.218808
B0BN93	B0BN93	26S proteasome non-ATPase regulatory subunit 13	B0BN93	B0BN93	Psmd13	0.880256	0.048284
Q5XIC6	Q5XIC6		Q5XIC6	Q5XIC6	Psmd12	0.922786	0.0314644
F1LMZ8;B5DEP6;A0A0G2JWX1;D3Z950	F1LMZ8;B5DEP6;A0A0G2JWX1;D3Z950	26S proteasome non-ATPase regulatory subunit 11	F1LMZ8;B5DEP6;A0A0G2JWX1;D3Z950	F1LMZ8;B5DEP6;A0A0G2JWX1;D3Z950	Psmd11	0.947914	0.537445
G3V8B6;A0A0G2JTW5;O88761;Q5PPJ7;A1A5N2;Q3KR62	G3V8B6;A0A0G2JTW5;O88761;Q5PPJ7;A1A5N2;Q3KR62	26S proteasome non-ATPase regulatory subunit 1	G3V8B6;A0A0G2JTW5;O88761;Q5PPJ7;A1A5N2;Q3KR62	G3V8B6;A0A0G2JTW5;O88761;Q5PPJ7;A1A5N2;Q3KR62	Psmd1	0.854687	0.0542179
G3V6W6;Q32PW9	G3V6W6;Q32PW9		G3V6W6;Q32PW9	G3V6W6;Q32PW9	Psmc6	1.05693	0.403852
P62198	P62198	26S protease regulatory subunit 8	P62198	P62198	Psmc5	0.980209	0.879664
Q63570	Q63570	26S protease regulatory subunit 6B	Q63570	Q63570	Psmc4	0.894273	0.081153
Q6P6U2;Q63569	Q6P6U2;Q63569	26S protease regulatory subunit 6A	Q6P6U2;Q63569	Q6P6U2;Q63569	Psmc3	0.963928	0.667959
G3V7L6;Q63347;REV__A0A0G2K352;REV__Q6AYQ6	G3V7L6;Q63347	26S protease regulatory subunit 7	G3V7L6;Q63347;REV__A0A0G2K352;REV__Q6AYQ6	G3V7L6;Q63347	Psmc2	0.960065	0.467346
P62193	P62193	26S protease regulatory subunit 4	P62193	P62193	Psmc1	1.09159	0.430309
Q9JHW0;A0A0G2JUN8	Q9JHW0;A0A0G2JUN8	Proteasome subunit beta type-7	Q9JHW0;A0A0G2JUN8	Q9JHW0;A0A0G2JUN8	Psmb7	0.885224	0.356968
A0A0G2JSL0;P28073	A0A0G2JSL0;P28073	Proteasome subunit beta type-6	A0A0G2JSL0;P28073	A0A0G2JSL0;P28073	Psmb6	0.935317	0.606935
G3V7Q6;P28075	G3V7Q6;P28075	Proteasome subunit beta type;Proteasome subunit beta type-5	G3V7Q6;P28075	G3V7Q6;P28075	Psmb5	1.02327	0.611734
G3V8U9;P34067	G3V8U9;P34067	Proteasome subunit beta type;Proteasome subunit beta type-4	G3V8U9;P34067	G3V8U9;P34067	Psmb4	1.06565	0.376116
P40112;D3Z8J0	P40112;D3Z8J0	Proteasome subunit beta type-3	P40112;D3Z8J0	P40112;D3Z8J0	Psmb3;RGD1564425	1.05819	0.58964
P40307	P40307	Proteasome subunit beta type-2	P40307	P40307	Psmb2	1.06654	0.480893
Q6PDW4;P18421	Q6PDW4;P18421	Proteasome subunit beta type;Proteasome subunit beta type-1	Q6PDW4;P18421	Q6PDW4;P18421	Psmb1	1.11211	0.192195
A0A0G2K0W9;P48004;A0JPK2;F1M6I7	A0A0G2K0W9;P48004;A0JPK2	Proteasome subunit alpha type-7;Proteasome subunit alpha type	A0A0G2K0W9;P48004;A0JPK2;F1M6I7	A0A0G2K0W9;P48004;A0JPK2	Psma7	1.00886	0.871794
P60901;A0A0G2K0D7	P60901;A0A0G2K0D7	Proteasome subunit alpha type-6	P60901;A0A0G2K0D7	P60901;A0A0G2K0D7	Psma6	1.00708	0.939185
Q6P9V6;P34064	Q6P9V6;P34064	Proteasome subunit alpha type;Proteasome subunit alpha type-5	Q6P9V6;P34064	Q6P9V6;P34064	Psma5	1.08456	0.400948
P21670;Q6P505	P21670;Q6P505	Proteasome subunit alpha type-4;Proteasome subunit alpha type	P21670;Q6P505	P21670;Q6P505	Psma4	1.12009	0.406563
Q6IE67;P18422	Q6IE67;P18422	Proteasome subunit alpha type;Proteasome subunit alpha type-3	Q6IE67;P18422	Q6IE67;P18422	Psma3	1.05362	0.542984
P17220;Q6P9V5	P17220;Q6P9V5	Proteasome subunit alpha type-2;Proteasome subunit alpha type	P17220;Q6P9V5	P17220;Q6P9V5	Psma2	1.12832	0.258101
P18420	P18420	Proteasome subunit alpha type-1	P18420	P18420	Psma1	0.936447	0.533593
F1SW39;Q812D1;Q566D6	F1SW39;Q812D1;Q566D6	PC4 and SFRS1-interacting protein	F1SW39;Q812D1;Q566D6	F1SW39;Q812D1;Q566D6	Psip1	1.10064	0.151003
D4A404;D3ZFY7;D4A2Q3	D4A404;D3ZFY7;D4A2Q3		D4A404;D3ZFY7;D4A2Q3	D4A404;D3ZFY7;D4A2Q3	Psd3	0.930926	0.351155
D3ZUW0	D3ZUW0		D3ZUW0	D3ZUW0	Psd3	0.715294	0.320335
G3V8J5;Q9ESQ7	G3V8J5;Q9ESQ7	PH and SEC7 domain-containing protein 1	G3V8J5;Q9ESQ7	G3V8J5;Q9ESQ7	Psd	0.938743	0.0361489
Q68FU2	Q68FU2	Phosphoserine aminotransferase	Q68FU2	Q68FU2	Psat1	0.821006	0.0860796
Q6P7A4;F7EPE0;P10960	Q6P7A4;F7EPE0;P10960	Sulfated glycoprotein 1	Q6P7A4;F7EPE0;P10960	Q6P7A4;F7EPE0;P10960	Psap	0.772417	0.277759
Q5BJR4	Q5BJR4	Protein prune homolog 2	Q5BJR4	Q5BJR4	Prune2	1.10841	0.357332
Q6AYG3	Q6AYG3	Protein prune homolog	Q6AYG3	Q6AYG3	Prune	1.03995	0.783461
D3ZWQ0	D3ZWQ0		D3ZWQ0	D3ZWQ0	Prrt3	1.17504	0.486743
D3ZFB6	D3ZFB6	Proline-rich transmembrane protein 2	D3ZFB6	D3ZFB6	Prrt2	1.10207	0.408665
O08618;Q6AZ40	O08618;Q6AZ40	Phosphoribosyl pyrophosphate synthase-associated protein 2	O08618;Q6AZ40	O08618;Q6AZ40	Prpsap2	1.03626	0.844916
Q6AYZ7;G3V7B5;Q63468	Q6AYZ7;G3V7B5;Q63468	Phosphoribosyl pyrophosphate synthase-associated protein 1	Q6AYZ7;G3V7B5;Q63468	Q6AYZ7;G3V7B5;Q63468	Prpsap1	0.991551	0.935656
P60892;A0A0G2JSV3;M0RBK1	P60892;A0A0G2JSV3;M0RBK1	Ribose-phosphate pyrophosphokinase 1	P60892;A0A0G2JSV3;M0RBK1	P60892;A0A0G2JSV3;M0RBK1	Prps1;Prps1l1	0.836925	0.129781
G3V6H2;Q4FZS3	G3V6H2		G3V6H2;Q4FZS3	G3V6H2	Prpf8	0.880325	0.657105
Q9JMJ4	Q9JMJ4	Pre-mRNA-processing factor 19	Q9JMJ4	Q9JMJ4	Prpf19	1.06502	0.701306
D3ZCA0	D3ZCA0		D3ZCA0	D3ZCA0	Prosc	1.03479	0.781412
P13852	P13852	Major prion protein	P13852	P13852	Prnp	0.811978	0.612745
D4A0E8	D4A0E8	Protein arginine N-methyltransferase 5	D4A0E8	D4A0E8	Prmt5	0.56673	0.103893
A0A0G2K9I8;Q63009	A0A0G2K9I8;Q63009	Protein arginine N-methyltransferase 1	A0A0G2K9I8;Q63009	A0A0G2K9I8;Q63009	Prmt1	0.851956	0.170026
B1WC34	B1WC34		B1WC34	B1WC34	Prkcsh	0.915345	0.468851
P63319	P63319	Protein kinase C gamma type	P63319	P63319	Prkcg	1.05944	0.346113
Q6DUV1;P09216;F1LMV8;Q63432;A0A0G2JXV8;Q64617	Q6DUV1;P09216;F1LMV8	Protein kinase C epsilon type;Protein kinase C	Q6DUV1;P09216;F1LMV8;Q63432;A0A0G2JXV8;Q64617	Q6DUV1;P09216;F1LMV8	Prkce	0.905417	0.45911
D4A0U0;A0A140UHX0;P09215;F1LM10;Q9WTQ0	D4A0U0;A0A140UHX0;P09215	Protein kinase C delta type;Protein kinase C delta type regulatory subunit;Protein kinase C delta type catalytic subunit	D4A0U0;A0A140UHX0;P09215;F1LM10;Q9WTQ0	D4A0U0;A0A140UHX0;P09215	Prkcd	0.63143	0.453665
P68403	P68403	Protein kinase C beta type	P68403	P68403	Prkcb	0.959972	0.439884
F1LS42;A0A0G2K5Q0;F1LS36;Q6LDV0	F1LS42;A0A0G2K5Q0;F1LS36	Protein kinase C	F1LS42;A0A0G2K5Q0;F1LS36;Q6LDV0	F1LS42;A0A0G2K5Q0;F1LS36	Prkcb	1.26655	0.207668
F1LS98;B5DFC4;P05696;F1M2P8	F1LS98;B5DFC4;P05696;F1M2P8	Protein kinase C;Protein kinase C alpha type	F1LS98;B5DFC4;P05696;F1M2P8	F1LS98;B5DFC4;P05696;F1M2P8	Prkca	1.11833	0.106718
P12369;Q4KLG5;A0A0G2K5G0	P12369;Q4KLG5;A0A0G2K5G0	cAMP-dependent protein kinase type II-beta regulatory subunit	P12369;Q4KLG5;A0A0G2K5G0	P12369;Q4KLG5;A0A0G2K5G0	Prkar2b	0.838905	0.287634
P12368;A0A0G2K405	P12368;A0A0G2K405	cAMP-dependent protein kinase type II-alpha regulatory subunit	P12368;A0A0G2K405	P12368;A0A0G2K405	Prkar2a	1.02323	0.832275
P09456;Q6LCA5	P09456;Q6LCA5	cAMP-dependent protein kinase type I-alpha regulatory subunit;cAMP-dependent protein kinase type I-alpha regulatory subunit, N-terminally processed	P09456;Q6LCA5	P09456;Q6LCA5	Prkar1a	0.984843	0.817276
P68182;Q05759	P68182;Q05759	cAMP-dependent protein kinase catalytic subunit beta	P68182;Q05759	P68182;Q05759	Prkacb	1.1505	0.161776
A1L1M0;P27791	A1L1M0;P27791	cAMP-dependent protein kinase catalytic subunit alpha	A1L1M0;P27791	A1L1M0;P27791	Prkaca	1.18776	0.860945
F1M0J7	F1M0J7		F1M0J7	F1M0J7	Prickle2	0.929361	0.716333
D3ZZ32;A0A0G2JX67;Q5HZA6	D3ZZ32;A0A0G2JX67;Q5HZA6	Prolyl endopeptidase-like	D3ZZ32;A0A0G2JX67;Q5HZA6	D3ZZ32;A0A0G2JX67;Q5HZA6	Prepl	0.915158	0.701446
A0A0G2K1M8;O70196	A0A0G2K1M8;O70196	Prolyl endopeptidase	A0A0G2K1M8;O70196	A0A0G2K1M8;O70196	Prep	1.01243	0.71184
O35244	O35244	Peroxiredoxin-6	O35244	O35244	Prdx6	0.945127	0.52219
A0A0G2JSS8;Q9R063	A0A0G2JSS8;Q9R063	Peroxiredoxin-5, mitochondrial	A0A0G2JSS8;Q9R063	A0A0G2JSS8;Q9R063	Prdx5	0.872894	0.461359
Q9Z0V5	Q9Z0V5	Peroxiredoxin-4	Q9Z0V5	Q9Z0V5	Prdx4	1.16208	0.0782154
G3V7I0;Q9Z0V6	G3V7I0;Q9Z0V6	Thioredoxin-dependent peroxide reductase, mitochondrial	G3V7I0;Q9Z0V6	G3V7I0;Q9Z0V6	Prdx3	0.933321	0.266827
A0A0G2JSH9;P35704	A0A0G2JSH9;P35704	Peroxiredoxin-2	A0A0G2JSH9;P35704	A0A0G2JSH9;P35704	Prdx2	0.891686	0.192278
A0A0G2K3Z9;Q63716	A0A0G2K3Z9;Q63716	Peroxiredoxin-1	A0A0G2K3Z9;Q63716	A0A0G2K3Z9;Q63716	Prdx1	0.900761	0.0457284
P45479	P45479	Palmitoyl-protein thioesterase 1	P45479	P45479	Ppt1	0.945239	0.85803
D3ZBT9;F1MAH5	D3ZBT9;F1MAH5		D3ZBT9;F1MAH5	D3ZBT9;F1MAH5	Ppp6r3	0.829668	0.555277
Q64620	Q64620	Serine/threonine-protein phosphatase 6 catalytic subunit;Serine/threonine-protein phosphatase 6 catalytic subunit, N-terminally processed	Q64620	Q64620	Ppp6c	1.08505	0.252588
P53042;Q68G16;Q64538;Q80UF5	P53042;Q68G16;Q64538	Serine/threonine-protein phosphatase 5;Serine/threonine-protein phosphatase	P53042;Q68G16;Q64538;Q80UF5	P53042;Q68G16;Q64538	Ppp5c	1.04636	0.798903
P63100;A0A0H2UHV6;A0A0G2K4H3;P28470	P63100;A0A0H2UHV6;A0A0G2K4H3	Calcineurin subunit B type 1	P63100;A0A0H2UHV6;A0A0G2K4H3;P28470	P63100;A0A0H2UHV6;A0A0G2K4H3	Ppp3r1	0.932158	0.36646
P20651	P20651	Serine/threonine-protein phosphatase 2B catalytic subunit beta isoform	P20651	P20651	Ppp3cb	0.99091	0.815893
P63329;E2CWF1;Q6AYJ0;E2CWF0;E2CWF2;Q04071;D3ZAW2	P63329	Serine/threonine-protein phosphatase 2B catalytic subunit alpha isoform	P63329;E2CWF1;Q6AYJ0;E2CWF0;E2CWF2;Q04071;D3ZAW2	P63329	Ppp3ca	0.937523	0.230163
D3ZHI9;A0A0G2JTA1	D3ZHI9;A0A0G2JTA1		D3ZHI9;A0A0G2JTA1	D3ZHI9;A0A0G2JTA1	Ppp2r5e	0.701667	0.145866
A0A0G2JZD1;D4A1A5	A0A0G2JZD1;D4A1A5		A0A0G2JZD1;D4A1A5	A0A0G2JZD1;D4A1A5	Ppp2r5c	1.20986	0.398377
D3ZDI7	D3ZDI7		D3ZDI7	D3ZDI7	Ppp2r5a	0.813643	0.146561
B2RYQ2	B2RYQ2	Serine/threonine-protein phosphatase 2A activator	B2RYQ2	B2RYQ2	Ppp2r4	1.32124	0.378435
A0A0G2JSQ0;P56932	A0A0G2JSQ0;P56932	Serine/threonine-protein phosphatase 2A 55 kDa regulatory subunit B delta isoform	A0A0G2JSQ0;P56932	A0A0G2JSQ0;P56932	Ppp2r2d	0.76727	0.344895
P97888;A0A0G2JWY9;A0A0G2K5X0	P97888;A0A0G2JWY9;A0A0G2K5X0	Serine/threonine-protein phosphatase 2A 55 kDa regulatory subunit B gamma isoform	P97888;A0A0G2JWY9;A0A0G2K5X0	P97888;A0A0G2JWY9;A0A0G2K5X0	Ppp2r2c	0.876266	0.0649576
P36876	P36876	Serine/threonine-protein phosphatase 2A 55 kDa regulatory subunit B alpha isoform	P36876	P36876	Ppp2r2a	0.99442	0.853802
Q5XI34;Q4QQT4;O35511	Q5XI34		Q5XI34;Q4QQT4;O35511	Q5XI34	Ppp2r1a	0.86905	0.0438574
P62716	P62716	Serine/threonine-protein phosphatase 2A catalytic subunit beta isoform	P62716	P62716	Ppp2cb	1.21491	0.0112063
O35274;B1H262	O35274;B1H262	Neurabin-2	O35274;B1H262	O35274;B1H262	Ppp1r9b	1.08222	0.500363
O35867	O35867	Neurabin-1	O35867	O35867	Ppp1r9a	0.966559	0.592771
Q5HZV9;R9PXV7	Q5HZV9;R9PXV7	Protein phosphatase 1 regulatory subunit 7	Q5HZV9;R9PXV7	Q5HZV9;R9PXV7	Ppp1r7	1.50527	0.115522
F1LYZ8	F1LYZ8		F1LYZ8	F1LYZ8	Ppp1r21	1.18409	0.603768
P50411;A0A0H2UHA0	P50411	Protein phosphatase inhibitor 2	P50411;A0A0H2UHA0	P50411	Ppp1r2	1.16422	0.606188
Q6J4I0;Q9ERU1	Q6J4I0	Protein phosphatase 1 regulatory subunit 1B	Q6J4I0;Q9ERU1	Q6J4I0	Ppp1r1b	0.939233	0.701777
P19103	P19103	Protein phosphatase 1 regulatory subunit 1A	P19103	P19103	Ppp1r1a	0.519529	0.324062
Q99MC0	Q99MC0	Protein phosphatase 1 regulatory subunit 14A	Q99MC0	Q99MC0	Ppp1r14a	0.76131	0.00187299
D4ACS0;D4A1S6;D3ZR53;A0A0G2JWJ0;Q10728	D4ACS0;D4A1S6;D3ZR53;A0A0G2JWJ0;Q10728	Protein phosphatase 1 regulatory subunit;Protein phosphatase 1 regulatory subunit 12A	D4ACS0;D4A1S6;D3ZR53;A0A0G2JWJ0;Q10728	D4ACS0;D4A1S6;D3ZR53;A0A0G2JWJ0;Q10728	Ppp1r12a	1.00554	0.966438
Q6AYZ4;P63088;A0A0G2JVK2	Q6AYZ4;P63088;A0A0G2JVK2	Serine/threonine-protein phosphatase;Serine/threonine-protein phosphatase PP1-gamma catalytic subunit	Q6AYZ4;P63088;A0A0G2JVK2	Q6AYZ4;P63088;A0A0G2JVK2	Ppp1cc	0.971173	0.597607
P62142	P62142	Serine/threonine-protein phosphatase PP1-beta catalytic subunit	P62142	P62142	Ppp1cb	1.26841	0.0542551
P62138;A0A0G2JYS8;Q63682;Q04103;Q04101	P62138;A0A0G2JYS8	Serine/threonine-protein phosphatase PP1-alpha catalytic subunit	P62138;A0A0G2JYS8;Q63682;Q04103;Q04101	P62138;A0A0G2JYS8	Ppp1ca	1.07216	0.518037
Q4FZT2	Q4FZT2	Protein phosphatase methylesterase 1	Q4FZT2	Q4FZT2	Ppme1	1.11681	0.521799
Q5M821;A0A0H2UI17;M0R7Q8	Q5M821	Protein phosphatase 1H	Q5M821;A0A0H2UI17;M0R7Q8	Q5M821	Ppm1h	0.925965	0.561077
B2RYP5;Q9WVR7	B2RYP5;Q9WVR7	Protein phosphatase 1F	B2RYP5;Q9WVR7	B2RYP5;Q9WVR7	Ppm1f	0.980486	0.828824
Q80Z30	Q80Z30	Protein phosphatase 1E	Q80Z30	Q80Z30	Ppm1e	0.845937	0.0168547
A0A0G2K7C6;Q99ND8;Q642F2;P35815	A0A0G2K7C6;Q99ND8;Q642F2;P35815	Protein phosphatase 1B	A0A0G2K7C6;Q99ND8;Q642F2;P35815	A0A0G2K7C6;Q99ND8;Q642F2;P35815	Ppm1b	0.923838	0.706826
A0A0H2UHE5;P20650;Q4V8L2	A0A0H2UHE5;P20650	Protein phosphatase 1A	A0A0H2UHE5;P20650;Q4V8L2	A0A0H2UHE5;P20650	Ppm1a	1.38236	0.29778
Q4KLI4	Q4KLI4	Peptidyl-prolyl cis-trans isomerase	Q4KLI4	Q4KLI4	Ppil1	1.04719	0.406568
Q6DGG0;M0RB67	Q6DGG0;M0RB67	Peptidyl-prolyl cis-trans isomerase D	Q6DGG0;M0RB67	Q6DGG0;M0RB67	Ppid;Ppidl1	1.114	0.451682
P24368	P24368	Peptidyl-prolyl cis-trans isomerase B	P24368	P24368	Ppib	1.05321	0.148482
P10111;A0A0G2K1P0;A0A0G2K2E4;M0RCZ9;Q6AYQ9;Q7TP89	P10111;A0A0G2K1P0;A0A0G2K2E4	Peptidyl-prolyl cis-trans isomerase A;Peptidyl-prolyl cis-trans isomerase A, N-terminally processed	P10111;A0A0G2K1P0;A0A0G2K2E4;M0RCZ9;Q6AYQ9;Q7TP89	P10111;A0A0G2K1P0;A0A0G2K2E4	Ppia	1.02026	0.648454
Q91Z79;F1LSE6;A0A0G2JUT7	Q91Z79;F1LSE6	Liprin-alpha-3	Q91Z79;F1LSE6;A0A0G2JUT7	Q91Z79;F1LSE6	Ppfia3	1.06108	0.444664
Q6IMX4;P97544	Q6IMX4;P97544	Lipid phosphate phosphohydrolase 3	Q6IMX4;P97544	Q6IMX4;P97544	Ppap2b	1.05235	0.607473
D4A830	D4A830		D4A830	D4A830	Ppa2	1.04846	0.327718
F7EPH4;Q499R7;A0A0G2JUD2	F7EPH4;Q499R7;A0A0G2JUD2		F7EPH4;Q499R7;A0A0G2JUD2	F7EPH4;Q499R7;A0A0G2JUD2	Ppa1	0.957087	0.580775
P00388	P00388	NADPH--cytochrome P450 reductase	P00388	P00388	Por	1.22241	0.497249
Q6AXM8	Q6AXM8	Serum paraoxonase/arylesterase 2	Q6AXM8	Q6AXM8	Pon2	0.820655	0.415348
Q9Z0W2;G3V678	Q9Z0W2;G3V678		Q9Z0W2;G3V678	Q9Z0W2;G3V678	Polr2h;LOC100912534	0.894433	0.463205
O88794	O88794	Pyridoxine-5-phosphate oxidase	O88794	O88794	Pnpo	0.866334	0.690184
A0A0G2K621;D3ZRC4;A0A1W2Q6G9	A0A0G2K621;D3ZRC4		A0A0G2K621;D3ZRC4;A0A1W2Q6G9	A0A0G2K621;D3ZRC4	Pnpla8	0.980895	0.834756
P85973	P85973	Purine nucleoside phosphorylase	P85973	P85973	Pnp	0.833993	0.281512
D3ZQN3	D3ZQN3		D3ZQN3	D3ZQN3	Pnmal2	1.16289	0.18948
D4A068	D4A068		D4A068	D4A068	Pnma2	0.87167	0.561885
Q03346	Q03346	Mitochondrial-processing peptidase subunit beta	Q03346	Q03346	Pmpcb	1.09657	0.646149
F1M964;Q68FX8;P20069	F1M964;Q68FX8;P20069	Mitochondrial-processing peptidase subunit alpha	F1M964;Q68FX8;P20069	F1M964;Q68FX8;P20069	Pmpca	1.24651	0.281742
B5DF46;Q5RK25	B5DF46	Phosphomannomutase	B5DF46;Q5RK25	B5DF46	Pmm2	1.20887	0.215225
D4AA77	D4AA77		D4AA77	D4AA77	Plxnd1	1.402	0.215527
D3ZDX5	D3ZDX5		D3ZDX5	D3ZDX5	Plxnb1	0.998982	0.980862
D3ZES7	D3ZES7		D3ZES7	D3ZES7	Plxna4a	0.976801	0.920799
D3ZWP6	D3ZWP6		D3ZWP6	D3ZWP6	Plxna2	1.04021	0.893487
D3Z981;D3ZPX4	D3Z981		D3Z981;D3ZPX4	D3Z981	Plxna1	0.764339	0.16173
F1LPK7;Q63598;Q562B2	F1LPK7;Q63598;Q562B2	Plastin-3	F1LPK7;Q63598;Q562B2	F1LPK7;Q63598;Q562B2	Pls3	0.78351	0.121187
P60203;Q63436;Q63437;A0A097BVK2;Q63441;Q78EF6;Q63440	P60203;Q63436;Q63437;A0A097BVK2	Myelin proteolipid protein	P60203;Q63436;Q63437;A0A097BVK2;Q63441;Q78EF6;Q63440	P60203;Q63436;Q63437;A0A097BVK2	Plp1	1.22925	0.681057
P47987	P47987	Plasmolipin	P47987	P47987	Pllp	0.950632	0.901249
D4ACN8	D4ACN8	Plasminogen receptor (KT)	D4ACN8	D4ACN8	Plgrkt	0.963529	0.425775
Q6S399;Q6S3A3;Q6S3A4;F7F9U6;Q6S398;Q6S395;Q6S396;Q6S3A5;Q6S3A0;Q6S3A1;A0A0G2K1J5;P30427;Q6ZYE7;Q810C9;Q4QQR7;REV__F1M547;REV__F1M4Q6	Q6S399;Q6S3A3;Q6S3A4;F7F9U6;Q6S398;Q6S395;Q6S396;Q6S3A5;Q6S3A0;Q6S3A1;A0A0G2K1J5;P30427	Plectin	Q6S399;Q6S3A3;Q6S3A4;F7F9U6;Q6S398;Q6S395;Q6S396;Q6S3A5;Q6S3A0;Q6S3A1;A0A0G2K1J5;P30427;Q6ZYE7;Q810C9;Q4QQR7;REV__F1M547;REV__F1M4Q6	Q6S399;Q6S3A3;Q6S3A4;F7F9U6;Q6S398;Q6S395;Q6S396;Q6S3A5;Q6S3A0;Q6S3A1;A0A0G2K1J5;P30427	Plec	0.799025	0.0704516
Q5FVH2	Q5FVH2	Phospholipase D3	Q5FVH2	Q5FVH2	Pld3	0.785196	0.167608
D4A1H2	D4A1H2		D4A1H2	D4A1H2	Plcxd3	0.723169	0.446456
Q62688;A0A0G2K4N6;F1LP62	Q62688;A0A0G2K4N6;F1LP62	Inactive phospholipase C-like protein 1;Phosphoinositide phospholipase C	Q62688;A0A0G2K4N6;F1LP62	Q62688;A0A0G2K4N6;F1LP62	Plcl1	1.00925	0.961797
G3V845;P10686	G3V845;P10686	Phosphoinositide phospholipase C;1-phosphatidylinositol 4,5-bisphosphate phosphodiesterase gamma-1	G3V845;P10686	G3V845;P10686	Plcg1	0.802622	0.242972
G3V9D1;A6Y857;P10688	G3V9D1;A6Y857;P10688	Phosphoinositide phospholipase C;1-phosphatidylinositol 4,5-bisphosphate phosphodiesterase delta-1	G3V9D1;A6Y857;P10688	G3V9D1;A6Y857;P10688	Plcd1	0.791129	0.478045
Q45QJ4;Q99JE6	Q45QJ4;Q99JE6	Phosphoinositide phospholipase C;1-phosphatidylinositol 4,5-bisphosphate phosphodiesterase beta-3	Q45QJ4;Q99JE6	Q45QJ4;Q99JE6	Plcb3	0.978898	0.712157
P10687;F1M084;R9PXY3	P10687;F1M084;R9PXY3	1-phosphatidylinositol 4,5-bisphosphate phosphodiesterase beta-1;Phosphoinositide phospholipase C	P10687;F1M084;R9PXY3	P10687;F1M084;R9PXY3	Plcb1	0.792045	0.277992
P54319	P54319	Phospholipase A-2-activating protein	P54319	P54319	Plaa	1.10242	0.621022
F1M2K6	F1M2K6		F1M2K6	F1M2K6	Pkp4	0.838676	0.244112
Q6P7S0;A0A0G2JVG3	Q6P7S0;A0A0G2JVG3	Pyruvate kinase	Q6P7S0;A0A0G2JVG3	Q6P7S0;A0A0G2JVG3	Pkm	1.02203	0.550851
P11980;B1WBN9;A0A0H2UI07;P12928	P11980	Pyruvate kinase PKM	P11980;B1WBN9;A0A0H2UI07;P12928	P11980	Pkm	0.581451	0.187201
D3ZUF9;A0A0G2K6D5	D3ZUF9;A0A0G2K6D5		D3ZUF9;A0A0G2K6D5	D3ZUF9;A0A0G2K6D5	Pitrm1	1.19674	0.219364
F1LXD6;A0A0G2JW50;A0A0G2JXL0	F1LXD6;A0A0G2JW50		F1LXD6;A0A0G2JW50;A0A0G2JXL0	F1LXD6;A0A0G2JW50	Pitpnm2	0.887927	0.139358
Q5U2N3	Q5U2N3	Membrane-associated phosphatidylinositol transfer protein 1	Q5U2N3	Q5U2N3	Pitpnm1	1.05046	0.396562
P16446;R9PXS4	P16446;R9PXS4	Phosphatidylinositol transfer protein alpha isoform	P16446;R9PXS4	P16446;R9PXS4	Pitpna	0.837534	0.301078
D4ABS5	D4ABS5		D4ABS5	D4ABS5	Pithd1	0.952672	0.690523
Q3MID5;F1M8H6;Q5I6B8;D3ZSI8;A0A096MK77;Q5CZZ9	Q3MID5;F1M8H6;Q5I6B8	Phosphatidylinositol 4-phosphate 5-kinase type-1 gamma	Q3MID5;F1M8H6;Q5I6B8;D3ZSI8;A0A096MK77;Q5CZZ9	Q3MID5;F1M8H6;Q5I6B8	Pip5k1c	0.733536	0.312257
G3V9W5;O88370	G3V9W5;O88370	Phosphatidylinositol 5-phosphate 4-kinase type-2 gamma	G3V9W5;O88370	G3V9W5;O88370	Pip4k2c	1.06568	0.173294
O88377;A0A0G2JY96	O88377	Phosphatidylinositol 5-phosphate 4-kinase type-2 beta	O88377;A0A0G2JY96	O88377	Pip4k2b	0.98729	0.85086
Q9R0I8;F1LX22	Q9R0I8	Phosphatidylinositol 5-phosphate 4-kinase type-2 alpha	Q9R0I8;F1LX22	Q9R0I8	Pip4k2a	0.927798	0.841459
B5DFA2;P0C0R5	B5DFA2;P0C0R5	Phosphoinositide 3-kinase regulatory subunit 4	B5DFA2;P0C0R5	B5DFA2;P0C0R5	Pik3r4	1.69052	0.412576
F1LNG5;M0RC47;Q63787;O55168;V5LVG2	F1LNG5;M0RC47;Q63787	Phosphatidylinositol 3-kinase regulatory subunit alpha	F1LNG5;M0RC47;Q63787;O55168;V5LVG2	F1LNG5;M0RC47;Q63787	Pik3r1	0.677435	0.0655905
E9PTA5	E9PTA5		E9PTA5	E9PTA5	Pign	0.919042	0.686758
A0A0G2JUQ5;Q498N4;A0A0G2JTT2;O55012;Q66WT9	A0A0G2JUQ5;Q498N4;A0A0G2JTT2;O55012;Q66WT9	Phosphatidylinositol-binding clathrin assembly protein	A0A0G2JUQ5;Q498N4;A0A0G2JTT2;O55012;Q66WT9	A0A0G2JUQ5;Q498N4;A0A0G2JTT2;O55012;Q66WT9	Picalm	0.947251	0.243256
O08662;A0A140TAJ5;Q78E76	O08662;A0A140TAJ5	Phosphatidylinositol 4-kinase alpha	O08662;A0A140TAJ5;Q78E76	O08662;A0A140TAJ5	Pi4ka	1.02015	0.807745
Q6AYN4	Q6AYN4	Phytanoyl-CoA hydroxylase-interacting protein-like	Q6AYN4	Q6AYN4	Phyhipl	0.947405	0.163532
Q568Z9	Q568Z9	Phytanoyl-CoA hydroxylase-interacting protein	Q568Z9	Q568Z9	Phyhip	0.892759	0.365764
D3ZP47	D3ZP47		D3ZP47	D3ZP47	Phpt1	0.877381	0.220239
O08651;REV__A0A0G2JYG4;REV__B4F784	O08651	D-3-phosphoglycerate dehydrogenase	O08651;REV__A0A0G2JYG4;REV__B4F784	O08651	Phgdh	0.938754	0.191935
Q5XIH7;A0A0G2KB63	Q5XIH7;A0A0G2KB63	Prohibitin-2	Q5XIH7;A0A0G2KB63	Q5XIH7;A0A0G2KB63	Phb2	0.925069	0.212598
P67779;D3ZFH6	P67779	Prohibitin	P67779;D3ZFH6	P67779	Phb	1.01592	0.892763
P62024;F1LNB2;M0R7T1	P62024;F1LNB2	Phosphatase and actin regulator 1;Phosphatase and actin regulator	P62024;F1LNB2;M0R7T1	P62024;F1LNB2	Phactr1	1.05175	0.793639
Q5XIU9	Q5XIU9	Membrane-associated progesterone receptor component 2	Q5XIU9	Q5XIU9	Pgrmc2	1.05349	0.509928
P70580;A0A0H2UHK2	P70580;A0A0H2UHK2	Membrane-associated progesterone receptor component 1	P70580;A0A0H2UHK2	P70580;A0A0H2UHK2	Pgrmc1	0.842174	0.516916
B2RYN0;D3ZFX4	B2RYN0;D3ZFX4		B2RYN0;D3ZFX4	B2RYN0;D3ZFX4	Pgm3	1.13505	0.46046
D3Z955	D3Z955		D3Z955	D3Z955	Pgm2l1	0.975522	0.582063
Q499Q4;A1A5L2;P38652;Q62752	Q499Q4;A1A5L2;P38652	Phosphoglucomutase-1	Q499Q4;A1A5L2;P38652;Q62752	Q499Q4;A1A5L2;P38652	Pgm1	0.873223	0.486609
P85971;G3V8D5	P85971;G3V8D5	6-phosphogluconolactonase	P85971;G3V8D5	P85971;G3V8D5	Pgls	1.03097	0.638399
P16617;M0R6Y8;A0A096MJL6	P16617	Phosphoglycerate kinase 1	P16617;M0R6Y8;A0A096MJL6	P16617	Pgk1	0.96771	0.394106
P85968;Q7TP11;A0A0G2K7Q8	P85968;Q7TP11;A0A0G2K7Q8	6-phosphogluconate dehydrogenase, decarboxylating	P85968;Q7TP11;A0A0G2K7Q8	P85968;Q7TP11;A0A0G2K7Q8	Pgd	0.981071	0.931588
G3V9N1;Q562B5	G3V9N1;Q562B5	Serine/threonine-protein phosphatase PGAM5, mitochondrial	G3V9N1;Q562B5	G3V9N1;Q562B5	Pgam5	1.02513	0.826838
P25113;F1M1Y1	P25113	Phosphoglycerate mutase 1	P25113;F1M1Y1	P25113	Pgam1	0.978385	0.866116
D3ZDU5;Q9EPC6	D3ZDU5;Q9EPC6	Profilin;Profilin-2	D3ZDU5;Q9EPC6	D3ZDU5;Q9EPC6	Pfn2	0.996484	0.955759
P62963	P62963	Profilin-1	P62963	P62963	Pfn1	1.04124	0.560531
C7C5T2;P47860;A0A0A0MXY5	C7C5T2;P47860;A0A0A0MXY5	ATP-dependent 6-phosphofructokinase;ATP-dependent 6-phosphofructokinase, platelet type	C7C5T2;P47860;A0A0A0MXY5	C7C5T2;P47860;A0A0A0MXY5	Pfkp	1.05765	0.364571
Q52KS1;A0A0G2KBC7	Q52KS1;A0A0G2KBC7	ATP-dependent 6-phosphofructokinase	Q52KS1;A0A0G2KBC7	Q52KS1;A0A0G2KBC7	Pfkm	0.967044	0.915427
P47858;Q9Z1I3	P47858	ATP-dependent 6-phosphofructokinase, muscle type	P47858;Q9Z1I3	P47858	Pfkm	1.11075	0.408471
P30835;Q6P783	P30835;Q6P783	ATP-dependent 6-phosphofructokinase, liver type;ATP-dependent 6-phosphofructokinase	P30835;Q6P783	P30835;Q6P783	Pfkl	1.0885	0.151788
Q6MGC4	Q6MGC4		Q6MGC4	Q6MGC4	Pfdn6	0.92467	0.543869
B5DFN4	B5DFN4		B5DFN4	B5DFN4	Pfdn5	1.38078	0.0268635
M0R5N4	M0R5N4	Prefoldin subunit 4	M0R5N4	M0R5N4	Pfdn4	1.06861	0.614216
B0BN18	B0BN18	Prefoldin subunit 2	B0BN18	B0BN18	Pfdn2	1.1045	0.43133
D3ZX38	D3ZX38		D3ZX38	D3ZX38	Pfdn1	0.849329	0.465349
F1LMT5;Q925N3	F1LMT5;Q925N3	PEX5-related protein	F1LMT5;Q925N3	F1LMT5;Q925N3	Pex5l	0.836139	0.627003
Q5I0D7	Q5I0D7	Xaa-Pro dipeptidase	Q5I0D7	Q5I0D7	Pepd	1.05186	0.794811
Q641Z8	Q641Z8	Peflin	Q641Z8	Q641Z8	Pef1	0.984088	0.64448
P31044;M0RB80	P31044	Phosphatidylethanolamine-binding protein 1;Hippocampal cholinergic neurostimulating peptide	P31044;M0RB80	P31044	Pebp1	1.04395	0.335903
Q5U318	Q5U318	Astrocytic phosphoprotein PEA-15	Q5U318	Q5U318	Pea15	1.1864	0.205108
B2GV79;M0R416;Q8VD52	B2GV79;M0R416;Q8VD52	Pyridoxal phosphate phosphatase	B2GV79;M0R416;Q8VD52	B2GV79;M0R416;Q8VD52	Pdxp	0.944895	0.510162
G3V647;O35331	G3V647;O35331	Pyridoxal kinase	G3V647;O35331	G3V647;O35331	Pdxk	0.920123	0.81107
D3ZXA6	D3ZXA6		D3ZXA6	D3ZXA6	Pdpr	0.854168	0.228278
O55173	O55173	3-phosphoinositide-dependent protein kinase 1	O55173	O55173	Pdpk1	1.11442	0.846691
A1L1J4;A0A0G2QC17;O88483	A1L1J4;A0A0G2QC17;O88483	[Pyruvate dehydrogenase [acetyl-transferring]]-phosphatase 1, mitochondrial	A1L1J4;A0A0G2QC17;O88483	A1L1J4;A0A0G2QC17;O88483	Pdp1	1.04322	0.613314
B5DFI9	B5DFI9		B5DFI9	B5DFI9	Pdk3	0.828213	0.394317
F1LMM8;Q64536;Q9JID3	F1LMM8;Q64536;Q9JID3	[Pyruvate dehydrogenase (acetyl-transferring)] kinase isozyme 2, mitochondrial	F1LMM8;Q64536;Q9JID3	F1LMM8;Q64536;Q9JID3	Pdk2	1.08731	0.632593
Q5FVT5;F1MA54;Q63065;G3V778;O54937	Q5FVT5;F1MA54;Q63065	[Pyruvate dehydrogenase (acetyl-transferring)] kinase isozyme 1, mitochondrial	Q5FVT5;F1MA54;Q63065;G3V778;O54937	Q5FVT5;F1MA54;Q63065	Pdk1	1.02251	0.599397
A0A0G2JSZ5;Q63081;REV__Q5NUI3	A0A0G2JSZ5;Q63081	Protein disulfide-isomerase A6	A0A0G2JSZ5;Q63081;REV__Q5NUI3	A0A0G2JSZ5;Q63081	Pdia6	1.02584	0.550008
A0A0H2UHM5;P11598	A0A0H2UHM5;P11598	Protein disulfide-isomerase A3	A0A0H2UHM5;P11598	A0A0H2UHM5;P11598	Pdia3	0.980191	0.788197
A0A0G2JZH8;Q5BJX2;Q7TQ85;REV__F1LTP5;REV__Q4V8F7	A0A0G2JZH8;Q5BJX2;Q7TQ85		A0A0G2JZH8;Q5BJX2;Q7TQ85;REV__F1LTP5;REV__Q4V8F7	A0A0G2JZH8;Q5BJX2;Q7TQ85	Pdhx	0.952738	0.397641
A0A0G2KAM3;P49432	A0A0G2KAM3;P49432	Pyruvate dehydrogenase E1 component subunit beta, mitochondrial	A0A0G2KAM3;P49432	A0A0G2KAM3;P49432	Pdhb	1.00178	0.973959
F7FKI5;Q4FZZ4;A0A0G2JW90;D4A5G8;P26284;Q06437	F7FKI5;Q4FZZ4;A0A0G2JW90;D4A5G8;P26284	Pyruvate dehydrogenase E1 component subunit alpha;Pyruvate dehydrogenase E1 component subunit alpha, somatic form, mitochondrial	F7FKI5;Q4FZZ4;A0A0G2JW90;D4A5G8;P26284;Q06437	F7FKI5;Q4FZZ4;A0A0G2JW90;D4A5G8;P26284	Pdha1;LOC100365902;Pdha1l1	0.928741	0.653308
A0A140TAB1;P14270;H6WS60;G3V8J8	A0A140TAB1;P14270	cAMP-specific 3,5-cyclic phosphodiesterase 4D	A0A140TAB1;P14270;H6WS60;G3V8J8	A0A140TAB1;P14270	Pde4d	0.79163	0.347156
F1M1T9;D3ZLB2;P14646	F1M1T9;D3ZLB2;P14646	cAMP-specific 3,5-cyclic phosphodiesterase 4B	F1M1T9;D3ZLB2;P14646	F1M1T9;D3ZLB2;P14646	Pde4b	1.09432	0.128274
F8WFW5;Q01062;A0A0G2K876	F8WFW5;Q01062;A0A0G2K876	cGMP-dependent 3,5-cyclic phosphodiesterase	F8WFW5;Q01062;A0A0G2K876	F8WFW5;Q01062;A0A0G2K876	Pde2a	1.05223	0.406924
Q01066;Q99MN5	Q01066	Calcium/calmodulin-dependent 3,5-cyclic nucleotide phosphodiesterase 1B	Q01066;Q99MN5	Q01066	Pde1b	1.16167	0.137355
Q9EPR9;Q9EPS1	Q9EPR9		Q9EPR9;Q9EPS1	Q9EPR9	Pde1a	0.994606	0.992684
F1LX13;Q9QYJ6	F1LX13;Q9QYJ6	cAMP and cAMP-inhibited cGMP 3,5-cyclic phosphodiesterase 10A	F1LX13;Q9QYJ6	F1LX13;Q9QYJ6	Pde10a	0.884055	0.422379
A0A140TAA4;Q9QZA2	A0A140TAA4;Q9QZA2	Programmed cell death 6-interacting protein	A0A140TAA4;Q9QZA2	A0A140TAA4;Q9QZA2	Pdcd6ip	0.94258	0.244121
G3V7W1	G3V7W1		G3V7W1	G3V7W1	Pdcd6	0.872125	0.319375
D4ADF5;B1H286	D4ADF5		D4ADF5;B1H286	D4ADF5	Pdcd5	1.06664	0.39126
Q6NX65	Q6NX65	Programmed cell death protein 10	Q6NX65	Q6NX65	Pdcd10	1.05185	0.766185
Q62785	Q62785	28 kDa heat- and acid-stable phosphoprotein	Q62785	Q62785	Pdap1	1.14957	0.157732
O88637	O88637	Ethanolamine-phosphate cytidylyltransferase	O88637	O88637	Pcyt2	0.969149	0.634984
B5DEI0	B5DEI0		B5DEI0	B5DEI0	Pcyox1l	0.94045	0.646703
Q99ML5	Q99ML5	Prenylcysteine oxidase	Q99ML5	Q99ML5	Pcyox1	1.20321	0.146309
G3V6X7;Q9QXU9	G3V6X7;Q9QXU9	ProSAAS;KEP;Big SAAS;Little SAAS;Big PEN-LEN;PEN;PEN-20;Little LEN;Big LEN	G3V6X7;Q9QXU9	G3V6X7;Q9QXU9	Pcsk1n	1.15904	0.575475
Q8CHN7;P63055	Q8CHN7;P63055	Purkinje cell protein 4	Q8CHN7;P63055	Q8CHN7;P63055	Pcp4	1.2278	0.0999075
P22062;A0A140TAB9	P22062;A0A140TAB9	Protein-L-isoaspartate(D-aspartate) O-methyltransferase	P22062;A0A140TAB9	P22062;A0A140TAB9	Pcmt1	0.948957	0.41198
Q9JKS6	Q9JKS6	Protein piccolo	Q9JKS6	Q9JKS6	Pclo	1.23905	0.631682
F1M7V4;D3Z9C7;REV__Q5XIN6	F1M7V4;D3Z9C7		F1M7V4;D3Z9C7;REV__Q5XIN6	F1M7V4;D3Z9C7	Pclo	1.02301	0.70981
B2RYG2;F1LQJ7	B2RYG2;F1LQJ7		B2RYG2;F1LQJ7	B2RYG2;F1LQJ7	Pck2	1.08411	0.527435
A0A0G2K6T9;Q00A22	A0A0G2K6T9		A0A0G2K6T9;Q00A22	A0A0G2K6T9	Pcdh1	0.914022	0.0189921
Q68FZ8	Q68FZ8		Q68FZ8	Q68FZ8	Pccb	0.847689	0.415642
P07633	P07633	Propionyl-CoA carboxylase beta chain, mitochondrial	P07633	P07633	Pccb	1.01235	0.960536
A0A0G2K401;A0A0G2K5P9;P14882	A0A0G2K401;A0A0G2K5P9;P14882	Propionyl-CoA carboxylase alpha chain, mitochondrial	A0A0G2K401;A0A0G2K5P9;P14882	A0A0G2K401;A0A0G2K5P9;P14882	Pcca	1.02864	0.848322
D3ZCS3	D3ZCS3		D3ZCS3	D3ZCS3	Pcbp4	1.02651	0.690333
Q6AYU2;Q4V8F6;Q6AYU5;D4A8D6	Q6AYU2;Q4V8F6;Q6AYU5		Q6AYU2;Q4V8F6;Q6AYU5;D4A8D6	Q6AYU2;Q4V8F6;Q6AYU5	Pcbp2	0.964913	0.631973
A0A0G2JTL5;P52873	A0A0G2JTL5;P52873	Pyruvate carboxylase, mitochondrial	A0A0G2JTL5;P52873	A0A0G2JTL5;P52873	Pc	0.923585	0.831842
Q5M7W7	Q5M7W7	Probable proline--tRNA ligase, mitochondrial	Q5M7W7	Q5M7W7	Pars2	0.944319	0.405462
O88767;Q5BKC3	O88767;Q5BKC3	Protein deglycase DJ-1	O88767;Q5BKC3	O88767;Q5BKC3	Park7	0.65298	0.239984
E0X642;A0A0G2KA39;P60570;E0X643	E0X642;A0A0G2KA39;P60570;E0X643	Pannexin-1;Pannexin	E0X642;A0A0G2KA39;P60570;E0X643	E0X642;A0A0G2KA39;P60570;E0X643	Panx1	1.44146	0.00549751
G3V7T3;Q923S8	G3V7T3;Q923S8	Pantothenate kinase 4	G3V7T3;Q923S8	G3V7T3;Q923S8	Pank4	1.36308	0.0375847
D3ZZV1;REV__F1LV47;Q6EIX2	D3ZZV1		D3ZZV1;REV__F1LV47;Q6EIX2	D3ZZV1	Pam16	1.23287	0.247649
A0A096MIZ1;D4A4D8;A0A096MK80;A0A096MJ96	A0A096MIZ1;D4A4D8		A0A096MIZ1;D4A4D8;A0A096MK80;A0A096MJ96	A0A096MIZ1;D4A4D8	Palm2	1.01239	0.883199
Q920Q0	Q920Q0	Paralemmin-1	Q920Q0	Q920Q0	Palm	0.758831	0.213396
Q62829	Q62829	Serine/threonine-protein kinase PAK 3	Q62829	Q62829	Pak3	1.0485	0.820507
Q64303	Q64303	Serine/threonine-protein kinase PAK 2;PAK-2p27;PAK-2p34	Q64303	Q64303	Pak2	0.955813	0.438463
P35465	P35465	Serine/threonine-protein kinase PAK 1	P35465	P35465	Pak1	0.599984	0.0742499
D3ZZF8;A0A0G2JVP5;B2RZ22	D3ZZF8;A0A0G2JVP5;B2RZ22		D3ZZF8;A0A0G2JVP5;B2RZ22	D3ZZF8;A0A0G2JVP5;B2RZ22	Paip1	1.04112	0.657149
P51583;F8WFR8;A0A0G2K5S4	P51583;F8WFR8;A0A0G2K5S4	Multifunctional protein ADE2;Phosphoribosylaminoimidazole-succinocarboxamide synthase;Phosphoribosylaminoimidazole carboxylase	P51583;F8WFR8;A0A0G2K5S4	P51583;F8WFR8;A0A0G2K5S4	Paics;LOC100359876	1.29494	0.309541
O35263	O35263	Platelet-activating factor acetylhydrolase IB subunit gamma	O35263	O35263	Pafah1b3	1.1561	0.0425698
O35264	O35264	Platelet-activating factor acetylhydrolase IB subunit beta	O35264	O35264	Pafah1b2	0.960619	0.779364
P63004;Q7M0G5	P63004	Platelet-activating factor acetylhydrolase IB subunit alpha	P63004;Q7M0G5	P63004	Pafah1b1	0.880877	0.42395
F1LPA6;P20717	F1LPA6;P20717	Protein-arginine deiminase type-2	F1LPA6;P20717	F1LPA6;P20717	Padi2	1.71834	0.316685
Q6IRI3;Q9QY17;R9PXU3	Q6IRI3;Q9QY17;R9PXU3	Protein kinase C and casein kinase substrate in neurons 2 protein	Q6IRI3;Q9QY17;R9PXU3	Q6IRI3;Q9QY17;R9PXU3	Pacsin2	1.02907	0.26638
Q9Z0W5;A0A0G2JWR2;Q498U8;Q8VDA8;Q8VDA7;Q4KM07;G3V9H5;A0A0G2JTN3;Q6IE24	Q9Z0W5;A0A0G2JWR2	Protein kinase C and casein kinase substrate in neurons protein 1	Q9Z0W5;A0A0G2JWR2;Q498U8;Q8VDA8;Q8VDA7;Q4KM07;G3V9H5;A0A0G2JTN3;Q6IE24	Q9Z0W5;A0A0G2JWR2	Pacsin1	1.15461	0.310897
F1LPG3;O88588;I6LL99	F1LPG3;O88588	Phosphofurin acidic cluster sorting protein 1	F1LPG3;O88588;I6LL99	F1LPG3;O88588	Pacs1	1.046	0.681155
Q9EPH8;A0A0G2JZS2;B5DF80;D3ZAS7;Q62675	Q9EPH8;A0A0G2JZS2;B5DF80	Polyadenylate-binding protein 1;Polyadenylate-binding protein	Q9EPH8;A0A0G2JZS2;B5DF80;D3ZAS7;Q62675	Q9EPH8;A0A0G2JZS2;B5DF80	Pabpc1;Pabpc6	0.952397	0.616771
Q6AYD3;A0A0G2JVS2	Q6AYD3;A0A0G2JVS2	Proliferation-associated protein 2G4	Q6AYD3;A0A0G2JVS2	Q6AYD3;A0A0G2JVS2	Pa2g4	0.92845	0.111485
P04785;REV__Q9JIX5	P04785	Protein disulfide-isomerase	P04785;REV__Q9JIX5	P04785	P4hb	1.13697	0.717942
G3V6R7	G3V6R7	3-oxoacyl-[acyl-carrier-protein] synthase, mitochondrial	G3V6R7	G3V6R7	Oxsm	1.03366	0.617855
A0A0G2K7Y2;A0A0G2JYS1;A0A0G2KAL4;A0A0G2JZ50;Q4V8B0	A0A0G2K7Y2;A0A0G2JYS1;A0A0G2KAL4;A0A0G2JZ50;Q4V8B0	Oxidation resistance protein 1	A0A0G2K7Y2;A0A0G2JYS1;A0A0G2KAL4;A0A0G2JZ50;Q4V8B0	A0A0G2K7Y2;A0A0G2JYS1;A0A0G2KAL4;A0A0G2JZ50;Q4V8B0	Oxr1	0.957458	0.741553
B2GV06	B2GV06	Succinyl-CoA:3-ketoacid coenzyme A transferase 1, mitochondrial	B2GV06	B2GV06	Oxct1	1.00911	0.791138
B2RYG6	B2RYG6	Ubiquitin thioesterase OTUB1	B2RYG6	B2RYG6	Otub1	1.1509	0.627
Q6P686	Q6P686	Osteoclast-stimulating factor 1	Q6P686	Q6P686	Ostf1	1.01258	0.97499
Q5BK47	Q5BK47	Oxysterol-binding protein	Q5BK47	Q5BK47	Osbpl2	1.06958	0.535385
Q8K4M9;A0A0G2K327	Q8K4M9;A0A0G2K327	Oxysterol-binding protein-related protein 1	Q8K4M9;A0A0G2K327	Q8K4M9;A0A0G2K327	Osbpl1a	1.03621	0.840334
D4A9D8	D4A9D8	Oxysterol-binding protein	D4A9D8	D4A9D8	Osbp	1.03344	0.690829
P32736;A0A0G2K657;F1M2I5	P32736;A0A0G2K657;F1M2I5	Opioid-binding protein/cell adhesion molecule	P32736;A0A0G2K657;F1M2I5	P32736;A0A0G2K657;F1M2I5	Opcml	0.950084	0.786098
Q56A26	Q56A26		Q56A26	Q56A26	Opalin	1.00114	0.981726
Q2TA68;A5H300	Q2TA68	Dynamin-like 120 kDa protein, mitochondrial;Dynamin-like 120 kDa protein, form S1	Q2TA68;A5H300	Q2TA68	Opa1	0.90057	0.11247
Q7TQ25;Q7TNM3;F7EYB9	Q7TQ25;Q7TNM3;F7EYB9		Q7TQ25;Q7TNM3;F7EYB9	Q7TQ25;Q7TNM3;F7EYB9	Omg	1.26315	0.0783592
Q62609	Q62609	Noelin	Q62609	Q62609	Olfm1	0.976288	0.785946
A0JPJ7;B1WC04	A0JPJ7	Obg-like ATPase 1	A0JPJ7;B1WC04	A0JPJ7	Ola1	1.00622	0.938312
G3V6F4;P56558	G3V6F4;P56558	UDP-N-acetylglucosamine--peptide N-acetylglucosaminyltransferase 110 kDa subunit	G3V6F4;P56558	G3V6F4;P56558	Ogt	0.820339	0.17845
D3ZVB7	D3ZVB7		D3ZVB7	D3ZVB7	Ogn	1.00094	0.99466
D3ZQD3	D3ZQD3		D3ZQD3	D3ZQD3	Ogdhl	0.97106	0.516505
Q5XI78	Q5XI78	2-oxoglutarate dehydrogenase, mitochondrial	Q5XI78	Q5XI78	Ogdh	1.23469	0.205784
D4A4Q4	D4A4Q4		D4A4Q4	D4A4Q4	Ociad2	0.937115	0.805016
Q5XIG4	Q5XIG4	OCIA domain-containing protein 1	Q5XIG4	Q5XIG4	Ociad1	0.91268	0.271491
P04182	P04182	Ornithine aminotransferase, mitochondrial	P04182	P04182	Oat	1.06105	0.572329
D4A0M2	D4A0M2		D4A0M2	D4A0M2	Nxn	0.730783	0.0263856
P61972	P61972	Nuclear transport factor 2	P61972	P61972	Nutf2	2.83236	0.310955
P17955	P17955	Nuclear pore glycoprotein p62	P17955	P17955	Nup62	0.874477	0.284069
D4A7R3	D4A7R3		D4A7R3	D4A7R3	Nup205	0.955804	0.781813
Q3MUI2;A0A0G2K9C5;A1L1I3	Q3MUI2;A0A0G2K9C5;A1L1I3	Numb-like protein	Q3MUI2;A0A0G2K9C5;A1L1I3	Q3MUI2;A0A0G2K9C5;A1L1I3	Numbl	1.13237	0.475898
Q566C7	Q566C7	Diphosphoinositol polyphosphate phosphohydrolase 1	Q566C7	Q566C7	Nudt3	1.0272	0.851526
B4F764;Q4KM65	B4F764;Q4KM65	Cleavage and polyadenylation specificity factor subunit 5	B4F764;Q4KM65	B4F764;Q4KM65	Nudt21	0.874819	0.51277
Q6PEC0;D3ZH27;A0A0G2K7J8	Q6PEC0;D3ZH27	Bis(5-nucleosyl)-tetraphosphatase [asymmetrical]	Q6PEC0;D3ZH27;A0A0G2K7J8	Q6PEC0;D3ZH27	Nudt2;LOC100910067	0.750697	0.471035
B0BNL9;Q641Y7	B0BNL9;Q641Y7	8-oxo-dGDP phosphatase NUDT18	B0BNL9;Q641Y7	B0BNL9;Q641Y7	Nudt18	1.23391	0.421298
Q32PY7;A0A0G2K226	Q32PY7;A0A0G2K226		Q32PY7;A0A0G2K226	Q32PY7;A0A0G2K226	Nudcd3	1.02287	0.868414
A0A0G2K0V8;Q63525	A0A0G2K0V8;Q63525	Nuclear migration protein nudC	A0A0G2K0V8;Q63525	A0A0G2K0V8;Q63525	Nudc	1.08888	0.451968
A0A0G2K7X3;Q9EPJ0	A0A0G2K7X3;Q9EPJ0	Nuclear ubiquitous casein and cyclin-dependent kinase substrate 1	A0A0G2K7X3;Q9EPJ0	A0A0G2K7X3;Q9EPJ0	Nucks1	0.965495	0.786076
G3V8R1;Q9JI85	G3V8R1;Q9JI85	Nucleobindin-2;Nesfatin-1	G3V8R1;Q9JI85	G3V8R1;Q9JI85	Nucb2	0.733646	0.229017
Q63083;Q6P6Q3	Q63083	Nucleobindin-1	Q63083;Q6P6Q3	Q63083	Nucb1	1.06772	0.777878
F7ES73;Q5XIT4	F7ES73;Q5XIT4		F7ES73;Q5XIT4	F7ES73;Q5XIT4	Nub1	1.27024	0.296628
A0A0G2K5X6;Q63604;S5MHK6;Q7TSD7;P35739	A0A0G2K5X6;Q63604	BDNF/NT-3 growth factors receptor	A0A0G2K5X6;Q63604;S5MHK6;Q7TSD7;P35739	A0A0G2K5X6;Q63604	Ntrk2	0.857629	0.413245
Q62718	Q62718	Neurotrimin	Q62718	Q62718	Ntm	1.0473	0.448405
G3V964	G3V964		G3V964	G3V964	Ntm	1.06613	0.538928
D3ZAI6	D3ZAI6		D3ZAI6	D3ZAI6	Nt5dc3	0.779222	0.562852
Q6AYP7;A0A096MK29	Q6AYP7;A0A096MK29	7-methylguanosine phosphate-specific 5-nucleotidase;5-nucleotidase	Q6AYP7;A0A096MK29	Q6AYP7;A0A096MK29	Nt5c3b	1.33583	0.532605
D3ZMY7	D3ZMY7		D3ZMY7	D3ZMY7	Nt5c2	1.03782	0.651312
O35987;A0A0G2K911	O35987;A0A0G2K911	NSFL1 cofactor p47	O35987;A0A0G2K911	O35987;A0A0G2K911	Nsfl1c	1.07593	0.143748
F1LQ81;A0A0G2K6U1;Q9QUL6;O88975;O88960	F1LQ81;A0A0G2K6U1;Q9QUL6	Vesicle-fusing ATPase	F1LQ81;A0A0G2K6U1;Q9QUL6;O88975;O88960	F1LQ81;A0A0G2K6U1;Q9QUL6	Nsf	0.99446	0.961734
Q07310;D3ZKS5	Q07310	Neurexin-3	Q07310;D3ZKS5	Q07310	Nrxn3	0.585749	0.17128
D3ZAD6;Q63374;D3ZTM0;Q63376	D3ZAD6;Q63374;D3ZTM0;Q63376	Neurexin-2;Neurexin-2-beta	D3ZAD6;Q63374;D3ZTM0;Q63376	D3ZAD6;Q63374;D3ZTM0;Q63376	Nrxn2	1.0159	0.906241
Q63372;M0RBN6;Q63373	Q63372;M0RBN6	Neurexin-1	Q63372;M0RBN6;Q63373	Q63372;M0RBN6	Nrxn1	1.09657	0.694553
M0RBE5;O08957	M0RBE5;O08957	Neuritin	M0RBE5;O08957	M0RBE5;O08957	Nrn1	1.18929	0.484741
Q04940	Q04940	Neurogranin;NEUG(55-78)	Q04940	Q04940	Nrgn	0.985517	0.819002
Q6PW35;Q6PW38;Q6PW37;A0A1W5DU98;Q6PW36;Q6PW39;A0A1W2Q6M6;Q6PW34;A0A0G2K498;A0A0G2K3Q5;P97686	Q6PW35;Q6PW38;Q6PW37;A0A1W5DU98;Q6PW36;Q6PW39;A0A1W2Q6M6;Q6PW34;A0A0G2K498;A0A0G2K3Q5;P97686	Neuronal cell adhesion molecule	Q6PW35;Q6PW38;Q6PW37;A0A1W5DU98;Q6PW36;Q6PW39;A0A1W2Q6M6;Q6PW34;A0A0G2K498;A0A0G2K3Q5;P97686	Q6PW35;Q6PW38;Q6PW37;A0A1W5DU98;Q6PW36;Q6PW39;A0A1W2Q6M6;Q6PW34;A0A0G2K498;A0A0G2K3Q5;P97686	Nrcam	0.760023	0.593324
Q3SWT7	Q3SWT7		Q3SWT7	Q3SWT7	Nrbp1	1.15192	0.254818
Q04970	Q04970	GTPase NRas	Q04970	Q04970	Nras	0.79527	0.162762
P05982	P05982	NAD(P)H dehydrogenase [quinone] 1	P05982	P05982	Nqo1	1.08828	0.193738
O35764;F1LSY2	O35764;F1LSY2	Neuronal pentraxin receptor	O35764;F1LSY2	O35764;F1LSY2	Nptxr	0.836585	0.27854
F1LR84;P97738	F1LR84;P97738	Neuronal pentraxin-2	F1LR84;P97738	F1LR84;P97738	Nptx2	0.96387	0.860909
P47971;A0A0H2UHC1;G3V8Q4;REV__A0A0G2K3I0;REV__D4ACL8	P47971;A0A0H2UHC1	Neuronal pentraxin-1	P47971;A0A0H2UHC1;G3V8Q4;REV__A0A0G2K3I0;REV__D4ACL8	P47971;A0A0H2UHC1	Nptx1	1.01682	0.704117
P97546	P97546	Neuroplastin	P97546	P97546	Nptn	1.01468	0.924578
P13084;D3ZXI2;D3ZP59;Q7TP95;F7FKF2	P13084	Nucleophosmin	P13084;D3ZXI2;D3ZP59;Q7TP95;F7FKF2	P13084	Npm1	1.07634	0.749624
Q9ES54;F1LQX9;A0A0G2JU66	Q9ES54;F1LQX9;A0A0G2JU66	Nuclear protein localization protein 4 homolog	Q9ES54;F1LQX9;A0A0G2JU66	Q9ES54;F1LQX9;A0A0G2JU66	Nploc4	0.963712	0.458644
F1M9V7;Q8VID2;Q3B8Q9	F1M9V7		F1M9V7;Q8VID2;Q3B8Q9	F1M9V7	Npepps	0.759278	0.376958
F1M4H5;D4AAF8;A0A0G2JVE8;Q80WA4	F1M4H5;D4AAF8;A0A0G2JVE8;Q80WA4	RNA-binding protein Nova-1	F1M4H5;D4AAF8;A0A0G2JVE8;Q80WA4	F1M4H5;D4AAF8;A0A0G2JVE8;Q80WA4	Nova2;Nova1	1.02805	0.47264
Q5FVM4	Q5FVM4	Non-POU domain-containing octamer-binding protein	Q5FVM4	Q5FVM4	Nono	0.874463	0.375749
G3V7Z3;Q62881	G3V7Z3;Q62881	Nucleolar protein 3	G3V7Z3;Q62881	G3V7Z3;Q62881	Nol3	0.829845	0.313422
Q5BJZ3	Q5BJZ3		Q5BJZ3	Q5BJZ3	Nnt	0.911722	0.311068
Q700Q7;F1M110	Q700Q7;F1M110	Glycylpeptide N-tetradecanoyltransferase	Q700Q7;F1M110	Q700Q7;F1M110	Nmt2	1.43227	0.293326
A0A0G2K5K3;D3ZDB9;P86172	A0A0G2K5K3;D3ZDB9;P86172	NmrA-like family domain-containing protein 1	A0A0G2K5K3;D3ZDB9;P86172	A0A0G2K5K3;D3ZDB9;P86172	Nmral1	0.778781	0.411177
Q99NI1	Q99NI1	Nucleoside diphosphate kinase	Q99NI1	Q99NI1	Nme3	0.923549	0.342307
P19804;Q9QWQ4;Q6LCQ4	P19804	Nucleoside diphosphate kinase B	P19804;Q9QWQ4;Q6LCQ4	P19804	Nme2	1.09464	0.0673159
Q05982	Q05982	Nucleoside diphosphate kinase A	Q05982	Q05982	Nme1	0.764302	0.126579
A0A0G2K1Q1;Q5FVQ8	A0A0G2K1Q1;Q5FVQ8	NLR family member X1	A0A0G2K1Q1;Q5FVQ8	A0A0G2K1Q1;Q5FVQ8	Nlrx1	0.852929	0.0549068
A0A0G2JVK4;A0A0G2JSY3;P42676	A0A0G2JVK4;A0A0G2JSY3;P42676	Neurolysin, mitochondrial	A0A0G2JVK4;A0A0G2JSY3;P42676	A0A0G2JVK4;A0A0G2JSY3;P42676	Nln	0.759808	0.0543844
D3ZDC0;F1LPZ8;Q62889;A0A096MK63	D3ZDC0;F1LPZ8;Q62889;A0A096MK63	Neuroligin-3	D3ZDC0;F1LPZ8;Q62889;A0A096MK63	D3ZDC0;F1LPZ8;Q62889;A0A096MK63	Nlgn3	1.30814	0.133158
Q62888;F1LQ41;A0A0U1RRX0;Q62765;A0A0H2UHW8	Q62888;F1LQ41;A0A0U1RRX0	Neuroligin-2	Q62888;F1LQ41;A0A0U1RRX0;Q62765;A0A0H2UHW8	Q62888;F1LQ41;A0A0U1RRX0	Nlgn2	0.92652	0.738814
B5DFJ1	B5DFJ1		B5DFJ1	B5DFJ1	Nkiras1	0.568285	0.382128
Q497B0	Q497B0	Omega-amidase NIT2	Q497B0	Q497B0	Nit2	0.956526	0.68872
Q7TQ94	Q7TQ94	Nitrilase homolog 1	Q7TQ94	Q7TQ94	Nit1	0.893407	0.49962
Q4G017	Q4G017	Nischarin	Q4G017	Q4G017	Nisch	1.07472	0.0541729
Q5EBA4;G3V728	Q5EBA4;G3V728		Q5EBA4;G3V728	Q5EBA4;G3V728	Nipsnap1	0.669436	0.0538049
P70617	P70617	Ninjurin-1	P70617	P70617	Ninj1	0.976782	0.77235
W4VSR4;A0A0G2K3C8;B5DFC9	W4VSR4;A0A0G2K3C8;B5DFC9	Nidogen-2	W4VSR4;A0A0G2K3C8;B5DFC9	W4VSR4;A0A0G2K3C8;B5DFC9	Nid2	1.22774	0.149665
P55770	P55770	NHP2-like protein 1;NHP2-like protein 1, N-terminally processed	P55770	P55770	Nhp2l1	0.996044	0.973247
D3ZA85	D3ZA85		D3ZA85	D3ZA85	Nfu1	1.00129	0.955528
P97685	P97685	Neurofascin	P97685	P97685	Nfasc	0.83429	0.400382
A0A0G2JWL3;F1LM28;P97526	A0A0G2JWL3;F1LM28;P97526	Neurofibromin	A0A0G2JWL3;F1LM28;P97526	A0A0G2JWL3;F1LM28;P97526	Nf1	0.834567	0.165259
P97603;F1M0Z6	P97603;F1M0Z6	Neogenin	P97603;F1M0Z6	P97603;F1M0Z6	Neo1	1.20757	0.160695
Q9Z0J8;A0A0G2K293;D4A2V0	Q9Z0J8;A0A0G2K293;D4A2V0	Neuronal growth regulator 1	Q9Z0J8;A0A0G2K293;D4A2V0	Q9Z0J8;A0A0G2K293;D4A2V0	Negr1	0.923571	0.335682
P12839;G3V7S2	P12839;G3V7S2	Neurofilament medium polypeptide	P12839;G3V7S2	P12839;G3V7S2	Nefm	0.865041	0.155404
P19527	P19527	Neurofilament light polypeptide	P19527	P19527	Nefl	0.887398	0.395246
F1LRZ7;P16884;A0A0G2K972	F1LRZ7;P16884	Neurofilament heavy polypeptide	F1LRZ7;P16884;A0A0G2K972	F1LRZ7;P16884	Nefh	1.04031	0.796243
A0A0G2K4G3;Q71UE8	A0A0G2K4G3;Q71UE8	NEDD8	A0A0G2K4G3;Q71UE8	A0A0G2K4G3;Q71UE8	Nedd8	1.04789	0.728368
F1LRN8;A0A0G2JXP3;D7NIW0;A0A0G2JUY1;Q5U1Z5;Q6P778	F1LRN8;A0A0G2JXP3;D7NIW0;A0A0G2JUY1;Q5U1Z5		F1LRN8;A0A0G2JXP3;D7NIW0;A0A0G2JUY1;Q5U1Z5;Q6P778	F1LRN8;A0A0G2JXP3;D7NIW0;A0A0G2JUY1;Q5U1Z5	Nedd4l	1.24377	0.258586
A0A0G2K0B4;A0A0G2K8P3;Q62940;F1M3F2;D3ZCF5;A0A0G2K612;F1M4Q8	A0A0G2K0B4;A0A0G2K8P3;Q62940	E3 ubiquitin-protein ligase NEDD4	A0A0G2K0B4;A0A0G2K8P3;Q62940;F1M3F2;D3ZCF5;A0A0G2K612;F1M4Q8	A0A0G2K0B4;A0A0G2K8P3;Q62940	Nedd4	1.17373	0.193086
P69682;Q6P756	P69682	Adaptin ear-binding coat-associated protein 1	P69682;Q6P756	P69682	Necap1	1.1398	0.671538
A0A5H1ZRU5;F1LQY6	A0A5H1ZRU5;F1LQY6		A0A5H1ZRU5;F1LQY6	A0A5H1ZRU5;F1LQY6	Necab2	0.935894	0.767695
Q9ESB5	Q9ESB5	N-terminal EF-hand calcium-binding protein 1	Q9ESB5	Q9ESB5	Necab1	1.13723	0.238794
O54755;G3V644	O54755;G3V644		O54755;G3V644	O54755;G3V644	Ndufv3-ps1;Ndufv3	1.02403	0.920713
Q6PCU8	Q6PCU8	NADH dehydrogenase [ubiquinone] flavoprotein 3, mitochondrial	Q6PCU8	Q6PCU8	Ndufv3	1.05427	0.547141
P19234	P19234	NADH dehydrogenase [ubiquinone] flavoprotein 2, mitochondrial	P19234	P19234	Ndufv2	1.05053	0.574281
Q5XIH3	Q5XIH3		Q5XIH3	Q5XIH3	Ndufv1	0.88203	0.467821
B0BNE6	B0BNE6		B0BNE6	B0BNE6	Ndufs8	1.0289	0.657359
Q5RJN0;P56819	Q5RJN0		Q5RJN0;P56819	Q5RJN0	Ndufs7	1.13987	0.0990365
Q5XIF3	Q5XIF3	NADH dehydrogenase [ubiquinone] iron-sulfur protein 4, mitochondrial	Q5XIF3	Q5XIF3	Ndufs4	0.950554	0.288065
D3ZG43	D3ZG43		D3ZG43	D3ZG43	Ndufs3	0.987538	0.879031
Q641Y2	Q641Y2	NADH dehydrogenase [ubiquinone] iron-sulfur protein 2, mitochondrial	Q641Y2	Q641Y2	Ndufs2	0.998009	0.925465
Q66HF1	Q66HF1	NADH-ubiquinone oxidoreductase 75 kDa subunit, mitochondrial	Q66HF1	Q66HF1	Ndufs1	0.965024	0.845033
Q5PQZ9	Q5PQZ9	NADH dehydrogenase [ubiquinone] 1 subunit C2	Q5PQZ9	Q5PQZ9	Ndufc2	0.546031	0.0797837
D3ZS75	D3ZS75		D3ZS75	D3ZS75	Ndufc1	1.02737	0.875288
B2RYW3	B2RYW3		B2RYW3	B2RYW3	Ndufb9	0.991472	0.934863
B2RYS8	B2RYS8		B2RYS8	B2RYS8	Ndufb8	0.851337	0.226275
D3ZLT1	D3ZLT1		D3ZLT1	D3ZLT1	Ndufb7	0.895026	0.228961
D3ZZ21	D3ZZ21		D3ZZ21	D3ZZ21	Ndufb6	1.0454	0.500188
D4A565	D4A565		D4A565	D4A565	Ndufb5	0.955084	0.843695
B2RYU0	B2RYU0		B2RYU0	B2RYU0	Ndufb2	0.750079	0.225668
D4A7L4	D4A7L4		D4A7L4	D4A7L4	Ndufb11	1.04069	0.549937
D4A0T0	D4A0T0		D4A0T0	D4A0T0	Ndufb10	0.911708	0.728381
P0DN35	P0DN35		P0DN35	P0DN35	Ndufb	1.24491	0.467841
Q9NQR8;D4ABZ8	Q9NQR8	NADH dehydrogenase [ubiquinone] 1 alpha subcomplex assembly factor 4	Q9NQR8;D4ABZ8	Q9NQR8	Ndufaf4	0.994709	0.946292
O08776	O08776	NADH dehydrogenase [ubiquinone] 1 alpha subcomplex assembly factor 3	O08776	O08776	Ndufaf3	0.986375	0.84458
Q5BK63	Q5BK63	NADH dehydrogenase [ubiquinone] 1 alpha subcomplex subunit 9, mitochondrial	Q5BK63	Q5BK63	Ndufa9	0.892794	0.279102
A0A0G2JVL6;Q7TP78;F7EXQ7	A0A0G2JVL6;Q7TP78;F7EXQ7		A0A0G2JVL6;Q7TP78;F7EXQ7	A0A0G2JVL6;Q7TP78;F7EXQ7	Ndufa8	1.00192	0.980698
A9UMV9	A9UMV9		A9UMV9	A9UMV9	Ndufa7l	0.971155	0.749955
D4A3V2	D4A3V2	NADH dehydrogenase [ubiquinone] 1 alpha subcomplex subunit 6	D4A3V2	D4A3V2	Ndufa6	1.11437	0.0422548
Q63362;REV__D3ZIT3;REV__D4A1J7	Q63362	NADH dehydrogenase [ubiquinone] 1 alpha subcomplex subunit 5	Q63362;REV__D3ZIT3;REV__D4A1J7	Q63362	Ndufa5	1.06934	0.599677
B2RZD6	B2RZD6		B2RZD6	B2RZD6	Ndufa4	0.901514	0.638653
A9UMW2;A0A0G2KAA3;M0RB63;D4A1B0	A9UMW2;A0A0G2KAA3;M0RB63		A9UMW2;A0A0G2KAA3;M0RB63;D4A1B0	A9UMW2;A0A0G2KAA3;M0RB63	Ndufa3;LOC684509	1.09551	0.267284
D3ZS58	D3ZS58	NADH dehydrogenase [ubiquinone] 1 alpha subcomplex subunit 2	D3ZS58	D3ZS58	Ndufa2	1.04319	0.491721
F1LZC5;D3ZE15	F1LZC5;D3ZE15		F1LZC5;D3ZE15	F1LZC5;D3ZE15	Ndufa13;LOC100911483	0.932069	0.625693
F1LXA0	F1LXA0		F1LXA0	F1LXA0	Ndufa12	0.732116	0.200741
Q80W89	Q80W89	NADH dehydrogenase [ubiquinone] 1 alpha subcomplex subunit 11	Q80W89	Q80W89	Ndufa11	0.957986	0.490447
Q561S0;A0A1W2Q6F8;Q6P6W6	Q561S0;A0A1W2Q6F8;Q6P6W6	NADH dehydrogenase [ubiquinone] 1 alpha subcomplex subunit 10, mitochondrial	Q561S0;A0A1W2Q6F8;Q6P6W6	Q561S0;A0A1W2Q6F8;Q6P6W6	Ndufa10	1.28272	0.205136
A0A0U1RRQ1;G3V9S6;B4F7B9	A0A0U1RRQ1;G3V9S6;B4F7B9		A0A0U1RRQ1;G3V9S6;B4F7B9	A0A0U1RRQ1;G3V9S6;B4F7B9	Ndufa1	0.727279	0.110774
D3Z831;D3ZUT8	D3Z831;D3ZUT8		D3Z831;D3ZUT8	D3Z831;D3ZUT8	Ndrg4	1.00121	0.986992
Q6AYR2;D4ACZ5	Q6AYR2;D4ACZ5	Protein NDRG3	Q6AYR2;D4ACZ5	Q6AYR2;D4ACZ5	Ndrg3	0.922026	0.202512
A0A0G2JSV0;Q8VBU2	A0A0G2JSV0;Q8VBU2	Protein NDRG2	A0A0G2JSV0;Q8VBU2	A0A0G2JSV0;Q8VBU2	Ndrg2	0.935554	0.763493
Q6JE36;A0A1W2Q686;A0A1W2Q6A2;A0A1W2Q609	Q6JE36	Protein NDRG1	Q6JE36;A0A1W2Q686;A0A1W2Q6A2;A0A1W2Q609	Q6JE36	Ndrg1	0.874003	0.296256
Q9ES39;Q78PB6	Q9ES39;Q78PB6	Nuclear distribution protein nudE homolog 1;Nuclear distribution protein nudE-like 1	Q9ES39;Q78PB6	Q9ES39;Q78PB6	Nde1;Ndel1	1.58234	0.176196
S5RF74;Q8HID0;Q06QH5;Q06QE9;Q06QB0;D2E6P4;P11662	S5RF74;Q8HID0;Q06QH5;Q06QE9;Q06QB0;D2E6P4;P11662	NADH-ubiquinone oxidoreductase chain 2	S5RF74;Q8HID0;Q06QH5;Q06QE9;Q06QB0;D2E6P4;P11662	S5RF74;Q8HID0;Q06QH5;Q06QE9;Q06QB0;D2E6P4;P11662	ND2;Mt-nd2;Mtnd2	1.06506	0.616395
A0A0A1FZN1	A0A0A1FZN1	NADH-ubiquinone oxidoreductase chain 1	A0A0A1FZN1	A0A0A1FZN1	ND1	1.43631	0.34284
B3DM90;Q8CGU6	B3DM90;Q8CGU6	Nicastrin	B3DM90;Q8CGU6	B3DM90;Q8CGU6	Ncstn	1.01251	0.910271
P62168	P62168	Neuronal calcium sensor 1	P62168	P62168	Ncs1	1.20492	0.693921
D3ZEI6	D3ZEI6		D3ZEI6	D3ZEI6	Ncoa5	1.08044	0.858562
A0A0H2UHD9;Q5XIA1	A0A0H2UHD9;Q5XIA1	Nicalin	A0A0H2UHD9;Q5XIA1	A0A0H2UHD9;Q5XIA1	Ncln	1.06747	0.160871
Q5U328;P13383;C1KE06;Q9QZX1	Q5U328;P13383;C1KE06	Nucleolin	Q5U328;P13383;C1KE06;Q9QZX1	Q5U328;P13383;C1KE06	Ncl	1.05001	0.628025
D3ZWX4	D3ZWX4		D3ZWX4	D3ZWX4	Nckipsd	0.912197	0.248133
P55161;F1LSM5;Q32PY0;Q562B3	P55161;F1LSM5;Q32PY0	Nck-associated protein 1	P55161;F1LSM5;Q32PY0;Q562B3	P55161;F1LSM5;Q32PY0	Nckap1	0.921379	0.177159
B2GV54	B2GV54	Neutral cholesterol ester hydrolase 1	B2GV54	B2GV54	Nceh1	0.956313	0.551899
O35095	O35095	Neurochondrin	O35095	O35095	Ncdn	0.895792	0.235843
G3V8R2;P55067;O70474;A0A0G2K4R4	G3V8R2;P55067	Neurocan core protein;150 kDa adult core glycoprotein	G3V8R2;P55067;O70474;A0A0G2K4R4	G3V8R2;P55067	Ncan	0.99527	0.949969
F1M8G9;A0A0G2K7P9;A0A0G2K7R3;Q6RKB3;Q6RKB2	F1M8G9;A0A0G2K7P9;A0A0G2K7R3;Q6RKB3;Q6RKB2		F1M8G9;A0A0G2K7P9;A0A0G2K7R3;Q6RKB3;Q6RKB2	F1M8G9;A0A0G2K7P9;A0A0G2K7R3;Q6RKB3;Q6RKB2	Ncam2	1.24726	0.155929
F1LUV9;Q3T1H3	F1LUV9;Q3T1H3		F1LUV9;Q3T1H3	F1LUV9;Q3T1H3	Ncam1	1.02404	0.800493
F1LNY3;P13596	F1LNY3;P13596	Neural cell adhesion molecule 1	F1LNY3;P13596	F1LNY3;P13596	Ncam1	0.96046	0.756404
Q5PQN0	Q5PQN0	Neurocalcin-delta	Q5PQN0	Q5PQN0	Ncald	1.09437	0.483201
F1M0U5	F1M0U5		F1M0U5	F1M0U5	Nbas	0.981895	0.820059
F1LPV0;Q6TUD1;F1LML0;Q4KLM9;F7ESZ5;Q7TPL1	F1LPV0;Q6TUD1;F1LML0;Q4KLM9		F1LPV0;Q6TUD1;F1LML0;Q4KLM9;F7ESZ5;Q7TPL1	F1LPV0;Q6TUD1;F1LML0;Q4KLM9	Nars	2.19677	0.502023
G3V709;Q6XQN1	G3V709;Q6XQN1	Nicotinate phosphoribosyltransferase	G3V709;Q6XQN1	G3V709;Q6XQN1	Naprt1;Naprt	0.978993	0.821346
A0A0G2K350;D4A0E2	A0A0G2K350;D4A0E2		A0A0G2K350;D4A0E2	A0A0G2K350;D4A0E2	Napg	1.03779	0.136417
F8WFM2;P85969	F8WFM2;P85969	Beta-soluble NSF attachment protein	F8WFM2;P85969	F8WFM2;P85969	Napb	1.00702	0.944388
P54921	P54921	Alpha-soluble NSF attachment protein	P54921	P54921	Napa	0.871802	0.196067
A0A0H2UHZ2;Q5U2Z3	A0A0H2UHZ2;Q5U2Z3	Nucleosome assembly protein 1-like 4	A0A0H2UHZ2;Q5U2Z3	A0A0H2UHZ2;Q5U2Z3	Nap1l4	1.03968	0.666648
Q6P769;G3V6H9;Q9Z2G8;D4AEJ0	Q6P769;G3V6H9;Q9Z2G8	Nucleosome assembly protein 1-like 1	Q6P769;G3V6H9;Q9Z2G8;D4AEJ0	Q6P769;G3V6H9;Q9Z2G8	Nap1l1	1.00063	0.996445
B1WC26	B1WC26		B1WC26	B1WC26	Nans	0.999713	0.998293
A0A0G2K0I3;Q80Z29	A0A0G2K0I3;Q80Z29	Nicotinamide phosphoribosyltransferase	A0A0G2K0I3;Q80Z29	A0A0G2K0I3;Q80Z29	Nampt	0.912203	0.663625
Q66H12	Q66H12	Alpha-N-acetylgalactosaminidase	Q66H12	Q66H12	Naga	1.05112	0.76633
F1M7W7;A1L122;Q9Z1A5	F1M7W7;A1L122;Q9Z1A5	NEDD8-activating enzyme E1 regulatory subunit	F1M7W7;A1L122;Q9Z1A5	F1M7W7;A1L122;Q9Z1A5	Nae1	0.821565	0.275429
A0A096MKG5;Q1HCL7	A0A096MKG5;Q1HCL7	NAD kinase 2, mitochondrial	A0A096MKG5;Q1HCL7	A0A096MKG5;Q1HCL7	Nadk2	0.782012	0.139158
B2RYX0;M0R9L0	B2RYX0;M0R9L0		B2RYX0;M0R9L0	B2RYX0;M0R9L0	Naca	0.640966	0.170214
A0A0G2K9Q3;Q6QI44	A0A0G2K9Q3;Q6QI44	N-alpha-acetyltransferase 25, NatB auxiliary subunit	A0A0G2K9Q3;Q6QI44	A0A0G2K9Q3;Q6QI44	Naa25	0.741538	0.251296
D3ZD89	D3ZD89		D3ZD89	D3ZD89	Naa15	1.04107	0.752657
D4A5I9	D4A5I9		D4A5I9	D4A5I9	Myo6	0.795378	0.404577
Q63357;Q5M810	Q63357	Unconventional myosin-Id	Q63357;Q5M810	Q63357	Myo1d	1.03631	0.731978
D3ZFD0;A0A0G2JY08;Q3B8R3;REV__O35550;REV__G3V9J7	D3ZFD0;A0A0G2JY08		D3ZFD0;A0A0G2JY08;Q3B8R3;REV__O35550;REV__G3V9J7	D3ZFD0;A0A0G2JY08	Myo18a	1.22452	0.0279257
A0A0G2K0Q7;D3ZFU9	A0A0G2K0Q7;D3ZFU9		A0A0G2K0Q7;D3ZFU9	A0A0G2K0Q7;D3ZFU9	Mylk	0.866075	0.158361
A0A0G2K6J5;B2GV99;Q64119;A0A0G2JWE1;P16409	A0A0G2K6J5;B2GV99;Q64119;A0A0G2JWE1	Myosin light polypeptide 6	A0A0G2K6J5;B2GV99;Q64119;A0A0G2JWE1;P16409	A0A0G2K6J5;B2GV99;Q64119;A0A0G2JWE1	Myl6	0.959667	0.606369
Q63781;A0A0G2JSW0;P18666;P13832	Q63781;A0A0G2JSW0;P18666;P13832	Myosin regulatory light chain 12B;Myosin regulatory light chain RLC-A	Q63781;A0A0G2JSW0;P18666;P13832	Q63781;A0A0G2JSW0;P18666;P13832	Myl12b;Rlc-a	1.0484	0.918397
Q63353;G3V6D8;P12847	Q63353;G3V6D8;P12847	Myosin-3	Q63353;G3V6D8;P12847	Q63353;G3V6D8;P12847	Myh3	0.709042	0.00589661
E9PTU4;A0A0G2K6S9;Q63862;B2RYD3	E9PTU4;A0A0G2K6S9;Q63862;B2RYD3	Myosin-11	E9PTU4;A0A0G2K6S9;Q63862;B2RYD3	E9PTU4;A0A0G2K6S9;Q63862;B2RYD3	Myh11	1.01975	0.410328
G3V9Y1;Q9JLT0;Q9R0H1;Q62705;Q62707;Q62706;D4A367;Q6P7C9	G3V9Y1;Q9JLT0	Myosin-10	G3V9Y1;Q9JLT0;Q9R0H1;Q62705;Q62707;Q62706;D4A367;Q6P7C9	G3V9Y1;Q9JLT0	Myh10	1.07547	0.662223
D4AEI5;A0A0G2K402	D4AEI5;A0A0G2K402		D4AEI5;A0A0G2K402	D4AEI5;A0A0G2K402	Myef2	1.01844	0.89689
Q05BA4;Q6VBQ5	Q05BA4;Q6VBQ5	Myeloid-associated differentiation marker	Q05BA4;Q6VBQ5	Q05BA4;Q6VBQ5	Myadm	1.50594	0.141584
Q642E5;Q62967;Q99PJ4	Q642E5;Q62967;Q99PJ4	Diphosphomevalonate decarboxylase	Q642E5;Q62967;Q99PJ4	Q642E5;Q62967;Q99PJ4	Mvd	1.39628	0.462247
D4A732	D4A732		D4A732	D4A732	Mvb12b	1.04275	0.952011
Q03626	Q03626	Murinoglobulin-1	Q03626	Q03626	Mug1	0.98096	0.97241
D3ZAU0	D3ZAU0		D3ZAU0	D3ZAU0	Muc5b	0.803653	0.24547
Q5U1Z9	Q5U1Z9		Q5U1Z9	Q5U1Z9	Mtx2	0.880414	0.313665
Q4KLN2;A0A0G2JU49;B0BN02	Q4KLN2;A0A0G2JU49;B0BN02		Q4KLN2;A0A0G2JU49;B0BN02	Q4KLN2;A0A0G2JU49;B0BN02	Mtx1	0.899237	0.547633
D4A3S6	D4A3S6		D4A3S6	D4A3S6	Mtss1l	1.01752	0.83389
P62775	P62775	Myotrophin	P62775	P62775	Mtpn	0.957108	0.731639
A0A0G2JX74;P42346	A0A0G2JX74;P42346	Serine/threonine-protein kinase mTOR	A0A0G2JX74;P42346	A0A0G2JX74;P42346	Mtor	0.83774	0.381906
Q8SEZ0;Q06QK5;Q06QG6;Q06QA1;A7XYD5;A7XYC1;A0A096XKT9;A0A0A1FZN8;P11661	Q8SEZ0;Q06QK5;Q06QG6;Q06QA1;A7XYD5;A7XYC1;A0A096XKT9;A0A0A1FZN8;P11661	NADH-ubiquinone oxidoreductase chain 5	Q8SEZ0;Q06QK5;Q06QG6;Q06QA1;A7XYD5;A7XYC1;A0A096XKT9;A0A0A1FZN8;P11661	Q8SEZ0;Q06QK5;Q06QG6;Q06QA1;A7XYD5;A7XYC1;A0A096XKT9;A0A0A1FZN8;P11661	Mt-nd5;ND5;Nd5;Mtnd5	0.827929	0.306579
Q8HIC6;Q7HKW3;Q35737;Q06QE1;Q06QA2;Q06Q89;D2E6K0;P05508;Q06QG7;A7XYB9	Q8HIC6;Q7HKW3;Q35737;Q06QE1;Q06QA2;Q06Q89;D2E6K0;P05508;Q06QG7;A7XYB9	NADH-ubiquinone oxidoreductase chain 4	Q8HIC6;Q7HKW3;Q35737;Q06QE1;Q06QA2;Q06Q89;D2E6K0;P05508;Q06QG7;A7XYB9	Q8HIC6;Q7HKW3;Q35737;Q06QE1;Q06QA2;Q06Q89;D2E6K0;P05508;Q06QG7;A7XYB9	Mt-nd4;NADH4;ND4;Mtnd4;Nd4	1.04957	0.811374
Q8SEZ1;Q06QG9;A0A0A1FZ38;P05506	Q8SEZ1;Q06QG9;A0A0A1FZ38;P05506	NADH-ubiquinone oxidoreductase chain 3	Q8SEZ1;Q06QG9;A0A0A1FZ38;P05506	Q8SEZ1;Q06QG9;A0A0A1FZ38;P05506	Mt-nd3;ND3;Mtnd3	1.04231	0.784263
Q8SEZ8;Q8HID1;D2E6L7;P03889;Q8HN20	Q8SEZ8;Q8HID1;D2E6L7;P03889;Q8HN20	NADH-ubiquinone oxidoreductase chain 1	Q8SEZ8;Q8HID1;D2E6L7;P03889;Q8HN20	Q8SEZ8;Q8HID1;D2E6L7;P03889;Q8HN20	Mt-nd1;ND1;Mtnd1	1.28737	0.262642
Q5XIN4;Q8K3W5	Q5XIN4;Q8K3W5		Q5XIN4;Q8K3W5	Q5XIN4;Q8K3W5	Mtmr9	1.04484	0.768157
D3ZA31	D3ZA31		D3ZA31	D3ZA31	Mtmr2	0.976627	0.888535
D3ZKK5;A0A0G2JUZ0	D3ZKK5;A0A0G2JUZ0		D3ZKK5;A0A0G2JUZ0	D3ZKK5;A0A0G2JUZ0	Mtmr1	1.00773	0.854822
B2GUZ3;B2RYJ1	B2GUZ3		B2GUZ3;B2RYJ1	B2GUZ3	Mthfd1l	0.745124	0.217665
G3V6S5;P27653;Q5EBC3;D3ZZM8	G3V6S5;P27653;Q5EBC3;D3ZZM8	C-1-tetrahydrofolate synthase, cytoplasmic;Methylenetetrahydrofolate dehydrogenase;Methenyltetrahydrofolate cyclohydrolase;Formyltetrahydrofolate synthetase;C-1-tetrahydrofolate synthase, cytoplasmic, N-terminally processed	G3V6S5;P27653;Q5EBC3;D3ZZM8	G3V6S5;P27653;Q5EBC3;D3ZZM8	Mthfd1	0.79516	0.387686
Q5XII9	Q5XII9	Mitochondrial fission regulator 1-like	Q5XII9	Q5XII9	Mtfr1l	1.22683	0.400211
Q5XIG9	Q5XIG9		Q5XIG9	Q5XIG9	Mtfp1	0.929319	0.636704
Q9Z1W6	Q9Z1W6	Protein LYRIC	Q9Z1W6	Q9Z1W6	Mtdh	1.19202	0.369392
Q8SEZ2;Q8M7G4;Q7H115;I6V4L9;A0A096XKT2;P05505	Q8SEZ2;Q8M7G4;Q7H115;I6V4L9;A0A096XKT2;P05505	Cytochrome c oxidase subunit 3	Q8SEZ2;Q8M7G4;Q7H115;I6V4L9;A0A096XKT2;P05505	Q8SEZ2;Q8M7G4;Q7H115;I6V4L9;A0A096XKT2;P05505	Mt-cox3;COX3;Mtco3	1.20654	0.259321
Q95938;Q8SEZ6;Q8HIC9;Q06QK0;Q06QA9;A0A0A1FZ34;P05503;B3Y997;A4UIA7	Q95938;Q8SEZ6;Q8HIC9;Q06QK0;Q06QA9;A0A0A1FZ34;P05503;B3Y997;A4UIA7	Cytochrome c oxidase subunit 1	Q95938;Q8SEZ6;Q8HIC9;Q06QK0;Q06QA9;A0A0A1FZ34;P05503;B3Y997;A4UIA7	Q95938;Q8SEZ6;Q8HIC9;Q06QK0;Q06QA9;A0A0A1FZ34;P05503;B3Y997;A4UIA7	Mt-co1;COI;CO1;COX1;Mtco1	0.902653	0.0799143
B0BN52;A0A0G2K459;A0A0G2K7P7	B0BN52;A0A0G2K459;A0A0G2K7P7		B0BN52;A0A0G2K459;A0A0G2K7P7	B0BN52;A0A0G2K459;A0A0G2K7P7	Mtch2	1.19195	0.00193543
B0BN30;A0A1W2Q6G8;Q4G025	B0BN30;A0A1W2Q6G8		B0BN30;A0A1W2Q6G8;Q4G025	B0BN30;A0A1W2Q6G8	Mtch1	0.849802	0.682329
P37361	P37361	Metallothionein-3	P37361	P37361	Mt3	1.10731	0.177247
A0A1W2Q6E9;A0A096MK30;O35763	A0A1W2Q6E9;A0A096MK30;O35763	Moesin	A0A1W2Q6E9;A0A096MK30;O35763	A0A1W2Q6E9;A0A096MK30;O35763	Msn	1.28965	0.322389
M0R776;A0A0G2JZC3	M0R776;A0A0G2JZC3		M0R776;A0A0G2JZC3	M0R776;A0A0G2JZC3	Mrps36	0.972451	0.916608
D4A3E8;A0A0G2K6X0	D4A3E8		D4A3E8;A0A0G2K6X0	D4A3E8	Mrps27	1.18295	0.692977
Q7TP77	Q7TP77		Q7TP77	Q7TP77	Mrpl49	0.950169	0.867415
Q6PDW6	Q6PDW6	39S ribosomal protein L17, mitochondrial	Q6PDW6	Q6PDW6	Mrpl17	0.916315	0.43097
D3ZXF9	D3ZXF9		D3ZXF9	D3ZXF9	Mrpl12	0.683119	0.241359
A0A0G2JUV4;A0A0G2JWU3;F1M9A4;B5DER4;D3ZFE9	A0A0G2JUV4;A0A0G2JWU3;F1M9A4;B5DER4;D3ZFE9		A0A0G2JUV4;A0A0G2JWU3;F1M9A4;B5DER4;D3ZFE9	A0A0G2JUV4;A0A0G2JWU3;F1M9A4;B5DER4;D3ZFE9	Mrpl1	0.919966	0.70682
Q5HZE4	Q5HZE4	Methylthioribose-1-phosphate isomerase	Q5HZE4	Q5HZE4	Mri1	0.712078	0.0357512
Q5RKJ7;P97538	Q5RKJ7;P97538	Ras-related protein M-Ras	Q5RKJ7;P97538	Q5RKJ7;P97538	Mras	0.951894	0.79683
P97532	P97532	3-mercaptopyruvate sulfurtransferase	P97532	P97532	Mpst	0.98956	0.92891
B5DFE0;A0A0G2K4N7	B5DFE0;A0A0G2K4N7		B5DFE0;A0A0G2K4N7	B5DFE0;A0A0G2K4N7	Mpp6	0.805321	0.265422
B4F7E7	B4F7E7		B4F7E7	B4F7E7	Mpp5	0.803932	0.209826
O88954	O88954	MAGUK p55 subfamily member 3	O88954	O88954	Mpp3	1.0627	0.396039
D3ZAA9;O88953	D3ZAA9		D3ZAA9;O88953	D3ZAA9	Mpp2	0.626947	0.087885
Q68FX1	Q68FX1	Mannose-6-phosphate isomerase	Q68FX1	Q68FX1	Mpi	0.959705	0.792025
D3Z865	D3Z865		D3Z865	D3Z865	Mpdu1	1.24078	0.263062
P38718	P38718	Mitochondrial pyruvate carrier 2	P38718	P38718	Mpc2	0.791686	0.0963899
Q6MFX9;Q63345	Q6MFX9;Q63345	Myelin-oligodendrocyte glycoprotein	Q6MFX9;Q63345	Q6MFX9;Q63345	Mog	1.04259	0.736922
B1WBR5;Q63327	B1WBR5;Q63327	Myelin-associated oligodendrocyte basic protein	B1WBR5;Q63327	B1WBR5;Q63327	Mobp	0.804534	0.0892235
Q9QYW3	Q9QYW3	MOB-like protein phocein	Q9QYW3	Q9QYW3	Mob4	0.922105	0.707246
M0R6T4	M0R6T4		M0R6T4	M0R6T4	Mms19	1.43708	0.0730802
M0R959	M0R959		M0R959	M0R959	Mmab	0.72466	0.478393
O35889	O35889	Afadin	O35889	O35889	Mllt4	1.162	0.674519
D3ZPN3	D3ZPN3		D3ZPN3	D3ZPN3	Mlf2	0.711905	0.0497125
B2RYW8	B2RYW8	MICOS complex subunit Mic10	B2RYW8	B2RYW8	Minos1	1.26963	0.274867
F1LN69;A0A0G2JV77;A0A0G2K382;F1LP90;F1M754;A0A0G2K7W4;Q5EB61;Q3SYQ1;A0A097PIG6	F1LN69;A0A0G2JV77;A0A0G2K382;F1LP90	Misshapen-like kinase 1	F1LN69;A0A0G2JV77;A0A0G2K382;F1LP90;F1M754;A0A0G2K7W4;Q5EB61;Q3SYQ1;A0A097PIG6	F1LN69;A0A0G2JV77;A0A0G2K382;F1LP90	Mink1	0.985994	0.841792
A0A0F7RQL3;P30904;D4A3P7;D3ZQU2;F1LTZ6;D3ZXK6	A0A0F7RQL3;P30904	Macrophage migration inhibitory factor	A0A0F7RQL3;P30904;D4A3P7;D3ZQU2;F1LTZ6;D3ZXK6	A0A0F7RQL3;P30904	Mif	0.791739	0.352011
Q5BJV0;D3ZG95	Q5BJV0;D3ZG95		Q5BJV0;D3ZG95	Q5BJV0;D3ZG95	Micu3	1.03112	0.86219
F1LNV5;A0A0G2K0T5;Q6P6Q9	F1LNV5;A0A0G2K0T5;Q6P6Q9	Calcium uptake protein 1, mitochondrial	F1LNV5;A0A0G2K0T5;Q6P6Q9	F1LNV5;A0A0G2K0T5;Q6P6Q9	Micu1	0.929661	0.728231
D4ADS4	D4ADS4		D4ADS4	D4ADS4	Mgst3	0.985137	0.867494
Q8R431;A0A0G2JYI5	Q8R431;A0A0G2JYI5	Monoglyceride lipase	Q8R431;A0A0G2JYI5	Q8R431;A0A0G2JYI5	Mgll	1.22564	0.274183
A0A0H2UI10;Q8VIJ5	A0A0H2UI10;Q8VIJ5	Protein O-GlcNAcase	A0A0H2UI10;Q8VIJ5	A0A0H2UI10;Q8VIJ5	Mgea5	1.04419	0.85998
A0A0G2KAL9;A0A0G2K2M2;A0A0H2UHM6;Q4KM98	A0A0G2KAL9;A0A0G2K2M2;A0A0H2UHM6;Q4KM98	Mitochondrial fission factor	A0A0G2KAL9;A0A0G2K2M2;A0A0H2UHM6;Q4KM98	A0A0G2KAL9;A0A0G2K2M2;A0A0H2UHM6;Q4KM98	Mff	0.69875	0.427498
Q3KRE2;Q3SWU1	Q3KRE2		Q3KRE2;Q3SWU1	Q3KRE2	Mettl7a	0.915234	0.622614
M0R830;Q6P5P5	M0R830;Q6P5P5	Mesoderm-specific transcript homolog protein	M0R830;Q6P5P5	M0R830;Q6P5P5	Mest	0.704653	0.0876931
A0A0G2JWK2;Q00566	A0A0G2JWK2;Q00566	Methyl-CpG-binding protein 2	A0A0G2JWK2;Q00566	A0A0G2JWK2;Q00566	Mecp2	0.897215	0.355723
F1M5N4;A0A0G2K4C6;G3V930;A0A0G2K4P8	F1M5N4;A0A0G2K4C6	Malic enzyme	F1M5N4;A0A0G2K4C6;G3V930;A0A0G2K4P8	F1M5N4;A0A0G2K4C6	Me3	0.940022	0.731341
A0A0G2K1S6;P13697;F1LQQ1;Q5PPL1	A0A0G2K1S6;P13697;F1LQQ1	NADP-dependent malic enzyme;Malic enzyme	A0A0G2K1S6;P13697;F1LQQ1;Q5PPL1	A0A0G2K1S6;P13697;F1LQQ1	Me1	1.01033	0.932294
D4A4U3	D4A4U3		D4A4U3	D4A4U3	Mdp1	0.96735	0.403854
P04636;Q0QF43;REV__Q5BJP9	P04636;Q0QF43	Malate dehydrogenase, mitochondrial;Malate dehydrogenase	P04636;Q0QF43;REV__Q5BJP9	P04636;Q0QF43	Mdh2	0.949703	0.352686
O88989;REV__Q5PQP8	O88989	Malate dehydrogenase, cytoplasmic	O88989;REV__Q5PQP8	O88989	Mdh1	0.935984	0.546592
A0A0G2K059;M0RDI5	A0A0G2K059;M0RDI5		A0A0G2K059;M0RDI5	A0A0G2K059;M0RDI5	Mcu	0.972983	0.888348
A0A0G2K724;Q4G009	A0A0G2K724;Q4G009	Malignant T-cell-amplified sequence 1	A0A0G2K724;Q4G009	A0A0G2K724;Q4G009	Mcts1	0.829301	0.581231
D4A197	D4A197		D4A197	D4A197	Mcee	0.928695	0.360599
Q5XIT9	Q5XIT9	Methylcrotonoyl-CoA carboxylase beta chain, mitochondrial	Q5XIT9	Q5XIT9	Mccc2	1.52314	0.19597
F1LP30;Q5I0C3	F1LP30;Q5I0C3	Methylcrotonoyl-CoA carboxylase subunit alpha, mitochondrial	F1LP30;Q5I0C3	F1LP30;Q5I0C3	Mccc1	0.929668	0.287153
I7FKL4;P02688	I7FKL4;P02688	Myelin basic protein	I7FKL4;P02688	I7FKL4;P02688	Mbp	0.67876	0.045596
I7EFB0;Q5XFW1	I7EFB0		I7EFB0;Q5XFW1	I7EFB0	Mbp	1.0874	0.210873
A0A0G2JSR7;P43244;B5DEM0;Q6P6H1	A0A0G2JSR7;P43244;B5DEM0;Q6P6H1	Matrin-3	A0A0G2JSR7;P43244;B5DEM0;Q6P6H1	A0A0G2JSR7;P43244;B5DEM0;Q6P6H1	Matr3	0.855173	0.467462
A0A0G2JT30;Q5U2R0	A0A0G2JT30;Q5U2R0	Methionine adenosyltransferase 2 subunit beta	A0A0G2JT30;Q5U2R0	A0A0G2JT30;Q5U2R0	Mat2b	1.05735	0.672013
D3Z941	D3Z941		D3Z941	D3Z941	Mars	0.877141	0.292787
A0A0G2K6X6;O08679	A0A0G2K6X6;O08679	Serine/threonine-protein kinase MARK2	A0A0G2K6X6;O08679	A0A0G2K6X6;O08679	Mark2	0.911053	0.600696
O08678;A0A0G2K7H9	O08678;A0A0G2K7H9	Serine/threonine-protein kinase MARK1	O08678;A0A0G2K7H9	O08678;A0A0G2K7H9	Mark1	1.25547	0.165144
A0A0G2K613;Q9EPH2	A0A0G2K613;Q9EPH2	MARCKS-related protein	A0A0G2K613;Q9EPH2	A0A0G2K613;Q9EPH2	Marcksl1	1.3361	0.102346
F1LMW7;P30009	F1LMW7;P30009	Myristoylated alanine-rich C-kinase substrate	F1LMW7;P30009	F1LMW7;P30009	Marcks	1.32955	0.589929
B0BNF6	B0BNF6		B0BNF6	B0BNF6	MARCH5	0.915395	0.41949
D3Z900;O88994;M0R6N2;Q5I0K9;G3V6I4	D3Z900;O88994;M0R6N2	Mitochondrial amidoxime reducing component 2	D3Z900;O88994;M0R6N2;Q5I0K9;G3V6I4	D3Z900;O88994;M0R6N2	Marc2;LOC100910481	1.02375	0.868608
D4A1Q2;F1LST4;P19332;Q3S2J1	D4A1Q2;F1LST4;P19332	Microtubule-associated protein;Microtubule-associated protein tau	D4A1Q2;F1LST4;P19332;Q3S2J1	D4A1Q2;F1LST4;P19332	Mapt	0.973241	0.943163
D3ZKD9	D3ZKD9	Microtubule-associated protein	D3ZKD9	D3ZKD9	Mapt	0.912751	0.61284
A0JN25	A0JN25	Microtubule-associated protein	A0JN25	A0JN25	Mapt	0.985694	0.704495
Q5XIT1	Q5XIT1	Microtubule-associated protein RP/EB family member 3	Q5XIT1	Q5XIT1	Mapre3	0.883239	0.136842
M0R8A4;M0R7M8;Q3B8Q0;A0A096MJL2;A0A096MJC9	M0R8A4;M0R7M8;Q3B8Q0;A0A096MJL2	Microtubule-associated protein RP/EB family member 2	M0R8A4;M0R7M8;Q3B8Q0;A0A096MJL2;A0A096MJC9	M0R8A4;M0R7M8;Q3B8Q0;A0A096MJL2	Mapre2;LOC100911918	1.04292	0.634357
Q66HR2;O35879;A0A0G2JT48	Q66HR2	Microtubule-associated protein RP/EB family member 1	Q66HR2;O35879;A0A0G2JT48	Q66HR2	Mapre1	0.967374	0.654615
P21708	P21708	Mitogen-activated protein kinase 3	P21708	P21708	Mapk3	0.842988	0.494655
A0A0G2KAB2;Q9Z2A6	A0A0G2KAB2;Q9Z2A6	Mitogen-activated protein kinase 15	A0A0G2KAB2;Q9Z2A6	A0A0G2KAB2;Q9Z2A6	Mapk15	0.949456	0.69245
A0A0U1RRS7;A0A0U1RVI2;P49187;P49185;F1LP66;A0A1L1WKJ1;A9LRT4;A0A0G2KA63	A0A0U1RRS7;A0A0U1RVI2;P49187;P49185	Mitogen-activated protein kinase 10;Mitogen-activated protein kinase 8	A0A0U1RRS7;A0A0U1RVI2;P49187;P49185;F1LP66;A0A1L1WKJ1;A9LRT4;A0A0G2KA63	A0A0U1RRS7;A0A0U1RVI2;P49187;P49185	Mapk10;Mapk8	1.00628	0.893494
P63086	P63086	Mitogen-activated protein kinase 1	P63086	P63086	Mapk1	0.718416	0.201316
D4A4L4;W0T3G7	D4A4L4;W0T3G7		D4A4L4;W0T3G7	D4A4L4;W0T3G7	Map7d2	0.857029	0.492723
D4A644	D4A644		D4A644	D4A644	Map7d1	0.862012	0.663284
D3ZT16	D3ZT16		D3ZT16	D3ZT16	Map6d1	1.09785	0.260215
Q63560;F1LQZ9	Q63560;F1LQZ9	Microtubule-associated protein 6	Q63560;F1LQZ9	Q63560;F1LQZ9	Map6	1.16206	0.714728
Q5M7W5	Q5M7W5	Microtubule-associated protein 4	Q5M7W5	Q5M7W5	Map4	0.878152	0.51956
Q925D6;B1H230	Q925D6		Q925D6;B1H230	Q925D6	Map2k6	0.9907	0.919051
F1LP57;Q4KSH6;S4VP54	F1LP57;Q4KSH6;S4VP54		F1LP57;Q4KSH6;S4VP54	F1LP57;Q4KSH6;S4VP54	Map2k4	0.949736	0.826822
P36506	P36506	Dual specificity mitogen-activated protein kinase kinase 2	P36506	P36506	Map2k2	0.993169	0.886575
A0A0H2UHI2;Q01986	A0A0H2UHI2;Q01986	Dual specificity mitogen-activated protein kinase kinase 1	A0A0H2UHI2;Q01986	A0A0H2UHI2;Q01986	Map2k1	1.19299	0.528316
F1MAQ5;A0A0U1RRX4;Q78DZ1;A0A0U1RRQ0;A0A0U1RS27;E9PTF0;B0BNK0;REV__D4A5H6;REV__A0A0G2KB10	F1MAQ5;A0A0U1RRX4	Microtubule-associated protein	F1MAQ5;A0A0U1RRX4;Q78DZ1;A0A0U1RRQ0;A0A0U1RS27;E9PTF0;B0BNK0;REV__D4A5H6;REV__A0A0G2KB10	F1MAQ5;A0A0U1RRX4	Map2	1.05129	0.696818
F1LNK0;A0A0U1RS09	F1LNK0	Microtubule-associated protein	F1LNK0;A0A0U1RS09	F1LNK0	Map2	0.94123	0.748441
A0A0H2UHQ3;B5DFH2;P0C5W1	A0A0H2UHQ3;B5DFH2;P0C5W1	Microtubule-associated protein 1S;MAP1S heavy chain;MAP1S light chain	A0A0H2UHQ3;B5DFH2;P0C5W1	A0A0H2UHQ3;B5DFH2;P0C5W1	Map1s	0.974028	0.552485
A0A0G2K9Q7;Q62625;Q7TQ75	A0A0G2K9Q7;Q62625;Q7TQ75	Microtubule-associated proteins 1A/1B light chain 3B	A0A0G2K9Q7;Q62625;Q7TQ75	A0A0G2K9Q7;Q62625;Q7TQ75	Map1lc3b;LOC100363716	0.903993	0.492445
Q6XVN8	Q6XVN8	Microtubule-associated proteins 1A/1B light chain 3A	Q6XVN8	Q6XVN8	Map1lc3a	0.968735	0.280379
P15205;F1M8E6;Q566D8;A0A0G2JVW6;Q5XI03;Q9JHY8	P15205	Microtubule-associated protein 1B;MAP1B heavy chain;MAP1 light chain LC1	P15205;F1M8E6;Q566D8;A0A0G2JVW6;Q5XI03;Q9JHY8	P15205	Map1b	0.996118	0.879112
P34926	P34926	Microtubule-associated protein 1A;MAP1A heavy chain;MAP1 light chain LC2	P34926	P34926	Map1a	1.50073	0.429757
G3V7U2;A0A0G2K5C6;Q63330	G3V7U2;A0A0G2K5C6;Q63330		G3V7U2;A0A0G2K5C6;Q63330	G3V7U2;A0A0G2K5C6;Q63330	Map1a	0.919826	0.294476
P19643;Q99PC8	P19643	Amine oxidase [flavin-containing] B	P19643;Q99PC8	P19643	Maob	1.0275	0.703356
G3V9Z3;B2GV33;P21396;F1LQ91;A0A0G2JV16	G3V9Z3;B2GV33;P21396	Amine oxidase [flavin-containing] A	G3V9Z3;B2GV33;P21396;F1LQ91;A0A0G2JV16	G3V9Z3;B2GV33;P21396	Maoa	0.929697	0.786101
B2RZ09;P0C5H9	B2RZ09;P0C5H9	Mesencephalic astrocyte-derived neurotrophic factor	B2RZ09;P0C5H9	B2RZ09;P0C5H9	Manf	0.801654	0.190246
F1M0X6;Q27W02	F1M0X6;Q27W02	Protein mago nashi homolog	F1M0X6;Q27W02	F1M0X6;Q27W02	Magohb;Magoh	1.21705	0.191516
E9PSY2;B0BN05	E9PSY2;B0BN05		E9PSY2;B0BN05	E9PSY2;B0BN05	Mageb4	0.926425	0.468074
G3V9B3;Q6LBV1	G3V9B3;Q6LBV1		G3V9B3;Q6LBV1	G3V9B3;Q6LBV1	Mag	0.92575	0.198194
A0A0G2KA27;O08873	A0A0G2KA27;O08873	MAP kinase-activating death domain protein	A0A0G2KA27;O08873	A0A0G2KA27;O08873	Madd	1.10313	0.618902
G3V8V6;A0A0G2K5F1;Q8K4G6;Q7TNX8	G3V8V6;A0A0G2K5F1;Q8K4G6;Q7TNX8	O-acetyl-ADP-ribose deacetylase MACROD1	G3V8V6;A0A0G2K5F1;Q8K4G6;Q7TNX8	G3V8V6;A0A0G2K5F1;Q8K4G6;Q7TNX8	Macrod1	1.0302	0.558879
A0A0G2JWA8;A0A0G2K9T4;M9MMM9;A0A0G2JU82;D3ZHV2	A0A0G2JWA8;A0A0G2K9T4;M9MMM9;A0A0G2JU82;D3ZHV2	Microtubule-actin cross-linking factor 1	A0A0G2JWA8;A0A0G2K9T4;M9MMM9;A0A0G2JU82;D3ZHV2	A0A0G2JWA8;A0A0G2K9T4;M9MMM9;A0A0G2JU82;D3ZHV2	Macf1	1.30935	0.216819
Q6AY20	Q6AY20	Cation-dependent mannose-6-phosphate receptor	Q6AY20	Q6AY20	M6pr	1.23346	0.376137
Q8CFC9	Q8CFC9	Leucine zipper putative tumor suppressor 1	Q8CFC9	Q8CFC9	Lzts1	1.37856	0.120055
Q562C6	Q562C6	Leucine zipper transcription factor-like protein 1	Q562C6	Q562C6	Lztfl1	0.610425	0.445588
Q5PQN7	Q5PQN7	Protein LZIC	Q5PQN7	Q5PQN7	Lzic	1.25023	0.314044
D3ZFS7;B2RYW5	D3ZFS7		D3ZFS7;B2RYW5	D3ZFS7	Lyplal1	1.0318	0.705493
Q9QYL8	Q9QYL8	Acyl-protein thioesterase 2	Q9QYL8	Q9QYL8	Lypla2	1.74261	0.189293
P70470	P70470	Acyl-protein thioesterase 1	P70470	P70470	Lypla1	0.850037	0.278685
D4A6F2	D4A6F2		D4A6F2	D4A6F2	Lynx1	0.847331	0.152047
A0A096MJ90;F1LNW6;B5DFM3	A0A096MJ90;F1LNW6;B5DFM3		A0A096MJ90;F1LNW6;B5DFM3	A0A096MJ90;F1LNW6;B5DFM3	Ly6h	0.879486	0.106468
Q64361	Q64361	Latexin	Q64361	Q64361	Lxn	0.970586	0.749577
Q499P2;P30349	Q499P2;P30349	Leukotriene A(4) hydrolase;Leukotriene A-4 hydrolase	Q499P2;P30349	Q499P2;P30349	Lta4h	1.012	0.976149
D4A8G0	D4A8G0		D4A8G0	D4A8G0	Lsm12	1.05568	0.534407
Q5M960;Q62813;A0A0H2UHY3;A0A0H2UHW7	Q5M960;Q62813;A0A0H2UHY3;A0A0H2UHW7	Limbic system-associated membrane protein	Q5M960;Q62813;A0A0H2UHY3;A0A0H2UHW7	Q5M960;Q62813;A0A0H2UHY3;A0A0H2UHW7	Lsamp	1.10074	0.854485
D4A6D8	D4A6D8	Leucine-rich repeat transmembrane neuronal protein 1	D4A6D8	D4A6D8	Lrrtm1	1.11247	0.663089
Q812B0;Q6PCT8	Q812B0;Q6PCT8	Succinate dehydrogenase [ubiquinone] cytochrome b small subunit, mitochondrial	Q812B0;Q6PCT8	Q812B0;Q6PCT8	Lrrp1;Sdhd	0.649776	0.0578921
F1M4K6;P70587;B8Q4H3;A0A0A0MXW8;F1LMG7;B8Q4H4;B8Q4H5;B8Q4G2;B8Q4G3;B8Q4G1;B8Q4G4;B8Q4F9;B8Q4F8;B8Q4G6;B8Q4H2;B8Q4G0;B8Q4H0;B8Q4G9;B8Q4H1;B8Q4G8;B8Q4G5	F1M4K6;P70587;B8Q4H3;A0A0A0MXW8;F1LMG7;B8Q4H4;B8Q4H5	Leucine-rich repeat-containing protein 7	F1M4K6;P70587;B8Q4H3;A0A0A0MXW8;F1LMG7;B8Q4H4;B8Q4H5;B8Q4G2;B8Q4G3;B8Q4G1;B8Q4G4;B8Q4F9;B8Q4F8;B8Q4G6;B8Q4H2;B8Q4G0;B8Q4H0;B8Q4G9;B8Q4H1;B8Q4G8;B8Q4G5	F1M4K6;P70587;B8Q4H3;A0A0A0MXW8;F1LMG7;B8Q4H4;B8Q4H5	Lrrc7	1.08019	0.567001
Q5RJR8	Q5RJR8	Leucine-rich repeat-containing protein 59	Q5RJR8	Q5RJR8	Lrrc59	1.03236	0.658766
Q5FVI3;F8WFF9;A0A0G2KBC0;A0A0G2JWK0;Q8R2H2;A0A5H1ZRV1	Q5FVI3;F8WFF9;A0A0G2KBC0	Leucine-rich repeat-containing protein 57	Q5FVI3;F8WFF9;A0A0G2KBC0;A0A0G2JWK0;Q8R2H2;A0A5H1ZRV1	Q5FVI3;F8WFF9;A0A0G2KBC0	Lrrc57	0.958605	0.867001
F1LT49	F1LT49		F1LT49	F1LT49	Lrrc47	0.878917	0.533307
F1M0N7;A0A0G2JXG7	F1M0N7;A0A0G2JXG7		F1M0N7;A0A0G2JXG7	F1M0N7;A0A0G2JXG7	Lrrc16a	0.953929	0.639227
F1LM33;Q5SGE0	F1LM33;Q5SGE0	Leucine-rich PPR motif-containing protein, mitochondrial	F1LM33;Q5SGE0	F1LM33;Q5SGE0	Lrpprc	1.03703	0.784046
G3V928	G3V928		G3V928	G3V928	Lrp1	0.962381	0.877345
F1LZG6;A0A0G2JYR4;A0A0G2JYI0	F1LZG6;A0A0G2JYR4;A0A0G2JYI0		F1LZG6;A0A0G2JYR4;A0A0G2JYI0	F1LZG6;A0A0G2JYR4;A0A0G2JYI0	Lrba	0.953676	0.794298
G3V864;Q7TMB7	G3V864;Q7TMB7	Lipid phosphate phosphatase-related protein type 4	G3V864;Q7TMB7	G3V864;Q7TMB7	Lppr4	0.74237	0.273193
D3ZR52	D3ZR52		D3ZR52	D3ZR52	Lpcat4	0.967201	0.798178
Q924S5	Q924S5	Lon protease homolog, mitochondrial	Q924S5	Q924S5	Lonp1	0.781144	0.0866348
D3ZLL8;P62246;A0A0G2K6I0;D3ZS61;A0A0G2JYA6;A0A0G2K2F6;D3ZZC7;M0R8U6	D3ZLL8;P62246;A0A0G2K6I0;D3ZS61;A0A0G2JYA6	40S ribosomal protein S15a	D3ZLL8;P62246;A0A0G2K6I0;D3ZS61;A0A0G2JYA6;A0A0G2K2F6;D3ZZC7;M0R8U6	D3ZLL8;P62246;A0A0G2K6I0;D3ZS61;A0A0G2JYA6	LOC691716;Rps15a;LOC100364191	1.28598	0.382323
A0A1K0FUA6;P11517	A0A1K0FUA6;P11517	Hemoglobin subunit beta-2	A0A1K0FUA6;P11517	A0A1K0FUA6;P11517	LOC689064	1.12031	0.420412
F1LPG5;F1M7T1;Q2XTA8;D3ZV29;D3ZQH7;F1M7Z4	F1LPG5;F1M7T1;Q2XTA8		F1LPG5;F1M7T1;Q2XTA8;D3ZV29;D3ZQH7;F1M7Z4	F1LPG5;F1M7T1;Q2XTA8	LOC688963;LOC100361934;Ndufb4	0.568423	0.337017
M0R549;B0BMZ1	M0R549;B0BMZ1		M0R549;B0BMZ1	M0R549;B0BMZ1	LOC685881;RGD1305587	1.10064	0.425548
B2RYS2	B2RYS2	Cytochrome b-c1 complex subunit 7	B2RYS2	B2RYS2	LOC685596	0.875043	0.49144
D3ZBW5	D3ZBW5		D3ZBW5	D3ZBW5	LOC685203	1.15257	0.787244
F1M6L8;D3ZZW2;D3ZP49	F1M6L8;D3ZZW2;D3ZP49		F1M6L8;D3ZZW2;D3ZP49	F1M6L8;D3ZZW2;D3ZP49	LOC684976;LOC100910678;LOC100360137	0.796959	0.378016
M0R7B4	M0R7B4		M0R7B4	M0R7B4	LOC684828	0.819335	0.207645
M0RAK2;Q5U3Z3	M0RAK2		M0RAK2;Q5U3Z3	M0RAK2	LOC684270	0.956212	0.742702
D3ZF13	D3ZF13	Acyl carrier protein	D3ZF13	D3ZF13	LOC683884	1.13596	0.168413
D4A4F9	D4A4F9		D4A4F9	D4A4F9	LOC682489	1.0749	0.777429
M0RDM4;G3V9C0;D3ZVK7;Q64598;Q4FZT6;Q6I8Q6;M0RCL5;Q00728;M0R6X5	M0RDM4;G3V9C0;D3ZVK7;Q64598;Q4FZT6;Q6I8Q6;M0RCL5;Q00728	Histone H2A;Histone H2A type 1-F;Histone H2A type 3;Histone H2A type 4	M0RDM4;G3V9C0;D3ZVK7;Q64598;Q4FZT6;Q6I8Q6;M0RCL5;Q00728;M0R6X5	M0RDM4;G3V9C0;D3ZVK7;Q64598;Q4FZT6;Q6I8Q6;M0RCL5;Q00728	LOC680322;Hist1h2ac;Hist1h2ak;Hist1h2af;LOC100910554	1.13258	0.456961
D4A7B1;A0A0H2UHU1;D4AAZ6;P61515;D4A829	D4A7B1;A0A0H2UHU1;D4AAZ6;P61515	60S ribosomal protein L37a;Putative 60S ribosomal protein L37a	D4A7B1;A0A0H2UHU1;D4AAZ6;P61515;D4A829	D4A7B1;A0A0H2UHU1;D4AAZ6;P61515	LOC679823;Rpl37a;Rpl37a-ps1	1.09474	0.23446
D4A5L9;P62898;P10715;D3ZXV2;D3ZS15	D4A5L9;P62898	Cytochrome c, somatic	D4A5L9;P62898;P10715;D3ZXV2;D3ZS15	D4A5L9;P62898	LOC679794;Cycs	1.04861	0.880437
D3ZE63	D3ZE63		D3ZE63	D3ZE63	LOC679748	0.781354	0.313366
Q6F6B2;Q5BK33	Q6F6B2;Q5BK33		Q6F6B2;Q5BK33	Q6F6B2;Q5BK33	LOC652956	0.822815	0.516671
Q566D2	Q566D2		Q566D2	Q566D2	LOC502894	0.78217	0.0997222
M0R3V4	M0R3V4		M0R3V4	M0R3V4	LOC501282	1.44374	0.714676
F1LTN6;F1M229;A0A0G2JZW1;A0A0H2UI36;B2RZB2;Q4KM66;P01835;A0A142BM04;F1M5L5	F1LTN6;F1M229;A0A0G2JZW1;A0A0H2UI36;B2RZB2;Q4KM66;P01835	Ig kappa chain C region, B allele	F1LTN6;F1M229;A0A0G2JZW1;A0A0H2UI36;B2RZB2;Q4KM66;P01835;A0A142BM04;F1M5L5	F1LTN6;F1M229;A0A0G2JZW1;A0A0H2UI36;B2RZB2;Q4KM66;P01835	LOC500183	1.06113	0.730717
D4A4D5;P02401;D3ZN03	D4A4D5;P02401;D3ZN03	60S acidic ribosomal protein P2	D4A4D5;P02401;D3ZN03	D4A4D5;P02401;D3ZN03	LOC498555;Rplp2;LOC100362751	1.16126	0.143352
B0BNL2	B0BNL2		B0BNL2	B0BNL2	LOC364561	1.19799	0.353642
Q6TXI6;F1LTX8	Q6TXI6;F1LTX8		Q6TXI6;F1LTX8	Q6TXI6;F1LTX8	LOC317456;Lpgat1	0.292897	0.088643
A0A0G2JYK0;F1LM05;Q7TMB9	A0A0G2JYK0;F1LM05;Q7TMB9		A0A0G2JYK0;F1LM05;Q7TMB9	A0A0G2JYK0;F1LM05;Q7TMB9	LOC299282	0.9299	0.360462
Q5EBB0;G3V9A3;Q68FS0	Q5EBB0;G3V9A3;Q68FS0		Q5EBB0;G3V9A3;Q68FS0	Q5EBB0;G3V9A3;Q68FS0	LOC298795;Sfn	0.684315	0.136283
Q63910	Q63910		Q63910	Q63910	LOC287167	0.946227	0.809383
A0A146J2K6;A0A096MJG7;A0A0G2JWS2;D4A164;F1LVX3;F1M1J2;A0A096MK15	A0A146J2K6;A0A096MJG7		A0A146J2K6;A0A096MJG7;A0A0G2JWS2;D4A164;F1LVX3;F1M1J2;A0A096MK15	A0A146J2K6;A0A096MJG7	LOC102554591	0.82928	0.339308
A0A0G2JTN4;D4AB17	A0A0G2JTN4;D4AB17		A0A0G2JTN4;D4AB17	A0A0G2JTN4;D4AB17	LOC100912917	1.08534	0.550592
D3ZFY8;F1M227	D3ZFY8;F1M227		D3ZFY8;F1M227	D3ZFY8;F1M227	LOC100912618	1.04722	0.782728
Q99MI5	Q99MI5		Q99MI5	Q99MI5	LOC100912604	0.997949	0.990561
D3ZCZ9;P52504	D3ZCZ9		D3ZCZ9;P52504	D3ZCZ9	LOC100912599	1.01901	0.897869
G3V856;Q5BKC9;Q6AZ62;Q9JK73	G3V856;Q5BKC9;Q6AZ62	Ephexin-1	G3V856;Q5BKC9;Q6AZ62;Q9JK73	G3V856;Q5BKC9;Q6AZ62	LOC100912512;Ngef	1.0685	0.688728
Q1RP74;Q1W1V7	Q1RP74;Q1W1V7		Q1RP74;Q1W1V7	Q1RP74;Q1W1V7	LOC100911774;Tbcb	1.1209	0.776849
D3ZMS0	D3ZMS0		D3ZMS0	D3ZMS0	LOC100911713	1.21298	0.251368
B5DEP7	B5DEP7		B5DEP7	B5DEP7	LOC100911683	1.03123	0.78778
M0R9Q1;M0R3R6;Q920B2	M0R9Q1;M0R3R6		M0R9Q1;M0R3R6;Q920B2	M0R9Q1;M0R3R6	LOC100911677	0.941723	0.266562
G3V6P7;Q62812;Q62704	G3V6P7;Q62812	Myosin-9	G3V6P7;Q62812;Q62704	G3V6P7;Q62812	LOC100911597;Myh9	1.24281	0.0333422
Q6IRL2;F7FHF7;Q8R500;Q8R4Z9	Q6IRL2;F7FHF7;Q8R500	Mitofusin-2	Q6IRL2;F7FHF7;Q8R500;Q8R4Z9	Q6IRL2;F7FHF7;Q8R500	LOC100911485;Mfn2	0.66122	0.127824
Q7TPI7;Q4QR85	Q7TPI7;Q4QR85	Methylosome protein 50	Q7TPI7;Q4QR85	Q7TPI7;Q4QR85	LOC100911453;Wdr77	1.03035	0.68665
A0A0G2K5L2;Q5FVG4	A0A0G2K5L2;Q5FVG4		A0A0G2K5L2;Q5FVG4	A0A0G2K5L2;Q5FVG4	LOC100911440	0.901299	0.731789
D3ZVI9	D3ZVI9		D3ZVI9	D3ZVI9	LOC100911365	0.72466	0.129822
A0A0G2JY69;G3V907;Q9QYU1	A0A0G2JY69;G3V907;Q9QYU1	Peroxisomal biogenesis factor 19	A0A0G2JY69;G3V907;Q9QYU1	A0A0G2JY69;G3V907;Q9QYU1	LOC100911356;Pex19	1.40104	0.197789
D4A9V7	D4A9V7		D4A9V7	D4A9V7	LOC100911305	1.24331	0.292163
Q3MHT2;Q99P39;Q5FWU2	Q3MHT2;Q99P39;Q5FWU2	Cysteine desulfurase, mitochondrial	Q3MHT2;Q99P39;Q5FWU2	Q3MHT2;Q99P39;Q5FWU2	LOC100911034;Nfs1	1.16872	0.523399
M0RCJ9;Q7TPB7	M0RCJ9;Q7TPB7		M0RCJ9;Q7TPB7	M0RCJ9;Q7TPB7	LOC100911027;Mal2	1.13751	0.493895
F1M013;B0K021;P62425;D3ZU22;D3ZPL5;D4A6B9;D3ZJH5;M0R3M3;F1M4C7;F1M1M2;D3ZD15;D3ZNA3;A0A0G2K6A5;Q7TQ86	F1M013;B0K021;P62425;D3ZU22;D3ZPL5;D4A6B9;D3ZJH5;M0R3M3;F1M4C7	60S ribosomal protein L7a	F1M013;B0K021;P62425;D3ZU22;D3ZPL5;D4A6B9;D3ZJH5;M0R3M3;F1M4C7;F1M1M2;D3ZD15;D3ZNA3;A0A0G2K6A5;Q7TQ86	F1M013;B0K021;P62425;D3ZU22;D3ZPL5;D4A6B9;D3ZJH5;M0R3M3;F1M4C7	LOC100910109;LOC100911966;Rpl7a;LOC100361311;RGD1562953;LOC680161;RGD1563045	1.07211	0.693778
D3ZX87;P62902;D3ZU04;D3ZKU5;D4ABZ9;D3Z8W1;D3ZZ60;D4ACQ2;A0A0G2K7E3;D3ZK34;D3ZVF5;D3ZVY6;D3ZDE9;F1LVW2;D4ACA9;D4A172;D3ZLA5;D3ZAC7;A0A0G2JWD9	D3ZX87;P62902;D3ZU04;D3ZKU5;D4ABZ9;D3Z8W1;D3ZZ60;D4ACQ2;A0A0G2K7E3;D3ZK34;D3ZVF5;D3ZVY6	60S ribosomal protein L31	D3ZX87;P62902;D3ZU04;D3ZKU5;D4ABZ9;D3Z8W1;D3ZZ60;D4ACQ2;A0A0G2K7E3;D3ZK34;D3ZVF5;D3ZVY6;D3ZDE9;F1LVW2;D4ACA9;D4A172;D3ZLA5;D3ZAC7;A0A0G2JWD9	D3ZX87;P62902;D3ZU04;D3ZKU5;D4ABZ9;D3Z8W1;D3ZZ60;D4ACQ2;A0A0G2K7E3;D3ZK34;D3ZVF5;D3ZVY6	LOC100910017;Rpl31;LOC102550734;RGD1564839;Rpl31l4;LOC680384;LOC681356;LOC690384;RGD1565894;Rpl31l3;LOC100359986	0.781699	0.53549
G3V7N6;B5DFK0	G3V7N6;B5DFK0		G3V7N6;B5DFK0	G3V7N6;B5DFK0	LOC100909580;Mboat7	1.00696	0.983443
F1LP80;P20156;M0RDR2	F1LP80;P20156;M0RDR2	Neurosecretory protein VGF;VGF(24-63);VGF(180-194);VGF(375-407);Neuroendocrine regulatory peptide-1;Neuroendocrine regulatory peptide-2;TLQP-11;TLQP-21;TLQP-30;TLQP-62;HFHH-10;AQEE-30;LQEQ-19	F1LP80;P20156;M0RDR2	F1LP80;P20156;M0RDR2	LOC100909521;Vgf	0.849796	0.320546
F1MAA3;Q499R1	F1MAA3;Q499R1		F1MAA3;Q499R1	F1MAA3;Q499R1	LOC100909464;Ppp2r5d	1.06879	0.557135
D4ABI7	D4ABI7		D4ABI7	D4ABI7	LOC100365676	0.836913	0.146512
A0A0H2UHQ8;D3ZFA8;P04644;D3ZKG6;D3ZHU9;M0R8M8;F1M5B1;D3ZM01	A0A0H2UHQ8;D3ZFA8;P04644;D3ZKG6;D3ZHU9	40S ribosomal protein S17	A0A0H2UHQ8;D3ZFA8;P04644;D3ZKG6;D3ZHU9;M0R8M8;F1M5B1;D3ZM01	A0A0H2UHQ8;D3ZFA8;P04644;D3ZKG6;D3ZHU9	LOC100364909;Rps17;RGD1559955;LOC100361180	1.0267	0.638897
F1LRB8;Q6P688;P18298;F1LZ34;A0A0G2K248;P13444	F1LRB8;Q6P688;P18298	S-adenosylmethionine synthase;S-adenosylmethionine synthase isoform type-2	F1LRB8;Q6P688;P18298;F1LZ34;A0A0G2K248;P13444	F1LRB8;Q6P688;P18298	LOC100363915;Mat2a	0.936703	0.473207
G3V6H0;P10536	G3V6H0;P10536	Ras-related protein Rab-1B	G3V6H0;P10536	G3V6H0;P10536	LOC100363782;Rab1b	0.893982	0.320661
A0A0H2UHH9;D4ACJ1;P62850;D3ZFZ8	A0A0H2UHH9;D4ACJ1;P62850;D3ZFZ8	40S ribosomal protein S24	A0A0H2UHH9;D4ACJ1;P62850;D3ZFZ8	A0A0H2UHH9;D4ACJ1;P62850;D3ZFZ8	LOC100363469;Rps24;LOC100912267	1.13738	0.753193
B5DEL7	B5DEL7		B5DEL7	B5DEL7	LOC100363239	1.02626	0.836159
A0A0G2JXC3;D3ZSE0;P05765	A0A0G2JXC3;D3ZSE0;P05765	40S ribosomal protein S21	A0A0G2JXC3;D3ZSE0;P05765	A0A0G2JXC3;D3ZSE0;P05765	LOC100363012;Rps21	0.779907	0.448367
F1LXC7	F1LXC7		F1LXC7	F1LXC7	LOC100362814	1.17602	0.545381
M0RD14	M0RD14	Pyruvate kinase	M0RD14	M0RD14	LOC100362738	0.974846	0.732656
X1WI37;A0A0H2UHX3;P62703;D3ZX01	X1WI37;A0A0H2UHX3;P62703;D3ZX01	40S ribosomal protein S4, X isoform;40S ribosomal protein S4	X1WI37;A0A0H2UHX3;P62703;D3ZX01	X1WI37;A0A0H2UHX3;P62703;D3ZX01	LOC100362640;Rps4x;Rps4y2	0.905952	0.359231
D4A6G6;P17074;A0A0H2UI38;F1M8C7;F1M764;D3ZGN8;F1LYF3;D3ZSH6;D3ZUD7;REV__D3ZJ29	D4A6G6;P17074;A0A0H2UI38;F1M8C7;F1M764;D3ZGN8;F1LYF3	40S ribosomal protein S19	D4A6G6;P17074;A0A0H2UI38;F1M8C7;F1M764;D3ZGN8;F1LYF3;D3ZSH6;D3ZUD7;REV__D3ZJ29	D4A6G6;P17074;A0A0H2UI38;F1M8C7;F1M764;D3ZGN8;F1LYF3	LOC100362339;Rps19;Rps19l1	0.829315	0.440046
D3ZZN4;P04646;D4A771;F1M0T2;A0A096P6M4	D3ZZN4;P04646;D4A771;F1M0T2;A0A096P6M4	60S ribosomal protein L35a	D3ZZN4;P04646;D4A771;F1M0T2;A0A096P6M4	D3ZZN4;P04646;D4A771;F1M0T2;A0A096P6M4	LOC100362338;Rpl35a;LOC100362049	1.03284	0.67013
A0A0H2UHT6;D3ZM33;P62271;M0R5K9;D3ZAU6;D4AA93;M0RCC5	A0A0H2UHT6;D3ZM33;P62271;M0R5K9;D3ZAU6	40S ribosomal protein S18	A0A0H2UHT6;D3ZM33;P62271;M0R5K9;D3ZAU6;D4AA93;M0RCC5	A0A0H2UHT6;D3ZM33;P62271;M0R5K9;D3ZAU6	LOC100362298;Rps18;LOC100912024;RGD1561919	1.06012	0.520473
Q642E2;D3ZJD3;P17702;D3ZEI0;A0A0G2K8E0;Q6TUD7	Q642E2;D3ZJD3;P17702;D3ZEI0;A0A0G2K8E0	60S ribosomal protein L28	Q642E2;D3ZJD3;P17702;D3ZEI0;A0A0G2K8E0;Q6TUD7	Q642E2;D3ZJD3;P17702;D3ZEI0;A0A0G2K8E0	LOC100362069;RGD1565183;Rpl28;LOC690096	1.33558	0.271566
D3ZSP1;D4A8M5;Q6QI63;F7ETL6	D3ZSP1;D4A8M5		D3ZSP1;D4A8M5;Q6QI63;F7ETL6	D3ZSP1;D4A8M5	LOC100361838;Snrpep2	1.12176	0.320303
B5DEL8;A0A0G2JZJ9	B5DEL8;A0A0G2JZJ9		B5DEL8;A0A0G2JZJ9	B5DEL8;A0A0G2JZJ9	LOC100361505	0.974808	0.878378
D4A4P3;M0RA24	D4A4P3;M0RA24		D4A4P3;M0RA24	D4A4P3;M0RA24	LOC100361144;LOC100362391	0.862482	0.528197
A0A140TAI6;D3ZZ95;D4A1Q0;F1M706;P39032;M0RCN1;D3ZJJ6;A0A0G2K6X1;A0A0G2JUV9;A0A0G2K5K2	A0A140TAI6;D3ZZ95;D4A1Q0;F1M706;P39032;M0RCN1;D3ZJJ6	60S ribosomal protein L36	A0A140TAI6;D3ZZ95;D4A1Q0;F1M706;P39032;M0RCN1;D3ZJJ6;A0A0G2K6X1;A0A0G2JUV9;A0A0G2K5K2	A0A140TAI6;D3ZZ95;D4A1Q0;F1M706;P39032;M0RCN1;D3ZJJ6	LOC100361060;LOC100361644;LOC100360439;Rpl36;LOC100361079;LOC100359616	1.1155	0.480703
D3ZG07	D3ZG07		D3ZG07	D3ZG07	LOC100360750	0.980343	0.878746
Q5BJN7;P62864	Q5BJN7;P62864	40S ribosomal protein S30	Q5BJN7;P62864	Q5BJN7;P62864	LOC100360647;Fau	1.00914	0.95489
Q6PDW2;M0R5R7;D3ZPN7;D3ZPH0;F1LWH4;D3ZZH9;D4A870;D3ZMI8;D3ZEK2;D4A7B4;D3Z9G3;D4A4G9;D4A219;D3ZLH3;P20280;M0RCS9;D3ZKL4;D3ZPU6;D3ZRA9;D4A4G7;D3ZIM9;M0RAP0;F1LY43;D3ZQ96;D3ZE97;D3ZPV5;D3ZHP4;D4A9T8;D3ZH87;D3ZM68;D3ZCN5	Q6PDW2;M0R5R7;D3ZPN7;D3ZPH0;F1LWH4;D3ZZH9;D4A870;D3ZMI8;D3ZEK2;D4A7B4;D3Z9G3;D4A4G9;D4A219;D3ZLH3;P20280;M0RCS9;D3ZKL4;D3ZPU6;D3ZRA9;D4A4G7;D3ZIM9;M0RAP0	60S ribosomal protein L21	Q6PDW2;M0R5R7;D3ZPN7;D3ZPH0;F1LWH4;D3ZZH9;D4A870;D3ZMI8;D3ZEK2;D4A7B4;D3Z9G3;D4A4G9;D4A219;D3ZLH3;P20280;M0RCS9;D3ZKL4;D3ZPU6;D3ZRA9;D4A4G7;D3ZIM9;M0RAP0;F1LY43;D3ZQ96;D3ZE97;D3ZPV5;D3ZHP4;D4A9T8;D3ZH87;D3ZM68;D3ZCN5	Q6PDW2;M0R5R7;D3ZPN7;D3ZPH0;F1LWH4;D3ZZH9;D4A870;D3ZMI8;D3ZEK2;D4A7B4;D3Z9G3;D4A4G9;D4A219;D3ZLH3;P20280;M0RCS9;D3ZKL4;D3ZPU6;D3ZRA9;D4A4G7;D3ZIM9;M0RAP0	LOC100360604;RGD1565370;LOC681195;LOC686080;RGD1562839;RGD1562923;LOC100360611;LOC100361103;RGD1561815;RGD1565159;RGD1562601;Rpl21;RGD1561957;LOC100909610;RGD1560414;RGD1566270;RGD1564552	1.05457	0.628566
D3ZRM9;P41123;F1M2E9;A0A0G2JYG9;D3ZD02	D3ZRM9;P41123;F1M2E9;A0A0G2JYG9;D3ZD02	60S ribosomal protein L13	D3ZRM9;P41123;F1M2E9;A0A0G2JYG9;D3ZD02	D3ZRM9;P41123;F1M2E9;A0A0G2JYG9;D3ZD02	LOC100360491;Rpl13;RGD1563145	0.956481	0.801774
Q4KLJ0;P18437;F1M923;M0R3K7	Q4KLJ0;P18437;F1M923;M0R3K7	Non-histone chromosomal protein HMG-17	Q4KLJ0;P18437;F1M923;M0R3K7	Q4KLJ0;P18437;F1M923;M0R3K7	LOC100360316;Hmgn2;LOC100361388;LOC100363319	0.940346	0.575251
Q5RJK5;Q5RJL1;A0A0G2JYP0	Q5RJK5		Q5RJK5;Q5RJL1;A0A0G2JYP0	Q5RJK5	LOC100360260	0.985584	0.856366
Q6PDW1;D3ZHB3;P63324;D3ZG05;D3ZV36	Q6PDW1;D3ZHB3;P63324;D3ZG05	40S ribosomal protein S12	Q6PDW1;D3ZHB3;P63324;D3ZG05;D3ZV36	Q6PDW1;D3ZHB3;P63324;D3ZG05	LOC100359593;LOC100360573;Rps12;LOC100912049	1.18348	0.436266
A0A0H2UHG7;D3ZZK1;P60868;A0A0G2JY70;A0A0G2K6L6;M0R5V6;M0R566;A0A0G2K8W1;M0R987;M0RB28;A0A0G2K3E9	A0A0H2UHG7;D3ZZK1;P60868;A0A0G2JY70;A0A0G2K6L6;M0R5V6;M0R566;A0A0G2K8W1;M0R987;M0RB28	40S ribosomal protein S20	A0A0H2UHG7;D3ZZK1;P60868;A0A0G2JY70;A0A0G2K6L6;M0R5V6;M0R566;A0A0G2K8W1;M0R987;M0RB28;A0A0G2K3E9	A0A0H2UHG7;D3ZZK1;P60868;A0A0G2JY70;A0A0G2K6L6;M0R5V6;M0R566;A0A0G2K8W1;M0R987;M0RB28	LOC100359563;Rps20;RGD1562725;RGD1563124;LOC100364116;LOC100909911	1.67511	0.0553154
A0JN29	A0JN29		A0JN29	A0JN29	Lnp	1.07976	0.521782
D3ZLC1	D3ZLC1		D3ZLC1	D3ZLC1	Lmnb2	1.13618	0.274672
G3V7U4;P70615	G3V7U4;P70615	Lamin-B1	G3V7U4;P70615	G3V7U4;P70615	Lmnb1	0.997979	0.965099
G3V8L3;P48679;P70482;A0A0G2JTC5;Q6P6U3;A0A0G2K3R2;A0A1B0GWU9	G3V8L3;P48679;P70482;A0A0G2JTC5;Q6P6U3;A0A0G2K3R2;A0A1B0GWU9	Prelamin-A/C;Lamin-A/C	G3V8L3;P48679;P70482;A0A0G2JTC5;Q6P6U3;A0A0G2K3R2;A0A1B0GWU9	G3V8L3;P48679;P70482;A0A0G2JTC5;Q6P6U3;A0A0G2K3R2;A0A1B0GWU9	Lmna;C2.1	1.18594	0.335958
B0BNG3	B0BNG3		B0BNG3	B0BNG3	Lman2	0.97326	0.954958
F1M9P4;Q5FB95	F1M9P4;Q5FB95	Protein ERGIC-53-like	F1M9P4;Q5FB95	F1M9P4;Q5FB95	Lman1l	0.83184	0.416552
Q6IMY6;Q64194	Q6IMY6;Q64194	Lipase;Lysosomal acid lipase/cholesteryl ester hydrolase	Q6IMY6;Q64194	Q6IMY6;Q64194	Lipa	0.925076	0.593618
G3V881;Q562A6;REV__A0A0G2K642;REV__P13437;REV__G3V9U2	G3V881;Q562A6		G3V881;Q562A6;REV__A0A0G2K642;REV__P13437;REV__G3V9U2	G3V881;Q562A6	Lingo1	0.697576	0.191083
Q792I0;B5DF48;REV__A0A0G2JVD6	Q792I0	Protein lin-7 homolog C	Q792I0;B5DF48;REV__A0A0G2JVD6	Q792I0	Lin7c	1.1483	0.408524
Q9Z252	Q9Z252	Protein lin-7 homolog B	Q9Z252	Q9Z252	Lin7b	1.15183	0.0790379
F1LQV9;M0R7K1;Q9Z250	F1LQV9;M0R7K1;Q9Z250	Protein lin-7 homolog A	F1LQV9;M0R7K1;Q9Z250	F1LQV9;M0R7K1;Q9Z250	Lin7a	0.942886	0.793275
Q5I0D5	Q5I0D5	Phospholysine phosphohistidine inorganic pyrophosphate phosphatase	Q5I0D5	Q5I0D5	Lhpp	0.616041	0.0891119
D3ZN61	D3ZN61		D3ZN61	D3ZN61	Lgi3	0.983775	0.680925
Q8K4Y5;REV__Q9EQS0	Q8K4Y5	Leucine-rich glioma-inactivated protein 1	Q8K4Y5;REV__Q9EQS0	Q8K4Y5	Lgi1	1.03744	0.544342
B4F7A3	B4F7A3	Galectin	B4F7A3	B4F7A3	Lgalsl	0.689924	0.0883755
P11762	P11762	Galectin-1	P11762	P11762	Lgals1	1.24076	0.310221
G3V996;B0K026	G3V996;B0K026		G3V996;B0K026	G3V996;B0K026	Letmd1	0.993137	0.833992
Q5XIN6	Q5XIN6	LETM1 and EF-hand domain-containing protein 1, mitochondrial	Q5XIN6	Q5XIN6	Letm1	0.885763	0.0135516
P42123;REV__Q9Z1J8;REV__B1WC82;REV__A0A0G2JWI8;REV__O70173;REV__D3ZE56	P42123	L-lactate dehydrogenase B chain	P42123;REV__Q9Z1J8;REV__B1WC82;REV__A0A0G2JWI8;REV__O70173;REV__D3ZE56	P42123	Ldhb	1.06434	0.217012
B5DEN4;P04642;Q6P9U7;H9N9H4;Q6AYX2;P19629	B5DEN4;P04642;Q6P9U7	L-lactate dehydrogenase;L-lactate dehydrogenase A chain	B5DEN4;P04642;Q6P9U7;H9N9H4;Q6AYX2;P19629	B5DEN4;P04642;Q6P9U7	Ldha	0.639355	0.0960643
Q5XI38;A0A0G2K014	Q5XI38;A0A0G2K014		Q5XI38;A0A0G2K014	Q5XI38;A0A0G2K014	Lcp1	0.927353	0.516062
G3V7V9;Q6P4Z6	G3V7V9;Q6P4Z6	Leucine carboxyl methyltransferase 1	G3V7V9;Q6P4Z6	G3V7V9;Q6P4Z6	Lcmt1	1.1306	0.438754
Q99MZ8	Q99MZ8	LIM and SH3 domain protein 1	Q99MZ8	Q99MZ8	Lasp1	0.916945	0.119644
Q5PPJ6	Q5PPJ6		Q5PPJ6	Q5PPJ6	Lars	0.952377	0.142811
Q68FS4	Q68FS4	Cytosol aminopeptidase	Q68FS4	Q68FS4	Lap3	1.07976	0.237918
Q68FQ9	Q68FQ9		Q68FQ9	Q68FQ9	Lancl2	1.04164	0.626996
Q9QX69;Q8CJE3	Q9QX69	LanC-like protein 1	Q9QX69;Q8CJE3	Q9QX69	Lancl1	0.808211	0.622622
Q6P791	Q6P791	Ragulator complex protein LAMTOR1	Q6P791	Q6P791	Lamtor1	1.01963	0.89275
P14562;A0A0U1RRS9	P14562	Lysosome-associated membrane glycoprotein 1	P14562;A0A0U1RRS9	P14562	Lamp1	0.605236	0.289023
F1MAN8	F1MAN8		F1MAN8	F1MAN8	Lama5	0.964174	0.71473
D3ZVS2	D3ZVS2		D3ZVS2	D3ZVS2	L2hgdh	1.12485	0.0510839
D3ZPC4;A0A0G2KA95;Q05695	D3ZPC4;A0A0G2KA95;Q05695	Neural cell adhesion molecule L1	D3ZPC4;A0A0G2KA95;Q05695	D3ZPC4;A0A0G2KA95;Q05695	L1cam	0.943683	0.86157
D4A4Z9	D4A4Z9		D4A4Z9	D4A4Z9	Ktn1	0.98045	0.888222
A0JN17;P08644	A0JN17;P08644	GTPase KRas;GTPase KRas, N-terminally processed	A0JN17;P08644	A0JN17;P08644	Kras	0.946645	0.319388
F2Z3Q8;P52296	F2Z3Q8;P52296	Importin subunit beta-1	F2Z3Q8;P52296	F2Z3Q8;P52296	Kpnb1	0.967402	0.678974
Q56R18	Q56R18	Importin subunit alpha	Q56R18	Q56R18	Kpna3	1.16166	0.272506
Q56R20;P83953	Q56R20;P83953	Importin subunit alpha;Importin subunit alpha-5;Importin subunit alpha-5, N-terminally processed	Q56R20;P83953	Q56R20;P83953	Kpna1	2.01561	0.509237
F7EUK4;A0A0G2KA54;A0A0G2JVQ5;P08932;A0A0G2KAY3;Q5M8A0;P08934	F7EUK4;A0A0G2KA54;A0A0G2JVQ5;P08932;A0A0G2KAY3	T-kininogen 2;T-kininogen 2 heavy chain;T-kinin;T-kininogen 2 light chain	F7EUK4;A0A0G2KA54;A0A0G2JVQ5;P08932;A0A0G2KAY3;Q5M8A0;P08934	F7EUK4;A0A0G2KA54;A0A0G2JVQ5;P08932;A0A0G2KAY3	Kng1l1	2.97321	0.376572
Q5PQU1;P01048	Q5PQU1;P01048	T-kininogen 1;T-kininogen 1 heavy chain;T-kinin;T-kininogen 1 light chain	Q5PQU1;P01048	Q5PQU1;P01048	Kng1;Map1	1.02321	0.899963
B2GV74	B2GV74		B2GV74	B2GV74	Klc2	0.965468	0.662659
A0A140TAB3;P37285;Q5PQM2;A0A1B0GWT8;Q68G30	A0A140TAB3;P37285	Kinesin light chain 1	A0A140TAB3;P37285;Q5PQM2;A0A1B0GWT8;Q68G30	A0A140TAB3;P37285	Klc1	0.817351	0.412091
D3ZWA5;A0A0G2K0P1	D3ZWA5;A0A0G2K0P1		D3ZWA5;A0A0G2K0P1	D3ZWA5;A0A0G2K0P1	Kifap3	0.953344	0.663882
G3V6L4;A0A0G2K070;P56536	G3V6L4;A0A0G2K070	Kinesin-like protein	G3V6L4;A0A0G2K070;P56536	G3V6L4;A0A0G2K070	Kif5c	0.957496	0.883165
Q2PQA9	Q2PQA9	Kinesin-1 heavy chain	Q2PQA9	Q2PQA9	Kif5b	0.832747	0.421541
D3ZI07	D3ZI07	Kinesin-like protein	D3ZI07	D3ZI07	Kif3b	0.936198	0.811025
F1LQZ3;A0A0G2JUD6;Q9WV62;Q2P9S3	F1LQZ3;A0A0G2JUD6	Kinesin-like protein	F1LQZ3;A0A0G2JUD6;Q9WV62;Q2P9S3	F1LQZ3;A0A0G2JUD6	Kif3a	0.928212	0.0755039
Q9WV63;F1M8L1;A0A0G2K4G2;F1M457;D3ZQG8;Q5XI51;Q62909	Q9WV63;F1M8L1	Kinesin-like protein KIF2A;Kinesin-like protein	Q9WV63;F1M8L1;A0A0G2K4G2;F1M457;D3ZQG8;Q5XI51;Q62909	Q9WV63;F1M8L1	Kif2a	0.854668	0.0684146
D3ZYN2;D3ZCG2;D3ZSN6;D4A1V5;D3ZJJ7;D4ADI4	D3ZYN2;D3ZCG2;D3ZSN6;D4A1V5;D3ZJJ7;D4ADI4	Kinesin-like protein	D3ZYN2;D3ZCG2;D3ZSN6;D4A1V5;D3ZJJ7;D4ADI4	D3ZYN2;D3ZCG2;D3ZSN6;D4A1V5;D3ZJJ7;D4ADI4	Kif21a	1.05611	0.72678
F1M4A4;Q2P9S1	F1M4A4	Kinesin-like protein	F1M4A4;Q2P9S1	F1M4A4	Kif1a	1.00805	0.938072
M0R961;A0A0G2K2B3;Q99PF5	M0R961;A0A0G2K2B3;Q99PF5	Far upstream element-binding protein 2	M0R961;A0A0G2K2B3;Q99PF5	M0R961;A0A0G2K2B3;Q99PF5	Khsrp	0.752978	0.200348
F1LMN8;Q9JLP1	F1LMN8;Q9JLP1	KH domain-containing, RNA-binding, signal transduction-associated protein 3	F1LMN8;Q9JLP1	F1LMN8;Q9JLP1	Khdrbs3	1.17909	0.201899
Q91V33;Q920F3	Q91V33	KH domain-containing, RNA-binding, signal transduction-associated protein 1	Q91V33;Q920F3	Q91V33	Khdrbs1	1.05813	0.668648
A6Y7S3	A6Y7S3		A6Y7S3	A6Y7S3	Kctd8	0.897127	0.584141
A0A0G2K104;Q62976;F1LNC7;C9K133;A0A0G2K8Q9	A0A0G2K104;Q62976;F1LNC7	Calcium-activated potassium channel subunit alpha-1	A0A0G2K104;Q62976;F1LNC7;C9K133;A0A0G2K8Q9	A0A0G2K104;Q62976;F1LNC7	Kcnma1	1.06691	0.854782
O08871;P63251	O08871;P63251	G protein-activated inward rectifier potassium channel 1	O08871;P63251	O08871;P63251	Kcnj3	0.951482	0.662661
A0A0G2KAZ2;G3V9C1;Q99MG9;A0A0G2K0U3;A0A0G2K701;A0A0H2UHY1;A0A0H2UHE0;Q8R426	A0A0G2KAZ2;G3V9C1;Q99MG9;A0A0G2K0U3;A0A0G2K701;A0A0H2UHY1;A0A0H2UHE0;Q8R426	Kv channel-interacting protein 4;Kv channel-interacting protein 1	A0A0G2KAZ2;G3V9C1;Q99MG9;A0A0G2K0U3;A0A0G2K701;A0A0H2UHY1;A0A0H2UHE0;Q8R426	A0A0G2KAZ2;G3V9C1;Q99MG9;A0A0G2K0U3;A0A0G2K701;A0A0H2UHY1;A0A0H2UHE0;Q8R426	Kcnip4;Kcnip1	0.851989	0.590556
Q63881;A0A0G2JSW5;A0A0G2JSN5;Q62897;Q6I9B6;D3ZYK3	Q63881;A0A0G2JSW5;A0A0G2JSN5;Q62897	Potassium voltage-gated channel subfamily D member 2;Potassium voltage-gated channel subfamily D member 3	Q63881;A0A0G2JSW5;A0A0G2JSN5;Q62897;Q6I9B6;D3ZYK3	Q63881;A0A0G2JSW5;A0A0G2JSN5;Q62897	Kcnd2;Kcnd3	0.925333	0.207637
P62483;A0A0G2K670;Q63494	P62483;A0A0G2K670	Voltage-gated potassium channel subunit beta-2	P62483;A0A0G2K670;Q63494	P62483;A0A0G2K670	Kcnab2	0.785519	0.547515
P63144	P63144	Voltage-gated potassium channel subunit beta-1	P63144	P63144	Kcnab1	1.05136	0.576299
P63142;P15384;Q9EPB0;D3ZRW4;F1LQV8;G3V6L7;Q8R523;P15385	P63142	Potassium voltage-gated channel subfamily A member 2	P63142;P15384;Q9EPB0;D3ZRW4;F1LQV8;G3V6L7;Q8R523;P15385	P63142	Kcna2	1.1885	0.544432
F1LRJ0;B2RZ97;A0A0G2JX46	F1LRJ0;B2RZ97;A0A0G2JX46		F1LRJ0;B2RZ97;A0A0G2JX46	F1LRJ0;B2RZ97;A0A0G2JX46	Kcmf1	1.20081	0.46611
D4A5J1	D4A5J1		D4A5J1	D4A5J1	Kbtbd11	1.04903	0.856575
A0A0H2UHL8;Q5FWS6	A0A0H2UHL8;Q5FWS6	Kazrin	A0A0H2UHL8;Q5FWS6	A0A0H2UHL8;Q5FWS6	Kazn	1.14367	0.536664
F1M5A4;D4A6T1;A0A0G2K0I1	F1M5A4;D4A6T1;A0A0G2K0I1	Katanin p60 ATPase-containing subunit A-like 2	F1M5A4;D4A6T1;A0A0G2K0I1	F1M5A4;D4A6T1;A0A0G2K0I1	Katnal2;Spata5	0.80953	0.342243
Q5XIK7;A0A0G2K7W1	Q5XIK7;A0A0G2K7W1	Katanin p60 ATPase-containing subunit A-like 1	Q5XIK7;A0A0G2K7W1	Q5XIK7;A0A0G2K7W1	Katnal1	0.796537	0.100766
Q5XIM7	Q5XIM7	Lysine--tRNA ligase	Q5XIM7	Q5XIM7	Kars	0.972099	0.902685
A0A2X0SFF1;P97924;A0A0G2JU75;F1LUS8;D4A7F3;A0A0G2KA20;Q6P720;Q63406	A0A2X0SFF1;P97924	Kalirin	A0A2X0SFF1;P97924;A0A0G2JU75;F1LUS8;D4A7F3;A0A0G2KA20;Q6P720;Q63406	A0A2X0SFF1;P97924	Kalrn	1.17965	0.280303
P70565;Q6P0K8	P70565;Q6P0K8	Junction plakoglobin	P70565;Q6P0K8	P70565;Q6P0K8	Jup	1.09731	0.801823
Q68FQ2	Q68FQ2	Junctional adhesion molecule C	Q68FQ2	Q68FQ2	Jam3	0.872971	0.633725
A0A0G2K400;D3ZXX4	A0A0G2K400;D3ZXX4		A0A0G2K400;D3ZXX4	A0A0G2K400;D3ZXX4	Jakmip3	0.990737	0.948439
P12007	P12007	Isovaleryl-CoA dehydrogenase, mitochondrial	P12007	P12007	Ivd	1.21813	0.0691693
M0R7A6	M0R7A6		M0R7A6	M0R7A6	Itsn2	0.827576	0.362664
Q9WVE9	Q9WVE9	Intersectin-1	Q9WVE9	Q9WVE9	Itsn1	0.994304	0.888437
F1LQX8;C7E1V2;F1LNT1;P29994;A0A0G2KAH9;A0A0A0MY31;Q6W3E4;P29995;F1LQR8;Q5BJS8;A0A0G2K260	F1LQX8;C7E1V2;F1LNT1;P29994;A0A0G2KAH9;A0A0A0MY31	Inositol 1,4,5-trisphosphate receptor type 1	F1LQX8;C7E1V2;F1LNT1;P29994;A0A0G2KAH9;A0A0A0MY31;Q6W3E4;P29995;F1LQR8;Q5BJS8;A0A0G2K260	F1LQX8;C7E1V2;F1LNT1;P29994;A0A0G2KAH9;A0A0A0MY31	Itpr1	1.22653	0.0574717
P17105;P42335;REV__A0A0G2K052;REV__D4A915	P17105	Inositol-trisphosphate 3-kinase A	P17105;P42335;REV__A0A0G2K052;REV__D4A915	P17105	Itpka	0.929097	0.408107
D3ZW55	D3ZW55	Inosine triphosphate pyrophosphatase	D3ZW55	D3ZW55	Itpa	0.873205	0.527438
Q5PQL7	Q5PQL7	Integral membrane protein 2C;CT-BRI3	Q5PQL7	Q5PQL7	Itm2c	1.07336	0.941382
Q5EBC0;O35802;D3ZFC6	Q5EBC0;O35802;D3ZFC6		Q5EBC0;O35802;D3ZFC6	Q5EBC0;O35802;D3ZFC6	Itih4;ITIH4	1.22236	0.604768
D3ZBS2;Q63416	D3ZBS2;Q63416	Inter-alpha-trypsin inhibitor heavy chain H3	D3ZBS2;Q63416	D3ZBS2;Q63416	Itih3	1.08048	0.636803
B2RYM3	B2RYM3		B2RYM3	B2RYM3	Itih1	0.850856	0.369609
A0A0G2JVU1;D3ZP06	A0A0G2JVU1;D3ZP06	Integrin beta	A0A0G2JVU1;D3ZP06	A0A0G2JVU1;D3ZP06	Itgb8	1.08212	0.62671
F1LZX9;A0A0G2JVZ6	F1LZX9;A0A0G2JVZ6		F1LZX9;A0A0G2JVZ6	F1LZX9;A0A0G2JVZ6	Itgav	0.972241	0.941361
Q5U355;Q8R4E1	Q5U355;Q8R4E1	T-cell immunomodulatory protein	Q5U355;Q8R4E1	Q5U355;Q8R4E1	Itfg1	0.749415	0.290097
Q6AYK3	Q6AYK3	Inositol-3-phosphate synthase 1	Q6AYK3	Q6AYK3	Isyna1	0.781264	0.132807
Q568Z6	Q568Z6	IST1 homolog	Q568Z6	Q568Z6	Ist1	0.877767	0.240739
F2Z3T7;Q6I7R3	F2Z3T7;Q6I7R3	Isochorismatase domain-containing protein 1	F2Z3T7;Q6I7R3	F2Z3T7;Q6I7R3	Isoc1	1.34405	0.232855
B2RZ79	B2RZ79		B2RZ79	B2RZ79	Iscu	1.01213	0.912245
A0A0G2K1U9;M0R686	A0A0G2K1U9;M0R686		A0A0G2K1U9;M0R686	A0A0G2K1U9;M0R686	Irgq	1.06106	0.624033
M0R567;Q5EIC4	M0R567;Q5EIC4	Interferon regulatory factor 2-binding protein-like	M0R567;Q5EIC4	M0R567;Q5EIC4	Irf2bpl	1.13931	0.287621
F1LPA3;Q76M68	F1LPA3;Q76M68	IQ motif and SEC7 domain-containing protein 3	F1LPA3;Q76M68	F1LPA3;Q76M68	Iqsec3	0.837032	0.169268
G3V7Q7	G3V7Q7		G3V7Q7	G3V7Q7	Iqgap1	1.12782	0.690863
F1LX47;F1M7Z2	F1LX47;F1M7Z2		F1LX47;F1M7Z2	F1LX47;F1M7Z2	Iqca1	0.974044	0.925044
D4A857	D4A857		D4A857	D4A857	Ipo9	0.935012	0.0820399
D4AE96	D4AE96		D4AE96	D4AE96	Ipo7	1.04932	0.54562
D4A781;M0RB74	D4A781;M0RB74		D4A781;M0RB74	D4A781;M0RB74	Ipo5	0.957234	0.367028
D3ZBL5;Q62784	D3ZBL5;Q62784	Type I inositol 3,4-bisphosphate 4-phosphatase	D3ZBL5;Q62784	D3ZBL5;Q62784	Inpp4a	0.685794	0.0239352
Q5RJK6	Q5RJK6		Q5RJK6	Q5RJK6	Inpp1	0.916879	0.624718
E9PT22;Q5I0K2	E9PT22		E9PT22;Q5I0K2	E9PT22	Inf2	0.934433	0.397706
P23565	P23565	Alpha-internexin	P23565	P23565	Ina	1.10472	0.557617
G3V8Q2	G3V8Q2		G3V8Q2	G3V8Q2	Ina	1.44554	0.541472
Q6P9U9;E9PU28	Q6P9U9;E9PU28	Inosine-5-monophosphate dehydrogenase;Inosine-5-monophosphate dehydrogenase 2	Q6P9U9;E9PU28	Q6P9U9;E9PU28	Impdh2	1.15561	0.135834
Q5GFD9	Q5GFD9	Protein IMPACT	Q5GFD9	Q5GFD9	Impact	0.997682	0.979496
F1M978;P97697;P97618;B5DFJ2	F1M978;P97697	Inositol monophosphatase 1	F1M978;P97697;P97618;B5DFJ2	F1M978;P97697	Impa1	1.00545	0.884488
A0A0G2JVH4;A0A140TAG5;Q3KR86;A0A096MIZ9;D3ZTV2	A0A0G2JVH4;A0A140TAG5;Q3KR86	MICOS complex subunit Mic60	A0A0G2JVH4;A0A140TAG5;Q3KR86;A0A096MIZ9;D3ZTV2	A0A0G2JVH4;A0A140TAG5;Q3KR86	Immt	0.998339	0.991206
A0A0G2K2T6;F1LRU1;A0A0G2K4U6;Q9JIL3	A0A0G2K2T6;F1LRU1;A0A0G2K4U6;Q9JIL3	Interleukin enhancer-binding factor 3	A0A0G2K2T6;F1LRU1;A0A0G2K4U6;Q9JIL3	A0A0G2K2T6;F1LRU1;A0A0G2K4U6;Q9JIL3	Ilf3	0.988913	0.909239
B2RZC6;A0A0H2UHX8;Q7TP98	B2RZC6;A0A0H2UHX8;Q7TP98	Interleukin enhancer-binding factor 2	B2RZC6;A0A0H2UHX8;Q7TP98	B2RZC6;A0A0H2UHX8;Q7TP98	Ilf2	1.20334	0.483111
F1LP76;Q8VHU4	F1LP76;Q8VHU4	Elongator complex protein 1	F1LP76;Q8VHU4	F1LP76;Q8VHU4	Ikbkap	0.953293	0.577335
A0A140TAA1	A0A140TAA1		A0A140TAA1	A0A140TAA1	Igsf8	0.974226	0.941187
A0A2U3UXS5;M0RAS4	A0A2U3UXS5;M0RAS4		A0A2U3UXS5;M0RAS4	A0A2U3UXS5;M0RAS4	Igsf21	3.10399	0.473836
Q5RK07;A0A0G2JVP4;F1LM30;F1LPW0;Q569B8;Q4QQW0;Q3B8R4;Q569B3;Q3SYP8	Q5RK07;A0A0G2JVP4;F1LM30;F1LPW0;Q569B8;Q4QQW0;Q3B8R4;Q569B3		Q5RK07;A0A0G2JVP4;F1LM30;F1LPW0;Q569B8;Q4QQW0;Q3B8R4;Q569B3;Q3SYP8	Q5RK07;A0A0G2JVP4;F1LM30;F1LPW0;Q569B8;Q4QQW0;Q3B8R4;Q569B3	Igh-6;Rwdd4	2.23153	0.426232
P20761	P20761	Ig gamma-2B chain C region	P20761	P20761	Igh-1a	1.04288	0.383023
Q5XIJ3;P41565	Q5XIJ3;P41565	Isocitrate dehydrogenase [NAD] subunit, mitochondrial;Isocitrate dehydrogenase [NAD] subunit gamma 1, mitochondrial	Q5XIJ3;P41565	Q5XIJ3;P41565	Idh3g	1.03795	0.293786
Q68FX0;Q99NA6	Q68FX0	Isocitrate dehydrogenase [NAD] subunit beta, mitochondrial	Q68FX0;Q99NA6	Q68FX0	Idh3B	1.04095	0.589704
F1LNF7;Q99NA5	F1LNF7;Q99NA5	Isocitrate dehydrogenase [NAD] subunit, mitochondrial;Isocitrate dehydrogenase [NAD] subunit alpha, mitochondrial	F1LNF7;Q99NA5	F1LNF7;Q99NA5	Idh3a	0.911579	0.308673
P56574;A0A0G2JUF6	P56574;A0A0G2JUF6	Isocitrate dehydrogenase [NADP], mitochondrial	P56574;A0A0G2JUF6	P56574;A0A0G2JUF6	Idh2	0.963355	0.694882
P41562;Q0QER8;A0A1L1WKG3	P41562;Q0QER8;A0A1L1WKG3	Isocitrate dehydrogenase [NADP] cytoplasmic	P41562;Q0QER8;A0A1L1WKG3	P41562;Q0QER8;A0A1L1WKG3	Idh1	1.00302	0.942764
D4A435	D4A435		D4A435	D4A435	Icam5	0.904752	0.526094
A0A0G2JVL8;F1LS86;A0A0G2JZH2;Q5BJR3	A0A0G2JVL8;F1LS86		A0A0G2JVL8;F1LS86;A0A0G2JZH2;Q5BJR3	A0A0G2JVL8;F1LS86	Iars	0.731925	0.138283
B5DER3;Q711G3	B5DER3;Q711G3	Isoamyl acetate-hydrolyzing esterase 1 homolog	B5DER3;Q711G3	B5DER3;Q711G3	Iah1	1.03717	0.708363
Q6P136;Q63617	Q6P136;Q63617	Hypoxia up-regulated protein 1	Q6P136;Q63617	Q6P136;Q63617	Hyou1	0.774236	0.346791
G3V9P7;P51111;Q6RW62	G3V9P7;P51111	Huntingtin	G3V9P7;P51111;Q6RW62	G3V9P7;P51111	Htt	1.04006	0.432747
Q66HA8	Q66HA8	Heat shock protein 105 kDa	Q66HA8	Q66HA8	Hsph1	1.07701	0.251022
P26772;P97601;A0A0G2JTG1	P26772;P97601;A0A0G2JTG1	10 kDa heat shock protein, mitochondrial	P26772;P97601;A0A0G2JTG1	P26772;P97601;A0A0G2JTG1	Hspe1	1.01523	0.606164
A0A482IDN3;P63039	A0A482IDN3;P63039	60 kDa heat shock protein, mitochondrial	A0A482IDN3;P63039	A0A482IDN3;P63039	Hspd1	1.02973	0.714802
F1M953;P48721	F1M953;P48721	Stress-70 protein, mitochondrial	F1M953;P48721	F1M953;P48721	Hspa9	0.955509	0.245246
P63018;M0RCB1;F1LZI1;M0R8M9	P63018;M0RCB1;F1LZI1;M0R8M9	Heat shock cognate 71 kDa protein	P63018;M0RCB1;F1LZI1;M0R8M9	P63018;M0RCB1;F1LZI1;M0R8M9	Hspa8;LOC102549957;LOC680121	0.957715	0.51204
P06761;REV__G3V810	P06761	78 kDa glucose-regulated protein	P06761;REV__G3V810	P06761	Hspa5	0.954689	0.570749
B4F772;F7F2F3	B4F772;F7F2F3		B4F772;F7F2F3	B4F772;F7F2F3	Hspa4l	0.985547	0.775932
F1LRV4	F1LRV4		F1LRV4	F1LRV4	Hspa4	2.95732	0.261409
P0DMW1;P0DMW0	P0DMW1;P0DMW0	Heat shock 70 kDa protein 1B;Heat shock 70 kDa protein 1A	P0DMW1;P0DMW0	P0DMW1;P0DMW0	Hspa1a	1.01435	0.851659
D3ZC55;D3ZVM5	D3ZC55		D3ZC55;D3ZVM5	D3ZC55	Hspa12a	1.08336	0.0354772
A0A0A0MY09;Q66HD0;A0A0G2K4I4	A0A0A0MY09;Q66HD0;A0A0G2K4I4	Endoplasmin	A0A0A0MY09;Q66HD0;A0A0G2K4I4	A0A0A0MY09;Q66HD0;A0A0G2K4I4	Hsp90b1	1.041	0.484356
P34058;A0A0G2K793	P34058;A0A0G2K793	Heat shock protein HSP 90-beta	P34058;A0A0G2K793	P34058;A0A0G2K793	Hsp90ab1	1.04281	0.364898
P82995;Q6B437;D3ZXC7	P82995	Heat shock protein HSP 90-alpha	P82995;Q6B437;D3ZXC7	P82995	Hsp90aa1	0.975534	0.811129
Q4V8F9	Q4V8F9	Hydroxysteroid dehydrogenase-like protein 2	Q4V8F9	Q4V8F9	Hsdl2	0.956613	0.860572
Q4V8B7	Q4V8B7	Inactive hydroxysteroid dehydrogenase-like protein 1	Q4V8B7	Q4V8B7	Hsdl1	1.08612	0.696068
Q6IN39;P97852	Q6IN39;P97852	Peroxisomal multifunctional enzyme type 2;(3R)-hydroxyacyl-CoA dehydrogenase;Enoyl-CoA hydratase 2	Q6IN39;P97852	Q6IN39;P97852	Hsd17b4	1.02509	0.603169
D3ZPU3;Q6P7R8	D3ZPU3;Q6P7R8	Very-long-chain 3-oxoacyl-CoA reductase	D3ZPU3;Q6P7R8	D3ZPU3;Q6P7R8	Hsd17b12	1.03235	0.917601
Q6AYS8	Q6AYS8	Estradiol 17-beta-dehydrogenase 11	Q6AYS8	Q6AYS8	Hsd17b11	0.902437	0.125993
B0BMW2;O70351	B0BMW2;O70351	3-hydroxyacyl-CoA dehydrogenase type-2	B0BMW2;O70351	B0BMW2;O70351	Hsd17b10	0.906743	0.285126
Q8K3X8	Q8K3X8	Heat shock factor-binding protein 1	Q8K3X8	Q8K3X8	Hsbp1	1.08098	0.476883
P52759	P52759	Ribonuclease UK114	P52759	P52759	Hrsp12	0.910505	0.36685
P20171;Q8CGQ3;V9GZL5	P20171;Q8CGQ3	GTPase HRas;GTPase HRas, N-terminally processed	P20171;Q8CGQ3;V9GZL5	P20171;Q8CGQ3	Hras	0.833095	0.720141
P20059	P20059	Hemopexin	P20059	P20059	Hpx	0.983031	0.787829
P27605;Q6LDG5	P27605;Q6LDG5	Hypoxanthine-guanine phosphoribosyltransferase	P27605;Q6LDG5	P27605;Q6LDG5	Hprt1	1.09791	0.0799775
P35332;Q9QWR2	P35332;Q9QWR2	Hippocalcin-like protein 4	P35332;Q9QWR2	P35332;Q9QWR2	Hpcal4	1.0892	0.445832
P62749	P62749	Hippocalcin-like protein 1	P62749	P62749	Hpcal1	1.07977	0.199832
P84076	P84076	Neuron-specific calcium-binding protein hippocalcin	P84076	P84076	Hpca	1.06426	0.647321
Q6P747;F1M6V1;A0A096MKG6;A0A096MJ10	Q6P747;F1M6V1;A0A096MKG6	Heterochromatin protein 1-binding protein 3	Q6P747;F1M6V1;A0A096MKG6;A0A096MJ10	Q6P747;F1M6V1;A0A096MKG6	Hp1bp3	0.994698	0.993825
A0A0H2UHM3;P06866	A0A0H2UHM3;P06866	Haptoglobin;Haptoglobin alpha chain;Haptoglobin beta chain	A0A0H2UHM3;P06866	A0A0H2UHM3;P06866	Hp	0.730454	0.312827
Q7TQ77	Q7TQ77		Q7TQ77	Q7TQ77	Hook3	0.950297	0.537094
Q9Z214;A0A0H2UI35;Q811R0;Q811R1;A0A0G2JYD5	Q9Z214;A0A0H2UI35;Q811R0;Q811R1;A0A0G2JYD5	Homer protein homolog 1	Q9Z214;A0A0H2UI35;Q811R0;Q811R1;A0A0G2JYD5	Q9Z214;A0A0H2UI35;Q811R0;Q811R1;A0A0G2JYD5	Homer1	1.02739	0.819522
D4ABT8	D4ABT8		D4ABT8	D4ABT8	Hnrnpul2	0.979174	0.968521
D4A962	D4A962		D4A962	D4A962	Hnrnpul1	1.05077	0.549494
Q6IMY8;Q63555;A0A0G2JZ52	Q6IMY8;Q63555;A0A0G2JZ52		Q6IMY8;Q63555;A0A0G2JZ52	Q6IMY8;Q63555;A0A0G2JZ52	Hnrnpu	1.14387	0.44472
Q566E4;Q811S1	Q566E4;Q811S1		Q566E4;Q811S1	Q566E4;Q811S1	Hnrnpr	0.973858	0.674961
F1LV13;F1M3D3;Q62826;A0A0G2JVD4	F1LV13;F1M3D3;Q62826	Heterogeneous nuclear ribonucleoprotein M	F1LV13;F1M3D3;Q62826;A0A0G2JVD4	F1LV13;F1M3D3;Q62826	Hnrnpm	1.28487	0.132467
D4A3E1	D4A3E1		D4A3E1	D4A3E1	Hnrnpll	0.996974	0.960638
F1LQ48;B5DFG2;F2Z3R2;Q9ET33;F1M040	F1LQ48;B5DFG2;F2Z3R2		F1LQ48;B5DFG2;F2Z3R2;Q9ET33;F1M040	F1LQ48;B5DFG2;F2Z3R2	Hnrnpl	1.00835	0.814238
Q5D059;P61980;M0R9K1	Q5D059;P61980;M0R9K1	Heterogeneous nuclear ribonucleoprotein K	Q5D059;P61980;M0R9K1	Q5D059;P61980;M0R9K1	Hnrnpk;LOC100359916	1.08577	0.665997
D4ABK7	D4ABK7		D4ABK7	D4ABK7	Hnrnph3	1.17808	0.291354
Q6AY09	Q6AY09	Heterogeneous nuclear ribonucleoprotein H2	Q6AY09	Q6AY09	Hnrnph2	0.987212	0.836778
A0A0G2JTG7;Q8VHV7;G3V9Q3;Q499R8	A0A0G2JTG7;Q8VHV7;G3V9Q3	Heterogeneous nuclear ribonucleoprotein H;Heterogeneous nuclear ribonucleoprotein H, N-terminally processed	A0A0G2JTG7;Q8VHV7;G3V9Q3;Q499R8	A0A0G2JTG7;Q8VHV7;G3V9Q3	Hnrnph1	1.11761	0.655273
Q794E4	Q794E4	Heterogeneous nuclear ribonucleoprotein F;Heterogeneous nuclear ribonucleoprotein F, N-terminally processed	Q794E4	Q794E4	Hnrnpf	1.6292	0.150997
A0A0G2KAZ7;Q3SWU3	A0A0G2KAZ7;Q3SWU3	Heterogeneous nuclear ribonucleoprotein D-like	A0A0G2KAZ7;Q3SWU3	A0A0G2KAZ7;Q3SWU3	Hnrnpdl	1.21396	0.00959692
Q9JJ54;M0R9X3	Q9JJ54	Heterogeneous nuclear ribonucleoprotein D0	Q9JJ54;M0R9X3	Q9JJ54	Hnrnpd	1.04943	0.464064
A0A0G2JXW4;A0A140TAI3;A0A0G2K7B3;G3V9R8;D3ZW44	A0A0G2JXW4;A0A140TAI3;A0A0G2K7B3;G3V9R8	Heterogeneous nuclear ribonucleoprotein C	A0A0G2JXW4;A0A140TAI3;A0A0G2K7B3;G3V9R8;D3ZW44	A0A0G2JXW4;A0A140TAI3;A0A0G2K7B3;G3V9R8	Hnrnpc	1.1471	0.558044
Q9QX80;Q9Z0U8;O88311;Q9QX81;Q7M032	Q9QX80;Q9Z0U8;O88311;Q9QX81		Q9QX80;Q9Z0U8;O88311;Q9QX81;Q7M032	Q9QX80;Q9Z0U8;O88311;Q9QX81	Hnrnpab;alf-c1	0.971982	0.69683
Q6URK4	Q6URK4	Heterogeneous nuclear ribonucleoprotein A3	Q6URK4	Q6URK4	Hnrnpa3	1.06047	0.420494
F1LNF1;A7VJC2;F1LM82;B2GV69;F1M6C7	F1LNF1;A7VJC2;F1LM82	Heterogeneous nuclear ribonucleoproteins A2/B1	F1LNF1;A7VJC2;F1LM82;B2GV69;F1M6C7	F1LNF1;A7VJC2;F1LM82	Hnrnpa2b1	0.978095	0.774193
Q6P6G9;Q5I0M7;P04256;D4ACJ7;F1M2S4;A0A0G2K3G4	Q6P6G9;Q5I0M7;P04256	Heterogeneous nuclear ribonucleoprotein A1;Heterogeneous nuclear ribonucleoprotein A1, N-terminally processed	Q6P6G9;Q5I0M7;P04256;D4ACJ7;F1M2S4;A0A0G2K3G4	Q6P6G9;Q5I0M7;P04256	Hnrnpa1;Hnrpa1	1.07828	0.708076
F1M3H8	F1M3H8		F1M3H8	F1M3H8	Hnrnpa0	0.878838	0.255487
P23711;O70453	P23711	Heme oxygenase 2	P23711;O70453	P23711	Hmox2	0.989959	0.972536
M0R5I3;M0R953;Q66H40	M0R5I3;M0R953;Q66H40	High mobility group nucleosome-binding domain-containing protein 3	M0R5I3;M0R953;Q66H40	M0R5I3;M0R953;Q66H40	Hmgn3	1.04337	0.636153
P17425;Q68G44;P22791	P17425	Hydroxymethylglutaryl-CoA synthase, cytoplasmic	P17425;Q68G44;P22791	P17425	Hmgcs1	0.979872	0.891115
D3Z937	D3Z937		D3Z937	D3Z937	Hmg20a	0.906141	0.425574
D3ZCR3;B4F758;P63159;A0A0G2K6P4;D3ZXR5;D3ZGW6;D3ZIU9;D3ZC69;M0R7R5;D4A6A9;D3ZLG3;F1LNG6;A0A0G2K6M3;A0A0G2KA73;F1M4J9;D3ZS25;D3ZN59;P52925	D3ZCR3;B4F758;P63159;A0A0G2K6P4;D3ZXR5;D3ZGW6;D3ZIU9	High mobility group protein B1	D3ZCR3;B4F758;P63159;A0A0G2K6P4;D3ZXR5;D3ZGW6;D3ZIU9;D3ZC69;M0R7R5;D4A6A9;D3ZLG3;F1LNG6;A0A0G2K6M3;A0A0G2KA73;F1M4J9;D3ZS25;D3ZN59;P52925	D3ZCR3;B4F758;P63159;A0A0G2K6P4;D3ZXR5;D3ZGW6;D3ZIU9	Hmg1l1;Hmgb1;Hmgb1-ps3;RGD1560584	1.26413	0.27581
A0A0G2K1N3;Q5M893;P19356	A0A0G2K1N3;Q5M893;P19356	Porphobilinogen deaminase	A0A0G2K1N3;Q5M893;P19356	A0A0G2K1N3;Q5M893;P19356	Hmbs	1.07522	0.0247521
P05708	P05708	Hexokinase-1	P05708	P05708	Hk1	0.682788	0.0571514
M0RAQ6;P27881;O54892;A0A0G2JST6;A0A0G2JTY2;P27926;Q7M042;REV__A0A0G2K9J8;REV__A1A5P5;REV__F1M3U9	M0RAQ6	Hexokinase	M0RAQ6;P27881;O54892;A0A0G2JST6;A0A0G2JTY2;P27926;Q7M042;REV__A0A0G2K9J8;REV__A1A5P5;REV__F1M3U9	M0RAQ6	Hk1	1.01125	0.921262
D3ZJ08	D3ZJ08	Histone H3	D3ZJ08	D3ZJ08	Hist2h3c2	1.28475	0.108065
D4ACV3;K7S2S2;P0CC09;P02262;K7R8M0;A9UMV8;P0C170;P0C169	D4ACV3;K7S2S2;P0CC09;P02262;K7R8M0;A9UMV8;P0C170;P0C169	Histone H2A;Histone H2A type 2-A;Histone H2A type 1;Histone H2A.J;Histone H2A type 1-E;Histone H2A type 1-C	D4ACV3;K7S2S2;P0CC09;P02262;K7R8M0;A9UMV8;P0C170;P0C169	D4ACV3;K7S2S2;P0CC09;P02262;K7R8M0;A9UMV8;P0C170;P0C169	Hist2h2ac;Hist2h2aa2;Hist2h2aa3;Hist1h2ao;H2afj	0.87613	0.152917
P62804;Q5BM22	P62804	Histone H4;Osteogenic growth peptide	P62804;Q5BM22	P62804	Hist1h4b	0.921941	0.617925
M0R4L7;G3V9C7;G3V8B3;D3ZWM5;A0A0G2JXE0;D3ZNH4;A0A0G2JXI9;Q00715;Q00729;A0A0G2K7R1	M0R4L7;G3V9C7;G3V8B3;D3ZWM5;A0A0G2JXE0;D3ZNH4;A0A0G2JXI9;Q00715;Q00729	Histone H2B;Histone H2B type 1;Histone H2B type 1-A	M0R4L7;G3V9C7;G3V8B3;D3ZWM5;A0A0G2JXE0;D3ZNH4;A0A0G2JXI9;Q00715;Q00729;A0A0G2K7R1	M0R4L7;G3V9C7;G3V8B3;D3ZWM5;A0A0G2JXE0;D3ZNH4;A0A0G2JXI9;Q00715;Q00729	Hist1h2bl;Hist1h2bk;LOC100910200;Hist1h2bb;Hist1h2bo;Hist1h2ba	0.96249	0.824604
D3ZBN0	D3ZBN0	Histone H1.5	D3ZBN0	D3ZBN0	Hist1h1b	1.07882	0.717569
B5DFK5;F1LML7;Q99PW9	B5DFK5;F1LML7;Q99PW9		B5DFK5;F1LML7;Q99PW9	B5DFK5;F1LML7;Q99PW9	Hip1r	1.12905	0.390829
F1M9G8;Q8K3P7;A0A0G2K7W8	F1M9G8;Q8K3P7;A0A0G2K7W8	Histidine triad nucleotide-binding protein 3	F1M9G8;Q8K3P7;A0A0G2K7W8	F1M9G8;Q8K3P7;A0A0G2K7W8	Hint3	0.759729	0.0637204
D4AB01	D4AB01		D4AB01	D4AB01	Hint2	0.899351	0.174452
P62959;D4A269	P62959;D4A269	Histidine triad nucleotide-binding protein 1	P62959;D4A269	P62959;D4A269	Hint1	1.2773	0.4375
Q5XIE6	Q5XIE6	3-hydroxyisobutyryl-CoA hydrolase, mitochondrial	Q5XIE6	Q5XIE6	Hibch	0.93188	0.5554
P29266	P29266	3-hydroxyisobutyrate dehydrogenase, mitochondrial	P29266	P29266	Hibadh	1.42442	0.0694606
A0A140TAH1;Q9JJ50	A0A140TAH1;Q9JJ50	Hepatocyte growth factor-regulated tyrosine kinase substrate	A0A140TAH1;Q9JJ50	A0A140TAH1;Q9JJ50	Hgs	0.878695	0.276492
D3ZEI4	D3ZEI4		D3ZEI4	D3ZEI4	Hepacam	0.992564	0.960987
B4F7C7	B4F7C7		B4F7C7	B4F7C7	Hebp1	0.936554	0.789746
Q3KRF2;Q9Z1A6;Q6P513	Q3KRF2;Q9Z1A6	Vigilin	Q3KRF2;Q9Z1A6;Q6P513	Q3KRF2;Q9Z1A6	Hdlbp	0.734963	0.115385
Q6QI86;Q6AYR6;P85007	Q6QI86;Q6AYR6	Haloacid dehalogenase-like hydrolase domain-containing protein 2	Q6QI86;Q6AYR6;P85007	Q6QI86;Q6AYR6	Hdhd2	0.879991	0.127355
Q923W4;A0A0G2JYC7;Q925G1	Q923W4	Hepatoma-derived growth factor-related protein 3	Q923W4;A0A0G2JYC7;Q925G1	Q923W4	Hdgfrp3	0.922725	0.820597
D3ZKT8	D3ZKT8		D3ZKT8	D3ZKT8	Hddc2	1.23784	0.338902
A0A1L5YJQ7;A0A0G2QC41;D3ZVD8	A0A1L5YJQ7;A0A0G2QC41;D3ZVD8		A0A1L5YJQ7;A0A0G2QC41;D3ZVD8	A0A1L5YJQ7;A0A0G2QC41;D3ZVD8	Hdac6	1.06952	0.335616
F7ENH8;B1WBY8;D3ZVU7;Q4QQW4;Q99PA1;A0A0G2JXA4;Q99PA2	F7ENH8;B1WBY8;D3ZVU7;Q4QQW4	Histone deacetylase;Histone deacetylase 1	F7ENH8;B1WBY8;D3ZVU7;Q4QQW4;Q99PA1;A0A0G2JXA4;Q99PA2	F7ENH8;B1WBY8;D3ZVU7;Q4QQW4	Hdac2;Hdac1l;Hdac1	0.756018	0.503643
B2GUW3	B2GUW3		B2GUW3	B2GUW3	Hdac11	1.2448	0.310678
A0A0H2UHH6;Q9JKA7;Q9JKA8	A0A0H2UHH6;Q9JKA7	Potassium/sodium hyperpolarization-activated cyclic nucleotide-gated channel 4	A0A0H2UHH6;Q9JKA7;Q9JKA8	A0A0H2UHH6;Q9JKA7	Hcn4	0.939663	0.611234
A0A0G2K2P6;Q6AXM7	A0A0G2K2P6;Q6AXM7	HBS1-like protein	A0A0G2K2P6;Q6AXM7	A0A0G2K2P6;Q6AXM7	Hbs1l	1.07075	0.795875
Q63011;Q6PDU6;Q62670	Q63011;Q6PDU6;Q62670		Q63011;Q6PDU6;Q62670	Q63011;Q6PDU6;Q62670	Hbb-b1;0 beta-2 globin	1.27119	0.40112
P02091;A0A0G2JSW3	P02091;A0A0G2JSW3	Hemoglobin subunit beta-1	P02091;A0A0G2JSW3	P02091;A0A0G2JSW3	Hbb	1.18692	0.468792
B1H216;P01946	B1H216;P01946	Hemoglobin subunit alpha-1/2	B1H216;P01946	B1H216;P01946	Hba1	0.876307	0.374355
Q4QQV4;F1M9C9;Q5EB72	Q4QQV4		Q4QQV4;F1M9C9;Q5EB72	Q4QQV4	Hars	0.728622	0.0774356
D3Z9H2;REV__Q8R2E7	D3Z9H2		D3Z9H2;REV__Q8R2E7	D3Z9H2	Hapln4	0.839571	0.0159051
P03994;A1A5N6	P03994;A1A5N6	Hyaluronan and proteoglycan link protein 1	P03994;A1A5N6	P03994;A1A5N6	Hapln1	1.12541	0.0661841
F1LQI1;O35952	F1LQI1;O35952	Hydroxyacylglutathione hydrolase, mitochondrial	F1LQI1;O35952	F1LQI1;O35952	Hagh	0.927585	0.288461
Q60587;A0A0G2K330;A1EC95	Q60587;A0A0G2K330	Trifunctional enzyme subunit beta, mitochondrial;3-ketoacyl-CoA thiolase	Q60587;A0A0G2K330;A1EC95	Q60587;A0A0G2K330	Hadhb	0.95861	0.223302
Q64428;Q99521	Q64428	Trifunctional enzyme subunit alpha, mitochondrial;Long-chain enoyl-CoA hydratase;Long chain 3-hydroxyacyl-CoA dehydrogenase	Q64428;Q99521	Q64428	Hadha	0.846469	0.0704262
Q9WVK7	Q9WVK7	Hydroxyacyl-coenzyme A dehydrogenase, mitochondrial	Q9WVK7	Q9WVK7	Hadh	0.952887	0.89758
D3ZK97;B0BMY8;P84245;M0RBX6;A0A0G2K0N8;A0A0G2K9I5;D3ZCY4;A0A0G2K5X7;A0A0G2K0W2	D3ZK97;B0BMY8;P84245;M0RBX6;A0A0G2K0N8	Histone H3;Histone H3.3	D3ZK97;B0BMY8;P84245;M0RBX6;A0A0G2K0N8;A0A0G2K9I5;D3ZCY4;A0A0G2K5X7;A0A0G2K0W2	D3ZK97;B0BMY8;P84245;M0RBX6;A0A0G2K0N8	H3f3c;H3f3b;Hist1h3e	0.902364	0.645582
A0A0A0MXW3;D4AEC0;P0C0S7	A0A0A0MXW3;D4AEC0;P0C0S7	Histone H2A;Histone H2A.Z	A0A0A0MXW3;D4AEC0;P0C0S7	A0A0A0MXW3;D4AEC0;P0C0S7	H2afz;H2afv	1.09232	0.248069
A0A140TAB4;Q02874	A0A140TAB4;Q02874	Core histone macro-H2A.1	A0A140TAB4;Q02874	A0A140TAB4;Q02874	H2afy	1.05005	0.859368
D3ZXP3	D3ZXP3	Histone H2A	D3ZXP3	D3ZXP3	H2afx	0.925464	0.313531
P43278	P43278	Histone H1.0;Histone H1.0, N-terminally processed	P43278	P43278	H1f0	0.754005	0.318985
A2RRU1	A2RRU1	Glycogen [starch] synthase, muscle	A2RRU1	A2RRU1	Gys1	1.15077	0.48053
Q71RR7;E9PTV0	Q71RR7;E9PTV0		Q71RR7;E9PTV0	Q71RR7;E9PTV0	Guk1	1.18178	0.0374411
Q8CH85;Q80WY5;Q80WY4;P20595	Q8CH85;Q80WY5;Q80WY4;P20595	Guanylate cyclase soluble subunit beta-1	Q8CH85;Q80WY5;Q80WY4;P20595	Q8CH85;Q80WY5;Q80WY4;P20595	Gucy1b3	0.894158	0.645878
D3ZD80	D3ZD80		D3ZD80	D3ZD80	Gtf3c4	0.84329	0.110912
A0A0G2K4T7;Q5U2Y1	A0A0G2K4T7;Q5U2Y1	General transcription factor II-I	A0A0G2K4T7;Q5U2Y1	A0A0G2K4T7;Q5U2Y1	Gtf2i	0.973987	0.924481
A0A0G2K6H2;P57113	A0A0G2K6H2;P57113	Maleylacetoacetate isomerase	A0A0G2K6H2;P57113	A0A0G2K6H2;P57113	Gstz1	0.797117	0.251004
D3Z8I7	D3Z8I7		D3Z8I7	D3Z8I7	Gstt3	0.932981	0.616034
B6DYQ9;P30713;A0A0G2JZV9;A0A0G2K3C6;REV__Q6IFU8;REV__A0A0G2K9Q9;REV__Q6IFV1	B6DYQ9;P30713;A0A0G2JZV9	Glutathione S-transferase theta-2	B6DYQ9;P30713;A0A0G2JZV9;A0A0G2K3C6;REV__Q6IFU8;REV__A0A0G2K9Q9;REV__Q6IFV1	B6DYQ9;P30713;A0A0G2JZV9	Gstt2	1.12766	0.0695493
B6DYQ7;P04906;D4A8S2;A0A0G2K4Q5	B6DYQ7;P04906	Glutathione S-transferase P	B6DYQ7;P04906;D4A8S2;A0A0G2K4Q5	B6DYQ7;P04906	Gstp1	1.13498	0.141922
B6DYQ5;Q9Z339;A0A0G2JTY5;A0A096MJC4;B6DYQ6;Q6AXV9	B6DYQ5;Q9Z339	Glutathione S-transferase omega-1	B6DYQ5;Q9Z339;A0A0G2JTY5;A0A096MJC4;B6DYQ6;Q6AXV9	B6DYQ5;Q9Z339	Gsto1	0.878319	0.288376
Q9Z1B2;Q7M0B6	Q9Z1B2	Glutathione S-transferase Mu 5	Q9Z1B2;Q7M0B6	Q9Z1B2	Gstm5	1.03851	0.64735
P08009	P08009	Glutathione S-transferase Yb-3	P08009	P08009	Gstm3	0.891185	0.28298
Q6LDP3;P04905;G3V983;B6DYQ1;Q7M0F1	Q6LDP3;P04905;G3V983;B6DYQ1	Glutathione S-transferase Mu 1	Q6LDP3;P04905;G3V983;B6DYQ1;Q7M0F1	Q6LDP3;P04905;G3V983;B6DYQ1	Gstm1	0.699727	0.33431
B6DYQ0;P24473	B6DYQ0;P24473	Glutathione S-transferase kappa 1	B6DYQ0;P24473	B6DYQ0;P24473	Gstk1	0.995812	0.97658
A9UMW1;P14942;Q6TUG1	A9UMW1;P14942	Glutathione S-transferase;Glutathione S-transferase alpha-4	A9UMW1;P14942;Q6TUG1	A9UMW1;P14942	Gsta4	1.06524	0.584913
B6DYP8;P04904;Q9JLX3;A0A0G2JVT2;A0A0G2JTB1;P46418;A0A0G2K8Q5;Q498T5;F7F2H5;Q4FZZ3;B6DYP7;P04903;P00502;Q63232;Q9JLQ6;Q7M0F7;D3ZD94	B6DYP8;P04904;Q9JLX3;A0A0G2JVT2	Glutathione S-transferase;Glutathione S-transferase alpha-3	B6DYP8;P04904;Q9JLX3;A0A0G2JVT2;A0A0G2JTB1;P46418;A0A0G2K8Q5;Q498T5;F7F2H5;Q4FZZ3;B6DYP7;P04903;P00502;Q63232;Q9JLQ6;Q7M0F7;D3ZD94	B6DYP8;P04904;Q9JLX3;A0A0G2JVT2	Gsta1;Gsta3	0.741124	0.0619612
P46413	P46413	Glutathione synthetase	P46413	P46413	Gss	0.882421	0.45968
F1LRE1;A0A0G2JU71;P70619	F1LRE1;A0A0G2JU71;P70619	Glutathione reductase	F1LRE1;A0A0G2JU71;P70619	F1LRE1;A0A0G2JU71;P70619	Gsr	1.44553	0.0835864
Q6AYD5;A0A096MJE3	Q6AYD5		Q6AYD5;A0A096MJE3	Q6AYD5	Gspt1	0.92943	0.34426
Q68FP1	Q68FP1	Gelsolin	Q68FP1	Q68FP1	Gsn	0.927364	0.188854
A0A0G2JSH4;P18266;A0A0G2KB98	A0A0G2JSH4;P18266;A0A0G2KB98	Glycogen synthase kinase-3 beta	A0A0G2JSH4;P18266;A0A0G2KB98	A0A0G2JSH4;P18266;A0A0G2KB98	Gsk3b	0.961702	0.549849
A0A0G2K7W7;P18265	A0A0G2K7W7;P18265	Glycogen synthase kinase-3 alpha	A0A0G2K7W7;P18265	A0A0G2K7W7;P18265	Gsk3a	1.02922	0.780861
A0A0G2JZA2;P97576	A0A0G2JZA2;P97576	GrpE protein homolog 1, mitochondrial	A0A0G2JZA2;P97576	A0A0G2JZA2;P97576	Grpel1	0.654517	0.119184
P35400;D3ZMI1;F1LZS5;F1LRA6;P35349;P70579	P35400;D3ZMI1	Metabotropic glutamate receptor 7	P35400;D3ZMI1;F1LZS5;F1LRA6;P35349;P70579	P35400;D3ZMI1	Grm7	0.973618	0.84672
B2CZC8;P31424;A0A0H2UHW6;A0A0H2UHN1;G3V7U1;P23385	B2CZC8;P31424;A0A0H2UHW6;A0A0H2UHN1	Metabotropic glutamate receptor 5	B2CZC8;P31424;A0A0H2UHW6;A0A0H2UHN1;G3V7U1;P23385	B2CZC8;P31424;A0A0H2UHW6;A0A0H2UHN1	Grm5	1.10078	0.0822287
A0A0G2JV93;P31422	A0A0G2JV93;P31422	Metabotropic glutamate receptor 3	A0A0G2JV93;P31422	A0A0G2JV93;P31422	Grm3	1.56151	0.0777799
P31421	P31421	Metabotropic glutamate receptor 2	P31421	P31421	Grm2	0.722985	0.282781
Q792R1;F1LNP2;P97548;P97549;A0A0G2K6E5;Q66HL7;P97711;Q62833	Q792R1;F1LNP2;P97548;P97549;A0A0G2K6E5;Q66HL7;P97711;Q62833	G protein-coupled receptor kinase 6;G protein-coupled receptor kinase 5	Q792R1;F1LNP2;P97548;P97549;A0A0G2K6E5;Q66HL7;P97711;Q62833	Q792R1;F1LNP2;P97548;P97549;A0A0G2K6E5;Q66HL7;P97711;Q62833	Grk6;Grk5	1.32072	0.077867
Q9JHZ4	Q9JHZ4	GRIP1-associated protein 1	Q9JHZ4	Q9JHZ4	Gripap1	0.904841	0.682717
G3V746;Q00960	G3V746;Q00960	Glutamate receptor ionotropic, NMDA 2B	G3V746;Q00960	G3V746;Q00960	Grin2b	1.03213	0.888683
G3V9C5;Q00959	G3V9C5;Q00959	Glutamate receptor ionotropic, NMDA 2A	G3V9C5;Q00959	G3V9C5;Q00959	Grin2a	1.06276	0.68485
Q62683;P35439;Q62648;Q8R408	Q62683;P35439;Q62648	Glutamate receptor ionotropic, NMDA 1	Q62683;P35439;Q62648;Q8R408	Q62683;P35439;Q62648	Grin1	0.914424	0.271621
G3V6W1;P19493;Q566D4	G3V6W1;P19493	Glutamate receptor 4	G3V6W1;P19493;Q566D4	G3V6W1;P19493	Gria4	0.996695	0.976976
G3V6Z5	G3V6Z5		G3V6Z5	G3V6Z5	Gria3	1.06373	0.362803
G3V914	G3V914		G3V914	G3V914	Gria2	0.809679	0.300554
F1LNE4;P19491;Q9QXM5;Q9QXM7	F1LNE4;P19491	Glutamate receptor 2	F1LNE4;P19491;Q9QXM5;Q9QXM7	F1LNE4;P19491	Gria2	0.915454	0.714605
P19490;M0R5P7;A0A0G2K798	P19490;M0R5P7;A0A0G2K798	Glutamate receptor 1	P19490;M0R5P7;A0A0G2K798	P19490;M0R5P7;A0A0G2K798	Gria1	0.963939	0.818143
B0BN46	B0BN46		B0BN46	B0BN46	Grhpr	1.0472	0.231909
P62994;Q63058	P62994	Growth factor receptor-bound protein 2	P62994;Q63058	P62994	Grb2	1.00436	0.965302
A0A0G2K398;F8WFK6;P36970;A0A0G2KAD1	A0A0G2K398;F8WFK6;P36970	Glutathione peroxidase;Phospholipid hydroperoxide glutathione peroxidase, mitochondrial	A0A0G2K398;F8WFK6;P36970;A0A0G2KAD1	A0A0G2K398;F8WFK6;P36970	Gpx4	0.83203	0.163201
M0RAM5;P04041;Q6PDW8	M0RAM5;P04041;Q6PDW8	Glutathione peroxidase 1;Glutathione peroxidase	M0RAM5;P04041;Q6PDW8	M0RAM5;P04041;Q6PDW8	Gpx1	1.14515	0.452413
P25409	P25409	Alanine aminotransferase 1	P25409	P25409	Gpt	0.963691	0.696951
G3V9X2;Q9R080	G3V9X2;Q9R080	G-protein-signaling modulator 1	G3V9X2;Q9R080	G3V9X2;Q9R080	Gpsm1	0.946665	0.344692
A0A0G2JW80;A0A0G2JT06;P97834	A0A0G2JW80;A0A0G2JT06;P97834	COP9 signalosome complex subunit 1	A0A0G2JW80;A0A0G2JT06;P97834	A0A0G2JW80;A0A0G2JT06;P97834	Gps1	0.997905	0.993253
D4A3F5;A0A0G2K4B0;B2RZ13	D4A3F5;A0A0G2K4B0;B2RZ13		D4A3F5;A0A0G2K4B0;B2RZ13	D4A3F5;A0A0G2K4B0;B2RZ13	Gprc5b	0.968343	0.849763
B4F7C1;Q9QYC5	B4F7C1;Q9QYC5	Prosaposin receptor GPR37L1	B4F7C1;Q9QYC5	B4F7C1;Q9QYC5	Gpr37l1	0.961782	0.724021
A0A0A0MY13;D4A6L0	A0A0A0MY13;D4A6L0	Probable G-protein coupled receptor 158	A0A0A0MY13;D4A6L0	A0A0A0MY13;D4A6L0	Gpr158	1.17098	0.59392
E9PSV8;Q9JJK1	E9PSV8;Q9JJK1	Neuronal membrane glycoprotein M6-b	E9PSV8;Q9JJK1	E9PSV8;Q9JJK1	Gpm6b	1.07265	0.368664
Q812E9;A0A1B0GWN8	Q812E9;A0A1B0GWN8	Neuronal membrane glycoprotein M6-a	Q812E9;A0A1B0GWN8	Q812E9;A0A1B0GWN8	Gpm6a	0.999041	0.965913
Q6P6V0	Q6P6V0	Glucose-6-phosphate isomerase	Q6P6V0	Q6P6V0	Gpi	0.893353	0.0697563
Q03555;B3GS92;F1MA86;M0R423	Q03555;B3GS92;F1MA86;M0R423	Gephyrin;Molybdopterin adenylyltransferase;Molybdopterin molybdenumtransferase	Q03555;B3GS92;F1MA86;M0R423	Q03555;B3GS92;F1MA86;M0R423	Gphn	0.91702	0.150453
P35571;A0A0G2K0Z7;A0A0G2K1F9;F1LNI0;Q6LCP5	P35571;A0A0G2K0Z7;A0A0G2K1F9;F1LNI0	Glycerol-3-phosphate dehydrogenase, mitochondrial;Glycerol-3-phosphate dehydrogenase	P35571;A0A0G2K0Z7;A0A0G2K1F9;F1LNI0;Q6LCP5	P35571;A0A0G2K0Z7;A0A0G2K1F9;F1LNI0	Gpd2	1.09164	0.417749
D3ZAP9	D3ZAP9	Glycerol-3-phosphate dehydrogenase [NAD(+)]	D3ZAP9	D3ZAP9	Gpd1l	0.913401	0.289232
O35077	O35077	Glycerol-3-phosphate dehydrogenase [NAD(+)], cytoplasmic	O35077	O35077	Gpd1	0.746391	0.231049
Q642B0;A0A096MJY1	Q642B0;A0A096MJY1		Q642B0;A0A096MJY1	Q642B0;A0A096MJY1	Gpc4;Gpc6	0.983467	0.644885
P00507	P00507	Aspartate aminotransferase, mitochondrial	P00507	P00507	Got2	0.982456	0.664023
P13221	P13221	Aspartate aminotransferase, cytoplasmic	P13221	P13221	Got1	0.783969	0.492382
O35165	O35165	Golgi SNAP receptor complex member 2	O35165	O35165	Gosr2	1.4244	0.309973
Q68G33;Q9R064;F6T071	Q68G33;Q9R064;F6T071	Golgi reassembly-stacking protein 2	Q68G33;Q9R064;F6T071	Q68G33;Q9R064;F6T071	Gorasp2	1.04189	0.885319
Q569C9;Q9ERE4;A0A0G2K9Q1;Q66H74	Q569C9;Q9ERE4	Golgi phosphoprotein 3	Q569C9;Q9ERE4;A0A0G2K9Q1;Q66H74	Q569C9;Q9ERE4	Golph3	1.00341	0.985285
B5DFC6;M0RCH5	B5DFC6;M0RCH5	Glucosamine-6-phosphate isomerase	B5DFC6;M0RCH5	B5DFC6;M0RCH5	Gnpda1	0.823389	0.424422
A0A0G2K6Q5;Q6MG06;Q5XI09;A0A0G2K444	A0A0G2K6Q5;Q6MG06;Q5XI09;A0A0G2K444	Guanine nucleotide-binding protein-like 1	A0A0G2K6Q5;Q6MG06;Q5XI09;A0A0G2K444	A0A0G2K6Q5;Q6MG06;Q5XI09;A0A0G2K444	Gnl1	1.20362	0.105397
P43425;A0A0G2JSR6	P43425;A0A0G2JSR6	Guanine nucleotide-binding protein G(I)/G(S)/G(O) subunit gamma-7	P43425;A0A0G2JSR6	P43425;A0A0G2JSR6	Gng7	1.13347	0.392854
Q45QK8;F2Z3T8;P63219	Q45QK8;F2Z3T8;P63219	Guanine nucleotide-binding protein subunit gamma;Guanine nucleotide-binding protein G(I)/G(S)/G(O) subunit gamma-5	Q45QK8;F2Z3T8;P63219	Q45QK8;F2Z3T8;P63219	Gng5;LOC100360499	1.16348	0.233888
M0R809;O35357	M0R809;O35357	Guanine nucleotide-binding protein subunit gamma	M0R809;O35357	M0R809;O35357	Gng4	0.853237	0.0960735
G3V8K2;O35356	G3V8K2;O35356	Guanine nucleotide-binding protein subunit gamma	G3V8K2;O35356	G3V8K2;O35356	Gng3	0.934595	0.632846
Q45QK6;O35355;M0RBJ0	Q45QK6;O35355;M0RBJ0	Guanine nucleotide-binding protein subunit gamma	Q45QK6;O35355;M0RBJ0	Q45QK6;O35355;M0RBJ0	Gng2	1.3782	0.0300159
G3V8Y0	G3V8Y0		G3V8Y0	G3V8Y0	Gng13	0.944375	0.417952
G3V6P8;Q45QK0;O35359	G3V6P8	Guanine nucleotide-binding protein subunit gamma	G3V6P8;Q45QK0;O35359	G3V6P8	Gng12	0.990181	0.856641
Q3KRE3;Q45QK2;O35358	Q3KRE3	Guanine nucleotide-binding protein subunit gamma	Q3KRE3;Q45QK2;O35358	Q3KRE3	Gng10	0.948387	0.354171
M0RAX4;D3ZZ54;P62882;Q45QL0	M0RAX4;D3ZZ54;P62882;Q45QL0	Guanine nucleotide-binding protein subunit beta-5	M0RAX4;D3ZZ54;P62882;Q45QL0	M0RAX4;D3ZZ54;P62882;Q45QL0	Gnb5	0.788194	0.140924
O35353;A0A0G2K8M9;Q45QL2;D4A752;F7FLS6;Q3LUD4	O35353;A0A0G2K8M9;Q45QL2	Guanine nucleotide-binding protein subunit beta-4	O35353;A0A0G2K8M9;Q45QL2;D4A752;F7FLS6;Q3LUD4	O35353;A0A0G2K8M9;Q45QL2	Gnb4	0.912526	0.503431
P63245;A0A0G2JZE6;A0A0G2JY24	P63245;A0A0G2JZE6	Guanine nucleotide-binding protein subunit beta-2-like 1;Guanine nucleotide-binding protein subunit beta-2-like 1, N-terminally processed	P63245;A0A0G2JZE6;A0A0G2JY24	P63245;A0A0G2JZE6	Gnb2l1	0.905589	0.294533
P54313;Q45QL6;Q91XL4	P54313;Q45QL6	Guanine nucleotide-binding protein G(I)/G(S)/G(T) subunit beta-2	P54313;Q45QL6;Q91XL4	P54313;Q45QL6	Gnb2	0.940006	0.440939
P54311;Q45QL8;P52287;Q9QX36;Q45QL4;Q9QX35	P54311	Guanine nucleotide-binding protein G(I)/G(S)/G(T) subunit beta-1	P54311;Q45QL8;P52287;Q9QX36;Q45QL4;Q9QX35	P54311	Gnb1	0.96452	0.314544
P19627;Q45QM2;D4IGX4;D3ZAF7;Q63210;Q6EV76	P19627	Guanine nucleotide-binding protein G(z) subunit alpha	P19627;Q45QM2;D4IGX4;D3ZAF7;Q63210;Q6EV76	P19627	Gnaz	0.895549	0.0813853
B0BMW4;P63095;B4F771;Q63803;M0R9J4;Q9JLG1;A0A0G2JWA1	B0BMW4;P63095;B4F771;Q63803	Guanine nucleotide-binding protein G(s) subunit alpha isoforms short;Guanine nucleotide-binding protein G(s) subunit alpha isoforms XLas	B0BMW4;P63095;B4F771;Q63803;M0R9J4;Q9JLG1;A0A0G2JWA1	B0BMW4;P63095;B4F771;Q63803	Gnas	1.0532	0.0209941
D4AE68;P82471;Q45QM4;Q7M0H6;Q63229;REV__Q5U2Y2;Q9ER30	D4AE68;P82471;Q45QM4	Guanine nucleotide-binding protein G(q) subunit alpha	D4AE68;P82471;Q45QM4;Q7M0H6;Q63229;REV__Q5U2Y2;Q9ER30	D4AE68;P82471;Q45QM4	Gnaq	1.03897	0.413984
P59215;Q8R4R4;Q8R4R5	P59215	Guanine nucleotide-binding protein G(o) subunit alpha	P59215;Q8R4R4;Q8R4R5	P59215	Gnao1	0.951355	0.754364
G3V8E8;A0A0G2K526;P38406;A0A0G2K795	G3V8E8;A0A0G2K526;P38406;A0A0G2K795	Guanine nucleotide-binding protein G(olf) subunit alpha	G3V8E8;A0A0G2K526;P38406;A0A0G2K795	G3V8E8;A0A0G2K526;P38406;A0A0G2K795	Gnal	0.785605	0.0678283
Q45QM8;P08753	Q45QM8;P08753	Guanine nucleotide-binding protein G(k) subunit alpha	Q45QM8;P08753	Q45QM8;P08753	Gnai3	0.91731	0.404843
Q45QN0;P04897;Q5EEY4;Q5EEY3;D4AA42;D3ZSS5;P29348	Q45QN0;P04897;Q5EEY4	Guanine nucleotide-binding protein G(i) subunit alpha-2	Q45QN0;P04897;Q5EEY4;Q5EEY3;D4AA42;D3ZSS5;P29348	Q45QN0;P04897;Q5EEY4	Gnai2	0.940689	0.310471
P10824	P10824	Guanine nucleotide-binding protein G(i) subunit alpha-1	P10824	P10824	Gnai1	0.953983	0.800432
Q6Q7Y5	Q6Q7Y5	Guanine nucleotide-binding protein subunit alpha-13	Q6Q7Y5	Q6Q7Y5	Gna13	0.771748	0.151807
G3V6Q6;Q9JID2	G3V6Q6;Q9JID2	Guanine nucleotide-binding protein subunit alpha-11	G3V6Q6;Q9JID2	G3V6Q6;Q9JID2	Gna11	0.711565	0.0725881
A0A0G2K2C2;Q4V7C6;A0A096MJ75;A0A096MJK6	A0A0G2K2C2;Q4V7C6;A0A096MJ75	GMP synthase [glutamine-hydrolyzing]	A0A0G2K2C2;Q4V7C6;A0A096MJ75;A0A096MJK6	A0A0G2K2C2;Q4V7C6;A0A096MJ75	Gmps	0.966604	0.803873
F1LRV6;Q9Z244	F1LRV6;Q9Z244	GMP reductase;GMP reductase 1	F1LRV6;Q9Z244	F1LRV6;Q9Z244	Gmpr	0.744738	0.331914
A0A0G2K824;Q5XIC1	A0A0G2K824;Q5XIC1	Mannose-1-phosphate guanyltransferase alpha	A0A0G2K824;Q5XIC1	A0A0G2K824;Q5XIC1	Gmppa	1.1535	0.147959
Q63228;M0RDJ4	Q63228;M0RDJ4	Glia maturation factor beta	Q63228;M0RDJ4	Q63228;M0RDJ4	Gmfb	1.0449	0.687114
Q3MHS7;A0A140TAC6;A0A0M6L0M6;P09320	Q3MHS7		Q3MHS7;A0A140TAC6;A0A0M6L0M6;P09320	Q3MHS7	Gmds	0.850726	0.0340173
P09606;D4A526	P09606	Glutamine synthetase	P09606;D4A526	P09606	Glul	1.01653	0.324698
P10860;Q7TPI5	P10860	Glutamate dehydrogenase 1, mitochondrial	P10860;Q7TPI5	P10860	Glud1	0.960632	0.597668
B0BNM9	B0BNM9	Glycolipid transfer protein	B0BNM9	B0BNM9	GLTP	0.981819	0.70621
P13264;A0A0G2K1T0;A0A0G2KAN7	P13264;A0A0G2K1T0;A0A0G2KAN7	Glutaminase kidney isoform, mitochondrial;Glutaminase kidney isoform 68 kDa chain;Glutaminase kidney isoform 65 kDa chain	P13264;A0A0G2K1T0;A0A0G2KAN7	P13264;A0A0G2K1T0;A0A0G2KAN7	Gls	1.29191	0.207915
Q9JLZ1;A0A0G2K5P8	Q9JLZ1;A0A0G2K5P8	Glutaredoxin-3	Q9JLZ1;A0A0G2K5P8	Q9JLZ1;A0A0G2K5P8	Glrx3	1.00393	0.972674
Q9ESH6;Q6AY00	Q9ESH6;Q6AY00	Glutaredoxin-1	Q9ESH6;Q6AY00	Q9ESH6;Q6AY00	Glrx;LOC100360124	0.915856	0.232178
Q5I0D1	Q5I0D1	Glyoxalase domain-containing protein 4	Q5I0D1	Q5I0D1	Glod4	1.10481	0.357941
Q6P7Q4	Q6P7Q4	Lactoylglutathione lyase	Q6P7Q4	Q6P7Q4	Glo1	1.22554	0.638371
D3ZCI0;A0A0G2KA23;A0A0G2K785;Q63060;D3Z8F7	D3ZCI0;A0A0G2KA23;A0A0G2K785;Q63060	Glycerol kinase	D3ZCI0;A0A0G2KA23;A0A0G2K785;Q63060;D3Z8F7	D3ZCI0;A0A0G2KA23;A0A0G2K785;Q63060	Gk	0.851579	0.423785
P08050;Q6Q6S2;REV__M0R7W9;REV__D4A9W0;REV__M0R8V7;F1LTH0	P08050	Gap junction alpha-1 protein	P08050;Q6Q6S2;REV__M0R7W9;REV__D4A9W0;REV__M0R8V7;F1LTH0	P08050	Gja1	1.00236	0.985975
Q9Z272;A0A0G2K527	Q9Z272;A0A0G2K527	ARF GTPase-activating protein GIT1	Q9Z272;A0A0G2K527	Q9Z272;A0A0G2K527	Git1	0.866575	0.584216
F1M018;Q498D9	F1M018;Q498D9	PDZ domain-containing protein GIPC2	F1M018;Q498D9	F1M018;Q498D9	Gipc2	1.17631	0.572157
Q9Z254;D3ZEK6	Q9Z254	PDZ domain-containing protein GIPC1	Q9Z254;D3ZEK6	Q9Z254	Gipc1	0.934914	0.822989
Q5XIA8	Q5XIA8	Growth hormone-inducible transmembrane protein	Q5XIA8	Q5XIA8	Ghitm	1.75719	0.341332
Q99MZ4	Q99MZ4	Gamma-glutamyltransferase 7;Gamma-glutamyltransferase 7 heavy chain;Gamma-glutamyltransferase 7 light chain	Q99MZ4	Q99MZ4	Ggt7	0.917228	0.606056
A0A0G2JV04;D3ZHG8;A0A0G2JYM3;G3V8F7	A0A0G2JV04;D3ZHG8		A0A0G2JV04;D3ZHG8;A0A0G2JYM3;G3V8F7	A0A0G2JV04;D3ZHG8	Gga3	0.954734	0.853126
Q5FVF3	Q5FVF3		Q5FVF3	Q5FVF3	Gga1	0.984765	0.856401
P47819;A1E251;A1E252;A0A1W2Q6C8;A7REI0;A0A0G2JUR6;A0A0G2JUU5;Q6IG09;A7M776;Q6IFT2;A7M746;A7M777;Q6IG08;A0A0U1RRN6;A0A0G2K4H7;Q3MHU3	P47819;A1E251	Glial fibrillary acidic protein	P47819;A1E251;A1E252;A0A1W2Q6C8;A7REI0;A0A0G2JUR6;A0A0G2JUU5;Q6IG09;A7M776;Q6IFT2;A7M746;A7M777;Q6IG08;A0A0U1RRN6;A0A0G2K4H7;Q3MHU3	P47819;A1E251	Gfap	0.778068	0.453418
F1LXF5	F1LXF5		F1LXF5	F1LXF5	Get4	1.1888	0.130992
Q0VGK4;A0A0G2K080;A0A0G2K8E7	Q0VGK4;A0A0G2K080;A0A0G2K8E7	Glycerophosphodiester phosphodiesterase domain-containing protein 1	Q0VGK4;A0A0G2K080;A0A0G2K8E7	Q0VGK4;A0A0G2K080;A0A0G2K8E7	Gdpd1	0.99149	0.865007
P50399	P50399	Rab GDP dissociation inhibitor beta	P50399	P50399	Gdi2	0.964298	0.415123
P50398;Q5BK95	P50398	Rab GDP dissociation inhibitor alpha	P50398;Q5BK95	P50398	Gdi1	1.15136	0.616199
M0R5Q9;Q9JL55	M0R5Q9;Q9JL55	Glycerophosphodiester phosphodiesterase 1	M0R5Q9;Q9JL55	M0R5Q9;Q9JL55	Gde1	1.03853	0.611552
B4F774	B4F774		B4F774	B4F774	Gdap1l1	0.854653	0.232641
D4A5X7	D4A5X7		D4A5X7	D4A5X7	Gdap1	1.04885	0.367567
Q9JKB7;Q9WTT6	Q9JKB7;Q9WTT6	Guanine deaminase	Q9JKB7;Q9WTT6	Q9JKB7;Q9WTT6	Gda	0.800719	0.0775113
Q5I0P2;A0A0G2JZ02;Q9QYU8;A0A0G2JYW6	Q5I0P2;A0A0G2JZ02;Q9QYU8	Glycine cleavage system H protein, mitochondrial	Q5I0P2;A0A0G2JZ02;Q9QYU8;A0A0G2JYW6	Q5I0P2;A0A0G2JZ02;Q9QYU8	Gcsh	0.676453	0.00506454
F1LRI5;B5DFK9	F1LRI5;B5DFK9		F1LRI5;B5DFK9	F1LRI5;B5DFK9	Gcn1l1	1.45787	0.00197355
P19468	P19468	Glutamate--cysteine ligase catalytic subunit	P19468	P19468	Gclc	0.972633	0.872795
D3ZT90	D3ZT90		D3ZT90	D3ZT90	Gcdh	1.30899	0.761368
Q68FY4;P04276	Q68FY4;P04276	Vitamin D-binding protein	Q68FY4;P04276	Q68FY4;P04276	Gc	0.907517	0.625544
A0A0G2JTB2;A0A096MIX1;Q5EB55	A0A0G2JTB2;A0A096MIX1;Q5EB55		A0A0G2JTB2;A0A096MIX1;Q5EB55	A0A0G2JTB2;A0A096MIX1;Q5EB55	Gbe1	1.05116	0.676735
Q5RK08;REV__Q6RJR6	Q5RK08		Q5RK08;REV__Q6RJR6	Q5RK08	Gbas	1.03275	0.786479
M0R4R4;M0RD55;A0A0G2JT50;O55148	M0R4R4;M0RD55;A0A0G2JT50;O55148	Growth arrest-specific protein 7	M0R4R4;M0RD55;A0A0G2JT50;O55148	M0R4R4;M0RD55;A0A0G2JT50;O55148	Gas7	1.12416	0.0919997
G3V918;Q5PPK3;B5DEG6	G3V918;Q5PPK3;B5DEG6		G3V918;Q5PPK3;B5DEG6	G3V918;Q5PPK3;B5DEG6	Gart	0.921623	0.230352
Q5I0G4	Q5I0G4	Glycine--tRNA ligase	Q5I0G4	Q5I0G4	Gars	1.34819	0.380478
D4A022	D4A022		D4A022	D4A022	Gapvd1	1.02881	0.668875
P04797;M0R590;D3ZGY4;M0R660;Q0QEU1;E9PTN6;E9PTV9;A0A0G2K8S2;D3ZWV2;F1M2N4;F1LUV3;F1M269;D3ZQT0;C8CHS7;D3ZME3;B1WBQ8;Q9ESV6;Q8K4T8;Q8K4T7	P04797;M0R590;D3ZGY4;M0R660;Q0QEU1;E9PTN6;E9PTV9	Glyceraldehyde-3-phosphate dehydrogenase	P04797;M0R590;D3ZGY4;M0R660;Q0QEU1;E9PTN6;E9PTV9;A0A0G2K8S2;D3ZWV2;F1M2N4;F1LUV3;F1M269;D3ZQT0;C8CHS7;D3ZME3;B1WBQ8;Q9ESV6;Q8K4T8;Q8K4T7	P04797;M0R590;D3ZGY4;M0R660;Q0QEU1;E9PTN6;E9PTV9	Gapdh;LOC685186;Gapdh-ps2;RGD1565368;GAPDH;RGD1564688;RGD1562758	1.22004	0.0358579
P07936;REV__F1M5A4;REV__D3Z8F1	P07936	Neuromodulin	P07936;REV__F1M5A4;REV__D3Z8F1	P07936	Gap43	0.903999	0.247354
D3ZAN3;REV__A0A0G2JW25;REV__D4A237	D3ZAN3		D3ZAN3;REV__A0A0G2JW25;REV__D4A237	D3ZAN3	Ganab	1.40906	0.0280968
Q66HG4	Q66HG4	Aldose 1-epimerase	Q66HG4	Q66HG4	Galm	0.777936	0.126227
Q5RKH2	Q5RKH2		Q5RKH2	Q5RKH2	Galk1	0.974926	0.925055
F1LMD9;P97874;REV__Q5U2V7;REV__E9PSU2	F1LMD9;P97874	Cyclin-G-associated kinase	F1LMD9;P97874;REV__Q5U2V7;REV__E9PSU2	F1LMD9;P97874	Gak	0.990735	0.87287
Q05683	Q05683	Glutamate decarboxylase 2	Q05683	Q05683	Gad2	0.654943	0.166306
C9E895;P18088;B3VQJ0;Q63211;F1M862;B1WBV7	C9E895;P18088;B3VQJ0	Glutamate decarboxylase 1	C9E895;P18088;B3VQJ0;Q63211;F1M862;B1WBV7	C9E895;P18088;B3VQJ0	Gad1	0.737469	0.17091
Q6PW52;P18508;Q562A9	Q6PW52;P18508	Gamma-aminobutyric acid receptor subunit gamma-2	Q6PW52;P18508;Q562A9	Q6PW52;P18508	Gabrg2	0.926133	0.68963
A0A0G2K5D4;A0A0G2K0J9;Q5XPT5;P63079	A0A0G2K5D4;A0A0G2K0J9;Q5XPT5;P63079	Gamma-aminobutyric acid receptor subunit beta-3	A0A0G2K5D4;A0A0G2K0J9;Q5XPT5;P63079	A0A0G2K5D4;A0A0G2K0J9;Q5XPT5;P63079	Gabrb3	0.641642	0.0847465
P63138	P63138	Gamma-aminobutyric acid receptor subunit beta-2	P63138	P63138	Gabrb2	1.04801	0.762425
F1LMU7;F1LNE8;P23576	F1LMU7;F1LNE8;P23576	Gamma-aminobutyric acid receptor subunit alpha-2	F1LMU7;F1LNE8;P23576	F1LMU7;F1LNE8;P23576	Gabra2	0.676997	0.135912
P62813;Q8CJC1	P62813	Gamma-aminobutyric acid receptor subunit alpha-1	P62813;Q8CJC1	P62813	Gabra1	1.2765	0.0305955
A0A0A0MXV8;O88871;Q9QY85	A0A0A0MXV8;O88871	Gamma-aminobutyric acid type B receptor subunit 2	A0A0A0MXV8;O88871;Q9QY85	A0A0A0MXV8;O88871	Gabbr2	0.960539	0.81343
Q6MFX8;Q924M0;Q9Z0U4;Q5CC44;Q5CC43;B5D5S8;Q920D8;A0A0G2JUQ1	Q6MFX8;Q924M0;Q9Z0U4	Gamma-aminobutyric acid type B receptor subunit 1	Q6MFX8;Q924M0;Q9Z0U4;Q5CC44;Q5CC43;B5D5S8;Q920D8;A0A0G2JUQ1	Q6MFX8;Q924M0;Q9Z0U4	Gabbr1	1.52596	0.0824754
P60522;F1M1J6;A0A0G2JU55;P60517	P60522;F1M1J6	Gamma-aminobutyric acid receptor-associated protein-like 2	P60522;F1M1J6;A0A0G2JU55;P60517	P60522;F1M1J6	Gabarapl2;RGD1562165	1.1095	0.588483
Q0VGK0	Q0VGK0	Gamma-aminobutyric acid receptor-associated protein-like 1	Q0VGK0	Q0VGK0	Gabarapl1	1.45132	0.334493
Q6P7A9	Q6P7A9	Lysosomal alpha-glucosidase	Q6P7A9	Q6P7A9	Gaa	0.890247	0.153123
P05370	P05370	Glucose-6-phosphate 1-dehydrogenase	P05370	P05370	G6pdx	0.77351	0.202555
Q6AY21	Q6AY21		Q6AY21	Q6AY21	G3bp2	0.994067	0.92966
Q62844;A0A0G2K2E3;A0A096MKC1;A0A096MKC5;Q6P6U0	Q62844;A0A0G2K2E3;A0A096MKC1	Tyrosine-protein kinase Fyn;Non-specific protein-tyrosine kinase	Q62844;A0A0G2K2E3;A0A096MKC1;A0A096MKC5;Q6P6U0	Q62844;A0A0G2K2E3;A0A096MKC1	Fyn	0.939558	0.616925
D3Z9D2	D3Z9D2		D3Z9D2	D3Z9D2	Fyco1	1.50675	0.487534
P59649	P59649	FXYD domain-containing ion transport regulator 7	P59649	P59649	Fxyd7	1.10272	0.296321
Q91XV6	Q91XV6	FXYD domain-containing ion transport regulator 6	Q91XV6	Q91XV6	Fxyd6	1.29342	0.164406
Q5PQK2;D3ZSS1	Q5PQK2		Q5PQK2;D3ZSS1	Q5PQK2	Fus	0.77539	0.0331176
Q5BJS4	Q5BJS4	FUN14 domain-containing protein 1	Q5BJS4	Q5BJS4	Fundc1	0.756146	0.238985
A0A140TAJ3;Q32PX7	A0A140TAJ3;Q32PX7	Far upstream element-binding protein 1	A0A140TAJ3;Q32PX7	A0A140TAJ3;Q32PX7	Fubp1	1.01189	0.956831
B4F7E0;A0A0G2K675;Q2A121	B4F7E0;A0A0G2K675;Q2A121	Alpha-ketoglutarate-dependent dioxygenase FTO	B4F7E0;A0A0G2K675;Q2A121	B4F7E0;A0A0G2K675;Q2A121	Fto	0.703202	0.0875997
P02793;Q7TP54;M0R6L9;M0R5T8;F1M5T1;M0R597;M0RCS3;D4ADM5	P02793;Q7TP54;M0R6L9;M0R5T8;F1M5T1;M0R597;M0RCS3	Ferritin light chain 1;Protein FAM65B;Ferritin	P02793;Q7TP54;M0R6L9;M0R5T8;F1M5T1;M0R597;M0RCS3;D4ADM5	P02793;Q7TP54;M0R6L9;M0R5T8;F1M5T1;M0R597;M0RCS3	Ftl1;Fam65b;RGD1560687;RGD1566189;LOC100359668;LOC100362384;Ftl1l1	1.07556	0.556914
Q66HI5;A0JPM7;Q6AYV6;Q2TA66;Q5FVS1;P19132;Q6P9V2;Q6LDW6	Q66HI5;A0JPM7;Q6AYV6;Q2TA66;Q5FVS1;P19132;Q6P9V2	Ferritin;Ferritin heavy chain;Ferritin heavy chain, N-terminally processed	Q66HI5;A0JPM7;Q6AYV6;Q2TA66;Q5FVS1;P19132;Q6P9V2;Q6LDW6	Q66HI5;A0JPM7;Q6AYV6;Q2TA66;Q5FVS1;P19132;Q6P9V2	Fth1	0.834731	0.220835
B1H2A2	B1H2A2		B1H2A2	B1H2A2	Fsd1	1.00024	0.994585
P85845;Q80X10	P85845	Fascin	P85845;Q80X10	P85845	Fscn1	0.833889	0.448692
A0A0G2KAM4	A0A0G2KAM4		A0A0G2KAM4	A0A0G2KAM4	Fscn1	0.891624	0.568053
D3ZQY4	D3ZQY4		D3ZQY4	D3ZQY4	Fryl	1.0972	0.592662
D3ZE85	D3ZE85	DOMON domain-containing protein FRRS1L	D3ZE85	D3ZE85	Frrs1l	0.867402	0.647179
F1LZB7	F1LZB7		F1LZB7	F1LZB7	Frmd4b	1.1076	0.281078
G3V7S0;P70627;D4A2Y7	G3V7S0;P70627	Glutamate carboxypeptidase 2	G3V7S0;P70627;D4A2Y7	G3V7S0;P70627	Folh1	0.935115	0.51678
Q5RKJ4;Q04631	Q5RKJ4;Q04631	Protein farnesyltransferase/geranylgeranyltransferase type-1 subunit alpha	Q5RKJ4;Q04631	Q5RKJ4;Q04631	Fnta	0.782038	0.203418
Q8R511;Z4YNH5;F1LZF2	Q8R511;Z4YNH5;F1LZF2	Formin-binding protein 1	Q8R511;Z4YNH5;F1LZF2	Q8R511;Z4YNH5;F1LZF2	Fnbp1	0.953531	0.772714
B2RYN1	B2RYN1		B2RYN1	B2RYN1	Fn3krp	0.923516	0.54672
F1LST1;A0A096P6L8;P04937	F1LST1;A0A096P6L8;P04937	Fibronectin;Anastellin	F1LST1;A0A096P6L8;P04937	F1LST1;A0A096P6L8;P04937	Fn1	1.17461	0.205379
A0A0G2JZV8;Q80WE1;A0A067XMV0;A0A067XMK2;Q8VD80	A0A0G2JZV8;Q80WE1	Fragile X mental retardation protein 1 homolog	A0A0G2JZV8;Q80WE1;A0A067XMV0;A0A067XMK2;Q8VD80	A0A0G2JZV8;Q80WE1	Fmr1	1.0315	0.888702
A0A0G2JYU6;D3ZAZ1	A0A0G2JYU6;D3ZAZ1		A0A0G2JYU6;D3ZAZ1	A0A0G2JYU6;D3ZAZ1	Fmnl1	0.921847	0.460693
Q5XIW9;A0A0G2JXA8;Q9Z2S9	Q5XIW9;A0A0G2JXA8;Q9Z2S9	Flotillin-2	Q5XIW9;A0A0G2JXA8;Q9Z2S9	Q5XIW9;A0A0G2JXA8;Q9Z2S9	Flot2	0.978798	0.854856
Q9Z1E1;Q6P2A7;Q6MG17;A0A0G2JU52	Q9Z1E1;Q6P2A7;Q6MG17	Flotillin-1	Q9Z1E1;Q6P2A7;Q6MG17;A0A0G2JU52	Q9Z1E1;Q6P2A7;Q6MG17	Flot1	0.757584	0.106327
C0JPT7;A0A0H2UHR7;D3ZHA0	C0JPT7		C0JPT7;A0A0H2UHR7;D3ZHA0	C0JPT7	Flna	0.962814	0.818353
D4A4P4;B1WBY2	D4A4P4;B1WBY2		D4A4P4;B1WBY2	D4A4P4;B1WBY2	Flad1	1.08454	0.750493
Q3B7U9	Q3B7U9	Peptidyl-prolyl cis-trans isomerase FKBP8	Q3B7U9	Q3B7U9	Fkbp8	0.862138	0.468214
Q9QVC8	Q9QVC8	Peptidyl-prolyl cis-trans isomerase FKBP4;Peptidyl-prolyl cis-trans isomerase FKBP4, N-terminally processed	Q9QVC8	Q9QVC8	Fkbp4	1.14882	0.387727
G3V6L9;B5DF03	G3V6L9;B5DF03	Peptidyl-prolyl cis-trans isomerase	G3V6L9;B5DF03	G3V6L9;B5DF03	Fkbp3	0.998125	0.975588
D3ZZR9	D3ZZR9	Peptidyl-prolyl cis-trans isomerase	D3ZZR9	D3ZZR9	Fkbp2	1.31325	0.194615
Q62658	Q62658	Peptidyl-prolyl cis-trans isomerase FKBP1A	Q62658	Q62658	Fkbp1a	0.978964	0.847286
P84817	P84817	Mitochondrial fission 1 protein	P84817	P84817	Fis1	1.40013	0.117642
Q8CFG2;Q6P775	Q8CFG2;Q6P775		Q8CFG2;Q6P775	Q8CFG2;Q6P775	Fibp	0.917122	0.681364
Q6P792;Q9WUH4;Q8K3G3;A0A0G2K338;Q4FZR8	Q6P792;Q9WUH4;Q8K3G3;A0A0G2K338	Four and a half LIM domains protein 1	Q6P792;Q9WUH4;Q8K3G3;A0A0G2K338;Q4FZR8	Q6P792;Q9WUH4;Q8K3G3;A0A0G2K338	Fhl1	1.02148	0.941512
Q9JIX3	Q9JIX3	Bis(5-adenosyl)-triphosphatase	Q9JIX3	Q9JIX3	Fhit	0.955268	0.564384
P14408	P14408	Fumarate hydratase, mitochondrial	P14408	P14408	Fh	1.03844	0.952178
P02680	P02680	Fibrinogen gamma chain	P02680	P02680	Fgg	1.11194	0.529292
P61150;M0RBB2;Q8R4X0;Q794I6;Q8R5L7;Q9ERW3	P61150	Fibroblast growth factor 12	P61150;M0RBB2;Q8R4X0;Q794I6;Q8R5L7;Q9ERW3	P61150	Fgf12	1.01069	0.983847
P14480	P14480	Fibrinogen beta chain;Fibrinopeptide B;Fibrinogen beta chain	P14480	P14480	Fgb	0.952002	0.883376
A1L114;Q7TQ70;P06399;Q4G044	A1L114;Q7TQ70;P06399;Q4G044	Fibrinogen alpha chain;Fibrinopeptide A;Fibrinogen alpha chain	A1L114;Q7TQ70;P06399;Q4G044	A1L114;Q7TQ70;P06399;Q4G044	Fga	0.629593	0.27926
Q5XI19;A0A0G2JWC7	Q5XI19;A0A0G2JWC7		Q5XI19;A0A0G2JWC7	Q5XI19;A0A0G2JWC7	Fermt2	0.929445	0.78356
P56522	P56522	NADPH:adrenodoxin oxidoreductase, mitochondrial	P56522	P56522	Fdxr	1.21673	0.126207
F1LND7;A0A0G2JXT3;P05369;Q7TPK0	F1LND7;A0A0G2JXT3;P05369;Q7TPK0	Farnesyl pyrophosphate synthase	F1LND7;A0A0G2JXT3;P05369;Q7TPK0	F1LND7;A0A0G2JXT3;P05369;Q7TPK0	Fdps	1.28717	0.564741
D4A6R1	D4A6R1		D4A6R1	D4A6R1	Fbxo44	0.917364	0.757138
A0A0G2K9A9;D3ZT20	A0A0G2K9A9;D3ZT20		A0A0G2K9A9;D3ZT20	A0A0G2K9A9;D3ZT20	Fbxo41	0.909578	0.118301
Q9Z1X8;G3V774	Q9Z1X8;G3V774		Q9Z1X8;G3V774	Q9Z1X8;G3V774	Fbxo2	0.954584	0.786189
Q5MJ12	Q5MJ12	F-box/LRR-repeat protein 16	Q5MJ12	Q5MJ12	Fbxl16	0.971942	0.546162
P12785	P12785	Fatty acid synthase;[Acyl-carrier-protein] S-acetyltransferase;[Acyl-carrier-protein] S-malonyltransferase;3-oxoacyl-[acyl-carrier-protein] synthase;3-oxoacyl-[acyl-carrier-protein] reductase;3-hydroxyacyl-[acyl-carrier-protein] dehydratase;Enoyl-[acyl-carrier-protein] reductase;Oleoyl-[acyl-carrier-protein] hydrolase	P12785	P12785	Fasn	1.29147	0.348722
Q68FT7;REV__D3ZD53;REV__A0A0G2K8M1	Q68FT7		Q68FT7;REV__D3ZD53;REV__A0A0G2K8M1	Q68FT7	Farsb	0.899636	0.15358
Q505J8	Q505J8	Phenylalanine--tRNA ligase alpha subunit	Q505J8	Q505J8	Farsa	0.961023	0.553879
F1LYQ8	F1LYQ8	FERM, RhoGEF and pleckstrin domain-containing protein 1	F1LYQ8	F1LYQ8	Farp1	1.07152	0.696354
D4AE02	D4AE02		D4AE02	D4AE02	Fam98b	0.746519	0.154708
D4A7T8	D4A7T8		D4A7T8	D4A7T8	Fam81a	0.83005	0.495657
D4A5P3;A0A0G2K2T2	D4A5P3;A0A0G2K2T2		D4A5P3;A0A0G2K2T2	D4A5P3;A0A0G2K2T2	Fam73a	0.957591	0.645531
B2GUZ9;REV__Q66H85	B2GUZ9		B2GUZ9;REV__Q66H85	B2GUZ9	Fam49b	1.0842	0.330448
B0BN65	B0BN65		B0BN65	B0BN65	Fam49a	0.704638	0.421083
F1LPG9;Q80X08;A0A0U1RRY6;A0A0U1RS11	F1LPG9;Q80X08	WASH complex subunit FAM21	F1LPG9;Q80X08;A0A0U1RRY6;A0A0U1RS11	F1LPG9;Q80X08	Fam21c;Fam21	1.05279	0.441861
D3ZVR7	D3ZVR7	Prostamide/prostaglandin F synthase	D3ZVR7	D3ZVR7	Fam213b	0.881702	0.301446
Q6AXX6	Q6AXX6	Redox-regulatory protein FAM213A	Q6AXX6	Q6AXX6	Fam213a	1.03964	0.827307
Q5XIJ4	Q5XIJ4	Protein FAM210A	Q5XIJ4	Q5XIJ4	Fam210a	1.29002	0.238123
B0BN72	B0BN72	Protein FAM195B	B0BN72	B0BN72	Fam195b	1.00801	0.931752
Q4QQV3;A0A0G2JWV2;Q63571;D4ADP1;D3ZM02	Q4QQV3	Protein FAM162A	Q4QQV3;A0A0G2JWV2;Q63571;D4ADP1;D3ZM02	Q4QQV3	Fam162a	0.888629	0.619354
B0BN94	B0BN94	Protein FAM136A	B0BN94	B0BN94	Fam136a	0.678698	0.381705
B4F7E8;Q3MHT9	B4F7E8;Q3MHT9	Niban-like protein 1	B4F7E8;Q3MHT9	B4F7E8;Q3MHT9	Fam129b	0.656601	0.172643
Q4V7D4	Q4V7D4		Q4V7D4	Q4V7D4	Fam126b	0.677615	0.0187909
D3ZC89	D3ZC89		D3ZC89	D3ZC89	Fam114a2	1.08534	0.699843
F1M8H7;M0R3K6;Q566E1	F1M8H7;M0R3K6;Q566E1		F1M8H7;M0R3K6;Q566E1	F1M8H7;M0R3K6;Q566E1	Fam107a	0.867732	0.0814786
B2RYW9	B2RYW9	Fumarylacetoacetate hydrolase domain-containing protein 2	B2RYW9	B2RYW9	Fahd2	1.08932	0.739397
Q6AYQ8	Q6AYQ8	Acylpyruvase FAHD1, mitochondrial	Q6AYQ8	Q6AYQ8	Fahd1	0.790663	0.0915311
P25093;F1M6W1	P25093;F1M6W1	Fumarylacetoacetase	P25093;F1M6W1	P25093;F1M6W1	Fah	0.796492	0.0927583
A0A0G2JTA0;Q5BK32	A0A0G2JTA0;Q5BK32	FAS-associated factor 2	A0A0G2JTA0;Q5BK32	A0A0G2JTA0;Q5BK32	Faf2	0.979102	0.822657
P55051	P55051	Fatty acid-binding protein, brain	P55051	P55051	Fabp7	1.17679	0.194369
P55053;Q2XTA4;REV__M0RBQ5;REV__M0R4L7;REV__G3V9C7;REV__G3V8B3;REV__D4A817;REV__D3ZWM5;REV__D3ZNZ9;REV__D3ZLY9;REV__A0A0G2JXE0;REV__Q00729;REV__D3ZNH4;REV__A0A0G2JXI9	P55053;Q2XTA4	Fatty acid-binding protein, epidermal	P55053;Q2XTA4;REV__M0RBQ5;REV__M0R4L7;REV__G3V9C7;REV__G3V8B3;REV__D4A817;REV__D3ZWM5;REV__D3ZNZ9;REV__D3ZLY9;REV__A0A0G2JXE0;REV__Q00729;REV__D3ZNH4;REV__A0A0G2JXI9	P55053;Q2XTA4	Fabp5	1.13588	0.243608
P07483	P07483	Fatty acid-binding protein, heart	P07483	P07483	Fabp3	0.59831	0.186439
P97612	P97612	Fatty-acid amide hydrolase 1	P97612	P97612	Faah	0.88812	0.306031
A0A0G2K890;P31977	A0A0G2K890;P31977	Ezrin	A0A0G2K890;P31977	A0A0G2K890;P31977	Ezr	0.742692	0.322583
D3ZTW9	D3ZTW9		D3ZTW9	D3ZTW9	Exog	0.886143	0.556536
O54924	O54924	Exocyst complex component 8	O54924	O54924	Exoc8	1.54422	0.215899
O54922	O54922	Exocyst complex component 7	O54922	O54922	Exoc7	0.702933	0.210988
P97878	P97878	Exocyst complex component 5	P97878	P97878	Exoc5	0.996731	0.986843
M0RBF8;Q62824;M0R649	M0RBF8;Q62824;M0R649	Exocyst complex component 4	M0RBF8;Q62824;M0R649	M0RBF8;Q62824;M0R649	Exoc4	0.831703	0.339711
Q62825	Q62825	Exocyst complex component 3	Q62825	Q62825	Exoc3	0.710703	0.234406
F1LMB9;O54921;A0A0G2K888;A0A0G2K1K8;M0R602	F1LMB9;O54921;A0A0G2K888;A0A0G2K1K8	Exocyst complex component 2	F1LMB9;O54921;A0A0G2K888;A0A0G2K1K8;M0R602	F1LMB9;O54921;A0A0G2K888;A0A0G2K1K8	Exoc2	1.13167	0.296151
Q4KM41;A0A0G2K850;B1WC50;A0A140UHY3	Q4KM41;A0A0G2K850;B1WC50;A0A140UHY3		Q4KM41;A0A0G2K850;B1WC50;A0A140UHY3	Q4KM41;A0A0G2K850;B1WC50;A0A140UHY3	Ewsr1	1.11684	0.696106
D3ZXM4;A0A0G2K1A4;B4F794;REV__A0A0G2K1S0;REV__Q80ZG5;REV__B0BNL0	D3ZXM4;A0A0G2K1A4		D3ZXM4;A0A0G2K1A4;B4F794;REV__A0A0G2K1S0;REV__Q80ZG5;REV__B0BNL0	D3ZXM4;A0A0G2K1A4	Evi5l	0.9478	0.813037
M0R5H1	M0R5H1		M0R5H1	M0R5H1	Etl4	0.87086	0.561434
B0BNJ4	B0BNJ4		B0BNJ4	B0BNJ4	Ethe1	0.837506	0.212167
Q66HF3;Q6UPE1	Q66HF3;Q6UPE1	Electron transfer flavoprotein-ubiquinone oxidoreductase, mitochondrial	Q66HF3;Q6UPE1	Q66HF3;Q6UPE1	Etfdh	0.959769	0.561124
Q68FU3	Q68FU3	Electron transfer flavoprotein subunit beta	Q68FU3	Q68FU3	Etfb	0.838994	0.0196178
P13803	P13803	Electron transfer flavoprotein subunit alpha, mitochondrial	P13803	P13803	Etfa	1.29808	0.190015
Q5U2Q7	Q5U2Q7	Eukaryotic peptide chain release factor subunit 1	Q5U2Q7	Q5U2Q7	Etf1	1.14225	0.406708
D3ZJ32	D3ZJ32		D3ZJ32	D3ZJ32	Esyt2	0.80558	0.15265
A0A0G2JXJ7;Q9Z1X1	A0A0G2JXJ7;Q9Z1X1	Extended synaptotagmin-1	A0A0G2JXJ7;Q9Z1X1	A0A0G2JXJ7;Q9Z1X1	Esyt1	0.934412	0.725328
B0BNE5	B0BNE5	S-formylglutathione hydrolase	B0BNE5	B0BNE5	Esd	1.11	0.214965
Q5VLR5	Q5VLR5		Q5VLR5	Q5VLR5	Erp44	0.956036	0.29737
P52555	P52555	Endoplasmic reticulum resident protein 29	P52555	P52555	Erp29	1.93735	0.053408
Q8R4A1	Q8R4A1	ERO1-like protein alpha	Q8R4A1	Q8R4A1	Ero1l	0.720734	0.263359
F1M6W2;Q6UPR8	F1M6W2;Q6UPR8	Endoplasmic reticulum metallopeptidase 1	F1M6W2;Q6UPR8	F1M6W2;Q6UPR8	Ermp1	0.724445	0.014384
Q5RJL0;A0A0G2K774	Q5RJL0;A0A0G2K774	Ermin	Q5RJL0;A0A0G2K774	Q5RJL0;A0A0G2K774	Ermn	0.922398	0.38033
B5DEH2;B1WBY7	B5DEH2	Erlin-2	B5DEH2;B1WBY7	B5DEH2	Erlin2	1.24452	0.514421
B2RZA2;A0A1B0GWR1;M0R8C5	B2RZA2;A0A1B0GWR1;M0R8C5		B2RZA2;A0A1B0GWR1;M0R8C5	B2RZA2;A0A1B0GWR1;M0R8C5	Eri3	1.12403	0.490647
B2RYQ5;A0A0G2KAN5;D4A5C2	B2RYQ5;A0A0G2KAN5	Enhancer of rudimentary homolog	B2RYQ5;A0A0G2KAN5;D4A5C2	B2RYQ5;A0A0G2KAN5	Erh	0.76611	0.18715
F1LU48	F1LU48		F1LU48	F1LU48	Ergic1	1.07046	0.587552
Q8K3M6;A0A0G2K140;D3ZMM4;Z4YNN0	Q8K3M6;A0A0G2K140;D3ZMM4;Z4YNN0	ERC protein 2	Q8K3M6;A0A0G2K140;D3ZMM4;Z4YNN0	Q8K3M6;A0A0G2K140;D3ZMM4;Z4YNN0	Erc2	0.853052	0.315058
F1LPE9;A0A0G2JYT1;Q811U3	F1LPE9;A0A0G2JYT1;Q811U3	ELKS/Rab6-interacting/CAST family member 1	F1LPE9;A0A0G2JYT1;Q811U3	F1LPE9;A0A0G2JYT1;Q811U3	Erc1	1.0657	0.319455
A0A0G2QC53;D3ZJR1	A0A0G2QC53;D3ZJR1		A0A0G2QC53;D3ZJR1	A0A0G2QC53;D3ZJR1	Eps15l1	0.801322	0.281006
Q6TXE9;A0A0G2JZI2;Q5I0H2	Q6TXE9;A0A0G2JZI2;Q5I0H2		Q6TXE9;A0A0G2JZI2;Q5I0H2	Q6TXE9;A0A0G2JZI2;Q5I0H2	Eprs	0.853896	0.0103244
Q505I9;F1LQ45;A0A0G2JXY9;Q9Z1Z3	Q505I9;F1LQ45;A0A0G2JXY9;Q9Z1Z3	Epsin-2	Q505I9;F1LQ45;A0A0G2JXY9;Q9Z1Z3	Q505I9;F1LQ45;A0A0G2JXY9;Q9Z1Z3	Epn2	0.894783	0.263387
A0A140TAC3;O88339	A0A140TAC3;O88339	Epsin-1	A0A140TAC3;O88339	A0A140TAC3;O88339	Epn1	0.92748	0.805717
F1M471	F1M471		F1M471	F1M471	Epm2aip1	0.870594	0.768612
F1LTS8;P07687	F1LTS8;P07687	Epoxide hydrolase 1	F1LTS8;P07687	F1LTS8;P07687	Ephx1	0.94257	0.67065
D3ZZK3	D3ZZK3	Receptor protein-tyrosine kinase	D3ZZK3	D3ZZK3	Epha4	0.919858	0.705644
Q5XII0	Q5XII0	Mammalian ependymin-related protein 1	Q5XII0	Q5XII0	Epdr1	0.976921	0.731228
A0A0G2K1Q9;Q9JMB3;A3E0T0	A0A0G2K1Q9;Q9JMB3;A3E0T0		A0A0G2K1Q9;Q9JMB3;A3E0T0	A0A0G2K1Q9;Q9JMB3;A3E0T0	Epb41l3	0.924191	0.43232
D3ZDT1;D3ZM69	D3ZDT1;D3ZM69		D3ZDT1;D3ZM69	D3ZDT1;D3ZM69	Epb41l2	0.961246	0.440446
D4A9L5;D3ZMI4;A0A0G2K0F3;Q9WTP0;A0A0G2K0B2;D4ACZ4	D4A9L5;D3ZMI4;A0A0G2K0F3;Q9WTP0;A0A0G2K0B2;D4ACZ4	Band 4.1-like protein 1	D4A9L5;D3ZMI4;A0A0G2K0F3;Q9WTP0;A0A0G2K0B2;D4ACZ4	D4A9L5;D3ZMI4;A0A0G2K0F3;Q9WTP0;A0A0G2K0B2;D4ACZ4	Epb41l1	1.02015	0.904104
P60841	P60841	Alpha-endosulfine	P60841	P60841	Ensa	0.831171	0.184237
B0BND0;D3ZRI1;D4A2W1;F1LTZ5	B0BND0;D3ZRI1	Ectonucleotide pyrophosphatase/phosphodiesterase family member 6	B0BND0;D3ZRI1;D4A2W1;F1LTZ5	B0BND0;D3ZRI1	Enpp6	0.969841	0.883118
Q5PPH0	Q5PPH0	Enolase-phosphatase E1	Q5PPH0	Q5PPH0	Enoph1	0.881783	0.0604125
P07323	P07323	Gamma-enolase	P07323	P07323	Eno2	0.99522	0.891488
Q5BJ93;M0R5J4;P04764;Q5EB49;A0A0G2K4Y2	Q5BJ93;M0R5J4;P04764;Q5EB49	Alpha-enolase	Q5BJ93;M0R5J4;P04764;Q5EB49;A0A0G2K4Y2	Q5BJ93;M0R5J4;P04764;Q5EB49	Eno1	0.885249	0.536579
D3ZIP8	D3ZIP8		D3ZIP8	D3ZIP8	Endod1	0.68487	0.0271378
A0A0G2K6I4;Q5XHX3	A0A0G2K6I4;Q5XHX3		A0A0G2K6I4;Q5XHX3	A0A0G2K6I4;Q5XHX3	Enah	0.769084	0.347834
Q6P6T4	Q6P6T4	Echinoderm microtubule-associated protein-like 2	Q6P6T4	Q6P6T4	Eml2	0.934456	0.607631
Q5FVL2	Q5FVL2	ER membrane protein complex subunit 8	Q5FVL2	Q5FVL2	Emc8	0.868046	0.425365
B0BNG0;A0A0A0MXU4	B0BNG0;A0A0A0MXU4	ER membrane protein complex subunit 2	B0BNG0;A0A0A0MXU4	B0BNG0;A0A0A0MXU4	Emc2	1.18962	0.20251
D4A994	D4A994		D4A994	D4A994	Emc1	0.871977	0.825649
D4ACM1	D4ACM1		D4ACM1	D4ACM1	Elp3	1.41219	0.274543
Q496Z0	Q496Z0	Elongator complex protein 2	Q496Z0	Q496Z0	Elp2	0.677056	0.127502
G3V982;Q5FVI2;A0A0G2K4S6;D3ZY46;G8CYZ7	G3V982		G3V982;Q5FVI2;A0A0G2K4S6;D3ZY46;G8CYZ7	G3V982	Elmo2	1.04359	0.91165
D3ZH36;D3ZZ44	D3ZH36;D3ZZ44		D3ZH36;D3ZZ44	D3ZH36;D3ZZ44	Elfn2;Elfn1	0.750512	0.0764363
Q76IJ9	Q76IJ9	ELAV-like protein	Q76IJ9	Q76IJ9	Elavl3	1.16795	0.20196
A0A1B0GWQ5;A0A1B0GWU2;G3V6U4;Q8CH84;A0A1B0GWY9	A0A1B0GWQ5;A0A1B0GWU2;G3V6U4;Q8CH84	ELAV-like protein;ELAV-like protein 2	A0A1B0GWQ5;A0A1B0GWU2;G3V6U4;Q8CH84;A0A1B0GWY9	A0A1B0GWQ5;A0A1B0GWU2;G3V6U4;Q8CH84	Elavl2	1.03944	0.734581
B5DF91	B5DF91	ELAV-like protein	B5DF91	B5DF91	Elavl1	0.539024	0.31424
A0A0G2K110;Q3KRD8	A0A0G2K110;Q3KRD8	Eukaryotic translation initiation factor 6	A0A0G2K110;Q3KRD8	A0A0G2K110;Q3KRD8	Eif6	0.974836	0.80324
Q3T1J1	Q3T1J1	Eukaryotic translation initiation factor 5A-1	Q3T1J1	Q3T1J1	Eif5a	0.974065	0.687566
Q07205	Q07205	Eukaryotic translation initiation factor 5	Q07205	Q07205	Eif5	1.00789	0.930106
Q5XI72;A0A0G2KAW7	Q5XI72;A0A0G2KAW7	Eukaryotic translation initiation factor 4H	Q5XI72;A0A0G2KAW7	Q5XI72;A0A0G2KAW7	Eif4h	1.0078	0.954496
A0A0G2JY73;D4A554	A0A0G2JY73;D4A554		A0A0G2JY73;D4A554	A0A0G2JY73;D4A554	Eif4g3	0.903372	0.698328
F1LN59;Q5BJU2;Q1RP76	F1LN59;Q5BJU2		F1LN59;Q5BJU2;Q1RP76	F1LN59;Q5BJU2	Eif4g2	0.980358	0.899473
[truncated: 798 more rows]

## Sheet: Supplemental Table 2
Summary list of protein functional annotations
ID	FoldChange	Log2FoldChange	Uniprot	Genename	Biological Process		Cell Component	Molecular Function	KEGG Pathways	UNIPROT_URL	Transcription Factor
Rabep1	1.57142	0.652073	O35550	Rabep1	GO:0008104,protein localization|GO:0009893,positive regulation of metabolic process|GO:0019222,regulation of metabolic process|GO:0006810,transport|GO:0008219,cell death|GO:0043087,regulation of GTPase activity|GO:0050789,regulation of biological process|GO:0044699,single-organism process|GO:0043547,positive regulation of GTPase activity|GO:0051345,positive regulation of hydrolase activity|GO:006…		GO:0043227,membrane-bounded organelle|GO:0005737,cytoplasm|GO:0031982,vesicle|GO:0016023,cytoplasmic, membrane-bounded vesicle|GO:0031410,cytoplasmic vesicle|GO:0055037,recycling endosome|GO:0044464,cell part|GO:0044444,cytoplasmic part|GO:0005623,cell|GO:0031988,membrane-bounded vesicle|GO:0030139,endocytic vesicle|GO:0043229,intracellular organelle|GO:0012505,endomembrane system|GO:0043226,orga…	GO:0008083,growth factor activity|GO:0030234,enzyme regulator activity|GO:0005096,GTPase activator activity|GO:0030695,GTPase regulator activity|GO:0008047,enzyme activator activity|GO:0005515,protein binding|GO:0005102,receptor binding|GO:0098772,molecular function regulator|GO:0060589,nucleoside-triphosphatase regulator activity|GO:0005488,binding	rno04144,Endocytosis	http://www.uniprot.org/uniprot/O35550	False
Hspa2	1.64018	0.713856	P14659	Hspa2	GO:0090084,negative regulation of inclusion body assembly|GO:0019220,regulation of phosphate metabolic process|GO:0080090,regulation of primary metabolic process|GO:0019222,regulation of metabolic process|GO:0000086,G2/M transition of mitotic cell cycle|GO:0051049,regulation of transport|GO:1901894,regulation of calcium-transporting ATPase activity|GO:1901896,positive regulation of calcium-transp…		GO:0044421,extracellular region part|GO:0005886,plasma membrane|GO:0031974,membrane-enclosed lumen|GO:0043229,intracellular organelle|GO:0043228,non-membrane-bounded organelle|GO:0034702,ion channel complex|GO:0034703,cation channel complex|GO:0000228,nuclear chromosome|GO:0043227,membrane-bounded organelle|GO:0043226,organelle|GO:0031224,intrinsic component of membrane|GO:0005737,cytoplasm|GO:00…	GO:0035639,purine ribonucleoside triphosphate binding|GO:0019899,enzyme binding|GO:0005488,binding|GO:0043167,ion binding|GO:1901363,heterocyclic compound binding|GO:1901265,nucleoside phosphate binding|GO:0001882,nucleoside binding|GO:0043168,anion binding|GO:0051082,unfolded protein binding|GO:0000166,nucleotide binding|GO:0001883,purine nucleoside binding|GO:0032549,ribonucleoside binding|GO:0…	rno04144,Endocytosis|rno05145,Toxoplasmosis|rno05169,Epstein-Barr virus infection|rno04141,Protein processing in endoplasmic reticulum|rno04915,Estrogen signaling pathway|rno04010,MAPK signaling pathway|rno03040,Spliceosome|rno04213,Longevity regulating pathway - multiple species|rno04612,Antigen processing and presentation|rno05134,Legionellosis|rno05162,Measles|rno05164,Influenza A	http://www.uniprot.org/uniprot/P14659	False
Eif3j	1.50701	0.591687	A0JPM9	Eif3j	GO:0022607,cellular component assembly|GO:0080090,regulation of primary metabolic process|GO:0019222,regulation of metabolic process|GO:0043933,macromolecular complex subunit organization|GO:2000112,regulation of cellular macromolecule biosynthetic process|GO:0031323,regulation of cellular metabolic process|GO:0044249,cellular biosynthetic process|GO:0034641,cellular nitrogen compound metabolic p…		GO:0043234,protein complex|GO:0005737,cytoplasm|GO:0005852,eukaryotic translation initiation factor 3 complex|GO:0016282,eukaryotic 43S preinitiation complex|GO:0070993,translation preinitiation complex|GO:0005623,cell|GO:0030529,intracellular ribonucleoprotein complex|GO:0044444,cytoplasmic part|GO:0044424,intracellular part|GO:0033290,eukaryotic 48S preinitiation complex|GO:0005622,intracellula…	GO:0005488,binding|GO:0097159,organic cyclic compound binding|GO:0008135,translation factor activity, RNA binding|GO:0003723,RNA binding|GO:0003676,nucleic acid binding|GO:1901363,heterocyclic compound binding|GO:0003743,translation initiation factor activity	rno03013,RNA transport	http://www.uniprot.org/uniprot/A0JPM9	False
Cyb5a	1.63697	0.711032	P00173	Cyb5a	GO:0044710,single-organism metabolic process|GO:0010038,response to metal ion|GO:0050896,response to stimulus|GO:0055114,oxidation-reduction process|GO:0008152,metabolic process|GO:0046686,response to cadmium ion|GO:0042221,response to chemical|GO:0010035,response to inorganic substance|GO:0044699,single-organism process		GO:0005783,endoplasmic reticulum|GO:0005789,endoplasmic reticulum membrane|GO:0042175,nuclear outer membrane-endoplasmic reticulum membrane network|GO:0043229,intracellular organelle|GO:0043227,membrane-bounded organelle|GO:0043226,organelle|GO:0031224,intrinsic component of membrane|GO:0005737,cytoplasm|GO:0031982,vesicle|GO:0016021,integral component of membrane|GO:0016020,membrane|GO:0005739,m…	GO:0043169,cation binding|GO:0020037,heme binding|GO:0046906,tetrapyrrole binding|GO:0097159,organic cyclic compound binding|GO:0019899,enzyme binding|GO:0043167,ion binding|GO:0005488,binding|GO:0005515,protein binding|GO:0046872,metal ion binding|GO:1901363,heterocyclic compound binding|GO:0009055,electron carrier activity		http://www.uniprot.org/uniprot/P00173	False
Chmp1a	1.66522	0.735716	D4AE79	Chmp1a	GO:0080090,regulation of primary metabolic process|GO:0019222,regulation of metabolic process|GO:0051656,establishment of organelle localization|GO:1901362,organic cyclic compound biosynthetic process|GO:0071840,cellular component organization or biogenesis|GO:0007017,microtubule-based process|GO:0051716,cellular response to stimulus|GO:0010605,negative regulation of macromolecule metabolic proce…		GO:0000794,condensed nuclear chromosome|GO:0044421,extracellular region part|GO:0031974,membrane-enclosed lumen|GO:0043229,intracellular organelle|GO:0043228,non-membrane-bounded organelle|GO:0000228,nuclear chromosome|GO:0005815,microtubule organizing center|GO:0043227,membrane-bounded organelle|GO:0043226,organelle|GO:0010008,endosome membrane|GO:0034399,nuclear periphery|GO:0070062,extracellul…	GO:0005488,binding|GO:0005515,protein binding|GO:0046983,protein dimerization activity|GO:0042803,protein homodimerization activity|GO:0042802,identical protein binding|GO:0019904,protein domain specific binding	rno04144,Endocytosis	http://www.uniprot.org/uniprot/D4AE79	False
Cdv3	1.55628	0.638097	Q5XIM5	Cdv3			GO:0005737,cytoplasm|GO:0044464,cell part|GO:0005623,cell|GO:0005622,intracellular|GO:0044424,intracellular part			http://www.uniprot.org/uniprot/Q5XIM5	False
Arpc5	1.65174	0.723991	Q4KLF8	Arpc5	GO:0022607,cellular component assembly|GO:0033043,regulation of organelle organization|GO:0043933,macromolecular complex subunit organization|GO:0030036,actin cytoskeleton organization|GO:0051128,regulation of cellular component organization|GO:0008064,regulation of actin polymerization or depolymerization|GO:0051674,localization of cell|GO:0034314,Arp2/3 complex-mediated actin nucleation|GO:0034…		GO:0015629,actin cytoskeleton|GO:0043229,intracellular organelle|GO:0043228,non-membrane-bounded organelle|GO:0005924,cell-substrate adherens junction|GO:0005925,focal adhesion|GO:0043227,membrane-bounded organelle|GO:0043226,organelle|GO:0030054,cell junction|GO:0030055,cell-substrate junction|GO:0005856,cytoskeleton|GO:0042995,cell projection|GO:0031982,vesicle|GO:0031988,membrane-bounded vesic…	GO:0005200,structural constituent of cytoskeleton|GO:0008092,cytoskeletal protein binding|GO:0051015,actin filament binding|GO:0005198,structural molecule activity|GO:0003779,actin binding|GO:0044877,macromolecular complex binding|GO:0005488,binding|GO:0005515,protein binding|GO:0032403,protein complex binding	rno04144,Endocytosis|rno05132,Salmonella infection|rno05100,Bacterial invasion of epithelial cells|rno04810,Regulation of actin cytoskeleton|rno04666,Fc gamma R-mediated phagocytosis	http://www.uniprot.org/uniprot/Q4KLF8	False
Uchl3	0.634485	-0.656341	Q91Y78	Uchl3	GO:0044248,cellular catabolic process|GO:0043632,modification-dependent macromolecule catabolic process|GO:0044267,cellular protein metabolic process|GO:1901575,organic substance catabolic process|GO:0044265,cellular macromolecule catabolic process|GO:0044260,cellular macromolecule metabolic process|GO:0070647,protein modification by small protein conjugation or removal|GO:0070646,protein modific…		GO:0005737,cytoplasm|GO:0044464,cell part|GO:0005623,cell|GO:0005622,intracellular|GO:0044424,intracellular part	GO:0016787,hydrolase activity|GO:0019783,ubiquitin-like protein-specific protease activity|GO:0004843,thiol-dependent ubiquitin-specific protease activity|GO:0003824,catalytic activity|GO:0070011,peptidase activity, acting on L-amino acid peptides|GO:0008234,cysteine-type peptidase activity|GO:0008233,peptidase activity|GO:0036459,thiol-dependent ubiquitinyl hydrolase activity|GO:0101005,ubiquiti…		http://www.uniprot.org/uniprot/Q91Y78	False
Ubxn1	0.629565	-0.667573	Q499N6	Ubxn1	GO:0009894,regulation of catabolic process|GO:0009895,negative regulation of catabolic process|GO:0009892,negative regulation of metabolic process|GO:0080090,regulation of primary metabolic process|GO:0032434,regulation of proteasomal ubiquitin-dependent protein catabolic process|GO:0032435,negative regulation of proteasomal ubiquitin-dependent protein catabolic process|GO:0070647,protein modific…		GO:0005783,endoplasmic reticulum|GO:0030425,dendrite|GO:0005789,endoplasmic reticulum membrane|GO:0042175,nuclear outer membrane-endoplasmic reticulum membrane network|GO:0043229,intracellular organelle|GO:0043227,membrane-bounded organelle|GO:0043226,organelle|GO:0005737,cytoplasm|GO:0031090,organelle membrane|GO:0097458,neuron part|GO:0005634,nucleus|GO:0016020,membrane|GO:0044432,endoplasmic r…	GO:0031625,ubiquitin protein ligase binding|GO:0044389,ubiquitin-like protein ligase binding|GO:0051117,ATPase binding|GO:0032182,ubiquitin-like protein binding|GO:0019899,enzyme binding|GO:0043130,ubiquitin binding|GO:0005488,binding|GO:0005515,protein binding|GO:0031593,polyubiquitin binding|GO:0071796,K6-linked polyubiquitin binding|GO:0036435,K48-linked polyubiquitin binding		http://www.uniprot.org/uniprot/Q499N6	False
Tldc1	0.546431	-0.871888	D4A255	Tldc1	GO:0034599,cellular response to oxidative stress|GO:0048585,negative regulation of response to stimulus|GO:0048583,regulation of response to stimulus|GO:1903203,regulation of oxidative stress-induced neuron death|GO:0070887,cellular response to chemical stimulus|GO:0008219,cell death|GO:0010941,regulation of cell death|GO:0050789,regulation of biological process|GO:0044699,single-organism process…		GO:0000323,lytic vacuole|GO:0043229,intracellular organelle|GO:0043227,membrane-bounded organelle|GO:0043226,organelle|GO:0005737,cytoplasm|GO:0044446,intracellular organelle part|GO:0031090,organelle membrane|GO:0005773,vacuole|GO:0098805,whole membrane|GO:0016020,membrane|GO:0005774,vacuolar membrane|GO:0044437,vacuolar part|GO:0098588,bounding membrane of organelle|GO:0043231,intracellular mem…			http://www.uniprot.org/uniprot/D4A255	False
Sparcl1	0.563494	-0.827528	P24054	Sparcl1	GO:0044700,single organism signaling|GO:0051716,cellular response to stimulus|GO:0050896,response to stimulus|GO:0009987,cellular process|GO:0044763,single-organism cellular process|GO:0050794,regulation of cellular process|GO:0065007,biological regulation|GO:0023052,signaling|GO:0007165,signal transduction|GO:0007154,cell communication|GO:0050789,regulation of biological process|GO:0044699,singl…		GO:0005615,extracellular space|GO:0044421,extracellular region part|GO:0005576,extracellular region|GO:0045202,synapse|GO:0031012,extracellular matrix|GO:0005578,proteinaceous extracellular matrix	GO:0043169,cation binding|GO:0043167,ion binding|GO:0005488,binding|GO:0046872,metal ion binding|GO:0005509,calcium ion binding|GO:0005518,collagen binding|GO:0050840,extracellular matrix binding|GO:0044877,macromolecular complex binding|GO:0005515,protein binding|GO:0032403,protein complex binding		http://www.uniprot.org/uniprot/P24054	False
Psmd9	0.585103	-0.773238	Q9WTV5	Psmd9	GO:0090087,regulation of peptide transport|GO:0032024,positive regulation of insulin secretion|GO:0008104,protein localization|GO:0080090,regulation of primary metabolic process|GO:0019222,regulation of metabolic process|GO:0051047,positive regulation of secretion|GO:0051048,negative regulation of secretion|GO:0051049,regulation of transport|GO:1901362,organic cyclic compound biosynthetic process…		GO:0043234,protein complex|GO:0005737,cytoplasm|GO:0005838,proteasome regulatory particle|GO:0043231,intracellular membrane-bounded organelle|GO:0022624,proteasome accessory complex|GO:0005634,nucleus|GO:0044464,cell part|GO:0005623,cell|GO:0005622,intracellular|GO:0043229,intracellular organelle|GO:0032991,macromolecular complex|GO:0044424,intracellular part|GO:0000502,proteasome complex|GO:0043…	GO:0008022,protein C-terminus binding|GO:0000989,transcription factor activity, transcription factor binding|GO:0008134,transcription factor binding|GO:0003713,transcription coactivator activity|GO:0003712,transcription cofactor activity|GO:0005488,binding|GO:0005515,protein binding|GO:0000988,transcription factor activity, protein binding|GO:0043425,bHLH transcription factor binding		http://www.uniprot.org/uniprot/Q9WTV5	False
OSCP1	0.563573	-0.827324	Q4QQS3	Oscp1	GO:0033157,regulation of intracellular protein transport|GO:0008104,protein localization|GO:0032388,positive regulation of intracellular transport|GO:0060341,regulation of cellular localization|GO:0033043,regulation of organelle organization|GO:1903651,positive regulation of cytoplasmic transport|GO:0032386,regulation of intracellular transport|GO:0051649,establishment of localization in cell|GO:…		GO:0098590,plasma membrane region|GO:0016020,membrane|GO:0098805,whole membrane|GO:0098589,membrane region|GO:0044464,cell part|GO:0045178,basal part of cell|GO:0005623,cell|GO:0016323,basolateral plasma membrane|GO:0009925,basal plasma membrane|GO:0071944,cell periphery|GO:0005886,plasma membrane|GO:0044425,membrane part|GO:0044459,plasma membrane part			http://www.uniprot.org/uniprot/Q4QQS3	False
Nipsnap3b	0.508149	-0.976678	Q5M949	Nipsnap3b			GO:0005737,cytoplasm|GO:0043231,intracellular membrane-bounded organelle|GO:0044464,cell part|GO:0043229,intracellular organelle|GO:0005739,mitochondrion|GO:0005622,intracellular|GO:0044444,cytoplasmic part|GO:0005623,cell|GO:0044424,intracellular part|GO:0043227,membrane-bounded organelle|GO:0043226,organelle			http://www.uniprot.org/uniprot/Q5M949	False
Mut	0.640854	-0.641931	D3ZKG1	Mut	GO:0019752,carboxylic acid metabolic process|GO:0009791,post-embryonic development|GO:0006807,nitrogen compound metabolic process|GO:0044281,small molecule metabolic process|GO:0007275,multicellular organism development|GO:0044699,single-organism process|GO:0044710,single-organism metabolic process|GO:0050667,homocysteine metabolic process|GO:0006520,cellular amino acid metabolic process|GO:00717…		GO:0005737,cytoplasm|GO:0043231,intracellular membrane-bounded organelle|GO:0044464,cell part|GO:0043229,intracellular organelle|GO:0005739,mitochondrion|GO:0005622,intracellular|GO:0044444,cytoplasmic part|GO:0005623,cell|GO:0044424,intracellular part|GO:0043227,membrane-bounded organelle|GO:0043226,organelle	GO:0031419,cobalamin binding|GO:0004494,methylmalonyl-CoA mutase activity|GO:0016853,isomerase activity|GO:0046906,tetrapyrrole binding|GO:0097159,organic cyclic compound binding|GO:0043169,cation binding|GO:0019842,vitamin binding|GO:0043167,ion binding|GO:0036094,small molecule binding|GO:0003824,catalytic activity|GO:0005488,binding|GO:0016866,intramolecular transferase activity|GO:0046872,met…		http://www.uniprot.org/uniprot/D3ZKG1	False
Mpc1	0.638966	-0.64619	P63031	Mpc1	GO:0006848,pyruvate transport|GO:0019752,carboxylic acid metabolic process|GO:0043436,oxoacid metabolic process|GO:1903825,organic acid transmembrane transport|GO:0044281,small molecule metabolic process|GO:0006090,pyruvate metabolic process|GO:0044699,single-organism process|GO:0044710,single-organism metabolic process|GO:1901475,pyruvate transmembrane transport|GO:0051179,localization|GO:007170…		GO:0044464,cell part|GO:0031975,envelope|GO:0043229,intracellular organelle|GO:0043227,membrane-bounded organelle|GO:0043226,organelle|GO:0031224,intrinsic component of membrane|GO:0005737,cytoplasm|GO:0031090,organelle membrane|GO:0016021,integral component of membrane|GO:0016020,membrane|GO:0044444,cytoplasmic part|GO:0005739,mitochondrion|GO:0031967,organelle envelope|GO:0031966,mitochondrial …	GO:0022891,substrate-specific transmembrane transporter activity|GO:0022892,substrate-specific transporter activity|GO:0005342,organic acid transmembrane transporter activity|GO:0008514,organic anion transmembrane transporter activity|GO:0008028,monocarboxylic acid transmembrane transporter activity|GO:0005215,transporter activity|GO:0008509,anion transmembrane transporter activity|GO:0015075,ion…		http://www.uniprot.org/uniprot/P63031	False
Lsm2	0.653782	-0.613118	Q6MG66	Lsm2	GO:0016070,RNA metabolic process|GO:0016071,mRNA metabolic process|GO:0044238,primary metabolic process|GO:0044260,cellular macromolecule metabolic process|GO:0006139,nucleobase-containing compound metabolic process|GO:0009987,cellular process|GO:0006725,cellular aromatic compound metabolic process|GO:0010467,gene expression|GO:0044237,cellular metabolic process|GO:0043170,macromolecule metabolic…		GO:0035770,ribonucleoprotein granule|GO:1990904,ribonucleoprotein complex|GO:0043229,intracellular organelle|GO:0043228,non-membrane-bounded organelle|GO:0036464,cytoplasmic ribonucleoprotein granule|GO:0043227,membrane-bounded organelle|GO:0043226,organelle|GO:0005737,cytoplasm|GO:0097525,spliceosomal snRNP complex|GO:0005634,nucleus|GO:0030529,intracellular ribonucleoprotein complex|GO:0046540,…	GO:0097159,organic cyclic compound binding|GO:0005488,binding|GO:0003676,nucleic acid binding|GO:1901363,heterocyclic compound binding|GO:0003723,RNA binding	rno03040,Spliceosome|rno03018,RNA degradation	http://www.uniprot.org/uniprot/Q6MG66	False
Lamc1	0.635544	-0.653936	F1MAA7	Lamc1	GO:0032502,developmental process|GO:0022607,cellular component assembly|GO:0034446,substrate adhesion-dependent cell spreading|GO:0030030,cell projection organization|GO:0030154,cell differentiation|GO:0048468,cell development|GO:0006928,movement of cell or subcellular component|GO:0007044,cell-substrate junction assembly|GO:0031175,neuron projection development|GO:0051179,localization|GO:0009653…		GO:0043234,protein complex|GO:0005606,laminin-1 complex|GO:0005605,basal lamina|GO:0005604,basement membrane|GO:0043230,extracellular organelle|GO:0070062,extracellular exosome|GO:0044421,extracellular region part|GO:0065010,extracellular membrane-bounded organelle|GO:0031012,extracellular matrix|GO:0043226,organelle|GO:0043227,membrane-bounded organelle|GO:0005576,extracellular region|GO:0032991…	GO:0005201,extracellular matrix structural constituent|GO:0097367,carbohydrate derivative binding|GO:0043208,glycosphingolipid binding|GO:0046625,sphingolipid binding|GO:0008289,lipid binding|GO:0005488,binding|GO:0051861,glycolipid binding|GO:0005198,structural molecule activity	rno05020,Prion diseases|rno05146,Amoebiasis|rno05145,Toxoplasmosis|rno05222,Small cell lung cancer|rno04151,PI3K-Akt signaling pathway|rno04512,ECM-receptor interaction|rno04510,Focal adhesion|rno05200,Pathways in cancer	http://www.uniprot.org/uniprot/F1MAA7	False
Hdhd3	0.53463	-0.903387	B2RYT7	Hdhd3	GO:0008152,metabolic process		GO:0005737,cytoplasm|GO:0043231,intracellular membrane-bounded organelle|GO:0044464,cell part|GO:0043229,intracellular organelle|GO:0005739,mitochondrion|GO:0005622,intracellular|GO:0044444,cytoplasmic part|GO:0005623,cell|GO:0044424,intracellular part|GO:0043227,membrane-bounded organelle|GO:0043226,organelle	GO:0016787,hydrolase activity|GO:0003824,catalytic activity		http://www.uniprot.org/uniprot/B2RYT7	False
Glrx5	0.468296	-1.09451	D4ADD7	Glrx5	GO:0019725,cellular homeostasis|GO:0044710,single-organism metabolic process|GO:0009987,cellular process|GO:0050794,regulation of cellular process|GO:0042592,homeostatic process|GO:0044763,single-organism cellular process|GO:0044699,single-organism process|GO:0008152,metabolic process|GO:0065007,biological regulation|GO:0045454,cell redox homeostasis|GO:0065008,regulation of biological quality|GO…		GO:0043231,intracellular membrane-bounded organelle|GO:0043227,membrane-bounded organelle|GO:0005634,nucleus|GO:0044297,cell body|GO:0030425,dendrite|GO:0005622,intracellular|GO:0005623,cell|GO:0097458,neuron part|GO:0043229,intracellular organelle|GO:0036477,somatodendritic compartment|GO:0043005,neuron projection|GO:0044424,intracellular part|GO:0044464,cell part|GO:0042995,cell projection|GO:0…	GO:0015036,disulfide oxidoreductase activity|GO:0003824,catalytic activity|GO:0016667,oxidoreductase activity, acting on a sulfur group of donors|GO:0016491,oxidoreductase activity|GO:0015035,protein disulfide oxidoreductase activity|GO:0009055,electron carrier activity|GO:0043169,cation binding|GO:0051540,metal cluster binding|GO:0051536,iron-sulfur cluster binding|GO:0051537,2 iron, 2 sulfur cl…		http://www.uniprot.org/uniprot/D4ADD7	False
Eif1b	0.595102	-0.74879	B5DFN1	Eif1b	GO:0044249,cellular biosynthetic process|GO:0034641,cellular nitrogen compound metabolic process|GO:0006807,nitrogen compound metabolic process|GO:0034645,cellular macromolecule biosynthetic process|GO:1901576,organic substance biosynthetic process|GO:0044267,cellular protein metabolic process|GO:0044260,cellular macromolecule metabolic process|GO:0043043,peptide biosynthetic process|GO:0071704,o…			GO:0005488,binding|GO:0097159,organic cyclic compound binding|GO:0044822,poly(A) RNA binding|GO:0008135,translation factor activity, RNA binding|GO:0003723,RNA binding|GO:0003676,nucleic acid binding|GO:1901363,heterocyclic compound binding|GO:0003743,translation initiation factor activity	rno03013,RNA transport	http://www.uniprot.org/uniprot/B5DFN1	False
Dpcd	0.622656	-0.683494	Q6AYM4	Dpcd	GO:0021537,telencephalon development|GO:0044707,single-multicellular organism process|GO:0019953,sexual reproduction|GO:0006928,movement of cell or subcellular component|GO:0060972,left/right pattern formation|GO:0060322,head development|GO:0009799,specification of symmetry|GO:0003341,cilium movement|GO:0007275,multicellular organism development|GO:0007276,gamete generation|GO:0007417,central ner…		GO:0043231,intracellular membrane-bounded organelle|GO:0005634,nucleus|GO:0044464,cell part|GO:0005623,cell|GO:0005622,intracellular|GO:0043229,intracellular organelle|GO:0044424,intracellular part|GO:0043227,membrane-bounded organelle|GO:0043226,organelle			http://www.uniprot.org/uniprot/Q6AYM4	False
Cpsf6	0.614265	-0.703067	D3ZPL1	Cpsf6	GO:0022607,cellular component assembly|GO:0070271,protein complex biogenesis|GO:0043933,macromolecular complex subunit organization|GO:0090304,nucleic acid metabolic process|GO:0034641,cellular nitrogen compound metabolic process|GO:0006807,nitrogen compound metabolic process|GO:0016043,cellular component organization|GO:0043631,RNA polyadenylation|GO:0071840,cellular component organization or bi…		GO:0044464,cell part|GO:0031974,membrane-enclosed lumen|GO:0043229,intracellular organelle|GO:0043227,membrane-bounded organelle|GO:0043226,organelle|GO:0016604,nuclear body|GO:0031981,nuclear lumen|GO:0005634,nucleus|GO:0016020,membrane|GO:0030529,intracellular ribonucleoprotein complex|GO:0005654,nucleoplasm|GO:0044451,nucleoplasm part|GO:0042382,paraspeckles|GO:0043234,protein complex|GO:00329…	GO:0005488,binding|GO:0097159,organic cyclic compound binding|GO:0044822,poly(A) RNA binding|GO:0000166,nucleotide binding|GO:0036094,small molecule binding|GO:0003723,RNA binding|GO:0003676,nucleic acid binding|GO:1901363,heterocyclic compound binding|GO:1901265,nucleoside phosphate binding|GO:0003729,mRNA binding|GO:1990448,exon-exon junction complex binding|GO:0043021,ribonucleoprotein complex…	rno03015,mRNA surveillance pathway	http://www.uniprot.org/uniprot/D3ZPL1	False
Cdk18	0.573545	-0.802021	O35832	Cdk18	GO:0016310,phosphorylation|GO:0050789,regulation of biological process|GO:0007049,cell cycle|GO:0044267,cellular protein metabolic process|GO:0044260,cellular macromolecule metabolic process|GO:0071704,organic substance metabolic process|GO:0065007,biological regulation|GO:0044699,single-organism process|GO:0006468,protein phosphorylation|GO:0009987,cellular process|GO:0006464,cellular protein mo…		GO:0005737,cytoplasm|GO:0043231,intracellular membrane-bounded organelle|GO:0005634,nucleus|GO:0044464,cell part|GO:0005623,cell|GO:0005622,intracellular|GO:0043229,intracellular organelle|GO:0044424,intracellular part|GO:0043227,membrane-bounded organelle|GO:0043226,organelle	GO:0035639,purine ribonucleoside triphosphate binding|GO:0004672,protein kinase activity|GO:0004693,cyclin-dependent protein serine/threonine kinase activity|GO:0043167,ion binding|GO:1901363,heterocyclic compound binding|GO:0001883,purine nucleoside binding|GO:0001882,nucleoside binding|GO:0043168,anion binding|GO:0004674,protein serine/threonine kinase activity|GO:0000166,nucleotide binding|GO:…		http://www.uniprot.org/uniprot/O35832	False
Armc1	0.663015	-0.592886	F7F379	Armc1	GO:0006812,cation transport|GO:0006811,ion transport|GO:0006810,transport|GO:0044765,single-organism transport|GO:0030001,metal ion transport|GO:1902578,single-organism localization|GO:0051234,establishment of localization|GO:0051179,localization|GO:0044699,single-organism process		GO:0005737,cytoplasm|GO:0043231,intracellular membrane-bounded organelle|GO:0044464,cell part|GO:0043229,intracellular organelle|GO:0005739,mitochondrion|GO:0005622,intracellular|GO:0044444,cytoplasmic part|GO:0005623,cell|GO:0044424,intracellular part|GO:0043227,membrane-bounded organelle|GO:0043226,organelle	GO:0043169,cation binding|GO:0046872,metal ion binding|GO:0005488,binding|GO:0043167,ion binding		http://www.uniprot.org/uniprot/F7F379	False
Aprt	0.654134	-0.612341	P36972	Aprt	GO:0007595,lactation|GO:0007610,behavior|GO:0009167,purine ribonucleoside monophosphate metabolic process|GO:0009165,nucleotide biosynthetic process|GO:0009163,nucleoside biosynthetic process|GO:0009161,ribonucleoside monophosphate metabolic process|GO:1901362,organic cyclic compound biosynthetic process|GO:0042451,purine nucleoside biosynthetic process|GO:0009168,purine ribonucleoside monophosph…		GO:0031974,membrane-enclosed lumen|GO:0043229,intracellular organelle|GO:0043227,membrane-bounded organelle|GO:0043226,organelle|GO:0005737,cytoplasm|GO:0070062,extracellular exosome|GO:0031981,nuclear lumen|GO:0005634,nucleus|GO:0031988,membrane-bounded vesicle|GO:0005654,nucleoplasm|GO:1903561,extracellular vesicle|GO:0031982,vesicle|GO:0043230,extracellular organelle|GO:0043231,intracellular m…	GO:0005488,binding|GO:0043167,ion binding|GO:1901363,heterocyclic compound binding|GO:1901265,nucleoside phosphate binding|GO:0001882,nucleoside binding|GO:0043168,anion binding|GO:0043169,cation binding|GO:0016763,transferase activity, transferring pentosyl groups|GO:0000166,nucleotide binding|GO:0016740,transferase activity|GO:0001883,purine nucleoside binding|GO:0032549,ribonucleoside binding|…	rno00230,Purine metabolism|rno01100,Metabolic pathways	http://www.uniprot.org/uniprot/P36972	False
Abhd3	0.589266	-0.763009	D4A3D4	Abhd3	GO:0006650,glycerophospholipid metabolic process|GO:0034641,cellular nitrogen compound metabolic process|GO:0006807,nitrogen compound metabolic process|GO:0044281,small molecule metabolic process|GO:0046486,glycerolipid metabolic process|GO:0044699,single-organism process|GO:0044710,single-organism metabolic process|GO:0097164,ammonium ion metabolic process|GO:0071704,organic substance metabolic …		GO:0044425,membrane part|GO:0016021,integral component of membrane|GO:0016020,membrane|GO:0031224,intrinsic component of membrane	GO:0016787,hydrolase activity|GO:0008970,phosphatidylcholine 1-acylhydrolase activity|GO:0016788,hydrolase activity, acting on ester bonds|GO:0003824,catalytic activity|GO:0052689,carboxylic ester hydrolase activity|GO:0004623,phospholipase A2 activity|GO:0004620,phospholipase activity|GO:0016298,lipase activity		http://www.uniprot.org/uniprot/D4A3D4	False
Krt5	0.520573	-0.941828	Q6P6Q2	Krt5			GO:0005856,cytoskeleton|GO:0043234,protein complex|GO:0045111,intermediate filament cytoskeleton|GO:0043228,non-membrane-bounded organelle|GO:0043232,intracellular non-membrane-bounded organelle|GO:0045095,keratin filament|GO:0044464,cell part|GO:0005623,cell|GO:0005622,intracellular|GO:0044446,intracellular organelle part|GO:0043229,intracellular organelle|GO:0044430,cytoskeletal part|GO:0044422…	GO:0005198,structural molecule activity		http://www.uniprot.org/uniprot/Q6P6Q2	False
Vps16	0.05	-4.32193	Q642A9	Vps16	GO:0046718,viral entry into host cell|GO:0022607,cellular component assembly|GO:0060627,regulation of vesicle-mediated transport|GO:0033043,regulation of organelle organization|GO:0043933,macromolecular complex subunit organization|GO:0051049,regulation of transport|GO:0006906,vesicle fusion|GO:0044403,symbiosis, encompassing mutualism through parasitism|GO:0051128,regulation of cellular componen…		GO:0016020,membrane|GO:0000323,lytic vacuole|GO:0015629,actin cytoskeleton|GO:0055037,recycling endosome|GO:0030424,axon|GO:0043229,intracellular organelle|GO:0043228,non-membrane-bounded organelle|GO:0005622,intracellular|GO:0043227,membrane-bounded organelle|GO:0043226,organelle|GO:0005856,cytoskeleton|GO:0044446,intracellular organelle part|GO:0031090,organelle membrane|GO:0098796,membrane pro…	GO:0008092,cytoskeletal protein binding|GO:0051015,actin filament binding|GO:0003779,actin binding|GO:0044877,macromolecular complex binding|GO:0005488,binding|GO:0005515,protein binding|GO:0032403,protein complex binding		http://www.uniprot.org/uniprot/Q642A9	False
Ube4a	0.05	-4.32193	Q6P7A2	Ube4a	GO:0044248,cellular catabolic process|GO:0043632,modification-dependent macromolecule catabolic process|GO:0044267,cellular protein metabolic process|GO:1901575,organic substance catabolic process|GO:0044265,cellular macromolecule catabolic process|GO:0044260,cellular macromolecule metabolic process|GO:0071704,organic substance metabolic process|GO:0070647,protein modification by small protein co…		GO:0043234,protein complex|GO:0005737,cytoplasm|GO:0032991,macromolecular complex|GO:1902494,catalytic complex|GO:0044464,cell part|GO:0000151,ubiquitin ligase complex|GO:0005623,cell|GO:0005622,intracellular|GO:1990234,transferase complex|GO:0044424,intracellular part|GO:0043231,intracellular membrane-bounded organelle|GO:0005634,nucleus|GO:0043229,intracellular organelle|GO:0043227,membrane-bou…	GO:0019787,ubiquitin-like protein transferase activity|GO:0034450,ubiquitin-ubiquitin ligase activity|GO:0061630,ubiquitin protein ligase activity|GO:0016874,ligase activity|GO:0003824,catalytic activity|GO:0016740,transferase activity|GO:0004842,ubiquitin-protein transferase activity|GO:0061659,ubiquitin-like protein ligase activity	rno04120,Ubiquitin mediated proteolysis	http://www.uniprot.org/uniprot/Q6P7A2	False
Tsfm	0.05	-4.32193	Q9QYU2	Tsfm	GO:0044249,cellular biosynthetic process|GO:0034641,cellular nitrogen compound metabolic process|GO:0006807,nitrogen compound metabolic process|GO:0034645,cellular macromolecule biosynthetic process|GO:1901576,organic substance biosynthetic process|GO:0071840,cellular component organization or biogenesis|GO:0044267,cellular protein metabolic process|GO:0044710,single-organism metabolic process|GO…		GO:0005737,cytoplasm|GO:0043231,intracellular membrane-bounded organelle|GO:0043233,organelle lumen|GO:0044464,cell part|GO:0044444,cytoplasmic part|GO:0031974,membrane-enclosed lumen|GO:0005622,intracellular|GO:0044446,intracellular organelle part|GO:0070013,intracellular organelle lumen|GO:0043229,intracellular organelle|GO:0005739,mitochondrion|GO:0044429,mitochondrial part|GO:0005759,mitochon…	GO:0097159,organic cyclic compound binding|GO:0008135,translation factor activity, RNA binding|GO:0003723,RNA binding|GO:0003676,nucleic acid binding|GO:0003746,translation elongation factor activity|GO:1901363,heterocyclic compound binding|GO:0005488,binding		http://www.uniprot.org/uniprot/Q9QYU2	False
Tpp1	0.05	-4.32193	Q9EQV6	Tpp1	GO:0060249,anatomical structure homeostasis|GO:0048771,tissue remodeling|GO:0042592,homeostatic process|GO:0034641,cellular nitrogen compound metabolic process|GO:0006807,nitrogen compound metabolic process|GO:0044237,cellular metabolic process|GO:0007275,multicellular organism development|GO:0044699,single-organism process|GO:0007417,central nervous system development|GO:1901575,organic substanc…		GO:0005737,cytoplasm|GO:0042470,melanosome|GO:0000323,lytic vacuole|GO:0031982,vesicle|GO:0016023,cytoplasmic, membrane-bounded vesicle|GO:0031410,cytoplasmic vesicle|GO:0048770,pigment granule|GO:0044444,cytoplasmic part|GO:0005623,cell|GO:0031988,membrane-bounded vesicle|GO:0005764,lysosome|GO:0005773,vacuole|GO:0043229,intracellular organelle|GO:0044424,intracellular part|GO:0044464,cell part|…	GO:0004252,serine-type endopeptidase activity|GO:0004175,endopeptidase activity|GO:0042277,peptide binding|GO:0017171,serine hydrolase activity|GO:0008240,tripeptidyl-peptidase activity|GO:0033218,amide binding|GO:0016787,hydrolase activity|GO:0043169,cation binding|GO:0003824,catalytic activity|GO:0043167,ion binding|GO:0008238,exopeptidase activity|GO:0070011,peptidase activity, acting on L-ami…	rno04142,Lysosome	http://www.uniprot.org/uniprot/Q9EQV6	False
Tmem163	0.05	-4.32193	A9CMA6	Tmem163			GO:0008021,synaptic vesicle|GO:0043229,intracellular organelle|GO:0031301,integral component of organelle membrane|GO:0031300,intrinsic component of organelle membrane|GO:0030285,integral component of synaptic vesicle membrane|GO:0043227,membrane-bounded organelle|GO:0043226,organelle|GO:0030054,cell junction|GO:0010008,endosome membrane|GO:0005737,cytoplasm|GO:0031982,vesicle|GO:0016023,cytoplas…	GO:0043169,cation binding|GO:0046914,transition metal ion binding|GO:0043167,ion binding|GO:0005488,binding|GO:0046872,metal ion binding|GO:0008270,zinc ion binding		http://www.uniprot.org/uniprot/A9CMA6	False
Srrm2	0.05	-4.32193	A0A0G2K2M9	Srrm2	GO:0090304,nucleic acid metabolic process|GO:0034641,cellular nitrogen compound metabolic process|GO:0006807,nitrogen compound metabolic process|GO:0044237,cellular metabolic process|GO:1901360,organic cyclic compound metabolic process|GO:0006139,nucleobase-containing compound metabolic process|GO:0044260,cellular macromolecule metabolic process|GO:0071704,organic substance metabolic process|GO:0…		GO:0044464,cell part|GO:0031974,membrane-enclosed lumen|GO:0043229,intracellular organelle|GO:0043227,membrane-bounded organelle|GO:0043226,organelle|GO:0016607,nuclear speck|GO:0016604,nuclear body|GO:0031981,nuclear lumen|GO:0005634,nucleus|GO:0030529,intracellular ribonucleoprotein complex|GO:0005654,nucleoplasm|GO:0044451,nucleoplasm part|GO:0071013,catalytic step 2 spliceosome|GO:0032991,mac…	GO:0005488,binding|GO:0005515,protein binding|GO:0047485,protein N-terminus binding|GO:0097159,organic cyclic compound binding|GO:0070742,C2H2 zinc finger domain binding|GO:0019904,protein domain specific binding|GO:0003676,nucleic acid binding|GO:1901363,heterocyclic compound binding|GO:0003723,RNA binding		http://www.uniprot.org/uniprot/A0A0G2K2M9	False
Snap47	0.05	-4.32193	Q6P6S0	Snap47	GO:0022607,cellular component assembly|GO:0051648,vesicle localization|GO:0070271,protein complex biogenesis|GO:0050803,regulation of synapse structure or activity|GO:0006906,vesicle fusion|GO:0097480,establishment of synaptic vesicle localization|GO:0050806,positive regulation of synaptic transmission|GO:0050804,modulation of synaptic transmission|GO:0023056,positive regulation of signaling|GO:0…		GO:0030425,dendrite|GO:0071944,cell periphery|GO:0031201,SNARE complex|GO:0005737,cytoplasm|GO:0016020,membrane|GO:0097458,neuron part|GO:0043005,neuron projection|GO:0048471,perinuclear region of cytoplasm|GO:0043025,neuronal cell body|GO:0044297,cell body|GO:0012505,endomembrane system|GO:0005886,plasma membrane|GO:0032991,macromolecular complex|GO:0042995,cell projection|GO:0043234,protein com…	GO:0000149,SNARE binding|GO:0019905,syntaxin binding|GO:0005488,binding|GO:0005515,protein binding|GO:0005484,SNAP receptor activity		http://www.uniprot.org/uniprot/Q6P6S0	False
Snap29	0.05	-4.32193	Q9JI56	Snap29	GO:0022607,cellular component assembly|GO:0051648,vesicle localization|GO:0070271,protein complex biogenesis|GO:0043933,macromolecular complex subunit organization|GO:0006906,vesicle fusion|GO:0097480,establishment of synaptic vesicle localization|GO:0061025,membrane fusion|GO:0061024,membrane organization|GO:0032940,secretion by cell|GO:0023052,signaling|GO:0001505,regulation of neurotransmitter…		GO:0043226,organelle|GO:0043229,intracellular organelle|GO:0043228,non-membrane-bounded organelle|GO:0031201,SNARE complex|GO:0005856,cytoskeleton|GO:0005813,centrosome|GO:0016020,membrane|GO:0005815,microtubule organizing center|GO:0044430,cytoskeletal part|GO:0005737,cytoplasm|GO:0015630,microtubule cytoskeleton|GO:0005886,plasma membrane|GO:0043234,protein complex|GO:0032991,macromolecular com…	GO:0000149,SNARE binding|GO:0019905,syntaxin binding|GO:0005488,binding|GO:0005515,protein binding|GO:0005484,SNAP receptor activity	rno04130,SNARE interactions in vesicular transport	http://www.uniprot.org/uniprot/Q9JI56	False
Shisa7	0.05	-4.32193	D3ZPJ0	Shisa7	GO:0050804,modulation of synaptic transmission|GO:0048167,regulation of synaptic plasticity|GO:0023052,signaling|GO:0023051,regulation of signaling|GO:0010646,regulation of cell communication|GO:0050789,regulation of biological process|GO:0044699,single-organism process|GO:0048168,regulation of neuronal synaptic plasticity|GO:0048172,regulation of short-term neuronal synaptic plasticity|GO:006500…		GO:0032281,AMPA glutamate receptor complex|GO:0071944,cell periphery|GO:0034702,ion channel complex|GO:0045202,synapse|GO:0031226,intrinsic component of plasma membrane|GO:0031224,intrinsic component of membrane|GO:0016021,integral component of membrane|GO:0016020,membrane|GO:0044459,plasma membrane part|GO:1902495,transmembrane transporter complex|GO:0008328,ionotropic glutamate receptor complex…	GO:0035255,ionotropic glutamate receptor binding|GO:0035254,glutamate receptor binding|GO:0005488,binding|GO:0005515,protein binding|GO:0005102,receptor binding		http://www.uniprot.org/uniprot/D3ZPJ0	False
Sdc4	0.05	-4.32193	P34901	Sdc4	GO:0006887,exocytosis|GO:0019220,regulation of phosphate metabolic process|GO:0080090,regulation of primary metabolic process|GO:0019222,regulation of metabolic process|GO:0051047,positive regulation of secretion|GO:1901890,positive regulation of cell junction assembly|GO:0051049,regulation of transport|GO:0048468,cell development|GO:0007160,cell-matrix adhesion|GO:0043933,macromolecular complex …		GO:0044421,extracellular region part|GO:0030016,myofibril|GO:0043229,intracellular organelle|GO:0043228,non-membrane-bounded organelle|GO:0005924,cell-substrate adherens junction|GO:0005925,focal adhesion|GO:0043227,membrane-bounded organelle|GO:0043226,organelle|GO:0030054,cell junction|GO:0030055,cell-substrate junction|GO:0005737,cytoplasm|GO:0031982,vesicle|GO:0016021,integral component of me…	GO:0038023,signaling receptor activity|GO:0005515,protein binding|GO:0019900,kinase binding|GO:0005080,protein kinase C binding|GO:0070053,thrombospondin receptor activity|GO:0019899,enzyme binding|GO:0019901,protein kinase binding|GO:0060089,molecular transducer activity|GO:0004872,receptor activity|GO:0004871,signal transducer activity|GO:0001968,fibronectin binding|GO:0005488,binding|GO:004280…	rno05205,Proteoglycans in cancer|rno04514,Cell adhesion molecules (CAMs)|rno04512,ECM-receptor interaction	http://www.uniprot.org/uniprot/P34901	False
RGD1564420	0.05	-4.32193	F1M1B3	RGD1564420	GO:0022607,cellular component assembly|GO:0033206,meiotic cytokinesis|GO:0009994,oocyte differentiation|GO:0043933,macromolecular complex subunit organization|GO:0030154,cell differentiation|GO:0048468,cell development|GO:0048469,cell maturation|GO:1903046,meiotic cell cycle process|GO:0007292,female gamete generation|GO:0090306,spindle assembly involved in meiosis|GO:0032501,multicellular organi…		GO:0043234,protein complex|GO:0005737,cytoplasm|GO:0005622,intracellular|GO:0032991,macromolecular complex|GO:0043231,intracellular membrane-bounded organelle|GO:0005768,endosome|GO:0044464,cell part|GO:0044444,cytoplasmic part|GO:0005623,cell|GO:0005769,early endosome|GO:0043229,intracellular organelle|GO:0012505,endomembrane system|GO:0044424,intracellular part|GO:0071203,WASH complex|GO:004322…		rno04144,Endocytosis	http://www.uniprot.org/uniprot/F1M1B3	False
RGD1563581	0.05	-4.32193	F1LYQ0	RGD1563581	GO:0042127,regulation of cell proliferation|GO:0008283,cell proliferation|GO:0009987,cellular process|GO:0050794,regulation of cellular process|GO:0065007,biological regulation|GO:0050789,regulation of biological process|GO:0044699,single-organism process			GO:0043169,cation binding|GO:0048306,calcium-dependent protein binding|GO:0043167,ion binding|GO:0005509,calcium ion binding|GO:0005515,protein binding|GO:0046872,metal ion binding|GO:0005488,binding		http://www.uniprot.org/uniprot/F1LYQ0	False
RGD1302996	0.05	-4.32193	G3V628	RGD1302996			GO:0005737,cytoplasm|GO:0043231,intracellular membrane-bounded organelle|GO:0044464,cell part|GO:0043229,intracellular organelle|GO:0005739,mitochondrion|GO:0005622,intracellular|GO:0044444,cytoplasmic part|GO:0005623,cell|GO:0044424,intracellular part|GO:0043227,membrane-bounded organelle|GO:0043226,organelle			http://www.uniprot.org/uniprot/G3V628	False
Rab33a	0.05	-4.32193	D3ZCU8	Rab33a	GO:0032107,regulation of response to nutrient levels|GO:0009894,regulation of catabolic process|GO:0022607,cellular component assembly|GO:0051234,establishment of localization|GO:0009267,cellular response to starvation|GO:0019222,regulation of metabolic process|GO:0032101,regulation of response to external stimulus|GO:0050896,response to stimulus|GO:0048583,regulation of response to stimulus|GO:0…		GO:0005737,cytoplasm|GO:0005794,Golgi apparatus|GO:0043231,intracellular membrane-bounded organelle|GO:0044464,cell part|GO:0044444,cytoplasmic part|GO:0005623,cell|GO:0005622,intracellular|GO:0043229,intracellular organelle|GO:0012505,endomembrane system|GO:0044424,intracellular part|GO:0043227,membrane-bounded organelle|GO:0043226,organelle	GO:0035639,purine ribonucleoside triphosphate binding|GO:0005488,binding|GO:0043167,ion binding|GO:1901363,heterocyclic compound binding|GO:1901265,nucleoside phosphate binding|GO:0001882,nucleoside binding|GO:0043168,anion binding|GO:0016462,pyrophosphatase activity|GO:0000166,nucleotide binding|GO:0032561,guanyl ribonucleotide binding|GO:0001883,purine nucleoside binding|GO:0032549,ribonucleosi…		http://www.uniprot.org/uniprot/D3ZCU8	False
Rab11fip2	0.05	-4.32193	D3ZD48	Rab11fip2	GO:0008104,protein localization|GO:0070887,cellular response to chemical stimulus|GO:0035773,insulin secretion involved in cellular response to glucose stimulus|GO:0071326,cellular response to monosaccharide stimulus|GO:0042592,homeostatic process|GO:0042593,glucose homeostasis|GO:0015833,peptide transport|GO:0007163,establishment or maintenance of cell polarity|GO:0023052,signaling|GO:0030010,es…		GO:0031974,membrane-enclosed lumen|GO:0043229,intracellular organelle|GO:0043227,membrane-bounded organelle|GO:0043226,organelle|GO:0005737,cytoplasm|GO:0031981,nuclear lumen|GO:0005634,nucleus|GO:0005654,nucleoplasm|GO:0012505,endomembrane system|GO:0043231,intracellular membrane-bounded organelle|GO:0043233,organelle lumen|GO:0044464,cell part|GO:0005623,cell|GO:0005622,intracellular|GO:0044446…	GO:0019900,kinase binding|GO:0017137,Rab GTPase binding|GO:0019899,enzyme binding|GO:0017016,Ras GTPase binding|GO:0019901,protein kinase binding|GO:0031267,small GTPase binding|GO:0051020,GTPase binding|GO:0005488,binding|GO:0005515,protein binding|GO:0046983,protein dimerization activity|GO:0042802,identical protein binding|GO:0042803,protein homodimerization activity	rno04144,Endocytosis	http://www.uniprot.org/uniprot/D3ZD48	False
Ptrhd1	0.05	-4.32193	D3ZBG6	Ptrhd1	GO:0008152,metabolic process		GO:0043230,extracellular organelle|GO:0031982,vesicle|GO:0044421,extracellular region part|GO:0043227,membrane-bounded organelle|GO:0031988,membrane-bounded vesicle|GO:0005576,extracellular region|GO:1903561,extracellular vesicle|GO:0065010,extracellular membrane-bounded organelle|GO:0043226,organelle|GO:0070062,extracellular exosome	GO:0016787,hydrolase activity|GO:0004045,aminoacyl-tRNA hydrolase activity|GO:0016788,hydrolase activity, acting on ester bonds|GO:0003824,catalytic activity|GO:0052689,carboxylic ester hydrolase activity		http://www.uniprot.org/uniprot/D3ZBG6	False
Prodh	0.05	-4.32193	F1MAR6	Prodh1	GO:0044282,small molecule catabolic process|GO:0019752,carboxylic acid metabolic process|GO:0009063,cellular amino acid catabolic process|GO:0006807,nitrogen compound metabolic process|GO:0044281,small molecule metabolic process|GO:0009065,glutamine family amino acid catabolic process|GO:0009064,glutamine family amino acid metabolic process|GO:0044699,single-organism process|GO:1901361,organic cy…		GO:0044464,cell part|GO:0031975,envelope|GO:0043229,intracellular organelle|GO:0043227,membrane-bounded organelle|GO:0043226,organelle|GO:0005737,cytoplasm|GO:0031090,organelle membrane|GO:0016020,membrane|GO:0005740,mitochondrial envelope|GO:0005739,mitochondrion|GO:0031967,organelle envelope|GO:0031966,mitochondrial membrane|GO:0043231,intracellular membrane-bounded organelle|GO:0019866,organel…	GO:0043168,anion binding|GO:0004657,proline dehydrogenase activity|GO:0031406,carboxylic acid binding|GO:0016645,oxidoreductase activity, acting on the CH-NH group of donors|GO:0043167,ion binding|GO:0036094,small molecule binding|GO:0003824,catalytic activity|GO:0005488,binding|GO:0043177,organic acid binding|GO:0016597,amino acid binding|GO:0016491,oxidoreductase activity|GO:0050662,coenzyme bi…		http://www.uniprot.org/uniprot/F1MAR6	False
Prkaa2	0.05	-4.32193	Q09137	Prkaa2	GO:0016569,covalent chromatin modification|GO:0019220,regulation of phosphate metabolic process|GO:0080090,regulation of primary metabolic process|GO:0019222,regulation of metabolic process|GO:0048585,negative regulation of response to stimulus|GO:0048583,regulation of response to stimulus|GO:0006631,fatty acid metabolic process|GO:0032844,regulation of homeostatic process|GO:0009166,nucleotide c…		GO:0098590,plasma membrane region|GO:0031974,membrane-enclosed lumen|GO:0043229,intracellular organelle|GO:0071944,cell periphery|GO:0043227,membrane-bounded organelle|GO:0043226,organelle|GO:0005737,cytoplasm|GO:0045177,apical part of cell|GO:0031981,nuclear lumen|GO:1902911,protein kinase complex|GO:0005634,nucleus|GO:0016020,membrane|GO:0005654,nucleoplasm|GO:0044459,plasma membrane part|GO:00…	GO:0047322,[hydroxymethylglutaryl-CoA reductase (NADPH)] kinase activity|GO:0035639,purine ribonucleoside triphosphate binding|GO:0044877,macromolecular complex binding|GO:0004672,protein kinase activity|GO:0043167,ion binding|GO:1901363,heterocyclic compound binding|GO:0001883,purine nucleoside binding|GO:0001882,nucleoside binding|GO:0043168,anion binding|GO:0043169,cation binding|GO:0000166,nu…	rno04920,Adipocytokine signaling pathway|rno04910,Insulin signaling pathway|rno04140,Regulation of autophagy|rno04152,AMPK signaling pathway|rno04151,PI3K-Akt signaling pathway|rno04150,mTOR signaling pathway|rno04921,Oxytocin signaling pathway|rno04068,FoxO signaling pathway|rno04211,Longevity regulating pathway|rno04213,Longevity regulating pathway - multiple species|rno04710,Circadian rhythm|r…	http://www.uniprot.org/uniprot/Q09137	False
Nup210	0.05	-4.32193	P11654	Nup210	GO:0015931,nucleobase-containing compound transport|GO:0050658,RNA transport|GO:0008104,protein localization|GO:0033036,macromolecule localization|GO:0006810,transport|GO:0050657,nucleic acid transport|GO:0006403,RNA localization|GO:0045184,establishment of protein localization|GO:0071705,nitrogen compound transport|GO:0071702,organic substance transport|GO:0015031,protein transport|GO:0051236,es…		GO:0016020,membrane|GO:0005783,endoplasmic reticulum|GO:0005789,endoplasmic reticulum membrane|GO:0042175,nuclear outer membrane-endoplasmic reticulum membrane network|GO:0043229,intracellular organelle|GO:0043227,membrane-bounded organelle|GO:0043226,organelle|GO:0031224,intrinsic component of membrane|GO:0005737,cytoplasm|GO:0046930,pore complex|GO:0031090,organelle membrane|GO:0016021,integral…	GO:0017056,structural constituent of nuclear pore|GO:0005198,structural molecule activity|GO:0005488,binding|GO:0005515,protein binding|GO:0046983,protein dimerization activity	rno03013,RNA transport	http://www.uniprot.org/uniprot/P11654	False
Nup160	0.05	-4.32193	D3ZBL6	Nup160	GO:0015931,nucleobase-containing compound transport|GO:0051169,nuclear transport|GO:0051168,nuclear export|GO:0071166,ribonucleoprotein complex localization|GO:0051641,cellular localization|GO:0051028,mRNA transport|GO:0044699,single-organism process|GO:0071705,nitrogen compound transport|GO:0071704,organic substance metabolic process|GO:0010467,gene expression|GO:0071702,organic substance transp…		GO:0016020,membrane|GO:0031975,envelope|GO:0043229,intracellular organelle|GO:0043228,non-membrane-bounded organelle|GO:0043227,membrane-bounded organelle|GO:0043226,organelle|GO:0031224,intrinsic component of membrane|GO:0046930,pore complex|GO:0016021,integral component of membrane|GO:0005635,nuclear envelope|GO:0000776,kinetochore|GO:0005694,chromosome|GO:0031967,organelle envelope|GO:0012505,…	GO:0005215,transporter activity|GO:0005487,nucleocytoplasmic transporter activity|GO:0017056,structural constituent of nuclear pore|GO:0005198,structural molecule activity		http://www.uniprot.org/uniprot/D3ZBL6	False
Ntng2	0.05	-4.32193	D4A9F4	Ntng2	GO:0032502,developmental process|GO:0044707,single-multicellular organism process|GO:0030030,cell projection organization|GO:0030154,cell differentiation|GO:0048468,cell development|GO:0031175,neuron projection development|GO:0009653,anatomical structure morphogenesis|GO:0007275,multicellular organism development|GO:0044699,single-organism process|GO:0000904,cell morphogenesis involved in differe…		GO:0097458,neuron part|GO:0044459,plasma membrane part|GO:0016020,membrane|GO:0044464,cell part|GO:0005623,cell|GO:0030424,axon|GO:0046658,anchored component of plasma membrane|GO:0071944,cell periphery|GO:0043005,neuron projection|GO:0005886,plasma membrane|GO:0044425,membrane part|GO:0042995,cell projection|GO:0031226,intrinsic component of plasma membrane|GO:0031224,intrinsic component of memb…		rno04360,Axon guidance|rno04514,Cell adhesion molecules (CAMs)	http://www.uniprot.org/uniprot/D4A9F4	False
Nck2	0.05	-4.32193	D4A3M8	Nck2	GO:0042221,response to chemical|GO:2001235,positive regulation of apoptotic signaling pathway|GO:0044238,primary metabolic process|GO:0019220,regulation of phosphate metabolic process|GO:0080090,regulation of primary metabolic process|GO:0019222,regulation of metabolic process|GO:2001233,regulation of apoptotic signaling pathway|GO:1901566,organonitrogen compound biosynthetic process|GO:0048585,n…		GO:0005783,endoplasmic reticulum|GO:0043229,intracellular organelle|GO:0045202,synapse|GO:0043227,membrane-bounded organelle|GO:0043226,organelle|GO:0005737,cytoplasm|GO:0031982,vesicle|GO:0016020,membrane|GO:0031988,membrane-bounded vesicle|GO:0097458,neuron part|GO:0044456,synapse part|GO:0097481,neuronal postsynaptic density|GO:0014069,postsynaptic density|GO:0012505,endomembrane system|GO:001…	GO:0016772,transferase activity, transferring phosphorus-containing groups|GO:0016301,kinase activity|GO:0003824,catalytic activity|GO:0016740,transferase activity|GO:0044877,macromolecular complex binding|GO:0005488,binding|GO:0005515,protein binding|GO:0032403,protein complex binding|GO:0097110,scaffold protein binding|GO:0051219,phosphoprotein binding|GO:0045309,protein phosphorylated amino ac…	rno04360,Axon guidance|rno04660,T cell receptor signaling pathway|rno04012,ErbB signaling pathway	http://www.uniprot.org/uniprot/D4A3M8	False
Nav1	0.05	-4.32193	F1LYK3	Nav1				GO:0043168,anion binding|GO:0005488,binding|GO:0030554,adenyl nucleotide binding|GO:0035639,purine ribonucleoside triphosphate binding|GO:0097367,carbohydrate derivative binding|GO:1901363,heterocyclic compound binding|GO:1901265,nucleoside phosphate binding|GO:0000166,nucleotide binding|GO:0036094,small molecule binding|GO:0032553,ribonucleotide binding|GO:0032559,adenyl ribonucleotide binding|G…		http://www.uniprot.org/uniprot/F1LYK3	False
Myh2	0.05	-4.32193	F1LRV9	Myh1	GO:0032501,multicellular organismal process|GO:0006936,muscle contraction|GO:0044707,single-multicellular organism process|GO:0006941,striated muscle contraction|GO:0003012,muscle system process|GO:0008152,metabolic process|GO:0044699,single-organism process|GO:0003008,system process|GO:0044763,single-organism cellular process|GO:0009987,cellular process|GO:0007017,microtubule-based process|GO:00…		GO:0036464,cytoplasmic ribonucleoprotein granule|GO:0035770,ribonucleoprotein granule|GO:0015629,actin cytoskeleton|GO:0030016,myofibril|GO:0030017,sarcomere|GO:0043229,intracellular organelle|GO:0043228,non-membrane-bounded organelle|GO:0044430,cytoskeletal part|GO:0030529,intracellular ribonucleoprotein complex|GO:0043226,organelle|GO:0030054,cell junction|GO:0005856,cytoskeleton|GO:0031672,A b…	GO:0035639,purine ribonucleoside triphosphate binding|GO:0005488,binding|GO:0016887,ATPase activity|GO:0043167,ion binding|GO:1901363,heterocyclic compound binding|GO:1901265,nucleoside phosphate binding|GO:0001882,nucleoside binding|GO:0043168,anion binding|GO:0000146,microfilament motor activity|GO:0000166,nucleotide binding|GO:0003779,actin binding|GO:0001883,purine nucleoside binding|GO:00325…	rno04530,Tight junction	http://www.uniprot.org/uniprot/F1LRV9	False
Msra	0.05	-4.32193	Q923M1	Msra	GO:0032502,developmental process|GO:0044267,cellular protein metabolic process|GO:0044710,single-organism metabolic process|GO:0007568,aging|GO:0044260,cellular macromolecule metabolic process|GO:0044238,primary metabolic process|GO:0019538,protein metabolic process|GO:0050896,response to stimulus|GO:0009987,cellular process|GO:0044237,cellular metabolic process|GO:0043170,macromolecule metabolic…		GO:0005737,cytoplasm|GO:0043231,intracellular membrane-bounded organelle|GO:0044464,cell part|GO:0043229,intracellular organelle|GO:0005739,mitochondrion|GO:0005622,intracellular|GO:0044444,cytoplasmic part|GO:0005623,cell|GO:0044424,intracellular part|GO:0043227,membrane-bounded organelle|GO:0043226,organelle	GO:0008113,peptide-methionine (S)-S-oxide reductase activity|GO:0003824,catalytic activity|GO:0016671,oxidoreductase activity, acting on a sulfur group of donors, disulfide as acceptor|GO:0016667,oxidoreductase activity, acting on a sulfur group of donors|GO:0016491,oxidoreductase activity		http://www.uniprot.org/uniprot/Q923M1	False
Mprip	0.05	-4.32193	Q9ERE6	Mprip	GO:0033036,macromolecule localization|GO:0008104,protein localization|GO:0032515,negative regulation of phosphoprotein phosphatase activity|GO:0009893,positive regulation of metabolic process|GO:0019222,regulation of metabolic process|GO:0016311,dephosphorylation|GO:0010921,regulation of phosphatase activity|GO:0031325,positive regulation of cellular metabolic process|GO:0010923,negative regulati…		GO:0032432,actin filament bundle|GO:0001725,stress fiber|GO:0043228,non-membrane-bounded organelle|GO:0015629,actin cytoskeleton|GO:0043232,intracellular non-membrane-bounded organelle|GO:0005856,cytoskeleton|GO:0044464,cell part|GO:0005623,cell|GO:0005737,cytoplasm|GO:0044446,intracellular organelle part|GO:0043229,intracellular organelle|GO:0044430,cytoskeletal part|GO:0044424,intracellular par…	GO:0003779,actin binding|GO:0005488,binding|GO:0005515,protein binding|GO:0008092,cytoskeletal protein binding		http://www.uniprot.org/uniprot/Q9ERE6	False
Mlec	0.05	-4.32193	Q5FVQ4	Mlec	GO:0044238,primary metabolic process|GO:0005975,carbohydrate metabolic process|GO:0008152,metabolic process|GO:0071704,organic substance metabolic process		GO:0005783,endoplasmic reticulum|GO:0005789,endoplasmic reticulum membrane|GO:0042175,nuclear outer membrane-endoplasmic reticulum membrane network|GO:0043229,intracellular organelle|GO:0043227,membrane-bounded organelle|GO:0043226,organelle|GO:0031224,intrinsic component of membrane|GO:0005737,cytoplasm|GO:0031090,organelle membrane|GO:0016021,integral component of membrane|GO:0016020,membrane|G…	GO:0030246,carbohydrate binding|GO:0005488,binding		http://www.uniprot.org/uniprot/Q5FVQ4	False
Lrrfip2	0.05	-4.32193	Q4V7E8	Lrrfip2	GO:0044700,single organism signaling|GO:0051716,cellular response to stimulus|GO:0009987,cellular process|GO:0050896,response to stimulus|GO:0016055,Wnt signaling pathway|GO:0044763,single-organism cellular process|GO:0050794,regulation of cellular process|GO:0065007,biological regulation|GO:0023052,signaling|GO:0007165,signal transduction|GO:0007166,cell surface receptor signaling pathway|GO:000…			GO:0005488,binding|GO:0019904,protein domain specific binding|GO:0005515,protein binding|GO:0030275,LRR domain binding		http://www.uniprot.org/uniprot/Q4V7E8	False
Lppr2	0.05	-4.32193	Q6W5G4	Plppr2	GO:0016311,dephosphorylation|GO:0009987,cellular process|GO:0044237,cellular metabolic process|GO:0006796,phosphate-containing compound metabolic process|GO:0008152,metabolic process|GO:0006793,phosphorus metabolic process|GO:0023052,signaling|GO:0007165,signal transduction|GO:0050789,regulation of biological process|GO:0044699,single-organism process|GO:0051716,cellular response to stimulus|GO:0…		GO:0044425,membrane part|GO:0016021,integral component of membrane|GO:0016020,membrane|GO:0031224,intrinsic component of membrane|GO:0031226,intrinsic component of plasma membrane|GO:0044464,cell part|GO:0005623,cell|GO:0071944,cell periphery|GO:0005887,integral component of plasma membrane|GO:0005886,plasma membrane|GO:0044459,plasma membrane part	GO:0016787,hydrolase activity|GO:0016791,phosphatase activity|GO:0016788,hydrolase activity, acting on ester bonds|GO:0042578,phosphoric ester hydrolase activity|GO:0003824,catalytic activity|GO:0008195,phosphatidate phosphatase activity|GO:0042577,lipid phosphatase activity		http://www.uniprot.org/uniprot/Q6W5G4	False
Lpcat1	0.05	-4.32193	Q1HAQ0	Lpcat1	GO:0019220,regulation of phosphate metabolic process|GO:0080090,regulation of primary metabolic process|GO:0019222,regulation of metabolic process|GO:0060249,anatomical structure homeostasis|GO:0044281,small molecule metabolic process|GO:0044283,small molecule biosynthetic process|GO:0044255,cellular lipid metabolic process|GO:0044710,single-organism metabolic process|GO:0044711,single-organism b…		GO:0016020,membrane|GO:0005783,endoplasmic reticulum|GO:0005789,endoplasmic reticulum membrane|GO:0042175,nuclear outer membrane-endoplasmic reticulum membrane network|GO:0043229,intracellular organelle|GO:0043228,non-membrane-bounded organelle|GO:0005622,intracellular|GO:0043227,membrane-bounded organelle|GO:0043226,organelle|GO:0031224,intrinsic component of membrane|GO:0005737,cytoplasm|GO:003…	GO:0005488,binding|GO:0043169,cation binding|GO:0005509,calcium ion binding|GO:0016747,transferase activity, transferring acyl groups other than amino-acyl groups|GO:0043167,ion binding|GO:0047159,1-alkenylglycerophosphocholine O-acyltransferase activity|GO:0003824,catalytic activity|GO:0016407,acetyltransferase activity|GO:0016740,transferase activity|GO:0016746,transferase activity, transferrin…	rno01100,Metabolic pathways|rno00564,Glycerophospholipid metabolism|rno00565,Ether lipid metabolism	http://www.uniprot.org/uniprot/Q1HAQ0	False
Lims1	0.05	-4.32193	C0KUC5	Lims1	GO:0051259,protein oligomerization|GO:0022607,cellular component assembly|GO:0071822,protein complex subunit organization|GO:0070271,protein complex biogenesis|GO:0043933,macromolecular complex subunit organization|GO:0006461,protein complex assembly|GO:0051291,protein heterooligomerization|GO:0016043,cellular component organization|GO:0065003,macromolecular complex assembly|GO:0044085,cellular c…		GO:0043234,protein complex|GO:0032991,macromolecular complex|GO:0016020,membrane|GO:0070161,anchoring junction|GO:0044464,cell part|GO:0005623,cell|GO:0071944,cell periphery|GO:0005912,adherens junction|GO:0005886,plasma membrane|GO:0005924,cell-substrate adherens junction|GO:0005925,focal adhesion|GO:0030054,cell junction|GO:0030055,cell-substrate junction	GO:0005488,binding|GO:0043169,cation binding|GO:0046914,transition metal ion binding|GO:0043167,ion binding|GO:0019904,protein domain specific binding|GO:0005515,protein binding|GO:0046872,metal ion binding|GO:0008270,zinc ion binding		http://www.uniprot.org/uniprot/C0KUC5	False
Limd2	0.05	-4.32193	Q4KM31	Limd2			GO:0005737,cytoplasm|GO:0043231,intracellular membrane-bounded organelle|GO:0005634,nucleus|GO:0044464,cell part|GO:0005623,cell|GO:0005622,intracellular|GO:0043229,intracellular organelle|GO:0044424,intracellular part|GO:0043227,membrane-bounded organelle|GO:0043226,organelle	GO:0043169,cation binding|GO:0046914,transition metal ion binding|GO:0043167,ion binding|GO:0005488,binding|GO:0046872,metal ion binding|GO:0008270,zinc ion binding		http://www.uniprot.org/uniprot/Q4KM31	False
Ksr2	0.05	-4.32193	F1LY04	Ksr2	GO:0050896,response to stimulus|GO:0044238,primary metabolic process|GO:0019220,regulation of phosphate metabolic process|GO:0009893,positive regulation of metabolic process|GO:0019222,regulation of metabolic process|GO:0051246,regulation of protein metabolic process|GO:0031325,positive regulation of cellular metabolic process|GO:0048584,positive regulation of response to stimulus|GO:0031323,regu…		GO:0005737,cytoplasm|GO:0005829,cytosol|GO:0016020,membrane|GO:0044464,cell part|GO:0005623,cell|GO:0005622,intracellular|GO:0044444,cytoplasmic part|GO:0071944,cell periphery|GO:0005886,plasma membrane|GO:0044424,intracellular part	GO:0035639,purine ribonucleoside triphosphate binding|GO:0019899,enzyme binding|GO:0032947,protein complex scaffold activity|GO:0000166,nucleotide binding|GO:1901363,heterocyclic compound binding|GO:1901265,nucleoside phosphate binding|GO:0001882,nucleoside binding|GO:0043168,anion binding|GO:0019900,kinase binding|GO:0031434,mitogen-activated protein kinase kinase binding|GO:0005078,MAP-kinase s…		http://www.uniprot.org/uniprot/F1LY04	False
Jagn1	0.05	-4.32193	Q4KM64	Jagn1	GO:0030851,granulocyte differentiation|GO:0008104,protein localization|GO:0019221,cytokine-mediated signaling pathway|GO:0002446,neutrophil mediated immunity|GO:0006810,transport|GO:0030154,cell differentiation|GO:0009620,response to fungus|GO:0030223,neutrophil differentiation|GO:0006928,movement of cell or subcellular component|GO:0050900,leukocyte migration|GO:0032501,multicellular organismal …		GO:0005783,endoplasmic reticulum|GO:0005789,endoplasmic reticulum membrane|GO:0042175,nuclear outer membrane-endoplasmic reticulum membrane network|GO:0043229,intracellular organelle|GO:0043227,membrane-bounded organelle|GO:0043226,organelle|GO:0031224,intrinsic component of membrane|GO:0005737,cytoplasm|GO:0031090,organelle membrane|GO:0016021,integral component of membrane|GO:0016020,membrane|G…			http://www.uniprot.org/uniprot/Q4KM64	False
Itgb1	0.05	-4.32193	P49134	Itgb1	GO:0044238,primary metabolic process|GO:0019220,regulation of phosphate metabolic process|GO:0080090,regulation of primary metabolic process|GO:0019222,regulation of metabolic process|GO:0060249,anatomical structure homeostasis|GO:0051049,regulation of transport|GO:0048584,positive regulation of response to stimulus|GO:0048583,regulation of response to stimulus|GO:0007160,cell-matrix adhesion|GO:…		GO:0098590,plasma membrane region|GO:0098636,protein complex involved in cell adhesion|GO:0044463,cell projection part|GO:0005887,integral component of plasma membrane|GO:0044421,extracellular region part|GO:0055037,recycling endosome|GO:0048770,pigment granule|GO:0031012,extracellular matrix|GO:0097223,sperm part|GO:0043229,intracellular organelle|GO:0071944,cell periphery|GO:0001669,acrosomal v…	GO:0050840,extracellular matrix binding|GO:0019899,enzyme binding|GO:0060089,molecular transducer activity|GO:0044877,macromolecular complex binding|GO:0004872,receptor activity|GO:0001948,glycoprotein binding|GO:0043169,cation binding|GO:0042277,peptide binding|GO:0043167,ion binding|GO:0003779,actin binding|GO:0002020,protease binding|GO:0032403,protein complex binding|GO:0042805,actinin bindin…	rno04145,Phagosome|rno05410,Hypertrophic cardiomyopathy (HCM)|rno04514,Cell adhesion molecules (CAMs)|rno04810,Regulation of actin cytoskeleton|rno04151,PI3K-Akt signaling pathway|rno05205,Proteoglycans in cancer|rno04360,Axon guidance|rno05414,Dilated cardiomyopathy|rno04015,Rap1 signaling pathway|rno04512,ECM-receptor interaction|rno05412,Arrhythmogenic right ventricular cardiomyopathy (ARVC)|r…	http://www.uniprot.org/uniprot/P49134	False
Hspg2	0.05	-4.32193	O08591	HSPG2	GO:0042127,regulation of cell proliferation|GO:0009628,response to abiotic stimulus|GO:0030155,regulation of cell adhesion|GO:0007162,negative regulation of cell adhesion|GO:0023052,signaling|GO:0007165,signal transduction|GO:0007166,cell surface receptor signaling pathway|GO:0042221,response to chemical|GO:0044706,multi-multicellular organism process|GO:0001666,response to hypoxia|GO:0050789,reg…		GO:0005604,basement membrane|GO:0005578,proteinaceous extracellular matrix|GO:0005576,extracellular region|GO:0031012,extracellular matrix|GO:0044420,extracellular matrix component|GO:0044421,extracellular region part	GO:0070052,collagen V binding|GO:0044877,macromolecular complex binding|GO:0005488,binding|GO:0005515,protein binding|GO:0032403,protein complex binding|GO:0005518,collagen binding		http://www.uniprot.org/uniprot/O08591	False
Hspa13	0.05	-4.32193	O35162	Hspa13			GO:0043231,intracellular membrane-bounded organelle|GO:0005737,cytoplasm|GO:0005622,intracellular|GO:0043230,extracellular organelle|GO:0031982,vesicle|GO:0044421,extracellular region part|GO:0043227,membrane-bounded organelle|GO:0044464,cell part|GO:0044444,cytoplasmic part|GO:0005623,cell|GO:0031988,membrane-bounded vesicle|GO:0044424,intracellular part|GO:0043229,intracellular organelle|GO:000…	GO:0043168,anion binding|GO:0005488,binding|GO:0030554,adenyl nucleotide binding|GO:0035639,purine ribonucleoside triphosphate binding|GO:0097367,carbohydrate derivative binding|GO:1901363,heterocyclic compound binding|GO:1901265,nucleoside phosphate binding|GO:0000166,nucleotide binding|GO:0036094,small molecule binding|GO:0032553,ribonucleotide binding|GO:0032559,adenyl ribonucleotide binding|G…		http://www.uniprot.org/uniprot/O35162	False
Hmgb3	0.05	-4.32193	B0BN99	Hmgb3	GO:0071103,DNA conformation change|GO:0080090,regulation of primary metabolic process|GO:0019222,regulation of metabolic process|GO:0043933,macromolecular complex subunit organization|GO:0031326,regulation of cellular biosynthetic process|GO:0030154,cell differentiation|GO:0031323,regulation of cellular metabolic process|GO:0016070,RNA metabolic process|GO:0090304,nucleic acid metabolic process|G…		GO:0043231,intracellular membrane-bounded organelle|GO:0005634,nucleus|GO:0044464,cell part|GO:0005623,cell|GO:0005622,intracellular|GO:0043229,intracellular organelle|GO:0044424,intracellular part|GO:0043227,membrane-bounded organelle|GO:0043226,organelle	GO:0000400,four-way junction DNA binding|GO:0097159,organic cyclic compound binding|GO:0000217,DNA secondary structure binding|GO:0043566,structure-specific DNA binding|GO:0008301,DNA binding, bending|GO:0005488,binding|GO:0003676,nucleic acid binding|GO:0003677,DNA binding|GO:0044877,macromolecular complex binding|GO:0003682,chromatin binding|GO:1901363,heterocyclic compound binding		http://www.uniprot.org/uniprot/B0BN99	False
Hecw2	0.05	-4.32193	D4ADD3	Hecw2	GO:0044248,cellular catabolic process|GO:0043632,modification-dependent macromolecule catabolic process|GO:0044267,cellular protein metabolic process|GO:1901575,organic substance catabolic process|GO:0044265,cellular macromolecule catabolic process|GO:0044260,cellular macromolecule metabolic process|GO:0071704,organic substance metabolic process|GO:0070647,protein modification by small protein co…		GO:0005737,cytoplasm|GO:0044464,cell part|GO:0005623,cell|GO:0005622,intracellular|GO:0044424,intracellular part|GO:0005856,cytoskeleton|GO:0015630,microtubule cytoskeleton|GO:0043228,non-membrane-bounded organelle|GO:0043232,intracellular non-membrane-bounded organelle|GO:0043226,organelle|GO:0044446,intracellular organelle part|GO:0043229,intracellular organelle|GO:0072686,mitotic spindle|GO:00…	GO:0019787,ubiquitin-like protein transferase activity|GO:0004842,ubiquitin-protein transferase activity|GO:0003824,catalytic activity|GO:0016740,transferase activity|GO:0016874,ligase activity|GO:0061630,ubiquitin protein ligase activity|GO:0061659,ubiquitin-like protein ligase activity		http://www.uniprot.org/uniprot/D4ADD3	False
Gjb6	0.05	-4.32193	Q6AZ42	Gjb6	GO:0034284,response to monosaccharide|GO:0048598,embryonic morphogenesis|GO:0009746,response to hexose|GO:0048562,embryonic organ morphogenesis|GO:0048568,embryonic organ development|GO:0042592,homeostatic process|GO:0009790,embryo development|GO:0009607,response to biotic stimulus|GO:0070887,cellular response to chemical stimulus|GO:0042221,response to chemical|GO:0008219,cell death|GO:0009653,a…		GO:0098590,plasma membrane region|GO:0071944,cell periphery|GO:0005922,connexin complex|GO:0031224,intrinsic component of membrane|GO:0005921,gap junction|GO:0005737,cytoplasm|GO:0045177,apical part of cell|GO:0016021,integral component of membrane|GO:0016020,membrane|GO:0030054,cell junction|GO:0044459,plasma membrane part|GO:0016324,apical plasma membrane|GO:0098589,membrane region|GO:0005911,c…			http://www.uniprot.org/uniprot/Q6AZ42	False
Gca	0.05	-4.32193	D3ZYI0	Gca	GO:0044238,primary metabolic process|GO:0019538,protein metabolic process|GO:0043170,macromolecule metabolic process|GO:0071704,organic substance metabolic process|GO:0008152,metabolic process|GO:0006508,proteolysis|GO:1901564,organonitrogen compound metabolic process|GO:0006807,nitrogen compound metabolic process		GO:0005737,cytoplasm|GO:0005622,intracellular|GO:0043230,extracellular organelle|GO:0031982,vesicle|GO:0044421,extracellular region part|GO:0043227,membrane-bounded organelle|GO:0016020,membrane|GO:0044464,cell part|GO:0005623,cell|GO:0031988,membrane-bounded vesicle|GO:0071944,cell periphery|GO:0005886,plasma membrane|GO:0044424,intracellular part|GO:0005576,extracellular region|GO:1903561,extra…	GO:0005488,binding|GO:0016787,hydrolase activity|GO:0004175,endopeptidase activity|GO:0043169,cation binding|GO:0046983,protein dimerization activity|GO:0046982,protein heterodimerization activity|GO:0043167,ion binding|GO:0070011,peptidase activity, acting on L-amino acid peptides|GO:0003824,catalytic activity|GO:0004197,cysteine-type endopeptidase activity|GO:0005509,calcium ion binding|GO:0005…		http://www.uniprot.org/uniprot/D3ZYI0	False
Gatsl2	0.05	-4.32193	G3V665	Gatsl2	GO:1903432,regulation of TORC1 signaling|GO:0048585,negative regulation of response to stimulus|GO:0048583,regulation of response to stimulus|GO:1904262,negative regulation of TORC1 signaling|GO:0023057,negative regulation of signaling|GO:0023052,signaling|GO:0007165,signal transduction|GO:0023051,regulation of signaling|GO:0035556,intracellular signal transduction|GO:0010646,regulation of cell c…		GO:0061700,GATOR2 complex|GO:0043234,protein complex|GO:0032991,macromolecular complex|GO:0005829,cytosol|GO:0044464,cell part|GO:0005623,cell|GO:0005737,cytoplasm|GO:0044444,cytoplasmic part|GO:0044424,intracellular part|GO:0005622,intracellular|GO:0035859,Seh1-associated complex	GO:0005515,protein binding|GO:0042802,identical protein binding|GO:0005488,binding		http://www.uniprot.org/uniprot/G3V665	False
Fer	0.05	-4.32193	P09760	Fer	GO:0036119,response to platelet-derived growth factor|GO:0006887,exocytosis|GO:0019220,regulation of phosphate metabolic process|GO:0019221,cytokine-mediated signaling pathway|GO:0019222,regulation of metabolic process|GO:0034446,substrate adhesion-dependent cell spreading|GO:0051049,regulation of transport|GO:0048585,negative regulation of response to stimulus|GO:0043412,macromolecule modificati…		GO:0019897,extrinsic component of plasma membrane|GO:0015629,actin cytoskeleton|GO:0031974,membrane-enclosed lumen|GO:0019898,extrinsic component of membrane|GO:0043229,intracellular organelle|GO:0043228,non-membrane-bounded organelle|GO:0000785,chromatin|GO:0098552,side of membrane|GO:0000228,nuclear chromosome|GO:0043227,membrane-bounded organelle|GO:0043226,organelle|GO:0030054,cell junction|G…	GO:0035639,purine ribonucleoside triphosphate binding|GO:0019899,enzyme binding|GO:0031267,small GTPase binding|GO:0051020,GTPase binding|GO:0004672,protein kinase activity|GO:0043167,ion binding|GO:1901363,heterocyclic compound binding|GO:0001883,purine nucleoside binding|GO:0001882,nucleoside binding|GO:0043168,anion binding|GO:0019900,kinase binding|GO:0000166,nucleotide binding|GO:0003779,act…		http://www.uniprot.org/uniprot/P09760	False
Fam65a	0.05	-4.32193	Q4FZU8	Fam65a	GO:0033157,regulation of intracellular protein transport|GO:0009991,response to extracellular stimulus|GO:0008104,protein localization|GO:0032388,positive regulation of intracellular transport|GO:0060341,regulation of cellular localization|GO:0072600,establishment of protein localization to Golgi|GO:0051049,regulation of transport|GO:0032386,regulation of intracellular transport|GO:0051649,establ…		GO:0005737,cytoplasm|GO:0044464,cell part|GO:0005623,cell|GO:0005622,intracellular|GO:0044424,intracellular part|GO:0005794,Golgi apparatus|GO:0043231,intracellular membrane-bounded organelle|GO:0016020,membrane|GO:0044444,cytoplasmic part|GO:0043229,intracellular organelle|GO:0012505,endomembrane system|GO:0043227,membrane-bounded organelle|GO:0043226,organelle	GO:0071889,14-3-3 protein binding|GO:0005488,binding|GO:0005515,protein binding		http://www.uniprot.org/uniprot/Q4FZU8	False
Fam131b	0.05	-4.32193	F8WFH6	Fam131b	GO:0032107,regulation of response to nutrient levels|GO:0009894,regulation of catabolic process|GO:0008152,metabolic process|GO:0019222,regulation of metabolic process|GO:0032101,regulation of response to external stimulus|GO:0016236,macroautophagy|GO:0032104,regulation of response to extracellular stimulus|GO:0051128,regulation of cellular component organization|GO:1903008,organelle disassembly|…		GO:0005737,cytoplasm|GO:0044446,intracellular organelle part|GO:0043231,intracellular membrane-bounded organelle|GO:0031981,nuclear lumen|GO:0043233,organelle lumen|GO:0005634,nucleus|GO:0044464,cell part|GO:0031974,membrane-enclosed lumen|GO:0005622,intracellular|GO:0005654,nucleoplasm|GO:0070013,intracellular organelle lumen|GO:0043229,intracellular organelle|GO:0044428,nuclear part|GO:0005623,…			http://www.uniprot.org/uniprot/F8WFH6	False
Emb	0.05	-4.32193	O88775	Emb	GO:0015850,organic hydroxy compound transport|GO:0015727,lactate transport|GO:1903825,organic acid transmembrane transport|GO:0044699,single-organism process|GO:0035879,plasma membrane lactate transport|GO:0035873,lactate transmembrane transport|GO:0051179,localization|GO:0071702,organic substance transport|GO:0022610,biological adhesion|GO:0006810,transport|GO:0015718,monocarboxylic acid transpo…		GO:0031226,intrinsic component of plasma membrane|GO:0016021,integral component of membrane|GO:0016020,membrane|GO:0044464,cell part|GO:0005623,cell|GO:0031224,intrinsic component of membrane|GO:0071944,cell periphery|GO:0045202,synapse|GO:0005887,integral component of plasma membrane|GO:0005886,plasma membrane|GO:0044425,membrane part|GO:0044459,plasma membrane part|GO:0030054,cell junction	GO:0005488,binding|GO:0005515,protein binding		http://www.uniprot.org/uniprot/O88775	False
Elavl4	0.05	-4.32193	O09032	Elavl4	GO:0019222,regulation of metabolic process|GO:0007612,learning|GO:0016358,dendrite development|GO:0007610,behavior|GO:0007611,learning or memory|GO:0031344,regulation of cell projection organization|GO:0071840,cellular component organization or biogenesis|GO:0031346,positive regulation of cell projection organization|GO:0051716,cellular response to stimulus|GO:0010608,posttranscriptional regulati…		GO:0005635,nuclear envelope|GO:0030427,site of polarized growth|GO:0030426,growth cone|GO:0030425,dendrite|GO:0031975,envelope|GO:0043229,intracellular organelle|GO:0043228,non-membrane-bounded organelle|GO:0043227,membrane-bounded organelle|GO:0043226,organelle|GO:0005856,cytoskeleton|GO:0005634,nucleus|GO:0016020,membrane|GO:0030529,intracellular ribonucleoprotein complex|GO:0097458,neuron part…	GO:0005488,binding|GO:0036094,small molecule binding|GO:0005515,protein binding|GO:0097159,organic cyclic compound binding|GO:0044822,poly(A) RNA binding|GO:0000166,nucleotide binding|GO:0017091,AU-rich element binding|GO:0003723,RNA binding|GO:0003676,nucleic acid binding|GO:0003729,mRNA binding|GO:1901363,heterocyclic compound binding|GO:1901265,nucleoside phosphate binding|GO:0003730,mRNA 3'-U…		http://www.uniprot.org/uniprot/O09032	False
Dip2c	0.05	-4.32193	D3ZZB0	Dip2c	GO:0008152,metabolic process		GO:0043231,intracellular membrane-bounded organelle|GO:0005634,nucleus|GO:0044464,cell part|GO:0005623,cell|GO:0005622,intracellular|GO:0043229,intracellular organelle|GO:0044424,intracellular part|GO:0043227,membrane-bounded organelle|GO:0043226,organelle	GO:0003824,catalytic activity|GO:0008134,transcription factor binding|GO:0005488,binding|GO:0005515,protein binding		http://www.uniprot.org/uniprot/D3ZZB0	False
Dbndd2	0.05	-4.32193	Q331S7	Dbndd2	GO:0033673,negative regulation of kinase activity|GO:0043549,regulation of kinase activity|GO:0009892,negative regulation of metabolic process|GO:0080090,regulation of primary metabolic process|GO:0019222,regulation of metabolic process|GO:0044092,negative regulation of molecular function|GO:0031324,negative regulation of cellular metabolic process|GO:0031323,regulation of cellular metabolic proc…		GO:0005737,cytoplasm|GO:0044464,cell part|GO:0005623,cell|GO:0005622,intracellular|GO:0044424,intracellular part|GO:0008021,synaptic vesicle|GO:0043229,intracellular organelle|GO:0045202,synapse|GO:0030133,transport vesicle|GO:0043227,membrane-bounded organelle|GO:0043226,organelle|GO:0044433,cytoplasmic vesicle part|GO:0031982,vesicle|GO:0016023,cytoplasmic, membrane-bounded vesicle|GO:0031410,c…			http://www.uniprot.org/uniprot/Q331S7	False
Crtac1	0.05	-4.32193	A0A096MJG4	Crtac1				GO:0043169,cation binding|GO:0043167,ion binding|GO:0005488,binding|GO:0046872,metal ion binding|GO:0005509,calcium ion binding		http://www.uniprot.org/uniprot/A0A096MJG4	False
Cpne7	0.05	-4.32193	H1UBN0	Cpne7	GO:0051716,cellular response to stimulus|GO:0071248,cellular response to metal ion|GO:0010038,response to metal ion|GO:0050896,response to stimulus|GO:0009987,cellular process|GO:0071241,cellular response to inorganic substance|GO:0071277,cellular response to calcium ion|GO:0051592,response to calcium ion|GO:0070887,cellular response to chemical stimulus|GO:0042221,response to chemical|GO:0010035…		GO:0005737,cytoplasm|GO:0043230,extracellular organelle|GO:0070062,extracellular exosome|GO:0044421,extracellular region part|GO:0005634,nucleus|GO:0016020,membrane|GO:0044464,cell part|GO:0031982,vesicle|GO:0005623,cell|GO:0005622,intracellular|GO:0043229,intracellular organelle|GO:0071944,cell periphery|GO:0005886,plasma membrane|GO:0044424,intracellular part|GO:0005576,extracellular region|GO:…			http://www.uniprot.org/uniprot/H1UBN0	False
Commd2	0.05	-4.32193	D3ZLN7	Commd2						http://www.uniprot.org/uniprot/D3ZLN7	False
Clcc1	0.05	-4.32193	Q9WU61	Clcc1	GO:0006810,transport|GO:1902476,chloride transmembrane transport|GO:0006811,ion transport|GO:0009987,cellular process|GO:0044765,single-organism transport|GO:0051179,localization|GO:0034220,ion transmembrane transport|GO:0006820,anion transport|GO:0006821,chloride transport|GO:0044763,single-organism cellular process|GO:0044699,single-organism process|GO:0098661,inorganic anion transmembrane tran…		GO:0005783,endoplasmic reticulum|GO:0034707,chloride channel complex|GO:0043229,intracellular organelle|GO:0034702,ion channel complex|GO:0043227,membrane-bounded organelle|GO:0043226,organelle|GO:0031224,intrinsic component of membrane|GO:0005737,cytoplasm|GO:0016021,integral component of membrane|GO:0016020,membrane|GO:0005739,mitochondrion|GO:0005794,Golgi apparatus|GO:1902495,transmembrane tr…	GO:0022891,substrate-specific transmembrane transporter activity|GO:0022838,substrate-specific channel activity|GO:0005215,transporter activity|GO:0008509,anion transmembrane transporter activity|GO:0015108,chloride transmembrane transporter activity|GO:0015075,ion transmembrane transporter activity|GO:0022857,transmembrane transporter activity|GO:0022892,substrate-specific transporter activity|G…		http://www.uniprot.org/uniprot/Q9WU61	False
Ccdc6	0.05	-4.32193	D4AEK9	Ccdc6			GO:0005737,cytoplasm|GO:0044464,cell part|GO:0005623,cell|GO:0005622,intracellular|GO:0044424,intracellular part|GO:0005829,cytosol|GO:0044444,cytoplasmic part			http://www.uniprot.org/uniprot/D4AEK9	False
Bloc1s2	0.05	-4.32193	Q32WR5	Bloc1s2	GO:0080090,regulation of primary metabolic process|GO:0019222,regulation of metabolic process|GO:0048468,cell development|GO:0061024,membrane organization|GO:0007165,signal transduction|GO:0007166,cell surface receptor signaling pathway|GO:0051656,establishment of organelle localization|GO:1901362,organic cyclic compound biosynthetic process|GO:0007006,mitochondrial membrane organization|GO:00070…		GO:0055037,recycling endosome|GO:0043229,intracellular organelle|GO:0043228,non-membrane-bounded organelle|GO:0043227,membrane-bounded organelle|GO:0043226,organelle|GO:0005856,cytoskeleton|GO:0005813,centrosome|GO:0005634,nucleus|GO:0005739,mitochondrion|GO:0005815,microtubule organizing center|GO:0044430,cytoskeletal part|GO:0005737,cytoplasm|GO:0015630,microtubule cytoskeleton|GO:0012505,endom…	GO:0008022,protein C-terminus binding|GO:0005488,binding|GO:0005515,protein binding|GO:0003824,catalytic activity|GO:0016491,oxidoreductase activity		http://www.uniprot.org/uniprot/Q32WR5	False
Asl	0.05	-4.32193	P20673	Asl	GO:0009628,response to abiotic stimulus|GO:0006473,protein acetylation|GO:0006475,internal protein amino acid acetylation|GO:0044281,small molecule metabolic process|GO:0044283,small molecule biosynthetic process|GO:0010043,response to zinc ion|GO:1901576,organic substance biosynthetic process|GO:0072350,tricarboxylic acid metabolic process|GO:0044710,single-organism metabolic process|GO:0044711,…		GO:0005783,endoplasmic reticulum|GO:0031975,envelope|GO:0043229,intracellular organelle|GO:0043227,membrane-bounded organelle|GO:0043226,organelle|GO:0005737,cytoplasm|GO:0043204,perikaryon|GO:0005634,nucleus|GO:0016020,membrane|GO:0044444,cytoplasmic part|GO:0005739,mitochondrion|GO:0097458,neuron part|GO:0043005,neuron projection|GO:0048471,perinuclear region of cytoplasm|GO:0043025,neuronal ce…	GO:0004056,argininosuccinate lyase activity|GO:0016840,carbon-nitrogen lyase activity|GO:0016842,amidine-lyase activity|GO:0016829,lyase activity|GO:0003824,catalytic activity	rno00250,Alanine, aspartate and glutamate metabolism|rno01230,Biosynthesis of amino acids|rno01100,Metabolic pathways|rno00220,Arginine biosynthesis	http://www.uniprot.org/uniprot/P20673	False
Apod	0.05	-4.32193	P23593	Apod	GO:0032880,regulation of protein localization|GO:0033157,regulation of intracellular protein transport|GO:0034443,negative regulation of lipoprotein oxidation|GO:0034442,regulation of lipoprotein oxidation|GO:0080090,regulation of primary metabolic process|GO:0019222,regulation of metabolic process|GO:0034440,lipid oxidation|GO:0051049,regulation of transport|GO:0048585,negative regulation of res…		GO:0022626,cytosolic ribosome|GO:0005783,endoplasmic reticulum|GO:0030425,dendrite|GO:0043229,intracellular organelle|GO:0043228,non-membrane-bounded organelle|GO:0043227,membrane-bounded organelle|GO:0043226,organelle|GO:0005737,cytoplasm|GO:0005615,extracellular space|GO:0030529,intracellular ribonucleoprotein complex|GO:0097458,neuron part|GO:0005576,extracellular region|GO:0043005,neuron proj…	GO:0032934,sterol binding|GO:0015485,cholesterol binding|GO:0043178,alcohol binding|GO:0005215,transporter activity|GO:0008289,lipid binding|GO:0036094,small molecule binding|GO:0005488,binding|GO:0097159,organic cyclic compound binding|GO:0005496,steroid binding		http://www.uniprot.org/uniprot/P23593	False
Apba2	0.05	-4.32193	O35431	Apba2	GO:0008104,protein localization|GO:0008152,metabolic process|GO:0019222,regulation of metabolic process|GO:0051648,vesicle localization|GO:0006836,neurotransmitter transport|GO:0007610,behavior|GO:0009790,embryo development|GO:0032940,secretion by cell|GO:0009792,embryo development ending in birth or egg hatching|GO:0023052,signaling|GO:0001505,regulation of neurotransmitter levels|GO:0035264,mul…		GO:0008021,synaptic vesicle|GO:0043229,intracellular organelle|GO:0071944,cell periphery|GO:0045202,synapse|GO:0043227,membrane-bounded organelle|GO:0043226,organelle|GO:0005737,cytoplasm|GO:0031982,vesicle|GO:0016023,cytoplasmic, membrane-bounded vesicle|GO:0031410,cytoplasmic vesicle|GO:0016020,membrane|GO:0031988,membrane-bounded vesicle|GO:0097458,neuron part|GO:0044456,synapse part|GO:000588…	GO:0043168,anion binding|GO:0001540,amyloid-beta binding|GO:0035091,phosphatidylinositol binding|GO:0033218,amide binding|GO:0005543,phospholipid binding|GO:0008289,lipid binding|GO:0005546,phosphatidylinositol-4,5-bisphosphate binding|GO:0043167,ion binding|GO:1902936,phosphatidylinositol bisphosphate binding|GO:0005488,binding|GO:0005515,protein binding|GO:1901981,phosphatidylinositol phosphate…		http://www.uniprot.org/uniprot/O35431	False
Anapc4	0.05	-4.32193	D3ZUB7	Anapc4	GO:0080090,regulation of primary metabolic process|GO:0019222,regulation of metabolic process|GO:0010965,regulation of mitotic sister chromatid separation|GO:0071840,cellular component organization or biogenesis|GO:0044712,single-organism catabolic process|GO:0044710,single-organism metabolic process|GO:0032434,regulation of proteasomal ubiquitin-dependent protein catabolic process|GO:0070647,pro…		GO:0043234,protein complex|GO:0032991,macromolecular complex|GO:0043231,intracellular membrane-bounded organelle|GO:0005634,nucleus|GO:0044464,cell part|GO:0000151,ubiquitin ligase complex|GO:0000152,nuclear ubiquitin ligase complex|GO:0005622,intracellular|GO:0044446,intracellular organelle part|GO:1902494,catalytic complex|GO:0043229,intracellular organelle|GO:0044428,nuclear part|GO:0005623,ce…	GO:0019899,enzyme binding|GO:0019903,protein phosphatase binding|GO:0019902,phosphatase binding|GO:0005488,binding|GO:0005515,protein binding	rno04914,Progesterone-mediated oocyte maturation|rno05166,HTLV-I infection|rno04110,Cell cycle|rno04120,Ubiquitin mediated proteolysis|rno04114,Oocyte meiosis	http://www.uniprot.org/uniprot/D3ZUB7	False
Add1	0.05	-4.32193	Q63028	Add1	GO:0051049,regulation of transport|GO:0008064,regulation of actin polymerization or depolymerization|GO:0072359,circulatory system development|GO:0072358,cardiovascular system development|GO:0071840,cellular component organization or biogenesis|GO:0051716,cellular response to stimulus|GO:0051494,negative regulation of cytoskeleton organization|GO:0051493,regulation of cytoskeleton organization|GO…		GO:0030425,dendrite|GO:0043229,intracellular organelle|GO:0043228,non-membrane-bounded organelle|GO:0045202,synapse|GO:0043226,organelle|GO:0005856,cytoskeleton|GO:0016020,membrane|GO:0044309,neuron spine|GO:0097458,neuron part|GO:0044456,synapse part|GO:0043005,neuron projection|GO:0048471,perinuclear region of cytoplasm|GO:0005737,cytoplasm|GO:0071944,cell periphery|GO:0014069,postsynaptic dens…	GO:0008092,cytoskeletal protein binding|GO:0042608,T cell receptor binding|GO:0003779,actin binding|GO:0044877,macromolecular complex binding|GO:0005516,calmodulin binding|GO:0005515,protein binding|GO:0032403,protein complex binding|GO:0005102,receptor binding|GO:0005488,binding		http://www.uniprot.org/uniprot/Q63028	False
Actl6b	0.05	-4.32193	P86173	Actl6b	GO:0048856,anatomical structure development|GO:0032774,RNA biosynthetic process|GO:0080090,regulation of primary metabolic process|GO:0019222,regulation of metabolic process|GO:0043933,macromolecular complex subunit organization|GO:0031326,regulation of cellular biosynthetic process|GO:0031323,regulation of cellular metabolic process|GO:0021510,spinal cord development|GO:0090304,nucleic acid meta…		GO:0031974,membrane-enclosed lumen|GO:0043229,intracellular organelle|GO:0043228,non-membrane-bounded organelle|GO:0043227,membrane-bounded organelle|GO:0043226,organelle|GO:0070603,SWI/SNF superfamily-type complex|GO:0031981,nuclear lumen|GO:0005730,nucleolus|GO:0005634,nucleus|GO:0097458,neuron part|GO:0044428,nuclear part|GO:0090544,BAF-type complex|GO:0043234,protein complex|GO:0032991,macrom…			http://www.uniprot.org/uniprot/P86173	False
Usp15	20	4.32193	Q9R085	Usp15	GO:0080090,regulation of primary metabolic process|GO:0019222,regulation of metabolic process|GO:0030509,BMP signaling pathway|GO:0007165,signal transduction|GO:0007166,cell surface receptor signaling pathway|GO:0007167,enzyme linked receptor protein signaling pathway|GO:1901362,organic cyclic compound biosynthetic process|GO:0071840,cellular component organization or biogenesis|GO:0044710,single…		GO:0005737,cytoplasm|GO:0043231,intracellular membrane-bounded organelle|GO:0005634,nucleus|GO:0044464,cell part|GO:0005623,cell|GO:0005622,intracellular|GO:0043229,intracellular organelle|GO:0044424,intracellular part|GO:0043227,membrane-bounded organelle|GO:0043226,organelle|GO:0005829,cytosol|GO:0044444,cytoplasmic part|GO:0005739,mitochondrion	GO:0016787,hydrolase activity|GO:0004175,endopeptidase activity|GO:0019783,ubiquitin-like protein-specific protease activity|GO:0004197,cysteine-type endopeptidase activity|GO:0008234,cysteine-type peptidase activity|GO:0003824,catalytic activity|GO:0036459,thiol-dependent ubiquitinyl hydrolase activity|GO:0070011,peptidase activity, acting on L-amino acid peptides|GO:0008233,peptidase activity|G…		http://www.uniprot.org/uniprot/Q9R085	False
Urb2	20	4.32193	D4AAN0	Urb2	GO:0022613,ribonucleoprotein complex biogenesis|GO:0044085,cellular component biogenesis|GO:0042254,ribosome biogenesis|GO:0071840,cellular component organization or biogenesis		GO:0031974,membrane-enclosed lumen|GO:0016235,aggresome|GO:0043229,intracellular organelle|GO:0043228,non-membrane-bounded organelle|GO:0043227,membrane-bounded organelle|GO:0043226,organelle|GO:0044446,intracellular organelle part|GO:0031981,nuclear lumen|GO:0005730,nucleolus|GO:0005634,nucleus|GO:0016234,inclusion body|GO:0043231,intracellular membrane-bounded organelle|GO:0043232,intracellular…			http://www.uniprot.org/uniprot/D4AAN0	False
Tmcc2	20	4.32193	D3ZE26	Tmcc2	GO:0044238,primary metabolic process|GO:1901564,organonitrogen compound metabolic process|GO:0019538,protein metabolic process|GO:0043170,macromolecule metabolic process|GO:0071704,organic substance metabolic process|GO:0006807,nitrogen compound metabolic process|GO:0008152,metabolic process|GO:0042982,amyloid precursor protein metabolic process		GO:0005737,cytoplasm|GO:0005783,endoplasmic reticulum|GO:0016021,integral component of membrane|GO:0016020,membrane|GO:0044464,cell part|GO:0044444,cytoplasmic part|GO:0005623,cell|GO:0005622,intracellular|GO:0043229,intracellular organelle|GO:0012505,endomembrane system|GO:0044424,intracellular part|GO:0044425,membrane part|GO:0043227,membrane-bounded organelle|GO:0043226,organelle|GO:0031224,in…			http://www.uniprot.org/uniprot/D3ZE26	False
Syt17	20	4.32193	Q62807	Syt17	GO:0051648,vesicle localization|GO:0051046,regulation of secretion|GO:0051049,regulation of transport|GO:0006836,neurotransmitter transport|GO:0097480,establishment of synaptic vesicle localization|GO:0032940,secretion by cell|GO:0023052,signaling|GO:1903530,regulation of secretion by cell|GO:0051656,establishment of organelle localization|GO:0050789,regulation of biological process|GO:0044699,si…		GO:0043229,intracellular organelle|GO:0071944,cell periphery|GO:0043227,membrane-bounded organelle|GO:0043226,organelle|GO:0005737,cytoplasm|GO:0044446,intracellular organelle part|GO:0031984,organelle subcompartment|GO:0016020,membrane|GO:0044431,Golgi apparatus part|GO:0005794,Golgi apparatus|GO:0012505,endomembrane system|GO:0005886,plasma membrane|GO:0043231,intracellular membrane-bounded org…	GO:0043168,anion binding|GO:0043169,cation binding|GO:0000149,SNARE binding|GO:0005543,phospholipid binding|GO:0005544,calcium-dependent phospholipid binding|GO:0008289,lipid binding|GO:0043167,ion binding|GO:0019905,syntaxin binding|GO:0005509,calcium ion binding|GO:0005515,protein binding|GO:0030276,clathrin binding|GO:0046872,metal ion binding|GO:0005488,binding		http://www.uniprot.org/uniprot/Q62807	False
Sms	20	4.32193	Q3MIE9	Sms	GO:0006596,polyamine biosynthetic process|GO:0006597,spermine biosynthetic process|GO:0006595,polyamine metabolic process|GO:0042401,cellular biogenic amine biosynthetic process|GO:0034641,cellular nitrogen compound metabolic process|GO:0006807,nitrogen compound metabolic process|GO:0008215,spermine metabolic process|GO:1901576,organic substance biosynthetic process|GO:0097164,ammonium ion metabo…		GO:0043230,extracellular organelle|GO:0031982,vesicle|GO:0044421,extracellular region part|GO:0043227,membrane-bounded organelle|GO:0031988,membrane-bounded vesicle|GO:0005576,extracellular region|GO:1903561,extracellular vesicle|GO:0065010,extracellular membrane-bounded organelle|GO:0043226,organelle|GO:0070062,extracellular exosome	GO:0016765,transferase activity, transferring alkyl or aryl (other than methyl) groups|GO:0016740,transferase activity|GO:0016768,spermine synthase activity|GO:0003824,catalytic activity	rno01100,Metabolic pathways|rno00480,Glutathione metabolism|rno00330,Arginine and proline metabolism|rno00410,beta-Alanine metabolism|rno00270,Cysteine and methionine metabolism	http://www.uniprot.org/uniprot/Q3MIE9	False
Rtn4ip1	20	4.32193	B2GUZ6	Rtn4ip1	GO:0008152,metabolic process|GO:0044710,single-organism metabolic process|GO:0044699,single-organism process|GO:0055114,oxidation-reduction process		GO:0031975,envelope|GO:0043229,intracellular organelle|GO:0043227,membrane-bounded organelle|GO:0043226,organelle|GO:0005737,cytoplasm|GO:0031090,organelle membrane|GO:0098805,whole membrane|GO:0016020,membrane|GO:0005740,mitochondrial envelope|GO:0005739,mitochondrion|GO:0031968,organelle outer membrane|GO:0098588,bounding membrane of organelle|GO:0031967,organelle envelope|GO:0031966,mitochondr…	GO:0005488,binding|GO:0043169,cation binding|GO:0046914,transition metal ion binding|GO:0043167,ion binding|GO:0003824,catalytic activity|GO:0008270,zinc ion binding|GO:0046872,metal ion binding|GO:0016491,oxidoreductase activity		http://www.uniprot.org/uniprot/B2GUZ6	False
Rnf141	20	4.32193	Q6IV57	Rnf141	GO:0080090,regulation of primary metabolic process|GO:0019222,regulation of metabolic process|GO:0031326,regulation of cellular biosynthetic process|GO:0031323,regulation of cellular metabolic process|GO:0090304,nucleic acid metabolic process|GO:0044249,cellular biosynthetic process|GO:0034641,cellular nitrogen compound metabolic process|GO:0006807,nitrogen compound metabolic process|GO:0034645,c…		GO:0016020,membrane	GO:0019787,ubiquitin-like protein transferase activity|GO:0043169,cation binding|GO:0046914,transition metal ion binding|GO:0097159,organic cyclic compound binding|GO:0043167,ion binding|GO:0003824,catalytic activity|GO:0016740,transferase activity|GO:0008270,zinc ion binding|GO:0003676,nucleic acid binding|GO:0003677,DNA binding|GO:0046872,metal ion binding|GO:0004842,ubiquitin-protein transfera…		http://www.uniprot.org/uniprot/Q6IV57	False
Rnasek	20	4.32193	D3ZIM6	Rnasek	GO:0032774,RNA biosynthetic process|GO:0090304,nucleic acid metabolic process|GO:0090305,nucleic acid phosphodiester bond hydrolysis|GO:0034641,cellular nitrogen compound metabolic process|GO:0006807,nitrogen compound metabolic process|GO:0034645,cellular macromolecule biosynthetic process|GO:0034660,ncRNA metabolic process|GO:1901362,organic cyclic compound biosynthetic process|GO:0097659,nuclei…		GO:0044425,membrane part|GO:0016021,integral component of membrane|GO:0016020,membrane|GO:0031224,intrinsic component of membrane	GO:0016787,hydrolase activity|GO:0004518,nuclease activity|GO:0004519,endonuclease activity|GO:0004540,ribonuclease activity|GO:0004521,endoribonuclease activity|GO:0016788,hydrolase activity, acting on ester bonds|GO:0003824,catalytic activity		http://www.uniprot.org/uniprot/D3ZIM6	False
RGD1566320	20	4.32193	D4ABV0	RGD1566320			GO:0005737,cytoplasm|GO:0043231,intracellular membrane-bounded organelle|GO:0044464,cell part|GO:0043229,intracellular organelle|GO:0005739,mitochondrion|GO:0005622,intracellular|GO:0044444,cytoplasmic part|GO:0005623,cell|GO:0044424,intracellular part|GO:0043227,membrane-bounded organelle|GO:0043226,organelle|GO:0016021,integral component of membrane|GO:0016020,membrane|GO:0044425,membrane part|…			http://www.uniprot.org/uniprot/D4ABV0	False
Psmf1	20	4.32193	Q5XIU5	Psmf1	GO:0009894,regulation of catabolic process|GO:0009895,negative regulation of catabolic process|GO:0009892,negative regulation of metabolic process|GO:0080090,regulation of primary metabolic process|GO:0031329,regulation of cellular catabolic process|GO:0031324,negative regulation of cellular metabolic process|GO:0031323,regulation of cellular metabolic process|GO:0044248,cellular catabolic proces…		GO:0043234,protein complex|GO:0005737,cytoplasm|GO:0032991,macromolecular complex|GO:0005783,endoplasmic reticulum|GO:0005829,cytosol|GO:0044464,cell part|GO:0044444,cytoplasmic part|GO:0005623,cell|GO:0005622,intracellular|GO:0043229,intracellular organelle|GO:0012505,endomembrane system|GO:0044424,intracellular part|GO:0000502,proteasome complex|GO:0043227,membrane-bounded organelle|GO:0043226,…	GO:0070628,proteasome binding|GO:0005488,binding|GO:0005515,protein binding|GO:0032403,protein complex binding|GO:0044877,macromolecular complex binding	rno03050,Proteasome	http://www.uniprot.org/uniprot/Q5XIU5	False
Prkag2	20	4.32193	Q6V7V4	Prkag2	GO:0043549,regulation of kinase activity|GO:0019220,regulation of phosphate metabolic process|GO:0080090,regulation of primary metabolic process|GO:0019222,regulation of metabolic process|GO:0032147,activation of protein kinase activity|GO:0010800,positive regulation of peptidyl-threonine phosphorylation|GO:0009166,nucleotide catabolic process|GO:1903578,regulation of ATP metabolic process|GO:000…		GO:0043234,protein complex|GO:0031588,nucleotide-activated protein kinase complex|GO:0032991,macromolecular complex|GO:1902494,catalytic complex|GO:0061695,transferase complex, transferring phosphorus-containing groups|GO:1902911,protein kinase complex|GO:1902554,serine/threonine protein kinase complex|GO:0005623,cell|GO:0005622,intracellular|GO:0005576,extracellular region|GO:1990234,transferase…	GO:0019207,kinase regulator activity|GO:0035639,purine ribonucleoside triphosphate binding|GO:0019209,kinase activator activity|GO:0019899,enzyme binding|GO:0008047,enzyme activator activity|GO:0019901,protein kinase binding|GO:0004857,enzyme inhibitor activity|GO:0098772,molecular function regulator|GO:1901363,heterocyclic compound binding|GO:0001883,purine nucleoside binding|GO:0008607,phosphor…	rno04910,Insulin signaling pathway|rno04922,Glucagon signaling pathway|rno04152,AMPK signaling pathway|rno04920,Adipocytokine signaling pathway|rno04710,Circadian rhythm|rno04921,Oxytocin signaling pathway|rno04068,FoxO signaling pathway|rno04211,Longevity regulating pathway|rno04213,Longevity regulating pathway - multiple species|rno04931,Insulin resistance|rno04932,Non-alcoholic fatty liver dis…	http://www.uniprot.org/uniprot/Q6V7V4	False
Ppp6r2	20	4.32193	F1M6T6	Ppp6r2			GO:0005737,cytoplasm|GO:0043231,intracellular membrane-bounded organelle|GO:0044464,cell part|GO:0005623,cell|GO:0005622,intracellular|GO:0043229,intracellular organelle|GO:0044424,intracellular part|GO:0043227,membrane-bounded organelle|GO:0043226,organelle|GO:0005829,cytosol|GO:0044444,cytoplasmic part			http://www.uniprot.org/uniprot/F1M6T6	False
Ppm1k	20	4.32193	D4A7X5	Ppm1k	GO:0071704,organic substance metabolic process|GO:0044267,cellular protein metabolic process|GO:0044260,cellular macromolecule metabolic process|GO:0044238,primary metabolic process|GO:0016311,dephosphorylation|GO:0006470,protein dephosphorylation|GO:0009987,cellular process|GO:0043412,macromolecule modification|GO:0006464,cellular protein modification process|GO:0043170,macromolecule metabolic p…		GO:0005737,cytoplasm|GO:0043231,intracellular membrane-bounded organelle|GO:0044464,cell part|GO:0043229,intracellular organelle|GO:0005739,mitochondrion|GO:0005622,intracellular|GO:0044444,cytoplasmic part|GO:0005623,cell|GO:0044424,intracellular part|GO:0043227,membrane-bounded organelle|GO:0043226,organelle	GO:0016787,hydrolase activity|GO:0016791,phosphatase activity|GO:0043169,cation binding|GO:0004722,protein serine/threonine phosphatase activity|GO:0004721,phosphoprotein phosphatase activity|GO:0043167,ion binding|GO:0042578,phosphoric ester hydrolase activity|GO:0003824,catalytic activity|GO:0016788,hydrolase activity, acting on ester bonds|GO:0046872,metal ion binding|GO:0005488,binding		http://www.uniprot.org/uniprot/D4A7X5	False
Ppfia2	20	4.32193	F1M8A4	Ppfia2			GO:0043230,extracellular organelle|GO:0070062,extracellular exosome|GO:0044421,extracellular region part|GO:0043227,membrane-bounded organelle|GO:0031988,membrane-bounded vesicle|GO:0005576,extracellular region|GO:0045202,synapse|GO:1903561,extracellular vesicle|GO:0065010,extracellular membrane-bounded organelle|GO:0043226,organelle|GO:0031982,vesicle	GO:0032403,protein complex binding|GO:0044877,macromolecular complex binding|GO:0005488,binding|GO:0005515,protein binding		http://www.uniprot.org/uniprot/F1M8A4	False
Pou5f1	20	4.32193	Q6MG27	Pou5f1	GO:0051234,establishment of localization|GO:0080090,regulation of primary metabolic process|GO:0019222,regulation of metabolic process|GO:0051048,negative regulation of secretion|GO:0051049,regulation of transport|GO:0048585,negative regulation of response to stimulus|GO:0048584,positive regulation of response to stimulus|GO:0048583,regulation of response to stimulus|GO:0009299,mRNA transcription…		GO:0031974,membrane-enclosed lumen|GO:0043229,intracellular organelle|GO:0043228,non-membrane-bounded organelle|GO:0000785,chromatin|GO:0000228,nuclear chromosome|GO:0043227,membrane-bounded organelle|GO:0043226,organelle|GO:0031981,nuclear lumen|GO:0005730,nucleolus|GO:0005634,nucleus|GO:0044454,nuclear chromosome part|GO:0044798,nuclear transcription factor complex|GO:0005694,chromosome|GO:0017…	GO:0019955,cytokine binding|GO:0001012,RNA polymerase II regulatory region DNA binding|GO:0001159,core promoter proximal region DNA binding|GO:0001158,enhancer sequence-specific DNA binding|GO:0031490,chromatin DNA binding|GO:0001076,transcription factor activity, RNA polymerase II transcription factor binding|GO:0001077,transcriptional activator activity, RNA polymerase II core promoter proximal…	rno04550,Signaling pathways regulating pluripotency of stem cells	http://www.uniprot.org/uniprot/Q6MG27	False
Oxsr1	20	4.32193	D3ZUC9	Oxsr1	GO:0019220,regulation of phosphate metabolic process|GO:0080090,regulation of primary metabolic process|GO:0019222,regulation of metabolic process|GO:0051049,regulation of transport|GO:0032147,activation of protein kinase activity|GO:0007165,signal transduction|GO:0034765,regulation of ion transmembrane transport|GO:0034766,negative regulation of ion transmembrane transport|GO:0023014,signal tran…		GO:0005737,cytoplasm|GO:0005622,intracellular|GO:0043230,extracellular organelle|GO:0031982,vesicle|GO:0044421,extracellular region part|GO:0043227,membrane-bounded organelle|GO:0044464,cell part|GO:0005623,cell|GO:0031988,membrane-bounded vesicle|GO:0005576,extracellular region|GO:0044424,intracellular part|GO:1903561,extracellular vesicle|GO:0065010,extracellular membrane-bounded organelle|GO:0…	GO:0035639,purine ribonucleoside triphosphate binding|GO:0060089,molecular transducer activity|GO:0004672,protein kinase activity|GO:0004871,signal transducer activity|GO:0043167,ion binding|GO:1901363,heterocyclic compound binding|GO:0001883,purine nucleoside binding|GO:0001882,nucleoside binding|GO:0043168,anion binding|GO:0043169,cation binding|GO:0005057,signal transducer activity, downstream…		http://www.uniprot.org/uniprot/D3ZUC9	False
Mybbp1a	20	4.32193	O35821	Mybbp1a	GO:0032922,circadian regulation of gene expression|GO:0080090,regulation of primary metabolic process|GO:0019222,regulation of metabolic process|GO:0051169,nuclear transport|GO:0001503,ossification|GO:0007165,signal transduction|GO:1901362,organic cyclic compound biosynthetic process|GO:1901360,organic cyclic compound metabolic process|GO:0043065,positive regulation of apoptotic process|GO:004471…		GO:0031974,membrane-enclosed lumen|GO:0031074,nucleocytoplasmic transport complex|GO:0043229,intracellular organelle|GO:0043228,non-membrane-bounded organelle|GO:0043227,membrane-bounded organelle|GO:0043226,organelle|GO:0005737,cytoplasm|GO:0031981,nuclear lumen|GO:0005730,nucleolus|GO:0005634,nucleus|GO:0016020,membrane|GO:0042564,NLS-dependent protein nuclear import complex|GO:0043234,protein …	GO:0034061,DNA polymerase activity|GO:0005488,binding|GO:0003676,nucleic acid binding|GO:0003677,DNA binding|GO:1901363,heterocyclic compound binding|GO:0043565,sequence-specific DNA binding|GO:0003714,transcription corepressor activity|GO:0003712,transcription cofactor activity|GO:0003887,DNA-directed DNA polymerase activity|GO:0016740,transferase activity|GO:0000989,transcription factor activit…		http://www.uniprot.org/uniprot/O35821	False
Mta1	20	4.32193	Q62599	Mta1	GO:0032922,circadian regulation of gene expression|GO:0080090,regulation of primary metabolic process|GO:0019222,regulation of metabolic process|GO:0048583,regulation of response to stimulus|GO:0007610,behavior|GO:1901362,organic cyclic compound biosynthetic process|GO:0031347,regulation of defense response|GO:0044710,single-organism metabolic process|GO:0010605,negative regulation of macromolecu…		GO:0005783,endoplasmic reticulum|GO:0031974,membrane-enclosed lumen|GO:0031975,envelope|GO:0043229,intracellular organelle|GO:0043228,non-membrane-bounded organelle|GO:0005622,intracellular|GO:0005874,microtubule|GO:0043226,organelle|GO:0005856,cytoskeleton|GO:0070603,SWI/SNF superfamily-type complex|GO:0031982,vesicle|GO:0031981,nuclear lumen|GO:0016023,cytoplasmic, membrane-bounded vesicle|GO:0…	GO:0001046,core promoter sequence-specific DNA binding|GO:0019899,enzyme binding|GO:0044877,macromolecular complex binding|GO:0008270,zinc ion binding|GO:0003676,nucleic acid binding|GO:0003677,DNA binding|GO:1901363,heterocyclic compound binding|GO:0070491,repressing transcription factor binding|GO:0043565,sequence-specific DNA binding|GO:0046914,transition metal ion binding|GO:0003714,transcrip…		http://www.uniprot.org/uniprot/Q62599	False
Lyrm4	20	4.32193	D3ZYM7	Lyrm4			GO:0005737,cytoplasm|GO:0043231,intracellular membrane-bounded organelle|GO:0044464,cell part|GO:0043229,intracellular organelle|GO:0005739,mitochondrion|GO:0005622,intracellular|GO:0044444,cytoplasmic part|GO:0005623,cell|GO:0044424,intracellular part|GO:0043227,membrane-bounded organelle|GO:0043226,organelle			http://www.uniprot.org/uniprot/D3ZYM7	False
LOC100363408	20	4.32193		LOC100363408							False
Hypk	20	4.32193	F1M8A5	Hypk	GO:0010941,regulation of cell death|GO:0065008,regulation of biological quality|GO:0009987,cellular process|GO:0060548,negative regulation of cell death|GO:0031647,regulation of protein stability|GO:0044763,single-organism cellular process|GO:0050794,regulation of cellular process|GO:0050821,protein stabilization|GO:0012501,programmed cell death|GO:0043067,regulation of programmed cell death|GO:0…		GO:0031974,membrane-enclosed lumen|GO:0043229,intracellular organelle|GO:0043228,non-membrane-bounded organelle|GO:0043227,membrane-bounded organelle|GO:0043226,organelle|GO:0005856,cytoskeleton|GO:0031981,nuclear lumen|GO:0005634,nucleus|GO:0005654,nucleoplasm|GO:0005737,cytoplasm|GO:0015630,microtubule cytoskeleton|GO:0043234,protein complex|GO:0032991,macromolecular complex|GO:0043231,intracel…	GO:0005515,protein binding|GO:0047485,protein N-terminus binding|GO:0005488,binding		http://www.uniprot.org/uniprot/F1M8A5	False
Hspb1	20	4.32193	P42930	Hspb1	GO:0016265,obsolete death|GO:0010941,regulation of cell death|GO:0009987,cellular process|GO:0060548,negative regulation of cell death|GO:0006915,apoptotic process|GO:0050794,regulation of cellular process|GO:0065007,biological regulation|GO:0012501,programmed cell death|GO:0043067,regulation of programmed cell death|GO:0043066,negative regulation of apoptotic process|GO:0044763,single-organism c…		GO:0043229,intracellular organelle|GO:0043228,non-membrane-bounded organelle|GO:0043227,membrane-bounded organelle|GO:0043226,organelle|GO:0005856,cytoskeleton|GO:0005819,spindle|GO:0005634,nucleus|GO:0044430,cytoskeletal part|GO:0005737,cytoplasm|GO:0015630,microtubule cytoskeleton|GO:0000502,proteasome complex|GO:0043234,protein complex|GO:0032991,macromolecular complex|GO:0043231,intracellular…	GO:0043130,ubiquitin binding|GO:0032182,ubiquitin-like protein binding|GO:0005488,binding|GO:0005515,protein binding|GO:0044183,protein binding involved in protein folding|GO:0046983,protein dimerization activity|GO:0042802,identical protein binding|GO:0042803,protein homodimerization activity	rno05169,Epstein-Barr virus infection|rno04370,VEGF signaling pathway|rno05146,Amoebiasis|rno04010,MAPK signaling pathway	http://www.uniprot.org/uniprot/P42930	False
Hspa4	20	4.32193	O88600	Hspa4	GO:0019220,regulation of phosphate metabolic process|GO:0080090,regulation of primary metabolic process|GO:0019222,regulation of metabolic process|GO:0072359,circulatory system development|GO:0072358,cardiovascular system development|GO:0010605,negative regulation of macromolecule metabolic process|GO:0010604,positive regulation of macromolecule metabolic process|GO:0001822,kidney development|GO:…		GO:0005737,cytoplasm|GO:0005829,cytosol|GO:0043231,intracellular membrane-bounded organelle|GO:0043232,intracellular non-membrane-bounded organelle|GO:0005634,nucleus|GO:0005811,lipid particle|GO:0044464,cell part|GO:0044444,cytoplasmic part|GO:0005623,cell|GO:0005622,intracellular|GO:0043229,intracellular organelle|GO:0043228,non-membrane-bounded organelle|GO:0044424,intracellular part|GO:004322…	GO:0033613,activating transcription factor binding|GO:0035639,purine ribonucleoside triphosphate binding|GO:0044877,macromolecular complex binding|GO:0005488,binding|GO:0043167,ion binding|GO:1901363,heterocyclic compound binding|GO:1901265,nucleoside phosphate binding|GO:0001882,nucleoside binding|GO:0043168,anion binding|GO:0000166,nucleotide binding|GO:0001883,purine nucleoside binding|GO:0032…	rno04612,Antigen processing and presentation	http://www.uniprot.org/uniprot/O88600	False
Gpr37	20	4.32193	Q9QYC6	Gpr37	GO:0019220,regulation of phosphate metabolic process|GO:0080090,regulation of primary metabolic process|GO:0019222,regulation of metabolic process|GO:0048585,negative regulation of response to stimulus|GO:0048584,positive regulation of response to stimulus|GO:0048583,regulation of response to stimulus|GO:0007610,behavior|GO:0007165,signal transduction|GO:1901362,organic cyclic compound biosynthet…		GO:0005783,endoplasmic reticulum|GO:0005789,endoplasmic reticulum membrane|GO:0042175,nuclear outer membrane-endoplasmic reticulum membrane network|GO:0043229,intracellular organelle|GO:0071944,cell periphery|GO:0043227,membrane-bounded organelle|GO:0043226,organelle|GO:0031224,intrinsic component of membrane|GO:0005737,cytoplasm|GO:0031090,organelle membrane|GO:0016021,integral component of memb…	GO:0008528,G-protein coupled peptide receptor activity|GO:0004930,G-protein coupled receptor activity|GO:0031625,ubiquitin protein ligase binding|GO:0038023,signaling receptor activity|GO:0005515,protein binding|GO:0030544,Hsp70 protein binding|GO:0033218,amide binding|GO:0044389,ubiquitin-like protein ligase binding|GO:0019899,enzyme binding|GO:0060089,molecular transducer activity|GO:0004888,tr…	rno05012,Parkinson's disease	http://www.uniprot.org/uniprot/Q9QYC6	False
Gmppb	20	4.32193	D4A746	Gmppb	GO:0009058,biosynthetic process|GO:0008152,metabolic process|GO:0019673,GDP-mannose metabolic process|GO:0009298,GDP-mannose biosynthetic process|GO:0044249,cellular biosynthetic process|GO:0034641,cellular nitrogen compound metabolic process|GO:0006807,nitrogen compound metabolic process|GO:1901362,organic cyclic compound biosynthetic process|GO:1901360,organic cyclic compound metabolic process|…		GO:0043231,intracellular membrane-bounded organelle|GO:0005737,cytoplasm|GO:0005622,intracellular|GO:0043230,extracellular organelle|GO:0031982,vesicle|GO:0044421,extracellular region part|GO:0043227,membrane-bounded organelle|GO:0044464,cell part|GO:0044444,cytoplasmic part|GO:0005739,mitochondrion|GO:0031988,membrane-bounded vesicle|GO:0043229,intracellular organelle|GO:0005576,extracellular re…	GO:0016772,transferase activity, transferring phosphorus-containing groups|GO:0016779,nucleotidyltransferase activity|GO:0016740,transferase activity|GO:0003824,catalytic activity	rno01100,Metabolic pathways|rno00520,Amino sugar and nucleotide sugar metabolism|rno00051,Fructose and mannose metabolism	http://www.uniprot.org/uniprot/D4A746	False
Fv1	20	4.32193	F1LMA5	Fv1	GO:0032196,transposition|GO:0032197,transposition, RNA-mediated|GO:0009987,cellular process|GO:0044763,single-organism cellular process|GO:0044699,single-organism process		GO:0043231,intracellular membrane-bounded organelle|GO:0005634,nucleus|GO:0044464,cell part|GO:0005623,cell|GO:0005622,intracellular|GO:0043229,intracellular organelle|GO:0044424,intracellular part|GO:0043227,membrane-bounded organelle|GO:0043226,organelle	GO:0097159,organic cyclic compound binding|GO:0005488,binding|GO:0003676,nucleic acid binding|GO:0003677,DNA binding|GO:1901363,heterocyclic compound binding		http://www.uniprot.org/uniprot/F1LMA5	False
Fez1	20	4.32193	P97577	Fez1	GO:0048666,neuron development|GO:0044707,single-multicellular organism process|GO:0051239,regulation of multicellular organismal process|GO:0051234,establishment of localization|GO:0048812,neuron projection morphogenesis|GO:0030030,cell projection organization|GO:0006810,transport|GO:0030154,cell differentiation|GO:0048468,cell development|GO:0051654,establishment of mitochondrion localization|GO…		GO:0030425,dendrite|GO:0030424,axon|GO:0043229,intracellular organelle|GO:0043228,non-membrane-bounded organelle|GO:0005874,microtubule|GO:0043227,membrane-bounded organelle|GO:0043226,organelle|GO:0005856,cytoskeleton|GO:0005813,centrosome|GO:0016020,membrane|GO:0005739,mitochondrion|GO:0005815,microtubule organizing center|GO:0097458,neuron part|GO:0044430,cytoskeletal part|GO:0043005,neuron pr…	GO:0015631,tubulin binding|GO:0047485,protein N-terminus binding|GO:0008092,cytoskeletal protein binding|GO:0005080,protein kinase C binding|GO:0019899,enzyme binding|GO:0019901,protein kinase binding|GO:0019900,kinase binding|GO:0005488,binding|GO:0005515,protein binding|GO:0043015,gamma-tubulin binding		http://www.uniprot.org/uniprot/P97577	False
Fbxl20	20	4.32193	Q9QZH7	Fbxl20	GO:0007610,behavior|GO:0044248,cellular catabolic process|GO:0042596,fear response|GO:0043632,modification-dependent macromolecule catabolic process|GO:0044699,single-organism process|GO:0001662,behavioral fear response|GO:0044267,cellular protein metabolic process|GO:1901575,organic substance catabolic process|GO:0044265,cellular macromolecule catabolic process|GO:0044260,cellular macromolecule …		GO:0043234,protein complex|GO:0005737,cytoplasm|GO:0032991,macromolecular complex|GO:1902494,catalytic complex|GO:0044464,cell part|GO:0000151,ubiquitin ligase complex|GO:0005623,cell|GO:0005622,intracellular|GO:0019005,SCF ubiquitin ligase complex|GO:1990234,transferase complex|GO:0044424,intracellular part|GO:0031461,cullin-RING ubiquitin ligase complex	GO:0019787,ubiquitin-like protein transferase activity|GO:0061630,ubiquitin protein ligase activity|GO:0003824,catalytic activity|GO:0016740,transferase activity|GO:0004842,ubiquitin-protein transferase activity|GO:0061659,ubiquitin-like protein ligase activity		http://www.uniprot.org/uniprot/Q9QZH7	False
Eif1ax	20	4.32193	B5DF60	Eif1ax	GO:0044249,cellular biosynthetic process|GO:0034641,cellular nitrogen compound metabolic process|GO:0006807,nitrogen compound metabolic process|GO:0034645,cellular macromolecule biosynthetic process|GO:1901576,organic substance biosynthetic process|GO:0044267,cellular protein metabolic process|GO:0044260,cellular macromolecule metabolic process|GO:0043043,peptide biosynthetic process|GO:0071704,o…			GO:0005488,binding|GO:0097159,organic cyclic compound binding|GO:0044822,poly(A) RNA binding|GO:0008135,translation factor activity, RNA binding|GO:0003723,RNA binding|GO:0003676,nucleic acid binding|GO:1901363,heterocyclic compound binding|GO:0003743,translation initiation factor activity	rno03013,RNA transport	http://www.uniprot.org/uniprot/B5DF60	False
Dnajc8	20	4.32193	Q642C0	Dnajc8			GO:0043231,intracellular membrane-bounded organelle|GO:0005634,nucleus|GO:0044464,cell part|GO:0005623,cell|GO:0005622,intracellular|GO:0043229,intracellular organelle|GO:0044424,intracellular part|GO:0043227,membrane-bounded organelle|GO:0043226,organelle			http://www.uniprot.org/uniprot/Q642C0	False
Dhrs7b	20	4.32193	Q5RJY4	Dhrs7b	GO:0008152,metabolic process|GO:0044710,single-organism metabolic process|GO:0044699,single-organism process|GO:0055114,oxidation-reduction process|GO:0030851,granulocyte differentiation|GO:0018904,ether metabolic process|GO:0030154,cell differentiation|GO:0030223,neutrophil differentiation|GO:0044249,cellular biosynthetic process|GO:0044281,small molecule metabolic process|GO:0007275,multicellul…		GO:0005783,endoplasmic reticulum|GO:0005789,endoplasmic reticulum membrane|GO:0042175,nuclear outer membrane-endoplasmic reticulum membrane network|GO:0043229,intracellular organelle|GO:0043227,membrane-bounded organelle|GO:0043226,organelle|GO:0031224,intrinsic component of membrane|GO:0005737,cytoplasm|GO:0031090,organelle membrane|GO:0016021,integral component of membrane|GO:0016020,membrane|G…	GO:0003824,catalytic activity|GO:0016491,oxidoreductase activity		http://www.uniprot.org/uniprot/Q5RJY4	False
Coq10a	20	4.32193	D3ZX74	Coq10a	GO:0006732,coenzyme metabolic process|GO:0006733,oxidoreduction coenzyme metabolic process|GO:0044249,cellular biosynthetic process|GO:0009108,coenzyme biosynthetic process|GO:0044281,small molecule metabolic process|GO:0044283,small molecule biosynthetic process|GO:0006091,generation of precursor metabolites and energy|GO:0044699,single-organism process|GO:1901576,organic substance biosynthetic …		GO:0005737,cytoplasm|GO:0043231,intracellular membrane-bounded organelle|GO:0044464,cell part|GO:0043229,intracellular organelle|GO:0005739,mitochondrion|GO:0005622,intracellular|GO:0044444,cytoplasmic part|GO:0005623,cell|GO:0044424,intracellular part|GO:0043227,membrane-bounded organelle|GO:0043226,organelle	GO:0048039,ubiquinone binding|GO:0048038,quinone binding|GO:0048037,cofactor binding|GO:0005488,binding		http://www.uniprot.org/uniprot/D3ZX74	False
Chkb	20	4.32193	O54783	Chkb	GO:0032502,developmental process|GO:0006657,CDP-choline pathway|GO:0006656,phosphatidylcholine biosynthetic process|GO:0006650,glycerophospholipid metabolic process|GO:0016310,phosphorylation|GO:0044249,cellular biosynthetic process|GO:0034641,cellular nitrogen compound metabolic process|GO:0006807,nitrogen compound metabolic process|GO:0044281,small molecule metabolic process|GO:0044283,small mo…			GO:0035639,purine ribonucleoside triphosphate binding|GO:0005488,binding|GO:0043167,ion binding|GO:1901363,heterocyclic compound binding|GO:1901265,nucleoside phosphate binding|GO:0001882,nucleoside binding|GO:0043168,anion binding|GO:0000166,nucleotide binding|GO:0016740,transferase activity|GO:0004305,ethanolamine kinase activity|GO:0001883,purine nucleoside binding|GO:0032549,ribonucleoside bi…	rno01100,Metabolic pathways|rno05231,Choline metabolism in cancer|rno00564,Glycerophospholipid metabolism	http://www.uniprot.org/uniprot/O54783	False
Chd4	20	4.32193	E9PU01	Chd4	GO:0080090,regulation of primary metabolic process|GO:0019222,regulation of metabolic process|GO:1901362,organic cyclic compound biosynthetic process|GO:0071840,cellular component organization or biogenesis|GO:0010605,negative regulation of macromolecule metabolic process|GO:0043044,ATP-dependent chromatin remodeling|GO:0048519,negative regulation of biological process|GO:0060255,regulation of ma…		GO:0031974,membrane-enclosed lumen|GO:0043229,intracellular organelle|GO:0043228,non-membrane-bounded organelle|GO:0000785,chromatin|GO:0000228,nuclear chromosome|GO:0043227,membrane-bounded organelle|GO:0043226,organelle|GO:0005856,cytoskeleton|GO:0070603,SWI/SNF superfamily-type complex|GO:0031981,nuclear lumen|GO:0005813,centrosome|GO:0005634,nucleus|GO:0016020,membrane|GO:0005815,microtubule …	GO:0003676,nucleic acid binding|GO:0008026,ATP-dependent helicase activity|GO:0035639,purine ribonucleoside triphosphate binding|GO:0001103,RNA polymerase II repressing transcription factor binding|GO:0001012,RNA polymerase II regulatory region DNA binding|GO:0001159,core promoter proximal region DNA binding|GO:0001158,enhancer sequence-specific DNA binding|GO:0031491,nucleosome binding|GO:003149…		http://www.uniprot.org/uniprot/E9PU01	False
Bub3	20	4.32193	D4A567	Bub3	GO:1903047,mitotic cell cycle process|GO:0008608,attachment of spindle microtubules to kinetochore|GO:0000226,microtubule cytoskeleton organization|GO:0007067,mitotic nuclear division|GO:0050789,regulation of biological process|GO:0044699,single-organism process|GO:0071173,spindle assembly checkpoint|GO:0031577,spindle checkpoint|GO:0071840,cellular component organization or biogenesis|GO:0000280…		GO:0031974,membrane-enclosed lumen|GO:0043229,intracellular organelle|GO:0043228,non-membrane-bounded organelle|GO:0043227,membrane-bounded organelle|GO:0043226,organelle|GO:0031981,nuclear lumen|GO:0005634,nucleus|GO:0005654,nucleoplasm|GO:0000776,kinetochore|GO:0005694,chromosome|GO:0000775,chromosome, centromeric region|GO:0098687,chromosomal region|GO:0043234,protein complex|GO:0032991,macrom…	GO:0043130,ubiquitin binding|GO:0032182,ubiquitin-like protein binding|GO:0005488,binding|GO:0005515,protein binding		http://www.uniprot.org/uniprot/D4A567	False
Bcam	20	4.32193	Q9ESS6	Bcam	GO:0007160,cell-matrix adhesion|GO:0007155,cell adhesion|GO:0031589,cell-substrate adhesion|GO:0022610,biological adhesion		GO:0043230,extracellular organelle|GO:0031982,vesicle|GO:0044421,extracellular region part|GO:0043227,membrane-bounded organelle|GO:0016021,integral component of membrane|GO:0016020,membrane|GO:0044464,cell part|GO:0005623,cell|GO:0031988,membrane-bounded vesicle|GO:0009986,cell surface|GO:0071944,cell periphery|GO:0005576,extracellular region|GO:0005886,plasma membrane|GO:0044425,membrane part|G…	GO:0008022,protein C-terminus binding|GO:0050840,extracellular matrix binding|GO:0005055,laminin receptor activity|GO:0043236,laminin binding|GO:0060089,molecular transducer activity|GO:0004872,receptor activity|GO:0005515,protein binding|GO:0005488,binding		http://www.uniprot.org/uniprot/Q9ESS6	False
B2m	20	4.32193	P07151	B2m	GO:0060249,anatomical structure homeostasis|GO:0048584,positive regulation of response to stimulus|GO:0048583,regulation of response to stimulus|GO:0002706,regulation of lymphocyte mediated immunity|GO:0002705,positive regulation of leukocyte mediated immunity|GO:0055072,iron ion homeostasis|GO:0002703,regulation of leukocyte mediated immunity|GO:0055076,transition metal ion homeostasis|GO:009877…		GO:0009897,external side of plasma membrane|GO:0043229,intracellular organelle|GO:0071944,cell periphery|GO:0098552,side of membrane|GO:0005924,cell-substrate adherens junction|GO:0005925,focal adhesion|GO:0043227,membrane-bounded organelle|GO:0043226,organelle|GO:0030054,cell junction|GO:0030055,cell-substrate junction|GO:0005737,cytoplasm|GO:0031982,vesicle|GO:0005615,extracellular space|GO:001…	GO:0005515,protein binding|GO:0042802,identical protein binding|GO:0005488,binding|GO:0001948,glycoprotein binding|GO:0097367,carbohydrate derivative binding	rno04612,Antigen processing and presentation	http://www.uniprot.org/uniprot/P07151	False
Ankfy1	20	4.32193	D4A1J6	Ankfy1	GO:0050794,regulation of cellular process|GO:0051049,regulation of transport|GO:0006907,pinocytosis|GO:0006906,vesicle fusion|GO:0051128,regulation of cellular component organization|GO:0061025,membrane fusion|GO:0061024,membrane organization|GO:0007041,lysosomal transport|GO:0050789,regulation of biological process|GO:0044699,single-organism process|GO:0051234,establishment of localization|GO:00…		GO:0000323,lytic vacuole|GO:0044421,extracellular region part|GO:0043229,intracellular organelle|GO:0030904,retromer complex|GO:0031988,membrane-bounded vesicle|GO:0043227,membrane-bounded organelle|GO:0043226,organelle|GO:0010008,endosome membrane|GO:0005737,cytoplasm|GO:0005764,lysosome|GO:0031982,vesicle|GO:0098796,membrane protein complex|GO:0005773,vacuole|GO:0098805,whole membrane|GO:001602…	GO:0043168,anion binding|GO:0043169,cation binding|GO:0017137,Rab GTPase binding|GO:0035091,phosphatidylinositol binding|GO:0005543,phospholipid binding|GO:0008289,lipid binding|GO:0019899,enzyme binding|GO:0043167,ion binding|GO:0031267,small GTPase binding|GO:0051020,GTPase binding|GO:0005488,binding|GO:0005515,protein binding|GO:1901981,phosphatidylinositol phosphate binding|GO:0046872,metal i…		http://www.uniprot.org/uniprot/D4A1J6	False
Adck1	20	4.32193	D3ZRJ0	Adck1	GO:0044267,cellular protein metabolic process|GO:0006468,protein phosphorylation|GO:0044260,cellular macromolecule metabolic process|GO:0044238,primary metabolic process|GO:0019538,protein metabolic process|GO:0016310,phosphorylation|GO:0009987,cellular process|GO:0043412,macromolecule modification|GO:0006464,cellular protein modification process|GO:0043170,macromolecule metabolic process|GO:0071…		GO:0005737,cytoplasm|GO:0043231,intracellular membrane-bounded organelle|GO:0044464,cell part|GO:0043229,intracellular organelle|GO:0005739,mitochondrion|GO:0005622,intracellular|GO:0044444,cytoplasmic part|GO:0005623,cell|GO:0044424,intracellular part|GO:0043227,membrane-bounded organelle|GO:0043226,organelle	GO:0035639,purine ribonucleoside triphosphate binding|GO:0004672,protein kinase activity|GO:0000166,nucleotide binding|GO:1901363,heterocyclic compound binding|GO:0001883,purine nucleoside binding|GO:0001882,nucleoside binding|GO:0043168,anion binding|GO:0043167,ion binding|GO:0016740,transferase activity|GO:1901265,nucleoside phosphate binding|GO:0032549,ribonucleoside binding|GO:0017076,purine …		http://www.uniprot.org/uniprot/D3ZRJ0	False
Selenom	20	4.32193	A0A0G2JZZ4	Selenom	GO:0042221,response to chemical|GO:0010035,response to inorganic substance|GO:0048589,developmental growth|GO:0015850,organic hydroxy compound transport|GO:0032940,secretion by cell|GO:0023052,signaling|GO:0035264,multicellular organism growth|GO:0060612,adipose tissue development|GO:0007275,multicellular organism development|GO:0044699,single-organism process|GO:0042445,hormone metabolic process…		GO:0005737,cytoplasm|GO:0005794,Golgi apparatus|GO:0005783,endoplasmic reticulum|GO:0044464,cell part|GO:0044444,cytoplasmic part|GO:0005623,cell|GO:0005622,intracellular|GO:0043229,intracellular organelle|GO:0012505,endomembrane system|GO:0044424,intracellular part|GO:0043227,membrane-bounded organelle|GO:0043226,organelle|GO:0043231,intracellular membrane-bounded organelle			http://www.uniprot.org/uniprot/A0A0G2JZZ4	False
Dhx57	20	4.32193	F1LSC4	Dhx57	GO:0016070,RNA metabolic process|GO:0006139,nucleobase-containing compound metabolic process|GO:0044260,cellular macromolecule metabolic process|GO:0044238,primary metabolic process|GO:0009987,cellular process|GO:0006725,cellular aromatic compound metabolic process|GO:0010467,gene expression|GO:0044237,cellular metabolic process|GO:0043170,macromolecule metabolic process|GO:0090304,nucleic acid m…		GO:0005737,cytoplasm|GO:0043231,intracellular membrane-bounded organelle|GO:0044464,cell part|GO:0043229,intracellular organelle|GO:0005739,mitochondrion|GO:0005622,intracellular|GO:0044444,cytoplasmic part|GO:0005623,cell|GO:0044424,intracellular part|GO:0043227,membrane-bounded organelle|GO:0043226,organelle	GO:0016887,ATPase activity|GO:0008026,ATP-dependent helicase activity|GO:0035639,purine ribonucleoside triphosphate binding|GO:0005488,binding|GO:0003676,nucleic acid binding|GO:0008186,RNA-dependent ATPase activity|GO:0043167,ion binding|GO:1901363,heterocyclic compound binding|GO:0001883,purine nucleoside binding|GO:0001882,nucleoside binding|GO:0043168,anion binding|GO:0043169,cation binding|G…		http://www.uniprot.org/uniprot/F1LSC4	False
Amer2	20	4.32193	A0A0G2JWK6	Amer2	GO:0032502,developmental process|GO:0048856,anatomical structure development|GO:0048585,negative regulation of response to stimulus|GO:0048583,regulation of response to stimulus|GO:0023057,negative regulation of signaling|GO:0030111,regulation of Wnt signaling pathway|GO:0023052,signaling|GO:0007165,signal transduction|GO:0007166,cell surface receptor signaling pathway|GO:0023051,regulation of si…		GO:0016020,membrane|GO:0044464,cell part|GO:0005623,cell|GO:0071944,cell periphery|GO:0005886,plasma membrane	GO:0043168,anion binding|GO:0035091,phosphatidylinositol binding|GO:0005543,phospholipid binding|GO:0008289,lipid binding|GO:0005546,phosphatidylinositol-4,5-bisphosphate binding|GO:0043167,ion binding|GO:1902936,phosphatidylinositol bisphosphate binding|GO:0008013,beta-catenin binding|GO:0005515,protein binding|GO:1901981,phosphatidylinositol phosphate binding|GO:0005488,binding		http://www.uniprot.org/uniprot/A0A0G2JWK6	False

## Sheet: Supplemental Table 3
Cell Component
GO_Name	GO_ID	Pvalue	Pvalue_adjusted	Genes	Count	Pop_Hit	List_Total	Background_Genes	URL
cytoplasm	GO:0005737	2.32e-11	8.62e-09	Rabep1|1.57142459984;Hspa2|1.64018250472;Eif3j|1.50700819302;Cyb5a|1.63697458723;Chmp1a|1.66522410456;Cdv3|1.55627515341;Arpc5|1.65174460005;Uchl3|0.634485439769;Ubxn1|0.629564758175;Tldc1|0.54643123203;Psmd9|0.585102926464;Nipsnap3b|0.508148531866;Mut|0.640854409891;Mpc1|0.638965700612;Lsm2|0.653782362848;Hdhd3|0.534630161183;Glrx5|0.468295786244;Cpsf6|0.614264905419;Cdk18|0.573545020562;Armc1|0…	93	13565	122	29082	http://www.ebi.ac.uk/QuickGO/GTerm?id=GO:0005737
membrane-bounded organelle	GO:0043227	1.15e-10	2.14e-08	Rabep1|1.57142459984;Hspa2|1.64018250472;Cyb5a|1.63697458723;Chmp1a|1.66522410456;Arpc5|1.65174460005;Ubxn1|0.629564758175;Tldc1|0.54643123203;Psmd9|0.585102926464;Nipsnap3b|0.508148531866;Mut|0.640854409891;Mpc1|0.638965700612;Lsm2|0.653782362848;Lamc1|0.635544097867;Hdhd3|0.534630161183;Glrx5|0.468295786244;Dpcd|0.622655582034;Cpsf6|0.614264905419;Cdk18|0.573545020562;Armc1|0.663015107174;Aprt|…	96	14683	122	29082	http://www.ebi.ac.uk/QuickGO/GTerm?id=GO:0043227
intracellular part	GO:0044424	1.07e-09	9.22e-08	Rabep1|1.57142459984;Hspa2|1.64018250472;Eif3j|1.50700819302;Cyb5a|1.63697458723;Chmp1a|1.66522410456;Cdv3|1.55627515341;Arpc5|1.65174460005;Uchl3|0.634485439769;Ubxn1|0.629564758175;Tldc1|0.54643123203;Psmd9|0.585102926464;Nipsnap3b|0.508148531866;Mut|0.640854409891;Mpc1|0.638965700612;Lsm2|0.653782362848;Hdhd3|0.534630161183;Glrx5|0.468295786244;Dpcd|0.622655582034;Cpsf6|0.614264905419;Cdk18|0.…	107	18375	122	29082	http://www.ebi.ac.uk/QuickGO/GTerm?id=GO:0044424
cytoplasmic part	GO:0044444	1.21e-09	9.22e-08	Rabep1|1.57142459984;Hspa2|1.64018250472;Eif3j|1.50700819302;Cyb5a|1.63697458723;Chmp1a|1.66522410456;Arpc5|1.65174460005;Ubxn1|0.629564758175;Tldc1|0.54643123203;Nipsnap3b|0.508148531866;Mut|0.640854409891;Mpc1|0.638965700612;Lsm2|0.653782362848;Hdhd3|0.534630161183;Glrx5|0.468295786244;Armc1|0.663015107174;Aprt|0.654134205108;Vps16|0.05;Tsfm|0.05;Tpp1|0.05;Tmem163|0.05;Snap47|0.05;Snap29|0.05;S…	77	10507	122	29082	http://www.ebi.ac.uk/QuickGO/GTerm?id=GO:0044444
organelle	GO:0043226	1.24e-09	9.22e-08	Rabep1|1.57142459984;Hspa2|1.64018250472;Cyb5a|1.63697458723;Chmp1a|1.66522410456;Arpc5|1.65174460005;Ubxn1|0.629564758175;Tldc1|0.54643123203;Psmd9|0.585102926464;Nipsnap3b|0.508148531866;Mut|0.640854409891;Mpc1|0.638965700612;Lsm2|0.653782362848;Lamc1|0.635544097867;Hdhd3|0.534630161183;Glrx5|0.468295786244;Dpcd|0.622655582034;Cpsf6|0.614264905419;Cdk18|0.573545020562;Armc1|0.663015107174;Aprt|…	102	16884	122	29082	http://www.ebi.ac.uk/QuickGO/GTerm?id=GO:0043226
intracellular membrane-bounded organelle	GO:0043231	1.65e-08	1.02e-06	Rabep1|1.57142459984;Hspa2|1.64018250472;Cyb5a|1.63697458723;Chmp1a|1.66522410456;Ubxn1|0.629564758175;Tldc1|0.54643123203;Psmd9|0.585102926464;Nipsnap3b|0.508148531866;Mut|0.640854409891;Mpc1|0.638965700612;Lsm2|0.653782362848;Hdhd3|0.534630161183;Glrx5|0.468295786244;Dpcd|0.622655582034;Cpsf6|0.614264905419;Cdk18|0.573545020562;Armc1|0.663015107174;Aprt|0.654134205108;Vps16|0.05;Ube4a|0.05;Tsfm…	87	13441	122	29082	http://www.ebi.ac.uk/QuickGO/GTerm?id=GO:0043231
intracellular organelle	GO:0043229	4.52e-08	2.39e-06	Rabep1|1.57142459984;Hspa2|1.64018250472;Cyb5a|1.63697458723;Chmp1a|1.66522410456;Arpc5|1.65174460005;Ubxn1|0.629564758175;Tldc1|0.54643123203;Psmd9|0.585102926464;Nipsnap3b|0.508148531866;Mut|0.640854409891;Mpc1|0.638965700612;Lsm2|0.653782362848;Hdhd3|0.534630161183;Glrx5|0.468295786244;Dpcd|0.622655582034;Cpsf6|0.614264905419;Cdk18|0.573545020562;Armc1|0.663015107174;Aprt|0.654134205108;Krt5|0…	95	15758	122	29082	http://www.ebi.ac.uk/QuickGO/GTerm?id=GO:0043229
intracellular	GO:0005622	1.21e-07	5.6e-06	Rabep1|1.57142459984;Hspa2|1.64018250472;Eif3j|1.50700819302;Cyb5a|1.63697458723;Chmp1a|1.66522410456;Cdv3|1.55627515341;Arpc5|1.65174460005;Uchl3|0.634485439769;Ubxn1|0.629564758175;Tldc1|0.54643123203;Psmd9|0.585102926464;Nipsnap3b|0.508148531866;Mut|0.640854409891;Mpc1|0.638965700612;Lsm2|0.653782362848;Hdhd3|0.534630161183;Glrx5|0.468295786244;Dpcd|0.622655582034;Cpsf6|0.614264905419;Cdk18|0.…	107	19489	122	29082	http://www.ebi.ac.uk/QuickGO/GTerm?id=GO:0005622
endomembrane system	GO:0012505	1.36e-05	0.00054	Rabep1|1.57142459984;Cyb5a|1.63697458723;Chmp1a|1.66522410456;Arpc5|1.65174460005;Ubxn1|0.629564758175;Vps16|0.05;Tmem163|0.05;Snap47|0.05;RGD1564420|0.05;Rab33a|0.05;Rab11fip2|0.05;Nup210|0.05;Nup160|0.05;Nck2|0.05;Mlec|0.05;Lpcat1|0.05;Jagn1|0.05;Itgb1|0.05;Hspa13|0.05;Fam65a|0.05;Elavl4|0.05;Dbndd2|0.05;Clcc1|0.05;Bloc1s2|0.05;Asl|0.05;Apod|0.05;Apba2|0.05;Tmcc2|20.0;Syt17|20.0;Psmf1|20.0;Mta1…	37	4371	122	29082	http://www.ebi.ac.uk/QuickGO/GTerm?id=GO:0012505
mitochondrion	GO:0005739	1.45e-05	0.00054	Hspa2|1.64018250472;Cyb5a|1.63697458723;Nipsnap3b|0.508148531866;Mut|0.640854409891;Mpc1|0.638965700612;Hdhd3|0.534630161183;Glrx5|0.468295786244;Armc1|0.663015107174;Tsfm|0.05;RGD1302996|0.05;Prodh1|0.05;Msra|0.05;Clcc1|0.05;Bloc1s2|0.05;Asl|0.05;Usp15|20.0;Rtn4ip1|20.0;RGD1566320|20.0;Ppm1k|20.0;Lyrm4|20.0;Gmppb|20.0;Fez1|20.0;Coq10a|20.0;Adck1|20.0;Dhx57|20.0	25	2369	122	29082	http://www.ebi.ac.uk/QuickGO/GTerm?id=GO:0005739
membrane-bounded vesicle	GO:0031988	7.64e-05	0.00258	Rabep1|1.57142459984;Hspa2|1.64018250472;Cyb5a|1.63697458723;Chmp1a|1.66522410456;Arpc5|1.65174460005;Lamc1|0.635544097867;Aprt|0.654134205108;Tpp1|0.05;Tmem163|0.05;Snap47|0.05;Sdc4|0.05;Ptrhd1|0.05;Nck2|0.05;Itgb1|0.05;Hspa13|0.05;Gca|0.05;Dbndd2|0.05;Apba2|0.05;Sms|20.0;Ppfia2|20.0;Oxsr1|20.0;Mta1|20.0;Gmppb|20.0;Bcam|20.0;B2m|20.0;Ankfy1|20.0	26	2783	122	29082	http://www.ebi.ac.uk/QuickGO/GTerm?id=GO:0031988
neuron part	GO:0097458	8.37e-05	0.00259	Arpc5|1.65174460005;Ubxn1|0.629564758175;Glrx5|0.468295786244;Vps16|0.05;Tmem163|0.05;Snap47|0.05;RGD1564420|0.05;Prkaa2|0.05;Ntng2|0.05;Nck2|0.05;Itgb1|0.05;Elavl4|0.05;Dbndd2|0.05;Bloc1s2|0.05;Asl|0.05;Apod|0.05;Apba2|0.05;Add1|0.05;Actl6b|0.05;Syt17|20.0;Hspb1|20.0;Fez1|20.0	22	2153	122	29082	http://www.ebi.ac.uk/QuickGO/GTerm?id=GO:0097458
vesicle	GO:0031982	0.000301	0.0086	Rabep1|1.57142459984;Hspa2|1.64018250472;Cyb5a|1.63697458723;Chmp1a|1.66522410456;Arpc5|1.65174460005;Lamc1|0.635544097867;Aprt|0.654134205108;Vps16|0.05;Tpp1|0.05;Tmem163|0.05;Snap47|0.05;Sdc4|0.05;RGD1564420|0.05;Rab11fip2|0.05;Ptrhd1|0.05;Nck2|0.05;Itgb1|0.05;Hspa13|0.05;Gca|0.05;Dbndd2|0.05;Cpne7|0.05;Bloc1s2|0.05;Apba2|0.05;Sms|20.0;Ppfia2|20.0;Oxsr1|20.0;Mta1|20.0;Gmppb|20.0;Bcam|20.0;B2m|2…	31	3921	122	29082	http://www.ebi.ac.uk/QuickGO/GTerm?id=GO:0031982
cell part	GO:0044464	0.000673	0.0178	Rabep1|1.57142459984;Hspa2|1.64018250472;Eif3j|1.50700819302;Cyb5a|1.63697458723;Chmp1a|1.66522410456;Cdv3|1.55627515341;Arpc5|1.65174460005;Uchl3|0.634485439769;Ubxn1|0.629564758175;Tldc1|0.54643123203;Psmd9|0.585102926464;Oscp1|0.563573484356;Nipsnap3b|0.508148531866;Mut|0.640854409891;Mpc1|0.638965700612;Lsm2|0.653782362848;Hdhd3|0.534630161183;Glrx5|0.468295786244;Dpcd|0.622655582034;Cpsf6|0.…	113	23856	122	29082	http://www.ebi.ac.uk/QuickGO/GTerm?id=GO:0044464
neuronal cell body	GO:0043025	0.00073	0.0181	Ubxn1|0.629564758175;Glrx5|0.468295786244;Vps16|0.05;Snap47|0.05;RGD1564420|0.05;Prkaa2|0.05;Elavl4|0.05;Asl|0.05;Apod|0.05;Hspb1|20.0;Fez1|20.0	11	826	122	29082	http://www.ebi.ac.uk/QuickGO/GTerm?id=GO:0043025
cell	GO:0005623	0.000992	0.0221	Rabep1|1.57142459984;Hspa2|1.64018250472;Eif3j|1.50700819302;Cyb5a|1.63697458723;Chmp1a|1.66522410456;Cdv3|1.55627515341;Arpc5|1.65174460005;Uchl3|0.634485439769;Ubxn1|0.629564758175;Tldc1|0.54643123203;Psmd9|0.585102926464;Oscp1|0.563573484356;Nipsnap3b|0.508148531866;Mut|0.640854409891;Mpc1|0.638965700612;Lsm2|0.653782362848;Hdhd3|0.534630161183;Glrx5|0.468295786244;Dpcd|0.622655582034;Cpsf6|0.…	113	23981	122	29082	http://www.ebi.ac.uk/QuickGO/GTerm?id=GO:0005623
bounding membrane of organelle	GO:0098588	0.00101	0.0221	Cyb5a|1.63697458723;Chmp1a|1.66522410456;Ubxn1|0.629564758175;Tldc1|0.54643123203;Vps16|0.05;Tmem163|0.05;Snap47|0.05;Snap29|0.05;Nup210|0.05;Mlec|0.05;Lpcat1|0.05;Jagn1|0.05;Dbndd2|0.05;Bloc1s2|0.05;Asl|0.05;Rtn4ip1|20.0;Gpr37|20.0;Dhrs7b|20.0;Ankfy1|20.0	19	2071	122	29082	http://www.ebi.ac.uk/QuickGO/GTerm?id=GO:0098588
protein complex	GO:0043234	0.00131	0.0262	Hspa2|1.64018250472;Eif3j|1.50700819302;Chmp1a|1.66522410456;Arpc5|1.65174460005;Ubxn1|0.629564758175;Psmd9|0.585102926464;Lsm2|0.653782362848;Lamc1|0.635544097867;Cpsf6|0.614264905419;Krt5|0.520572724819;Vps16|0.05;Ube4a|0.05;Snap47|0.05;Snap29|0.05;Shisa7|0.05;RGD1564420|0.05;Prkaa2|0.05;Nup210|0.05;Nup160|0.05;Myh1|0.05;Lims1|0.05;Itgb1|0.05;Gjb6|0.05;Gatsl2|0.05;Clcc1|0.05;Bloc1s2|0.05;Anapc4…	42	6454	122	29082	http://www.ebi.ac.uk/QuickGO/GTerm?id=GO:0043234
endoplasmic reticulum	GO:0005783	0.00134	0.0262	Cyb5a|1.63697458723;Ubxn1|0.629564758175;Nup210|0.05;Nck2|0.05;Mlec|0.05;Lpcat1|0.05;Jagn1|0.05;Hspa13|0.05;Clcc1|0.05;Asl|0.05;Apod|0.05;Tmcc2|20.0;Psmf1|20.0;Mta1|20.0;Gpr37|20.0;Dhrs7b|20.0;Selenom|20.0	17	1793	122	29082	http://www.ebi.ac.uk/QuickGO/GTerm?id=GO:0005783
somatodendritic compartment	GO:0036477	0.00152	0.0282	Ubxn1|0.629564758175;Glrx5|0.468295786244;Vps16|0.05;Snap47|0.05;RGD1564420|0.05;Prkaa2|0.05;Itgb1|0.05;Elavl4|0.05;Asl|0.05;Apod|0.05;Add1|0.05;Hspb1|20.0;Fez1|20.0	13	1192	122	29082	http://www.ebi.ac.uk/QuickGO/GTerm?id=GO:0036477
cell body	GO:0044297	0.0017	0.0292	Ubxn1|0.629564758175;Glrx5|0.468295786244;Vps16|0.05;Snap47|0.05;RGD1564420|0.05;Prkaa2|0.05;Elavl4|0.05;Asl|0.05;Apod|0.05;Hspb1|20.0;Fez1|20.0	11	918	122	29082	http://www.ebi.ac.uk/QuickGO/GTerm?id=GO:0044297
neuron projection	GO:0043005	0.00173	0.0292	Arpc5|1.65174460005;Ubxn1|0.629564758175;Glrx5|0.468295786244;Vps16|0.05;Snap47|0.05;RGD1564420|0.05;Prkaa2|0.05;Ntng2|0.05;Itgb1|0.05;Elavl4|0.05;Bloc1s2|0.05;Asl|0.05;Apod|0.05;Add1|0.05;Hspb1|20.0;Fez1|20.0	16	1675	122	29082	http://www.ebi.ac.uk/QuickGO/GTerm?id=GO:0043005
extracellular membrane-bounded organelle	GO:0065010	0.00188	0.0303	Hspa2|1.64018250472;Cyb5a|1.63697458723;Chmp1a|1.66522410456;Arpc5|1.65174460005;Lamc1|0.635544097867;Aprt|0.654134205108;Sdc4|0.05;Ptrhd1|0.05;Hspa13|0.05;Gca|0.05;Sms|20.0;Ppfia2|20.0;Oxsr1|20.0;Gmppb|20.0;Bcam|20.0;B2m|20.0;Ankfy1|20.0	17	1851	122	29082	http://www.ebi.ac.uk/QuickGO/GTerm?id=GO:0065010
proteasome complex	GO:0000502	0.00217	0.0335	Ubxn1|0.629564758175;Psmd9|0.585102926464;Psmf1|20.0;Hspb1|20.0	4	129	122	29082	http://www.ebi.ac.uk/QuickGO/GTerm?id=GO:0000502
dendrite	GO:0030425	0.00228	0.0339	Ubxn1|0.629564758175;Glrx5|0.468295786244;Snap47|0.05;Prkaa2|0.05;Itgb1|0.05;Elavl4|0.05;Apod|0.05;Add1|0.05;Hspb1|20.0;Fez1|20.0	10	813	122	29082	http://www.ebi.ac.uk/QuickGO/GTerm?id=GO:0030425
early endosome	GO:0005769	0.00239	0.0341	Rabep1|1.57142459984;Chmp1a|1.66522410456;Vps16|0.05;Tmem163|0.05;RGD1564420|0.05;Ankfy1|20.0	6	321	122	29082	http://www.ebi.ac.uk/QuickGO/GTerm?id=GO:0005769
synapse	GO:0045202	0.00306	0.0404	Sparcl1|0.563493966874;Tmem163|0.05;Snap47|0.05;Shisa7|0.05;Nck2|0.05;Itgb1|0.05;Emb|0.05;Dbndd2|0.05;Apba2|0.05;Add1|0.05;Syt17|20.0;Ppfia2|20.0;Hspb1|20.0	13	1292	122	29082	http://www.ebi.ac.uk/QuickGO/GTerm?id=GO:0045202
endosome	GO:0005768	0.00314	0.0404	Rabep1|1.57142459984;Chmp1a|1.66522410456;Arpc5|1.65174460005;Vps16|0.05;Tmem163|0.05;RGD1564420|0.05;Rab11fip2|0.05;Itgb1|0.05;Bloc1s2|0.05;Ankfy1|20.0	10	850	122	29082	http://www.ebi.ac.uk/QuickGO/GTerm?id=GO:0005768
BLOC-1 complex	GO:0031083	0.00316	0.0404	Snap47|0.05;Bloc1s2|0.05	2	20	122	29082	http://www.ebi.ac.uk/QuickGO/GTerm?id=GO:0031083
bub1-bub3 complex	GO:1990298	0.0042	0.0502	Bub3|20.0	1	1	122	29082	http://www.ebi.ac.uk/QuickGO/GTerm?id=GO:1990298
mitotic checkpoint complex	GO:0033597	0.0042	0.0502	Bub3|20.0	1	1	122	29082	http://www.ebi.ac.uk/QuickGO/GTerm?id=GO:0033597
CHD-type complex	GO:0090545	0.00454	0.051	Mta1|20.0;Chd4|20.0	2	24	122	29082	http://www.ebi.ac.uk/QuickGO/GTerm?id=GO:0090545
NuRD complex	GO:0016581	0.00454	0.051	Mta1|20.0;Chd4|20.0	2	24	122	29082	http://www.ebi.ac.uk/QuickGO/GTerm?id=GO:0016581
BLOC complex	GO:0031082	0.00492	0.0536	Snap47|0.05;Bloc1s2|0.05	2	25	122	29082	http://www.ebi.ac.uk/QuickGO/GTerm?id=GO:0031082
recycling endosome	GO:0055037	0.00568	0.059	Rabep1|1.57142459984;Vps16|0.05;Itgb1|0.05;Bloc1s2|0.05	4	169	122	29082	http://www.ebi.ac.uk/QuickGO/GTerm?id=GO:0055037
transcriptional repressor complex	GO:0017053	0.00572	0.059	Pou5f1|20.0;Mta1|20.0;Chd4|20.0	3	86	122	29082	http://www.ebi.ac.uk/QuickGO/GTerm?id=GO:0017053
nucleotide-activated protein kinase complex	GO:0031588	0.00703	0.0678	Prkaa2|0.05;Prkag2|20.0	2	30	122	29082	http://www.ebi.ac.uk/QuickGO/GTerm?id=GO:0031588
exocytic vesicle membrane	GO:0099501	0.0071	0.0678	Tmem163|0.05;Snap47|0.05;Dbndd2|0.05	3	93	122	29082	http://www.ebi.ac.uk/QuickGO/GTerm?id=GO:0099501
intracellular vesicle	GO:0097708	0.00743	0.0678	Rabep1|1.57142459984;Chmp1a|1.66522410456;Arpc5|1.65174460005;Vps16|0.05;Tpp1|0.05;Tmem163|0.05;Snap47|0.05;RGD1564420|0.05;Rab11fip2|0.05;Itgb1|0.05;Dbndd2|0.05;Bloc1s2|0.05;Apba2|0.05;Mta1|20.0;Ankfy1|20.0	15	1774	122	29082	http://www.ebi.ac.uk/QuickGO/GTerm?id=GO:0097708
synaptic vesicle membrane	GO:0030672	0.00797	0.0678	Tmem163|0.05;Snap47|0.05;Dbndd2|0.05	3	97	122	29082	http://www.ebi.ac.uk/QuickGO/GTerm?id=GO:0030672
extracellular exosome	GO:0070062	0.00834	0.0678	Hspa2|1.64018250472;Cyb5a|1.63697458723;Chmp1a|1.66522410456;Arpc5|1.65174460005;Lamc1|0.635544097867;Aprt|0.654134205108;Sdc4|0.05;Ptrhd1|0.05;Hspa13|0.05;Gca|0.05;Cpne7|0.05;Sms|20.0;Ppfia2|20.0;Oxsr1|20.0;Gmppb|20.0;Bcam|20.0;B2m|20.0;Ankfy1|20.0	18	2326	122	29082	http://www.ebi.ac.uk/QuickGO/GTerm?id=GO:0070062
asymmetric, glutamateric, excitatory synapse	GO:0098985	0.00837	0.0678	Shisa7|0.05	1	2	122	29082	http://www.ebi.ac.uk/QuickGO/GTerm?id=GO:0098985
integrin alpha9-beta1 complex	GO:0034679	0.00837	0.0678	Itgb1|0.05	1	2	122	29082	http://www.ebi.ac.uk/QuickGO/GTerm?id=GO:0034679
glutamatergic synapse	GO:0098978	0.00837	0.0678	Shisa7|0.05	1	2	122	29082	http://www.ebi.ac.uk/QuickGO/GTerm?id=GO:0098978
NLS-dependent protein nuclear import complex	GO:0042564	0.00837	0.0678	Mybbp1a|20.0	1	2	122	29082	http://www.ebi.ac.uk/QuickGO/GTerm?id=GO:0042564
organelle membrane	GO:0031090	0.00841	0.0678	Cyb5a|1.63697458723;Chmp1a|1.66522410456;Ubxn1|0.629564758175;Tldc1|0.54643123203;Mpc1|0.638965700612;Vps16|0.05;Tmem163|0.05;Snap47|0.05;Snap29|0.05;Prodh1|0.05;Nup210|0.05;Nck2|0.05;Mlec|0.05;Lpcat1|0.05;Jagn1|0.05;Dbndd2|0.05;Bloc1s2|0.05;Asl|0.05;Rtn4ip1|20.0;Gpr37|20.0;Dhrs7b|20.0;Ankfy1|20.0	22	3065	122	29082	http://www.ebi.ac.uk/QuickGO/GTerm?id=GO:0031090
extracellular vesicle	GO:1903561	0.00903	0.0704	Hspa2|1.64018250472;Cyb5a|1.63697458723;Chmp1a|1.66522410456;Arpc5|1.65174460005;Lamc1|0.635544097867;Aprt|0.654134205108;Sdc4|0.05;Ptrhd1|0.05;Hspa13|0.05;Gca|0.05;Cpne7|0.05;Sms|20.0;Ppfia2|20.0;Oxsr1|20.0;Gmppb|20.0;Bcam|20.0;B2m|20.0;Ankfy1|20.0	18	2345	122	29082	http://www.ebi.ac.uk/QuickGO/GTerm?id=GO:1903561
extracellular organelle	GO:0043230	0.00918	0.0704	Hspa2|1.64018250472;Cyb5a|1.63697458723;Chmp1a|1.66522410456;Arpc5|1.65174460005;Lamc1|0.635544097867;Aprt|0.654134205108;Sdc4|0.05;Ptrhd1|0.05;Hspa13|0.05;Gca|0.05;Cpne7|0.05;Sms|20.0;Ppfia2|20.0;Oxsr1|20.0;Gmppb|20.0;Bcam|20.0;B2m|20.0;Ankfy1|20.0	18	2349	122	29082	http://www.ebi.ac.uk/QuickGO/GTerm?id=GO:0043230
macromolecular complex	GO:0032991	0.00933	0.0704	Hspa2|1.64018250472;Eif3j|1.50700819302;Chmp1a|1.66522410456;Arpc5|1.65174460005;Ubxn1|0.629564758175;Psmd9|0.585102926464;Lsm2|0.653782362848;Lamc1|0.635544097867;Cpsf6|0.614264905419;Krt5|0.520572724819;Vps16|0.05;Ube4a|0.05;Srrm2|0.05;Snap47|0.05;Snap29|0.05;Shisa7|0.05;RGD1564420|0.05;Prkaa2|0.05;Nup210|0.05;Nup160|0.05;Myh1|0.05;Lims1|0.05;Itgb1|0.05;Gjb6|0.05;Gatsl2|0.05;Fer|0.05;Elavl4|0.0…	46	8015	122	29082	http://www.ebi.ac.uk/QuickGO/GTerm?id=GO:0032991
nuclear transcriptional repressor complex	GO:0090568	0.00949	0.0704	Mta1|20.0;Chd4|20.0	2	35	122	29082	http://www.ebi.ac.uk/QuickGO/GTerm?id=GO:0090568
SWI/SNF superfamily-type complex	GO:0070603	0.0107	0.0777	Actl6b|0.05;Mta1|20.0;Chd4|20.0	3	108	122	29082	http://www.ebi.ac.uk/QuickGO/GTerm?id=GO:0070603
cytoplasmic vesicle	GO:0031410	0.0112	0.0786	Rabep1|1.57142459984;Chmp1a|1.66522410456;Arpc5|1.65174460005;Vps16|0.05;Tpp1|0.05;Tmem163|0.05;Snap47|0.05;RGD1564420|0.05;Rab11fip2|0.05;Itgb1|0.05;Dbndd2|0.05;Bloc1s2|0.05;Apba2|0.05;Mta1|20.0;Ankfy1|20.0	15	1860	122	29082	http://www.ebi.ac.uk/QuickGO/GTerm?id=GO:0031410
basement membrane	GO:0005604	0.0112	0.0786	Lamc1|0.635544097867;Itgb1|0.05;HSPG2|0.05	3	110	122	29082	http://www.ebi.ac.uk/QuickGO/GTerm?id=GO:0005604
laminin-10 complex	GO:0043259	0.0125	0.0845	Lamc1|0.635544097867	1	3	122	29082	http://www.ebi.ac.uk/QuickGO/GTerm?id=GO:0043259
nucleocytoplasmic transport complex	GO:0031074	0.0125	0.0845	Mybbp1a|20.0	1	3	122	29082	http://www.ebi.ac.uk/QuickGO/GTerm?id=GO:0031074
synapse part	GO:0044456	0.0152	0.0994	Tmem163|0.05;Snap47|0.05;Shisa7|0.05;Nck2|0.05;Itgb1|0.05;Dbndd2|0.05;Apba2|0.05;Add1|0.05;Syt17|20.0;Hspb1|20.0	10	1075	122	29082	http://www.ebi.ac.uk/QuickGO/GTerm?id=GO:0044456
organelle part	GO:0044422	0.0153	0.0994	Hspa2|1.64018250472;Cyb5a|1.63697458723;Chmp1a|1.66522410456;Arpc5|1.65174460005;Ubxn1|0.629564758175;Tldc1|0.54643123203;Mpc1|0.638965700612;Lsm2|0.653782362848;Glrx5|0.468295786244;Cpsf6|0.614264905419;Aprt|0.654134205108;Krt5|0.520572724819;Vps16|0.05;Tsfm|0.05;Tmem163|0.05;Srrm2|0.05;Snap47|0.05;Snap29|0.05;Sdc4|0.05;RGD1564420|0.05;Rab11fip2|0.05;Prodh1|0.05;Prkaa2|0.05;Nup210|0.05;Nup160|0.…	54	10015	122	29082	http://www.ebi.ac.uk/QuickGO/GTerm?id=GO:0044422
laminin-1 complex	GO:0005606	0.0167	0.105	Lamc1|0.635544097867	1	4	122	29082	http://www.ebi.ac.uk/QuickGO/GTerm?id=GO:0005606
integrin alpha3-beta1 complex	GO:0034667	0.0167	0.105	Itgb1|0.05	1	4	122	29082	http://www.ebi.ac.uk/QuickGO/GTerm?id=GO:0034667
exocytic vesicle	GO:0070382	0.0169	0.105	Tmem163|0.05;Snap47|0.05;Dbndd2|0.05;Apba2|0.05	4	233	122	29082	http://www.ebi.ac.uk/QuickGO/GTerm?id=GO:0070382
synaptic vesicle	GO:0008021	0.0176	0.107	Tmem163|0.05;Snap47|0.05;Dbndd2|0.05;Apba2|0.05	4	236	122	29082	http://www.ebi.ac.uk/QuickGO/GTerm?id=GO:0008021
lytic vacuole membrane	GO:0098852	0.0194	0.115	Tldc1|0.54643123203;Vps16|0.05;Bloc1s2|0.05;Ankfy1|20.0	4	243	122	29082	http://www.ebi.ac.uk/QuickGO/GTerm?id=GO:0098852
A band	GO:0031672	0.0195	0.115	Myh1|0.05;Hspb1|20.0	2	51	122	29082	http://www.ebi.ac.uk/QuickGO/GTerm?id=GO:0031672
intracellular organelle part	GO:0044446	0.0201	0.115	Hspa2|1.64018250472;Cyb5a|1.63697458723;Chmp1a|1.66522410456;Arpc5|1.65174460005;Ubxn1|0.629564758175;Tldc1|0.54643123203;Mpc1|0.638965700612;Lsm2|0.653782362848;Glrx5|0.468295786244;Cpsf6|0.614264905419;Aprt|0.654134205108;Krt5|0.520572724819;Vps16|0.05;Tsfm|0.05;Tmem163|0.05;Srrm2|0.05;Snap47|0.05;Snap29|0.05;RGD1564420|0.05;Rab11fip2|0.05;Prodh1|0.05;Prkaa2|0.05;Nup210|0.05;Nup160|0.05;Myh1|0.…	52	9698	122	29082	http://www.ebi.ac.uk/QuickGO/GTerm?id=GO:0044446
ciliary pocket membrane	GO:0020018	0.0208	0.115	Snap29|0.05	1	5	122	29082	http://www.ebi.ac.uk/QuickGO/GTerm?id=GO:0020018
ciliary pocket	GO:0020016	0.0208	0.115	Snap29|0.05	1	5	122	29082	http://www.ebi.ac.uk/QuickGO/GTerm?id=GO:0020016
interchromatin granule	GO:0035061	0.0208	0.115	Cpsf6|0.614264905419	1	5	122	29082	http://www.ebi.ac.uk/QuickGO/GTerm?id=GO:0035061
lysosomal membrane	GO:0005765	0.021	0.115	Tldc1|0.54643123203;Vps16|0.05;Bloc1s2|0.05;Ankfy1|20.0	4	249	122	29082	http://www.ebi.ac.uk/QuickGO/GTerm?id=GO:0005765
extracellular matrix component	GO:0044420	0.0221	0.119	Lamc1|0.635544097867;Itgb1|0.05;HSPG2|0.05	3	142	122	29082	http://www.ebi.ac.uk/QuickGO/GTerm?id=GO:0044420
macropinosome	GO:0044354	0.0249	0.128	Ankfy1|20.0	1	6	122	29082	http://www.ebi.ac.uk/QuickGO/GTerm?id=GO:0044354
pinosome	GO:0044352	0.0249	0.128	Ankfy1|20.0	1	6	122	29082	http://www.ebi.ac.uk/QuickGO/GTerm?id=GO:0044352
perichromatin fibrils	GO:0005726	0.0249	0.128	Cpsf6|0.614264905419	1	6	122	29082	http://www.ebi.ac.uk/QuickGO/GTerm?id=GO:0005726
whole membrane	GO:0098805	0.0259	0.13	Chmp1a|1.66522410456;Tldc1|0.54643123203;Oscp1|0.563573484356;Vps16|0.05;Tmem163|0.05;Snap47|0.05;Snap29|0.05;Sdc4|0.05;Prkaa2|0.05;Itgb1|0.05;Gjb6|0.05;Dbndd2|0.05;Bloc1s2|0.05;Asl|0.05;Rtn4ip1|20.0;Hspb1|20.0;Ankfy1|20.0	17	2436	122	29082	http://www.ebi.ac.uk/QuickGO/GTerm?id=GO:0098805
cytoskeleton	GO:0005856	0.0259	0.13	Hspa2|1.64018250472;Chmp1a|1.66522410456;Arpc5|1.65174460005;Krt5|0.520572724819;Vps16|0.05;Snap29|0.05;Myh1|0.05;Mprip|0.05;Hecw2|0.05;Fer|0.05;Elavl4|0.05;Bloc1s2|0.05;Add1|0.05;Mta1|20.0;Hypk|20.0;Hspb1|20.0;Fez1|20.0;Chd4|20.0	18	2627	122	29082	http://www.ebi.ac.uk/QuickGO/GTerm?id=GO:0005856
endoplasmic reticulum subcompartment	GO:0098827	0.027	0.131	Cyb5a|1.63697458723;Ubxn1|0.629564758175;Nup210|0.05;Mlec|0.05;Lpcat1|0.05;Jagn1|0.05;Gpr37|20.0;Dhrs7b|20.0	8	850	122	29082	http://www.ebi.ac.uk/QuickGO/GTerm?id=GO:0098827
axon cytoplasm	GO:1904115	0.0272	0.131	Bloc1s2|0.05;Hspb1|20.0	2	61	122	29082	http://www.ebi.ac.uk/QuickGO/GTerm?id=GO:1904115
focal adhesion	GO:0005925	0.0275	0.131	Arpc5|1.65174460005;Sdc4|0.05;Lims1|0.05;Itgb1|0.05;B2m|20.0	5	402	122	29082	http://www.ebi.ac.uk/QuickGO/GTerm?id=GO:0005925
membrane protein complex	GO:0098796	0.0279	0.131	Hspa2|1.64018250472;Chmp1a|1.66522410456;Ubxn1|0.629564758175;Vps16|0.05;Snap47|0.05;Snap29|0.05;Shisa7|0.05;Nup210|0.05;Nup160|0.05;Itgb1|0.05;Gjb6|0.05;Clcc1|0.05;B2m|20.0;Ankfy1|20.0	14	1897	122	29082	http://www.ebi.ac.uk/QuickGO/GTerm?id=GO:0098796
cytosol	GO:0005829	0.028	0.131	Hspa2|1.64018250472;Eif3j|1.50700819302;Cyb5a|1.63697458723;Ubxn1|0.629564758175;Aprt|0.654134205108;Snap47|0.05;Snap29|0.05;Ntng2|0.05;Ksr2|0.05;Gjb6|0.05;Gca|0.05;Gatsl2|0.05;Fam131b|0.05;Elavl4|0.05;Ccdc6|0.05;Bloc1s2|0.05;Apod|0.05;Apba2|0.05;Usp15|20.0;Psmf1|20.0;Ppp6r2|20.0;Oxsr1|20.0;Hspa4|20.0;B2m|20.0;Ankfy1|20.0	25	4036	122	29082	http://www.ebi.ac.uk/QuickGO/GTerm?id=GO:0005829
Lsm1-7-Pat1 complex	GO:1990726	0.029	0.131	Lsm2|0.653782362848	1	7	122	29082	http://www.ebi.ac.uk/QuickGO/GTerm?id=GO:1990726
paraspeckles	GO:0042382	0.029	0.131	Cpsf6|0.614264905419	1	7	122	29082	http://www.ebi.ac.uk/QuickGO/GTerm?id=GO:0042382
cell-substrate adherens junction	GO:0005924	0.029	0.131	Arpc5|1.65174460005;Sdc4|0.05;Lims1|0.05;Itgb1|0.05;B2m|20.0	5	408	122	29082	http://www.ebi.ac.uk/QuickGO/GTerm?id=GO:0005924
cell-substrate junction	GO:0030055	0.0323	0.141	Arpc5|1.65174460005;Sdc4|0.05;Lims1|0.05;Itgb1|0.05;B2m|20.0	5	420	122	29082	http://www.ebi.ac.uk/QuickGO/GTerm?id=GO:0030055
SNARE complex	GO:0031201	0.0323	0.141	Snap47|0.05;Snap29|0.05	2	67	122	29082	http://www.ebi.ac.uk/QuickGO/GTerm?id=GO:0031201
transport vesicle membrane	GO:0030658	0.0329	0.141	Tmem163|0.05;Snap47|0.05;Dbndd2|0.05	3	166	122	29082	http://www.ebi.ac.uk/QuickGO/GTerm?id=GO:0030658
invadopodium membrane	GO:0071438	0.0331	0.141	Itgb1|0.05	1	8	122	29082	http://www.ebi.ac.uk/QuickGO/GTerm?id=GO:0071438
ESCRT III complex	GO:0000815	0.0331	0.141	Chmp1a|1.66522410456	1	8	122	29082	http://www.ebi.ac.uk/QuickGO/GTerm?id=GO:0000815
microtubule cytoskeleton	GO:0015630	0.0335	0.141	Hspa2|1.64018250472;Chmp1a|1.66522410456;Snap29|0.05;Hecw2|0.05;Fer|0.05;Bloc1s2|0.05;Mta1|20.0;Hypk|20.0;Hspb1|20.0;Fez1|20.0;Chd4|20.0	11	1400	122	29082	http://www.ebi.ac.uk/QuickGO/GTerm?id=GO:0015630
VCP-NPL4-UFD1 AAA ATPase complex	GO:0034098	0.0371	0.149	Ubxn1|0.629564758175	1	9	122	29082	http://www.ebi.ac.uk/QuickGO/GTerm?id=GO:0034098
HFE-transferrin receptor complex	GO:1990712	0.0371	0.149	B2m|20.0	1	9	122	29082	http://www.ebi.ac.uk/QuickGO/GTerm?id=GO:1990712
cardiac myofibril	GO:0097512	0.0371	0.149	Hspb1|20.0	1	9	122	29082	http://www.ebi.ac.uk/QuickGO/GTerm?id=GO:0097512
intracellular non-membrane-bounded organelle	GO:0043232	0.0374	0.149	Hspa2|1.64018250472;Chmp1a|1.66522410456;Arpc5|1.65174460005;Lsm2|0.653782362848;Cpsf6|0.614264905419;Krt5|0.520572724819;Vps16|0.05;Snap29|0.05;Shisa7|0.05;Sdc4|0.05;Nup160|0.05;Nck2|0.05;Myh1|0.05;Mprip|0.05;Lpcat1|0.05;Hecw2|0.05;Fer|0.05;Elavl4|0.05;Bloc1s2|0.05;Apod|0.05;Add1|0.05;Actl6b|0.05;Urb2|20.0;Pou5f1|20.0;Mybbp1a|20.0;Mta1|20.0;Hypk|20.0;Hspb1|20.0;Hspa4|20.0;Fez1|20.0;Chd4|20.0;Bub…	32	5614	122	29082	http://www.ebi.ac.uk/QuickGO/GTerm?id=GO:0043232
non-membrane-bounded organelle	GO:0043228	0.0374	0.149	Hspa2|1.64018250472;Chmp1a|1.66522410456;Arpc5|1.65174460005;Lsm2|0.653782362848;Cpsf6|0.614264905419;Krt5|0.520572724819;Vps16|0.05;Snap29|0.05;Shisa7|0.05;Sdc4|0.05;Nup160|0.05;Nck2|0.05;Myh1|0.05;Mprip|0.05;Lpcat1|0.05;Hecw2|0.05;Fer|0.05;Elavl4|0.05;Bloc1s2|0.05;Apod|0.05;Add1|0.05;Actl6b|0.05;Urb2|20.0;Pou5f1|20.0;Mybbp1a|20.0;Mta1|20.0;Hypk|20.0;Hspb1|20.0;Hspa4|20.0;Fez1|20.0;Chd4|20.0;Bub…	32	5614	122	29082	http://www.ebi.ac.uk/QuickGO/GTerm?id=GO:0043228
endoplasmic reticulum membrane	GO:0005789	0.0385	0.151	Cyb5a|1.63697458723;Ubxn1|0.629564758175;Nup210|0.05;Mlec|0.05;Lpcat1|0.05;Jagn1|0.05;Gpr37|20.0;Dhrs7b|20.0	8	912	122	29082	http://www.ebi.ac.uk/QuickGO/GTerm?id=GO:0005789
histone deacetylase complex	GO:0000118	0.0388	0.151	Mta1|20.0;Chd4|20.0	2	74	122	29082	http://www.ebi.ac.uk/QuickGO/GTerm?id=GO:0000118
nuclear chromosome	GO:0000228	0.0392	0.151	Hspa2|1.64018250472;Chmp1a|1.66522410456;Cpsf6|0.614264905419;Fer|0.05;Pou5f1|20.0;Chd4|20.0	6	593	122	29082	http://www.ebi.ac.uk/QuickGO/GTerm?id=GO:0000228
GATOR2 complex	GO:0061700	0.0412	0.157	Gatsl2|0.05	1	10	122	29082	http://www.ebi.ac.uk/QuickGO/GTerm?id=GO:0061700
[truncated: 274 more rows]

## Sheet: Supplemental Table 4
Molecular Function
[truncated: 385 more rows]

## Sheet: Supplemental Table 5
Biological Process
[truncated: 2,224 more rows]
