# Supplementary material for: Preconditioning With Intermittent Hypobaric Hypoxia Attenuates Stroke Damage and Modulates Endocytosis in Residual Neurons
Source: Front Neurol. 2021 Dec 15;12:750908. doi: 10.3389/fneur.2021.750908 (PMC8715922; doi:10.3389/fneur.2021.750908)
Supplement: Supplementary file 1 [file Data_Sheet_1.ZIP › supplementary data and figures/TTC staining calculation raw data/TTC staining -raw data.xlsx]

## Sheet: calculation
HpM4	Cerebral hemisphere area on the injured side	Infarction area	Cerebral hemisphere area of healthy side	Hemispheric area （whole）	The volume of infarction	Edema corrected infarct volume	Percentage of infarct volume corrected for edema
1--1	0.587	0.277	0.627	1.214	0.554	0.317	0.505582
1--2	0.657	0.498	0.656	1.313	0.996	0.497	0.757622
1--3	0.618	0.54	0.655	1.273	1.08	0.577	0.880916
1--4	0.491	0.78	0.672	1.163	1.56	0.961	1.43006
1--5	0.376	0.121	0.408	0.784	0.242	0.153	0.375
total	2.729	2.216	3.018	5.747	4.432	2.505	0.83002
HpM5					0
	0.638	0.174	0.513	1.151	0.348	0.049	0.0955166
	0.663	0.267	0.598	1.261	0.534	0.202	0.337793
	0.799	0.493	0.626	1.425	0.986	0.32	0.511182
	0.783	0.465	0.779	1.562	0.93	0.461	0.591784
	0.493	0.427	0.578	1.071	0.854	0.512	0.885813
total	3.376	1.826	3.094	6.47	3.652	1.544	0.49903
H2M5					0	0	#DIV/0!
	0.797	0.414	0.703	1.5	0.828	0.32	0.455192
	0.924	0.501	0.769	1.693	1.002	0.346	0.449935
	0.811	0.484	0.734	1.545	0.968	0.407	0.554496
	0.686	0.366	0.705	1.391	0.732	0.385	0.546099
	0.628	0.097	0.597	1.225	0.194	0.066	0.110553
total	3.846	1.862	3.508	7.354	3.724	1.524	0.434436
H2M4					0	0	#DIV/0!
	0.678	0.236	0.505	1.183	0.472	0.063	0.124752
	0.723	0.454	0.661	1.384	0.908	0.392	0.593041
	0.673	0.532	0.626	1.299	1.064	0.485	0.77476
	0.665	0.534	0.565	1.23	1.068	0.434	0.768142
	0.457	0.496	0.476	0.933	0.992	0.515	1.08193
total	3.196	2.252	2.833	6.029	4.504	1.889	0.666784
H6M5					0
	0.622	0.052	0.654	1.276	0.104	0.084	0.12844
	0.867	0.242	0.957	1.824	0.484	0.332	0.346917
	0.869	0.465	0.926	1.795	0.93	0.522	0.563715
	0.86	0.524	0.765	1.625	1.048	0.429	0.560784
	0.763	0.378	0.673	1.436	0.756	0.288	0.427935
total	3.981	1.661	3.975	7.956	3.322	1.655	0.416352
H2M	0.608	0.256	0.49	1.098	0.512	0.138	0.281633
	0.703	0.394	0.569	1.272	0.788	0.26	0.456942
	0.727	0.469	0.596	1.323	0.938	0.338	0.567114
	0.748	0.407	0.511	1.259	0.814	0.17	0.332681
	0.594	0.189	0.442	1.036	0.378	0.037	0.0837104
total	3.38	1.715	2.608	5.988	3.43	0.943	0.36158
H2M2	0.582	0.064	0.482	1.064	0.128	-0.036	-0.0746888
	0.795	0.291	0.693	1.488	0.582	0.189	0.272727
	0.946	0.633	0.796	1.742	1.266	0.483	0.606784
	1.036	0.522	0.911	1.947	1.044	0.397	0.435785
	0.903	0.191	0.851	1.754	0.382	0.139	0.163337
total	4.262	1.701	3.733	7.995	3.402	1.172	0.313957
H2M3	0.609	0.384	0.515	1.124	0.768	0.29	0.563107
	0.728	0.502	0.617	1.345	1.004	0.391	0.633712
	0.721	0.419	0.668	1.389	0.838	0.366	0.547904
	0.711	0.409	0.646	1.357	0.818	0.344	0.532508
	0.498	0.259	0.507	1.005	0.518	0.268	0.5286
total	3.267	1.973	2.953	6.22	3.946	1.659	0.561802
H6M	0.646	0.194	0.594	1.24	0.388	0.142	0.239057
	0.745	0.398	0.627	1.372	0.796	0.28	0.446571
	0.838	0.52	0.721	1.559	1.04	0.403	0.558946
	0.913	0.395	0.704	1.617	0.79	0.186	0.264205
	0.758	0.091	0.647	1.405	0.182	-0.02	-0.0309119
total	3.9	1.598	3.293	7.193	3.196	0.991	0.300941
H6M2	0.577	0.065	0.386	0.963	0.13	-0.126	-0.326425
	0.672	0.267	0.422	1.094	0.534	0.017	0.0402844
	0.697	0.5	0.457	1.154	1	0.26	0.568928
	0.663	0.396	0.509	1.172	0.792	0.242	0.475442
	0.569	0.278	0.497	1.066	0.556	0.206	0.414487
total	3.178	1.506	2.271	5.449	3.012	0.599	0.26376
H6M3	0.623	0.187	0.572	1.195	0.374	0.136	0.237762
	0.694	0.363	0.604	1.298	0.726	0.273	0.451987
	0.774	0.498	0.687	1.461	0.996	0.411	0.598253
	0.943	0.365	0.677	1.62	0.73	0.099	0.146233
	0.748	0.094	0.626	1.374	0.188	-0.028	-0.0447284
total	3.782	1.507	3.166	6.948	3.014	0.891	0.281428
H6M4	0.717	0.298	0.563	1.28	0.596	0.144	0.255773
	0.83	0.634	0.603	1.433	1.268	0.407	0.674959
	0.829	0.565	0.671	1.5	1.13	0.407	0.606557
	0.8	0.231	0.642	1.442	0.462	0.073	0.113707
	0.525	0.12	0.525	1.05	0.24	0.12	0.228571
total	3.701	1.848	3.004	6.705	3.696	1.151	0.383156
HpM	0.514	0.402	0.484	0.998	0.804	0.372	0.768595
	0.657	0.379	0.51	1.167	0.758	0.232	0.454902
	0.747	0.487	0.595	1.342	0.974	0.335	0.563025
	0.755	0.465	0.622	1.377	0.93	0.332	0.533762
	0.78	0.414	0.56	1.34	0.828	0.194	0.346429
total	3.453	2.147	2.771	6.224	4.294	1.465	0.52869
HpM2	0.503	0.264	0.383	0.886	0.528	0.144	0.375979
	0.622	0.375	0.471	1.093	0.75	0.224	0.475584
	0.708	0.564	0.549	1.257	1.128	0.405	0.737705
	0.779	0.546	0.633	1.412	1.092	0.4	0.631912
	0.735	0.396	0.637	1.372	0.792	0.298	0.467818
total	3.347	2.145	2.673	6.02	4.29	1.471	0.550318
HpM3	0.664	0.409	0.361	1.025	0.818	0.106	0.293629
	0.652	0.478	0.457	1.109	0.956	0.283	0.619256
	0.636	0.49	0.502	1.138	0.98	0.356	0.709163
	0.656	0.519	0.505	1.161	1.038	0.368	0.728713
	0.614	0.288	0.438	1.052	0.576	0.112	0.255708
total	3.222	2.184	2.263	5.485	4.368	1.225	0.541317
M	0.469	0.449	0.49	0.959	0.898	0.47	0.959184
	0.688	0.508	0.641	1.329	1.016	0.461	0.719189
	0.874	0.623	0.552	1.426	1.246	0.301	0.54529
	0.834	0.767	0.565	1.399	1.534	0.498	0.881416
	0.763	0.087	0.482	1.245	0.174	-0.194	-0.40249
total	3.628	2.434	2.73	6.358	4.868	1.536	0.562637
M1	0.68	0.626	0.579	1.259	1.252	0.525	0.906736
	0.824	0.486	0.617	1.441	0.972	0.279	0.452188
	0.888	0.635	0.708	1.596	1.27	0.455	0.642655
	0.908	0.581	0.773	1.681	1.162	0.446	0.576973
	0.955	0.585	0.718	1.673	1.17	0.348	0.48468
total	4.255	2.913	3.395	7.65	5.826	2.053	0.604713
M0	0.569	0.431	0.406	0.975	0.862	0.268	0.660099
	0.75	0.529	0.58	1.33	1.058	0.359	0.618966
	0.741	0.542	0.636	1.377	1.084	0.437	0.687107
	0.722	0.512	0.725	1.447	1.024	0.515	0.710345
	0.847	0.432	0.795	1.642	0.864	0.38	0.477987
total	3.629	2.446	3.142	6.771	4.892	1.959	0.623488
M2	0.394	0.355	0.3	0.694	0.71	0.261	0.87
	0.47	0.423	0.511	0.981	0.846	0.464	0.908023
	0.616	0.433	0.41	1.026	0.866	0.227	0.553659
	0.583	0.546	0.399	0.982	1.092	0.362	0.907268
	0.568	0.007	0.364	0.932	0.014	-0.197	-0.541209
total	2.631	1.764	1.984	4.615	3.528	1.117	0.563004
M3	0.572	0.483	0.406	0.978	0.966	0.317	0.780788
	0.675	0.551	0.563	1.238	1.102	0.439	0.779751
	0.772	0.59	0.766	1.538	1.18	0.584	0.762402
	0.843	0.597	0.638	1.481	1.194	0.392	0.61442
	1.046	0.702	0.882	1.928	1.404	0.538	0.609977
total	3.908	2.923	3.255	7.163	5.846	2.27	0.697389
M4	0.61	0.537	0.487	1.097	1.074	0.414	0.850103
	0.728	0.577	0.513	1.241	1.154	0.362	0.705653
	0.698	0.55	0.611	1.309	1.1	0.463	0.757774
	0.673	0.575	0.623	1.296	1.15	0.525	0.842697
	0.689	0.429	0.535	1.224	0.858	0.275	0.514019
total	3.398	2.668	2.769	6.167	5.336	2.039	0.736367

## Sheet: simple
S	M	H2M	H6M	HpM
0	0.604713	0.36158	0.300941	0.52869		S	M	H2M	H6M	HpM
0	0.623488	0.313957	0.26376	0.550318		0	60.4713	36.158	30.0941	52.869
0	0.563004	0.561802	0.281428	0.541317		0	62.3488	31.3957	26.376	55.0318
0	0.697389	0.434436	0.383156	0.83002		0	56.3004	56.1802	28.1428	54.1317
0	0.736367	0.666784	0.416352	0.49903		0	69.7389	43.4436	38.3156	83.002
						0	73.6367	66.6784	41.6352	49.903

## Sheet: raw data
	Area	Mean	StdDev	Min	Max	IntDen	%Area
1	1.214	45.818	0.688	0	1.9	0.526	0.917
2	1.313	46.464	0.786	0	1.603	0.624	0.957
3	1.273	49.997	0.843	0	1.511	0.662	0.965
4	1.163	53.262	0.653	0	1.769	0.565	0.926
5	0.784	51.822	0.565	0	2.016	0.496	0.855
6	0.627	38.194	0.752	0	1.137	0.879	0.927
7	0.656	36.417	0.757	0	1.433	0.698	0.93
8	0.655	41.594	0.812	0	1.39	0.72	0.968
9	0.672	52.004	0.931	0	1.109	0.902	0.981
10	0.408	40.435	0.826	0	1.142	0.876	0.965
11	0.277	34.372	0.347	0	1.655	0.604	0.607
12	0.498	34.49	0.28	0	1.212	0.825	0.553
13	0.54	24.625	0.378	0	1.515	0.66	0.681
14	0.78	37.585	0.506	0	1.793	0.558	0.896
15	0.121	45.185	0.319	0	2.298	0.435	0.577
	Area	StdDev	Circ.	%Area	AR	Round	Solidity
1	1.151	61.575	0.755	0	1.488	0.672	0.945
2	1.261	50.792	0.756	0	1.65	0.606	0.944
3	1.425	55.358	0.696	0	1.548	0.646	0.943
4	1.562	43.193	0.633	0	1.59	0.629	0.941
5	1.071	47.655	0.666	0	2.015	0.496	0.915
6	0.513	63.783	0.813	0	1.283	0.779	0.952
7	0.598	50.516	0.832	0	1.333	0.75	0.962
8	0.626	45.182	0.805	0	1.421	0.704	0.963
9	0.779	41.292	0.761	0	1.248	0.801	0.942
10	0.578	40.955	0.841	0	1.25	0.8	0.958
11	0.174	37.686	0.144	0	2.302	0.434	0.342
12	0.267	43.631	0.345	0	2.406	0.416	0.585
13	0.493	38.32	0.37	0	1.391	0.719	0.652
14	0.465	34.672	0.475	0	1.321	0.757	0.751
15	0.427	41.133	0.449	0	1.346	0.743	0.765
1	1.5	39.762	0.613	0	1.687	0.593	0.922
2	1.693	47.269	0.681	0	1.529	0.654	0.886
3	1.545	43.401	0.827	0	1.395	0.717	0.973
4	1.391	50.19	0.815	0	1.322	0.756	0.97
5	1.225	53.608	0.815	0	1.275	0.784	0.969
6	0.703	34.737	0.567	0	1.229	0.814	0.856
7	0.769	43.882	0.699	0	1.554	0.643	0.921
8	0.734	41.605	0.78	0	1.52	0.658	0.969
9	0.705	37.486	0.754	0	1.601	0.625	0.967
10	0.597	41.092	0.718	0	1.627	0.615	0.951
11	0.414	33.215	0.656	0	1.714	0.583	0.89
12	0.501	29.295	0.71	0	1.595	0.627	0.929
13	0.484	27.517	0.504	0	1.679	0.596	0.732
14	0.366	31.263	0.334	0	2.093	0.478	0.605
15	0.097	18.098	0.613	0	2.084	0.48	0.87
1	1.183	32.608	0.683	0	1.863	0.537	0.939
2	1.384	36.978	0.77	0	1.476	0.678	0.954
3	1.299	34.228	0.821	0	1.416	0.706	0.951
4	1.23	42.004	0.797	0	1.434	0.698	0.955
5	0.933	45.029	0.831	0	1.42	0.704	0.959
6	0.505	24.575	0.793	0	1.099	0.91	0.949
7	0.661	29.361	0.797	0	1.377	0.726	0.962
8	0.626	29.273	0.773	0	1.53	0.654	0.964
9	0.565	28.825	0.829	0	1.548	0.646	0.974
10	0.476	43.535	0.764	0	1.434	0.697	0.96
11	0.236	26.544	0.232	0	2.222	0.45	0.479
12	0.454	19.907	0.372	0	1.628	0.614	0.626
13	0.532	21.731	0.488	0	1.474	0.678	0.783
14	0.534	33.13	0.598	0	1.463	0.683	0.826
15	0.496	34.595	0.627	0	1.369	0.73	0.861
1	1.276	41.729	0.633	0	1.875	0.533	0.873
2	1.824	47.279	0.537	0	1.643	0.608	0.898
3	1.795	51.879	0.706	0	1.619	0.618	0.927
4	1.625	47.411	0.717	0	1.781	0.561	0.921
5	1.436	50.372	0.705	0	1.816	0.551	0.937
6	0.654	41.11	0.825	0	1.267	0.79	0.967
7	0.957	42.027	0.723	0	1.271	0.787	0.929
8	0.926	39.647	0.817	0	1.269	0.788	0.968
9	0.765	38.521	0.827	0	1.341	0.746	0.98
10	0.673	46.229	0.837	0	1.315	0.76	0.965
11	0.052	29.599	0.171	0	8.168	0.122	0.501
12	0.242	27.045	0.224	0	2.93	0.341	0.527
13	0.465	30.968	0.31	0	1.441	0.694	0.559
14	0.524	31.714	0.624	0	1.199	0.834	0.84
15	0.378	32.191	0.24	0	1.315	0.761	0.7
	Area	Mean	StdDev	Min	Max	IntDen	%Area	RawIntDen
1	1.098	149.365	48.055	4	255	164.076	0	66997069
2	1.272	153.735	56.802	0	255	195.548	0	79848001
3	1.323	158.618	52.153	2	255	209.783	0	85660623
4	1.259	145.779	50.12	0	255	183.477	0	74918981
5	1.036	142.409	54.149	1	255	147.501	0	60229152
6	0.49	132.975	42.459	7	255	65.092	0	26579080
7	0.569	120.93	40.764	7	255	68.861	0	28118152
8	0.596	122.555	39.093	11	255	73.024	0	29818018
9	0.511	120.87	37.961	0	255	61.729	0	25205734
10	0.442	130.266	37.071	8	255	57.516	0	23485460
11	0.256	201.935	29.54	57	255	51.706	0	21112961
12	0.394	213.576	25.732	5	255	84.156	0	34363290
13	0.469	209.741	22.006	33	255	98.286	0	40132972
14	0.407	196.734	30.358	19	255	80.096	0	32705779
15	0.189	198.416	38.69	2	255	37.592	0	15350078
1	1.064	103.15	39.206	4	255	109.721	0	46073335
2	1.488	101.216	44.065	3	255	150.657	0	63262984
3	1.742	132.706	51.829	14	255	231.23	0	97096572
4	1.947	121.203	47.98	1	255	235.974	0	99088481
5	1.754	107.714	43.53	0	255	188.914	0	79327410
6	0.482	99.192	31.533	10	255	47.803	0	20073081
7	0.693	86.926	35.569	3	255	60.262	0	25304917
8	0.796	101.236	30.915	14	255	80.572	0	33833268
9	0.911	96.038	28.273	1	255	87.451	0	36721846
10	0.851	95.118	34.06	0	255	80.953	0	33993403
11	0.064	148.096	26.265	57	255	9.443	0	3965426
12	0.291	171.149	31.461	28	255	49.803	0	20913006
13	0.633	183.998	27.64	19	255	116.492	0	48916691
14	0.522	185.39	21.188	46	255	96.733	0	40619367
15	0.191	177.676	22.183	37	255	33.894	0	14232521
1	1.124	155.812	39.973	25	246	175.079	0	62609494
2	1.345	153.376	44.453	43	255	206.296	0	73773062
3	1.389	152.446	39.915	28	255	211.692	0	75702745
4	1.357	148.58	34.239	42	255	201.624	0	72102464
5	1.005	129.414	35.906	22	255	130.048	0	46506088
6	0.515	130.802	29.883	27	255	67.362	0	24089143
7	0.617	125.283	33.959	31	255	77.353	0	27662088
8	0.668	141.871	32.306	39	255	94.763	0	33887871
9	0.646	135.716	26.364	55	255	87.608	0	31329160
10	0.507	116.671	27.962	22	249	59.126	0	21143862
11	0.384	194.092	31.027	28	245	74.557	0	26662181
12	0.502	193.473	28.743	62	255	97.193	0	34757153
13	0.419	183.962	36.864	70	255	77.062	0	27557948
14	0.409	170.099	35.541	79	251	69.551	0	24871904
15	0.259	167.311	26.053	70	255	43.365	0	15507715
1	1.24	127.522	46.562	8	255	158.187	0	60415421
2	1.372	136.009	55.887	24	255	186.605	0	71269081
3	1.559	147.548	52.201	9	255	230.048	0	87860995
4	1.617	134.365	50.72	11	255	217.331	0	83003794
5	1.405	120.108	39.288	3	255	168.703	0	64431801
6	0.594	111.79	35.602	23	255	66.421	0	25367845
7	0.627	102.114	37.75	5	255	64.042	0	24459113
8	0.721	119.763	37.164	28	255	86.292	0	32956981
9	0.704	122.316	39.091	14	255	86.073	0	32873236
10	0.647	116.496	37.843	6	255	75.37	0	28785602
11	0.194	196.215	24.61	74	255	38.157	0	14572900
12	0.398	200.391	27.696	30	255	79.757	0	30460973
13	0.52	201.83	21.95	55	255	104.865	0	40050387
14	0.395	198.437	20.442	26	255	78.433	0	29955592
15	0.091	172.11	29.733	30	255	15.68	0	5988551
1	0.963	151.729	47.489	14	255	146.122	0	94465114
2	1.094	155.112	54.111	20	255	169.699	0	109706734
3	1.154	154.01	62.317	15	255	177.729	0	114898209
4	1.172	105.04	55.637	4	255	123.089	0	79574365
5	1.066	86.185	50.534	11	255	91.894	0	59407867
6	0.386	134.554	42.049	17	255	51.984	0	33606508
7	0.422	115.531	37.807	13	255	48.728	0	31501883
8	0.457	100.837	34.553	19	255	46.078	0	29788337
9	0.509	78.607	28.799	9	255	40.019	0	25871261
10	0.497	76.842	45.518	11	255	38.187	0	24687056
11	0.065	167.298	31.866	48	255	10.866	0	7024673
12	0.267	173.842	31.593	27	255	46.373	0	29979435
13	0.5	212.765	23.41	21	255	106.389	0	68778417
14	0.396	210.855	22.599	29	255	83.398	0	53914829
15	0.278	207.379	26.896	69	255	57.61	0	37243876
1	1.195	130.104	38.237	16	255	155.476	0	57668611
2	1.298	131.887	42.54	6	255	171.164	0	63487565
3	1.461	141.979	38.344	25	255	207.478	0	76957208
4	1.62	135.026	41.19	22	255	218.742	0	81135261
5	1.374	123.887	32.186	14	255	170.223	0	63138571
6	0.572	118.114	29.675	40	255	67.588	0	25069374
7	0.604	106.471	29.707	14	255	64.32	0	23857389
8	0.687	122.518	27.573	24	255	84.128	0	31204550
9	0.677	123.428	29.345	25	255	83.616	0	31014590
10	0.626	121.022	30.03	17	255	75.805	0	28117441
11	0.187	183.07	19.801	90	255	34.32	0	12729771
12	0.363	183.243	23.749	32	255	66.487	0	24661263
13	0.498	183.895	16.831	35	255	91.489	0	33934930
14	0.365	183.399	20.974	34	255	66.895	0	24812444
15	0.094	167.924	24.662	80	255	15.861	0	5883040
1	1.28	124.349	59.831	3	255	159.115	0	68061580
2	1.433	151.947	59.246	13	255	217.679	0	93112677
3	1.5	151.527	56.461	14	255	227.23	0	97198170
4	1.442	132.277	48.436	10	255	190.718	0	81580059
5	1.05	95.481	43.342	18	255	100.259	0	42886175
6	0.563	95.312	47.384	9	255	53.653	0	22950031
7	0.603	104.948	37.493	25	255	63.266	0	27062217
8	0.671	120.048	40.756	26	255	80.605	0	34479002
9	0.642	117.898	41.041	14	255	75.648	0	32358447
10	0.525	87.753	33.214	9	255	46.041	0	19694163
11	0.298	199.012	36.036	34	255	59.383	0	25401232
12	0.634	205.856	29.001	33	255	130.53	0	55834659
13	0.565	207.287	35.106	9	255	117.121	0	50098739
14	0.231	199.241	31.148	10	253	45.958	0	19658672
15	0.12	193.206	34.718	41	255	23.109	0	9884825
1	0.998	154.64	53.795	38	255	154.309	0	65418322
2	1.167	127.843	57.694	32	255	149.216	0	63259479
3	1.342	129.766	61.561	26	255	174.187	0	73845543
4	1.377	130.393	54.019	32	255	179.543	0	76116376
5	1.34	139.421	49.13	39	255	186.821	0	79201955
6	0.484	131.618	55.767	38	255	63.684	0	26998718
7	0.51	93.718	41.539	32	255	47.837	0	20280404
8	0.595	82.381	37.949	26	255	48.98	0	20764669
9	0.622	92.741	27.795	34	255	57.717	0	24468636
10	0.56	114.938	29.947	48	255	64.354	0	27282625
11	0.402	198.119	26.717	72	255	79.584	0	33739291
12	0.379	187.301	26.243	83	255	70.986	0	30093979
13	0.487	192.972	24.995	55	255	93.967	0	39836856
14	0.465	193.131	21.189	95	255	89.757	0	38052044
15	0.414	192.538	24.761	72	255	79.661	0	33771763
1	0.886	168.028	27.641	34	246	148.877	0	68850312
2	1.093	157.14	37.595	26	252	171.775	0	79439863
3	1.257	159.182	34.671	45	245	200.162	0	92567642
4	1.412	158.758	33.529	27	255	224.163	0	103667463
5	1.372	149.197	31.344	16	254	204.726	0	94678500
6	0.383	167.557	30.332	34	244	64.101	0	29644432
7	0.471	152.781	38.487	44	252	71.932	0	33265825
8	0.549	146.449	34.043	55	251	80.334	0	37151812
9	0.633	148.628	34.848	25	253	94.146	0	43539251
10	0.637	150.554	32.188	23	251	95.933	0	44365426
11	0.264	174.455	19.114	83	246	46.119	0	21328467
12	0.375	177.785	30.743	42	251	66.675	0	30834701
13	0.564	175.741	28.242	47	236	99.105	0	45832469
14	0.546	178.856	22.254	42	255	97.635	0	45152811
15	0.396	162.531	24.12	21	224	64.415	0	29789613
1	1.025	151.55	41.873	15	255	155.306	0	71413966
2	1.109	146.322	41.9	20	255	162.264	0	74613664
3	1.138	158.401	30.102	19	255	180.186	0	82854557
4	1.161	146.011	31.745	18	255	169.503	0	77942037
5	1.052	132.921	36.224	8	255	139.87	0	64316197
6	0.361	166.061	47.868	44	255	59.908	0	27547223
7	0.457	138.584	54.573	34	248	63.344	0	29127529
8	0.502	153.011	34.587	40	255	76.741	0	35287657
9	0.505	143.507	36.628	45	255	72.5	0	33337572
10	0.438	130.769	33.571	16	255	57.223	0	26312604
11	0.409	145.191	30.682	37	255	59.442	0	27332889
12	0.478	156.079	21.074	32	252	74.591	0	34299068
13	0.49	168.251	18.871	19	255	82.464	0	37919068
14	0.519	154.513	23.118	18	255	80.22	0	36887445
15	0.288	138.671	39.262	9	255	39.872	0	18334430
1	0.959	137.045	18.069	70	200	131.379	0	6533884
2	1.329	142.967	22.007	65	199	190.009	0	9449720
3	1.426	147.444	25.505	66	211	210.202	0	10453957
4	1.399	147.937	22.617	60	207	207.034	0	10296419
5	1.245	154.534	21.234	37	205	192.4	0	9568609
6	0.49	142.415	18.29	70	189	69.76	0	3469376
7	0.641	136.811	21.806	65	199	87.759	0	4364529
8	0.552	140.079	21.494	72	191	77.283	0	3843493
9	0.565	138.557	19.774	65	190	78.312	0	3894706
10	0.482	136.79	18.512	64	200	65.951	0	3279955
11	0.449	161.326	14.057	91	204	72.36	0	3598689
12	0.508	168.691	14.344	51	211	85.731	0	4263658
13	0.623	162.818	15.087	44	207	101.417	0	5043781
14	0.767	165.849	13.247	53	203	127.189	0	6325498
15	0.087	165.323	11.09	140	202	14.377	0	715022
1	1.259	156.177	54.546	38	255	196.616	0	67520286
2	1.441	127.512	57.33	32	255	183.742	0	63099240
3	1.596	126.975	60.424	26	255	202.634	0	69586819
4	1.681	128.807	52.484	33	255	216.572	0	74373289
5	1.673	139.946	49.313	39	255	234.121	0	80399952
6	0.579	132.575	56.143	38	255	76.8	0	26374054
7	0.617	90.941	38.4	32	255	56.08	0	19258388
8	0.708	82.207	38.651	26	255	58.177	0	19978750
9	0.773	92.479	27.638	33	255	71.442	0	24534055
10	0.718	117.403	33.091	48	255	84.274	0	28940780
11	0.626	195.048	30.114	71	255	122.008	0	41898858
12	0.486	186.965	26.365	77	255	90.783	0	31175857
13	0.635	188.793	28.313	52	255	119.92	0	41181900
14	0.581	191.122	21.377	77	255	110.977	0	38110765
15	0.585	191.575	26.067	72	255	112.012	0	38466269
1	0.975	103.905	36.644	18	250	101.257	0	29856343
2	1.33	102.847	29.635	43	255	136.771	0	40327911
3	1.377	105.196	26.967	36	235	144.815	0	42699874
4	1.447	101.368	25.426	40	241	146.688	0	43252260
5	1.642	104.734	23.15	38	221	172.001	0	50715910
6	0.406	83.378	28.382	18	237	33.841	0	9978310
7	0.58	93.95	28.98	47	233	54.467	0	16059891
8	0.636	103.361	29.136	36	249	65.774	0	19394058
9	0.725	104.053	30.988	40	253	75.47	0	22252790
10	0.795	106.275	23.797	41	182	84.468	0	24906184
11	0.431	127.499	32.843	60	255	54.954	0	16203559
12	0.529	114.518	23.859	52	253	60.534	0	17848849
13	0.542	112.887	19.781	42	242	61.23	0	18054058
14	0.512	121.477	21.497	73	255	62.173	0	18332351
15	0.432	117.186	12.758	69	224	50.66	0	14937553
1	0.694	141.27	18.001	72	221	97.973	0	6370698
2	0.981	149.027	22.179	63	255	146.245	0	9509581
3	1.026	151.489	24.987	77	213	155.4	0	10104908
4	0.982	152.394	22.029	67	198	149.595	0	9727433
5	0.932	160.146	19.944	41	207	149.204	0	9701963
6	0.3	146.854	17.219	72	192	44.103	0	2867772
7	0.511	142.309	20.994	63	255	72.655	0	4724383
8	0.41	144.071	21.581	77	194	59.037	0	3838908
9	0.399	143.662	19.714	71	189	57.343	0	3728735
10	0.364	144.619	18.349	71	191	52.699	0	3426752
11	0.355	163.937	14.677	63	255	58.122	0	3779413
12	0.423	170.249	14.374	42	213	71.961	0	4679282
13	0.433	168.347	11.842	101	198	72.952	0	4743676
14	0.546	171.511	12.039	47	255	93.725	0	6094486
15	0.007	145.093	7.939	123	162	1.026	0	66743
1	0.978	131.76	35.507	55	198	128.878	0	41432903
2	1.238	104.415	40.972	12	198	129.249	0	41552108
3	1.538	116.59	36.03	40	193	179.262	0	57630717
4	1.481	109.517	41.418	36	197	162.209	0	52148384
5	1.928	111.74	44.167	40	200	215.467	0	69270333
6	0.406	102.162	29.577	55	184	41.469	0	13331888
7	0.563	70.733	21.793	12	167	39.795	0	12793670
8	0.766	88.605	19.945	40	170	67.858	0	21815564
9	0.638	73.702	22.472	36	156	47.029	0	15119307
10	0.882	80.449	24.944	40	165	70.986	0	22821368
11	0.483	157.321	18.59	86	197	76.02	0	24439637
12	0.551	143.124	21.63	57	198	78.901	0	25365778
13	0.59	150.968	21.248	73	195	89.102	0	28645320
14	0.597	149.887	18.294	62	195	89.503	0	28774306
15	0.702	155.48	25.658	60	199	109.146	0	35089385
1	1.097	181.201	28.573	31	255	198.731	0	91353397
2	1.241	175.568	36.193	22	255	217.917	0	100172729
3	1.309	181.233	26.613	20	247	237.22	0	109046229
4	1.296	173.042	24.297	29	255	224.25	0	103084209
5	1.224	168	30.263	16	255	205.587	0	94504953
6	0.487	176.525	33.79	31	255	85.918	0	39495307
7	0.513	155.733	35.451	20	225	79.968	0	36760063
8	0.611	170.22	21.134	18	226	103.926	0	47772926
9	0.623	162.873	25.462	29	214	101.43	0	46625865
10	0.535	167.116	23.821	20	213	89.443	0	41115614
11	0.537	172.665	32.446	16	210	92.75	0	42635619
12	0.577	185.132	22.373	27	218	106.872	0	49127273
13	0.55	198.321	21.66	20	231	109.104	0	50153519
14	0.575	196.858	22.782	24	255	113.187	0	52030316
15	0.429	195.88	16.682	77	244	83.952	0	38591189
