# Supplementary material for: Preconditioning With Intermittent Hypobaric Hypoxia Attenuates Stroke Damage and Modulates Endocytosis in Residual Neurons
Source: Front Neurol. 2021 Dec 15;12:750908. doi: 10.3389/fneur.2021.750908 (PMC8715922; doi:10.3389/fneur.2021.750908)
Supplement: Supplementary file 1 [file Data_Sheet_1.ZIP › supplementary data and figures/Western blotting/source data/(wb) Rabep1, Hspa2, Chmp1a, Arpc5/RAW DATA.xlsx]

## Sheet: beita-actin
1	8216	58.789	0	240	483010	483010
2	8216	46.383	0	243	381084	381084
3	8216	38.679	0	240	317787	317787
4	8216	35.699	0	244	293302	293302
5	8216	48.753	0	245	400551	400551
6	5824	80.303	0	240	467683	467683
7	5824	64.265	0	243	374278	374278
8	5824	52.793	0	240	307469	307469
9	5824	48.725	0	244	283775	283775
10	5824	66.708	0	245	388507	388507
11	3744	121.502	0	240	454905	454905
12	3744	97.11	0	243	363581	363581
13	3744	80.668	0	240	302021	302021
14	3744	75.009	0	244	280832	280832
15	3744	101.939	0	245	381661	381661
16	3104	141.869	0	240	440360	440360
17	3104	113.069	0	243	350967	350967
18	3104	94.449	0	240	293171	293171
19	3104	84.054	0	244	260905	260905
20	3104	114.53	0	245	355500	355500

## Sheet: Rabep1
1	3950	50.158	0	241	198124	198124
2	3950	43.591	0	242	172184	172184
3	3950	26.456	0	243	104503	104503
4	3950	41.443	0	243	163701	163701
5	3950	25.424	0	244	100426	100426
6	2054	89.973	0	241	184805	184805
7	2054	81.376	0	242	167146	167146
8	2054	49.792	0	243	102272	102272
9	2054	77.787	0	243	159774	159774
10	2054	47.438	0	244	97438	97438
11	1406	125.023	1	241	175783	175783
12	1406	115.46	0	242	162337	162337
13	1406	71.184	0	243	100085	100085
14	1406	110.533	1	243	155409	155409
15	1406	67.863	0	244	95416	95416
16	1184	142.822	1	241	169101	169101
17	1184	133.865	0	242	158496	158496
18	1184	83.623	1	243	99010	99010
19	1184	128.658	3	243	152331	152331
20	1184	79.139	0	244	93700	93700
21	5772	17.614	0	182	101670	101670
22	5772	34.457	0	218	198886	198886
23	5772	27.782	0	226	160357	160357
24	5772	42.253	0	225	243883	243883
25	5772	44.039	0	237	254192	254192

## Sheet: Hspa2
1	7420	60.794	0	245	451091	451091
2	7420	46.168	0	245	342566	342566
3	7420	38.655	0	226	286820	286820
4	7420	65.138	0	245	483326	483326
5	7420	46.46	0	245	344730	344730
6	4134	108.891	1	245	450155	450155
7	4134	82.501	0	245	341061	341061
8	4134	68.331	1	226	282479	282479
9	4134	114.9	2	245	474996	474996
10	4134	81.099	0	245	335262	335262
11	2544	161.472	6	245	410785	410785
12	2544	125.638	2	245	319622	319622
13	2544	105.43	4	226	268215	268215
14	2544	168.749	12	245	429298	429298
15	2544	121.841	0	245	309964	309964
16	2328	170.727	10	245	397452	397452
17	2280	137.1	3	245	312588	312588
18	2280	111.435	2	226	254071	254071
19	2280	180.467	13	245	411465	411465
20	2280	136.681	0	245	311632	311632
21	5785	22.201	0	212	128431	128431
22	5785	41.248	0	229	238619	238619
23	5785	53.354	0	227	308650	308650
24	5785	83.122	0	224	480860	480860
25	5785	47.337	0	235	273846	273846

## Sheet: Chmp1a
1	6075	42.02	0	235	255273	255273
2	6075	57.97	0	238	352166	352166
3	6075	25.424	0	135	154448	154448
4	6075	66.299	0	237	402766	402766
5	6075	66.299	0	237	402766	402766
6	3000	66.368	0	235	199103	199103
7	3000	93.989	0	238	281968	281968
8	3000	40.327	0	135	120982	120982
9	3000	123.425	0	233	370274	370274
10	3000	113.794	1	237	341383	341383
11	1950	90.583	0	235	176636	176636
12	1950	129.246	0	238	252030	252030
13	1950	38.833	1	135	75724	75724
14	1950	163.35	3	233	318532	318532
15	1950	150.544	1	237	293561	293561
16	1560	112.354	1	235	175273	175273
17	1560	156.306	7	238	243837	243837
18	1560	45.125	5	135	70395	70395
19	1560	182.087	8	233	284055	284055
20	1560	174.151	14	237	271675	271675
21	6320	36.868	0	141	233005	233005
22	6320	45.503	0	223	287580	287580
23	6320	8.179	0	39	51694	51694
24	6320	54.083	0	214	341806	341806
25	6320	48.213	0	220	304705	304705

## Sheet: Arpc5
1	7644	47.982	0	203	366774	366774
2	7644	30.542	0	213	233465	233465
3	7644	16.088	0	111	122973	122973
4	7644	47.214	0	209	360907	360907
5	7644	40.746	0	218	311463	311463
6	3276	96.952	1	203	317614	317614
7	3276	63.218	0	213	207101	207101
8	3276	26.62	0	111	87207	87207
9	3276	99.723	2	209	326691	326691
10	3276	82.794	0	218	271232	271232
11	2730	110.507	1	203	301685	301685
12	2730	72.516	0	213	197968	197968
13	2730	29.539	0	111	80642	80642
14	2730	113.727	0	209	310474	310474
15	2730	93.708	0	218	255822	255822
16	2280	129.436	10	203	295115	295115
17	2280	87.564	0	213	199646	199646
18	2280	34.359	1	111	78338	78338
19	2280	128.208	3	209	292314	292314
20	2280	112.132	2	218	255660	255660
21	6160	14.248	0	88	87768	87768
22	6160	66.941	0	185	412355	412355
23	6160	38.394	0	170	236507	236507
24	6160	60.164	0	211	370609	370609
25	6160	32.771	0	229	201869	201869

## Sheet: Sheet6
	1	2	3	4	5
Rabep1	50.158	43.591	26.456	41.443	25.424		89.973	81.376	49.792	77.787	47.438		125.023	115.46	71.184	110.533	67.863		142.822	133.865	83.623	128.658	79.139
beita	58.789	46.383	38.679	35.699	48.753		80.303	64.265	52.793	48.725	66.708		121.502	97.11	80.668	75.009	101.939		141.869	113.069	94.449	84.054	114.53
	0.853187	0.939806	0.683989	1.1609	0.521486		1.12042	1.26626	0.943155	1.59645	0.711129		1.02898	1.18896	0.882432	1.4736	0.665722		1.00672	1.18392	0.885377	1.53066	0.690989
hspa2	60.794	46.168	38.655	65.138	46.46		108.891	82.501	68.331	114.9	81.099		161.472	125.638	105.43	168.749	121.841		170.727	137.1	111.435	180.467	136.681
beita	58.789	46.383	38.679	35.699	48.753		80.303	64.265	52.793	48.725	66.708		121.502	97.11	80.668	75.009	101.939		141.869	113.069	94.449	84.054	114.53
	1.03411	0.995365	0.99938	1.82464	0.952967		1.356	1.28376	1.29432	2.35813	1.21573	#DIV/0!	1.32897	1.29377	1.30696	2.24972	1.19523	#DIV/0!	1.20341	1.21253	1.17984	2.14704	1.19341
chmp1a	42.02	57.97	25.424	66.299	66.299		66.368	93.989	40.327	123.425	113.794		90.583	129.246	38.833	163.35	150.544		112.354	156.306	45.125	182.087	174.151
beita	58.789	46.383	38.679	35.699	48.753		80.303	64.265	52.793	48.725	66.708		121.502	97.11	80.668	75.009	101.939		141.869	113.069	94.449	84.054	114.53
	0.71476	1.24981	0.657308	1.85717	1.3599		0.82647	1.46252	0.76387	2.53309	1.70585	#DIV/0!	0.745527	1.33092	0.481393	2.17774	1.4768	#DIV/0!	0.791956	1.38239	0.477771	2.16631	1.52057
arpc5	47.982	30.542	16.088	47.214	40.746		96.952	63.218	26.62	99.723	82.794		110.507	72.516	29.539	113.727	93.708		129.436	87.564	34.359	128.208	112.132
beita	58.789	46.383	38.679	35.699	48.753		80.303	64.265	52.793	48.725	66.708		121.502	97.11	80.668	75.009	101.939		141.869	113.069	94.449	84.054	114.53
	0.816173	0.658474	0.415936	1.32256	0.835764		1.20733	0.983708	0.504234	2.04665	1.24114	#DIV/0!	0.909508	0.746741	0.36618	1.51618	0.919256	#DIV/0!	0.912363	0.77443	0.363784	1.52531	0.979062
	1	2	3	4	5
Rabep1	17.614	34.457	27.782	42.253	44.039
beita	36.006	54.92	55.883	42.843	60.891
	0.489196	0.627403	0.497146	0.986229	0.723243
hspa2	22.201	41.248	53.354	83.122	47.337
beita	36.006	54.92	55.883	42.843	60.891
	0.616592	0.751056	0.954745	1.94015	0.777406
chmp1a	36.868	35.503	8.179	54.083	48.213
beita	36.006	54.92	55.883	42.843	60.891
	1.02394	0.646449	0.146359	1.26235	0.791792
arpc5	14.248	66.941	38.394	60.164	32.771
beita	36.006	54.92	55.883	42.843	60.891
	0.395712	1.21888	0.687043	1.40429	0.538191
