# Supplementary material for: Preconditioning With Intermittent Hypobaric Hypoxia Attenuates Stroke Damage and Modulates Endocytosis in Residual Neurons
Source: Front Neurol. 2021 Dec 15;12:750908. doi: 10.3389/fneur.2021.750908 (PMC8715922; doi:10.3389/fneur.2021.750908)
Supplement: Supplementary file 1 [file Data_Sheet_1.ZIP › supplementary data and figures/Western blotting/source data/IL-6, caspase3, cleaved caspase3 mean gray value/IL-6, caspase3, cleaved caspase3 (WB).xlsx]

## Sheet: raw data
	S	M	H2M	H6M	HpM
beita1	106.428	104.297	128.182	133.637	76.009
caspase3	86.675	123.848	69.868	106.214	62.544
caspase3/beita1	0.8144	1.18746	0.545069	0.794795	0.82285
caspase3 cleaved	29.422	38.329	25.523	12.194	9.602
caspase3 cleaved/beita1	0.27645	0.367499	0.199115	0.0912472	0.126327
IL-6	107.472	152.914	84.63	108.849	145.454
IL-6/beita1	1.00981	1.46614	0.660233	0.814512	1.91364
beita2	55.881	55.747	67.759	70.786	41.303
caspase3	66.613	100.423	51.576	43.359	43.359
caspase3/beita2	1.19205	1.80141	0.761168	0.612536	1.04978
caspase3 cleaved	24.173	31.115	18.288	9.209	7.513
	0.43258	0.558147	0.269898	0.130096	0.1819
IL-6	88.137	123.904	61.72	77.871	129.853
	1.57723	2.22261	0.910875	1.10009	3.14391
beita3	39.506	38.385	48.008	49.506	29.693
caspase3	50.524	85.804	38.781	55.227	32.199
caspase3/beita3	1.27889	2.23535	0.807803	1.11556	1.0844
caspase3 cleaved	20.368	25.98	14.807	7.895	5.914
	0.515567	0.676827	0.308428	0.159476	0.199172
IL-6	81.855	109.508	56.938	76.239	117.826
	2.07196	2.85289	1.18601	1.54	3.96814
beita4	31.851	32.126	39.743	43.959	24.157
caspase3	48.471	81.255	37.062	53.208	29.896
caspase3/beita4	1.5218	2.52926	0.932542	1.2104	1.23757
caspase3 cleaved	20.33	25.842	14.768	7.681	5.883
	0.638285	0.804395	0.371587	0.174731	0.243532
IL-6	81.855	109.581	57.145	74.619	116.741
	2.56994	3.41098	1.43786	1.69747	4.8326
IL-6	81.846	109.508	57.628	74.619	117.826
beita5	39.506	39.654	48.008	49.506	29.65
	2.07174	2.76159	1.20038	1.50727	3.9739
caspase3 cleaved	22.915	29.495	17.953	9.231	6.992
	0.580038	0.743809	0.373959	0.186462	0.235818
caspase3	64.395	99.428	49.104	76.926	44.016
caspase3/beita5	1.63001	2.50739	1.02283	1.55387	1.48452

## Sheet: IL-6
S	M	H2M	H6M	HpM
1.00981	1.46614	0.660233	0.814512	1.91364
1.57723	2.22261	0.910875	1.10009	3.14391
2.07196	2.85289	1.18601	1.54	3.96814
2.56994	3.41098	1.43786	1.69747	4.8326
2.07174	2.76159	1.20038	1.50727	3.9739

## Sheet: caspase3
S	M	H2M	H6M	HpM
0.8144	1.18746	0.545069	0.794795	0.82285
1.19205	1.80141	0.761168	0.612536	1.04978
1.27889	2.23535	0.807803	1.11556	1.0844
1.5218	2.52926	0.932542	1.2104	1.23757
1.63001	2.50739	1.02283	1.55387	1.48452

## Sheet: cleaved caspase3
S	M	H2M	H6M	HpM
0.27645	0.367499	0.199115	0.0912472	0.126327
0.43258	0.558147	0.269898	0.130096	0.1819
0.515567	0.676827	0.308428	0.159476	0.199172
0.638285	0.804395	0.371587	0.174731	0.243532
0.580038	0.743809	0.373959	0.186462	0.235818
