# Supplementary material for: Preconditioning With Intermittent Hypobaric Hypoxia Attenuates Stroke Damage and Modulates Endocytosis in Residual Neurons
Source: Front Neurol. 2021 Dec 15;12:750908. doi: 10.3389/fneur.2021.750908 (PMC8715922; doi:10.3389/fneur.2021.750908)
Supplement: Supplementary file 1 [file Data_Sheet_1.ZIP › supplementary data and figures/Western blotting/source data/NeuN mean gray value/NeuN ú╫ú┬ (NeuN-beta actin ratio).xlsx]

## Sheet: NeuN 
groups	samples	Area	Mean	StdDev	Min	Max	IntDen	%Area	RawIntDen	MinThr	MaxThr
S	1	3268	133.304	56.269	13	201	435639	100	435639	0	255
M	1	3268	97.047	46.437	7	182	317149	100	317149	0	255
H2M	1	3268	119.997	53.292	16	203	392150	100	392150	0	255
H6M	1	3268	152.27	42.199	23	187	497619	100	497619	0	255
HpM	1	3268	92.838	57.087	3	205	303395	100	303395	0	255
S	2	2052	153.688	44.87	34	201	315367	100	315367	0	255
M	2	2052	112.125	38.954	25	182	230081	100	230081	0	255
H2M	2	2052	136.665	43.882	33	203	280437	100	280437	0	255
H6M	2	2052	146.943	48.416	19	187	301527	100	301527	0	255
HpM	2	2052	92.896	63.299	2	205	190623	100	190623	0	255
S	3	2052	148.992	47.632	22	201	305732	100	305732	0	255
M	3	2052	103.054	38.616	15	181	211467	100	211467	0	255
H2M	3	2052	137.992	42.142	25	203	283160	100	283160	0	255
H6M	3	2052	153.549	38.608	27	184	315083	100	315083	0	255
HpM	3	2052	106.863	51.209	14	205	219282	100	219282	0	255
S	4	2560	150.415	49.213	18	201	385062	100	385062	0	255
M	4	2560	89.013	52.542	5	182	227872	100	227872	0	255
H2M	4	2560	135.683	46.039	27	203	347348	100	347348	0	255
H6M	4	2560	168.688	23.305	54	188	431841	100	431841	0	255
HpM	4	2560	112.319	52.042	28	205	287537	100	287537	0	255
S	5	2772	168.305	36.807	44	196	466541	100	466541	0	255
M	5	2772	109.355	63.157	1	200	303131	100	303131	0	255
H2M	5	2772	116.426	44.138	16	203	322733	100	322733	0	255
H6M	5	2772	152.876	58.388	15	211	423773	100	423773	0	255
HpM	5	2772	143.936	48.502	23	204	398990	100	398990	0	255

## Sheet: β-actin
groups	samples	Area	Mean	StdDev	Min	Max	IntDen	%Area	RawIntDen	MinThr	MaxThr
S	1	1449	90.028	29.98	9	127	130451	100	130451	0	255
M	1	1449	97.847	26.574	20	123	141781	100	141781	0	255
H2M	1	1449	87.29	36.614	23	132	126483	100	126483	0	255
H6M	1	1449	85.9	37.713	24	134	124469	100	124469	0	255
HpM	1	1449	136.913	33.643	27	161	198387	100	198387	0	255
S	2	1173	97.494	27.853	11	127	114360	100	114360	0	255
M	2	1173	104.905	22.56	22	123	123054	100	123054	0	255
H2M	2	1173	97.703	30.397	17	131	114606	100	114606	0	255
H6M	2	1173	92.385	33.99	11	134	108368	100	108368	0	255
HpM	2	1173	144.966	25.358	24	160	170045	100	170045	0	255
S	3	1386	92.587	28.055	20	127	128326	100	128326	0	255
M	3	1386	94.614	31.029	11	123	131135	100	131135	0	255
H2M	3	1386	91.196	33.041	25	132	126398	100	126398	0	255
H6M	3	1386	99.105	32.968	30	136	137359	100	137359	0	255
HpM	3	1386	129.82	42.121	22	161	179931	100	179931	0	255
S	4	2560	66.344	36.817	3	127	169841	100	169841	0	255
M	4	2560	73.296	37.435	2	123	187638	100	187638	0	255
H2M	4	2560	70.397	38.03	4	133	180217	100	180217	0	255
H6M	4	2560	77.883	38.842	2	136	199380	100	199380	0	255
HpM	4	2560	100.343	55.383	3	166	256877	100	256877	0	255
S	5	2772	72.966	65.762	3	185	202263	100	202263	0	255
M	5	2772	79.227	54.299	0	166	219618	99.964	219618	0	255
H2M	5	2772	82.142	61.025	1	179	227698	100	227698	0	255
H6M	5	2772	97.414	68.829	3	192	270031	100	270031	0	255
HpM	5	2772	80.004	60.763	1	180	221770	100	221770	0	255

## Sheet: NeuN——β-actin
groups	samples	NeuN	β-actin	NeuN/β-actin
S	1	133.304	90.028	1.48069	S	1.48069	1.57638	1.60921	2.2672	2.30662
M	1	97.047	97.847	0.991824	M	0.991824	1.06882	1.0892	1.21443	1.38027
H2M	1	119.997	87.29	1.37469	H2M	1.37469	1.39878	1.51314	1.9274	1.41737
H6M	1	152.27	85.9	1.77264	H6M	1.77264	1.59055	1.54936	2.16592	1.56934
HpM	1	92.838	136.913	0.67808	HpM	0.67808	0.640812	0.823163	1.11935	1.79911
S	2	153.688	97.494	1.57638
M	2	112.125	104.905	1.06882	S	1.48069	1.57638	1.60921	2.2672	2.30662
H2M	2	136.665	97.703	1.39878	M	0.991824	1.06882	1.0892	1.21443	1.38027
H6M	2	146.943	92.385	1.59055	H2M	1.37469	1.39878	1.51314	1.9274	1.41737
HpM	2	92.896	144.966	0.640812	H6M	1.77264	1.59055	1.54936	2.16592	1.56934
S	3	148.992	92.587	1.60921	HpM	0.67808	0.640812	0.823163	1.11935	1.79911
M	3	103.054	94.614	1.0892
H2M	3	137.992	91.196	1.51314
H6M	3	153.549	99.105	1.54936		S	M	H2M	H6M	HpM
HpM	3	106.863	129.82	0.823163		1.48069	0.991824	1.37469	1.77264	0.67808
S	4	150.415	66.344	2.2672		1.57638	1.06882	1.39878	1.59055	0.640812
M	4	89.013	73.296	1.21443		1.60921	1.0892	1.51314	1.54936	0.823163
H2M	4	135.683	70.397	1.9274		2.2672	1.21443	1.9274	2.16592	1.11935
H6M	4	168.688	77.883	2.16592		2.30662	1.38027	1.41737	1.56934	1.79911
HpM	4	112.319	100.343	1.11935
S	5	168.305	72.966	2.30662
M	5	109.355	79.227	1.38027
H2M	5	116.426	82.142	1.41737
H6M	5	152.876	97.414	1.56934
HpM	5	143.936	80.004	1.79911

## Sheet: raw data
Area	Mean	StdDev	Min	Max	IntDen	%Area	RawIntDen	MinThr	MaxThr
3268	133.304	56.269	13	201	435639	100	435639	0	255
3268	97.047	46.437	7	182	317149	100	317149	0	255
3268	119.997	53.292	16	203	392150	100	392150	0	255
3268	152.27	42.199	23	187	497619	100	497619	0	255
3268	92.838	57.087	3	205	303395	100	303395	0	255
2052	153.688	44.87	34	201	315367	100	315367	0	255
2052	112.125	38.954	25	182	230081	100	230081	0	255
2052	136.665	43.882	33	203	280437	100	280437	0	255
2052	146.943	48.416	19	187	301527	100	301527	0	255
2052	92.896	63.299	2	205	190623	100	190623	0	255
2052	148.992	47.632	22	201	305732	100	305732	0	255
2052	103.054	38.616	15	181	211467	100	211467	0	255
2052	137.992	42.142	25	203	283160	100	283160	0	255
2052	153.549	38.608	27	184	315083	100	315083	0	255
2052	106.863	51.209	14	205	219282	100	219282	0	255
2560	150.415	49.213	18	201	385062	100	385062	0	255
2560	89.013	52.542	5	182	227872	100	227872	0	255
2560	135.683	46.039	27	203	347348	100	347348	0	255
2560	168.688	23.305	54	188	431841	100	431841	0	255
2560	112.319	52.042	28	205	287537	100	287537	0	255
2772	168.305	36.807	44	196	466541	100	466541	0	255
2772	109.355	63.157	1	200	303131	100	303131	0	255
2772	116.426	44.138	16	203	322733	100	322733	0	255
2772	152.876	58.388	15	211	423773	100	423773	0	255
2772	143.936	48.502	23	204	398990	100	398990	0	255
1449	90.028	29.98	9	127	130451	100	130451	0	255
1449	97.847	26.574	20	123	141781	100	141781	0	255
1449	87.29	36.614	23	132	126483	100	126483	0	255
1449	85.9	37.713	24	134	124469	100	124469	0	255
1449	136.913	33.643	27	161	198387	100	198387	0	255
1173	97.494	27.853	11	127	114360	100	114360	0	255
1173	104.905	22.56	22	123	123054	100	123054	0	255
1173	97.703	30.397	17	131	114606	100	114606	0	255
1173	92.385	33.99	11	134	108368	100	108368	0	255
1173	144.966	25.358	24	160	170045	100	170045	0	255
1386	92.587	28.055	20	127	128326	100	128326	0	255
1386	94.614	31.029	11	123	131135	100	131135	0	255
1386	91.196	33.041	25	132	126398	100	126398	0	255
1386	99.105	32.968	30	136	137359	100	137359	0	255
1386	129.82	42.121	22	161	179931	100	179931	0	255
2560	66.344	36.817	3	127	169841	100	169841	0	255
2560	73.296	37.435	2	123	187638	100	187638	0	255
2560	70.397	38.03	4	133	180217	100	180217	0	255
2560	77.883	38.842	2	136	199380	100	199380	0	255
2560	100.343	55.383	3	166	256877	100	256877	0	255
2772	72.966	65.762	3	185	202263	100	202263	0	255
2772	79.227	54.299	0	166	219618	99.964	219618	0	255
2772	82.142	61.025	1	179	227698	100	227698	0	255
2772	97.414	68.829	3	192	270031	100	270031	0	255
2772	80.004	60.763	1	180	221770	100	221770	0	255
